# Supplementary material for: Brain region and gene dosage-differential transcriptomic changes in Shank2-mutant mice
Source: Front Mol Neurosci. 2022 Oct 13;15:977305. doi: 10.3389/fnmol.2022.977305 (PMC9612946; doi:10.3389/fnmol.2022.977305)
Supplement: Supplementary file 1 [file Table_1.XLSX]

## Sheet: Shank2-HT-CTX
Supplementary Table 1. Raw RNA-Seq data from the cortical, hippocampal, and striatal regions of Shank2-HT and Shank2-HM mice.
Gene Information			Deseq2 Results					HT-CTX					WT-CTX
HGNC symbol	Mouse symbol	Ensemble ID	baseMean	log2FC	FC	p-value	adjusted p-value	Shank2_HT-1_CTX	Shank2_HT-3_CTX	Shank2_HT-4_CTX	Shank2_HT-5_CTX	Shank2_HT-6_CTX	Shank2_WT-1_CTX	Shank2_WT-3_CTX	Shank2_WT-6_CTX	Shank2_WT-7_CTX	Shank2_WT-8_CTX
ST8SIA2	St8sia2	ENSMUSG00000025789	158.614	0.941643	1.92071	5.68468e-08	0.0005021	159.811	257.634	212.497	107.171	221.684	86.1401	86.7029	115.314	107.204	103.203
SHANK2	Shank2	ENSMUSG00000037541	4294.47	-0.543039	-1.45704	1.64083e-07	0.000966174	3818.02	5107.21	3640.96	4065.7	4331.4	5696.32	7331.55	6491.57	5635.18	5389.72
LFNG	Lfng	ENSMUSG00000029570	501.956	-0.464427	-1.37977	4.63974e-06	0.017058	385.199	375.186	403.889	463.755	480.4	643.669	599.503	453.527	584.17	627.899
CEP350	Cep350	ENSMUSG00000033671	1691.3	0.26344	1.20034	4.82819e-06	0.017058	2104.38	1866.68	1894.22	1887.61	1935.54	1774.18	1549.49	1475.18	1508.93	1761.79
LRRC47	Lrrc47	ENSMUSG00000029028	1215.27	0.203384	1.1514	7.51381e-06	0.0221219	1275.63	1283.94	1289.68	1175.88	1347.74	1122.97	1053.67	1166.21	1066.02	1125.27
SST	Sst	ENSMUSG00000004366	3097.77	-0.226307	-1.16984	1.57422e-05	0.0397266	3111.4	2740.84	2785.51	2933.84	2979.97	3202.51	3438.8	3598.99	3475.03	3316.5
CD84	Cd84	ENSMUSG00000038147	84.4061	-0.852102	-1.80513	2.36236e-05	0.0521638	47.1688	65.5782	78.3678	42.5022	60.35	91.2524	97.1071	169.228	68.7994	106.021
NDUFB7	Ndufb7	ENSMUSG00000033938	951.131	-0.211326	-1.15775	3.48833e-05	0.0616214	860.221	902.39	913.937	856.615	878.522	966.878	1068.86	1035.2	1033.23	1004.81
MYL4	Myl4	ENSMUSG00000061086	372.988	-0.394597	-1.31458	7.80219e-05	0.114855	352.397	323.473	351.748	336.712	387.904	514.589	531.077	484.767	348.306	427.097
FAM43A	Fam43a	ENSMUSG00000046546	292.885	-0.342311	-1.26779	9.18105e-05	0.124756	329.19	268.725	266.168	249.686	252.525	362.035	362.21	309.844	365.786	332.759
BRCA2	Brca2	ENSMUSG00000041147	141.576	0.744621	1.67553	0.00012708	0.160348	205.963	166.907	230.16	94.0334	152.958	76.8541	93.5715	94.0841	136.489	103.981
TBC1D17	Tbc1d17	ENSMUSG00000038520	984.572	-0.207831	-1.15495	0.000182695	0.20461	1005.82	882.034	881.707	941.921	857.363	1032.57	1117.41	1099.93	1088.78	940.327
LGALS1	Lgals1	ENSMUSG00000068220	219.602	-0.388519	-1.30905	0.000185325	0.20461	197.393	177.041	208.78	181.543	191.83	273.211	221.284	300.494	236.346	220.587
MT-ND4L	mt-Nd4l	ENSMUSG00000065947	28329	-0.44171	-1.35821	0.000201713	0.209603	24417.4	30777.5	25532.4	18781.5	17276.3	29912.1	38685.7	33832.8	30651.1	25537.2
C1QTNF9B	C1qtnf9	ENSMUSG00000071347	9.66438	-1.49975	-2.82794	0.000223582	0.219421	2.78364	2.26373	5.27737	7.25582	8.28846	16.9406	15.7921	15.9885	13.4681	11.6009
GALNT15	Galnt15	ENSMUSG00000021903	154.054	-0.786864	-1.72532	0.000268399	0.245614	126.048	77.0935	141.408	139.802	137.131	227.454	329.678	115.114	234.346	166.864
CD4	Cd4	ENSMUSG00000023274	16.7459	1.20325	2.30258	0.000278567	0.245614	28.8244	33.6003	15.1557	25.3774	34.8302	11.7342	18.4991	9.32158	10.7833	9.39639
ZNF705A	Clec4a1	ENSMUSG00000049037	7.44352	-1.72126	-3.29724	0.000297967	0.245614	1.86064	2.16906	5.43906	2.13306	5.38986	8.03645	17.3009	13.5792	9.16372	8.58555
ATOX1	Atox1	ENSMUSG00000018585	351.957	-0.326587	-1.25404	0.000305888	0.245614	309.544	333.176	304.374	326.33	287.883	395.304	461.024	394.843	381.47	325.435
ELOB	Elob	ENSMUSG00000055839	1629.39	-0.153473	-1.11224	0.000353768	0.249085	1458.09	1568.02	1532.96	1583.19	1460.67	1652.95	1718.21	1753.6	1742.26	1586.82
DNHD1	Dnhd1	ENSMUSG00000030882	245.145	-0.536037	-1.44998	0.000386416	0.249085	245.828	173.274	166.212	206.875	185.952	267.185	261.177	242.31	351.276	297.656
NPY	Npy	ENSMUSG00000029819	1766.94	-0.216732	-1.1621	0.000400731	0.249085	1630.8	1679.13	1452.96	1572.12	1499.53	1737.92	1859.5	2031.08	1848.78	1629.56
TNKS1BP1	Tnks1bp1	ENSMUSG00000033955	2286.86	0.369687	1.29207	0.000415303	0.249085	2654.35	2920.02	2102.47	2436	2728.97	1832.38	1860.59	2334.87	2366.99	1549.5
ELFN1	Elfn1	ENSMUSG00000048988	685.38	-0.27842	-1.21287	0.000444136	0.249085	540.19	728.261	642.496	559.919	598.141	685.813	771.396	733.722	750.413	774.578
HELLS	Hells	ENSMUSG00000025001	97.9094	0.812361	1.75608	0.000455371	0.249085	71.7359	122.557	214.681	135.966	115.677	89.2901	101.409	77.927	45.776	53.9861
ADAMTSL4	Adamtsl4	ENSMUSG00000015850	127.059	0.760859	1.6945	0.000490729	0.249085	279.918	150.184	231.778	113.399	106.83	90.7439	97.502	113.204	100.174	107.926
ZBTB4	Zbtb4	ENSMUSG00000018750	4165.91	0.132252	1.096	0.000507627	0.249085	4339.03	4393.87	4178.99	4669.73	4358.91	4147.36	3864.89	3910.89	4005.23	4086.19
ELK1	Elk1	ENSMUSG00000009406	1936.3	0.127203	1.09217	0.000509414	0.249085	1908.45	2020.14	2050.01	2077.5	2031.01	1800.85	1864.59	1848.38	1896.56	1825.66
FAM180A	Fam180a	ENSMUSG00000047420	49.0347	-0.670655	-1.5918	0.000519932	0.249085	30.0544	30.7835	35.4201	53.2407	38.1233	67.4971	69.0521	61.7704	61.1591	39.2852
GLIS3	Glis3	ENSMUSG00000052942	141.873	0.67899	1.60102	0.00052114	0.249085	297.885	153.141	131.347	139.973	178.779	137.699	88.7616	131.35	113.723	85.8997
PHF8	Phf8	ENSMUSG00000041229	751.084	0.213109	1.15918	0.000526754	0.249085	786.324	904.623	792.785	806.339	792.707	705.197	735.967	716.32	652.002	708.737
RPRML	Rprml	ENSMUSG00000046215	841.412	-0.221888	-1.16626	0.000576112	0.249085	737.023	712.096	817.106	753.066	853.393	901.685	929.332	795.379	951.911	939.741
COL15A1	Col15a1	ENSMUSG00000028339	180.319	-0.596073	-1.5116	0.00057817	0.249085	236.889	128.443	113.378	207.037	139.117	239.144	205.644	329.356	260.164	211.935
PLPP4	Plpp4	ENSMUSG00000070366	49.9793	-0.658986	-1.57897	0.000607631	0.249085	36.5186	46.6035	26.4524	37.0199	34.4146	63.8174	62.2396	44.0336	59.9451	55.2503
PRKCZ	Prkcz	ENSMUSG00000029053	6579.37	-0.129372	-1.09382	0.000622609	0.249085	6292.82	6464.81	5793.12	6296.19	6274.16	6922.73	7067.22	6932.88	6272.7	6848.47
CCDC127	Ccdc127	ENSMUSG00000021578	2084.99	0.261039	1.19834	0.000630073	0.249085	2375.12	2495.29	2264.95	2097.05	2236.89	2065.86	1500.43	1949.83	1965.46	2090.44
NDUFA13	Ndufa13	ENSMUSG00000036199	1868.98	-0.128763	-1.09336	0.000653047	0.249085	1771.7	1807.64	1710.15	1761.61	1696.06	1955.09	2029.42	1901.03	1869.31	1808.47
BOK	Bok	ENSMUSG00000026278	617.206	-0.280178	-1.21435	0.000655164	0.249085	573.363	637.277	530.569	604.372	548.484	699.127	725.338	674.606	832.702	582.652
PRKG1	Prkg1	ENSMUSG00000052920	292.364	0.252413	1.1912	0.000659287	0.249085	297.889	297.081	317.038	338.195	291.059	250.983	256.865	243.312	286.589	255.164
WDR3	Wdr3	ENSMUSG00000033285	497.516	-0.510742	-1.42478	0.000662722	0.249085	475.19	406.862	392.208	364.24	326.639	446.528	525.708	754.336	494.167	583.673
ARHGEF4	Arhgef4	ENSMUSG00000037509	5929.79	-0.127698	-1.09255	0.00072018	0.26057	5810.22	5578.1	5710.57	5498.56	5744.39	6006.52	6407.06	6418.84	6182.57	5955.41
UTP14A	Utp14a	ENSMUSG00000063785	376.059	0.22705	1.17044	0.000739938	0.26057	422.649	396.196	387.544	387.908	379.53	352.485	317.225	310.49	351.083	352.397
XDH	Xdh	ENSMUSG00000024066	367.613	-0.608767	-1.52496	0.000743084	0.26057	295.6	256.703	259.678	407.087	338.139	427.538	759.221	401.346	299.574	488.821
PKD1L3	Pkd1l3	ENSMUSG00000048827	42.7736	0.805589	1.74786	0.000752283	0.26057	45.7413	33.0803	54.3485	89.1739	58.3795	28.8654	34.8779	26.5127	36.3124	32.4727
NDUFB5	Ndufb5	ENSMUSG00000027673	1764.02	-0.160448	-1.11763	0.000774623	0.263148	1642.01	1522.98	1772.15	1703.66	1559.99	1902.51	1741.11	1816.46	1838.72	1859.14
ATF4	Atf4	ENSMUSG00000042406	2383.18	-0.140252	-1.1021	0.000851074	0.281303	2367.7	2293.02	2178.88	2291.52	2087.59	2484.76	2487.87	2497.46	2551.19	2343.18
RPS8	Rps8	ENSMUSG00000047675	3902.47	-0.197947	-1.14706	0.000865096	0.281303	3425.09	4003.77	3711.9	3770.86	3369.25	4017.76	4803.45	4385.3	4000.48	3762.97
EMILIN2	Emilin2	ENSMUSG00000024053	64.2318	-0.769902	-1.70515	0.000891761	0.281303	42.7765	48.8706	47.967	56.6507	36.8724	43.6103	93.3771	113.246	94.4859	63.6005
COL1A1	Col1a1	ENSMUSG00000001506	185.609	-0.425396	-1.34294	0.000942816	0.29219	147.331	168.209	152.026	127.375	142.972	171.239	208.468	226.414	214.837	171.965
SHD	Shd	ENSMUSG00000039154	566.134	-0.203906	-1.15181	0.00102012	0.310697	524.646	525.775	557.404	588.356	493.861	619.771	602.803	597.65	679.823	595.713
SLC3A2	Slc3a2	ENSMUSG00000010095	2297.68	-0.110036	-1.07925	0.00112661	0.315925	2187.56	2241.26	2252.57	2141.62	2231.75	2386.29	2464.24	2239.8	2413.16	2426.54
KRT80	Krt80	ENSMUSG00000037185	171.668	-0.478584	-1.39338	0.00112671	0.315925	179.083	194.245	172.009	152.398	159.701	269.904	281.4	232.768	155.296	254.349
RPS28	Rps28	ENSMUSG00000067288	769.129	-0.258159	-1.19595	0.00114923	0.316743	682.777	767.506	608.713	804.576	620.828	891.534	896.264	826.705	767.579	781.851
NUP160	Nup160	ENSMUSG00000051329	371.702	0.516301	1.43028	0.00118251	0.316743	355.582	584.996	509.253	244.944	443.887	277.69	305.092	249.583	297.144	358.245
STAC2	Stac2	ENSMUSG00000017400	3496.14	-0.236107	-1.17781	0.00120135	0.316743	3850.1	3405.81	3116.3	3443.66	3249.61	4023.16	4292.04	4159.57	4229.57	3398.83
KLF15	Klf15	ENSMUSG00000030087	616.594	-0.302986	-1.2337	0.00123644	0.317056	621.851	477.959	540.138	636.835	591.925	731.311	830.89	597.071	710.503	673.492
SERPING1	Serping1	ENSMUSG00000023224	142.163	-0.409514	-1.32824	0.00123843	0.317056	106.498	136.979	103.035	84.0771	134.618	131.813	171.45	151.442	143.734	154.618
FRMPD1	Frmpd1	ENSMUSG00000035615	254.793	-0.296029	-1.22776	0.00128382	0.323981	238.91	235.053	182.667	250.523	229.253	275.801	314.296	259.198	298.994	248.839
DOHH	Dohh	ENSMUSG00000078440	1021.36	-0.154824	-1.11329	0.00134749	0.330925	972.815	997.783	962.938	925.002	955.355	1035.92	1129.22	1114.56	1041.98	1038.37
STOX1	Stox1	ENSMUSG00000036923	100.704	0.674098	1.5956	0.00139086	0.332022	105.468	138.614	130.87	77.7313	137.978	72.0684	77.297	57.6481	67.143	95.0896
CXCL14	Cxcl14	ENSMUSG00000021508	1906.17	-0.187364	-1.13868	0.00144601	0.340584	1722.73	1782.39	1580.47	1848.06	1815.77	1911.2	2149.68	2095.76	1982.66	1828.15
NPHS1	Nphs1	ENSMUSG00000006649	53.4446	-0.777098	-1.71368	0.00150964	0.350892	43.195	40.162	59.6908	36.9134	33.8093	52.5124	88.0612	115.869	41.2064	73.6974
HFE	Hfe	ENSMUSG00000006611	110.638	0.51111	1.42515	0.00161651	0.35706	99.6211	101.138	148.418	108.478	147.221	102.365	101.662	82.6629	66.5418	69.1335
ELOVL7	Elovl7	ENSMUSG00000021696	305.972	0.355052	1.27903	0.00162267	0.35706	368.265	385.353	321.442	352.537	334.036	281.654	250.497	300.079	221.119	322.948
GPAT4	Gpat4	ENSMUSG00000031545	1791.17	0.217907	1.16305	0.0016379	0.35706	1865.55	1943.75	1977.44	1751.23	1890.62	1627.64	1587.19	1392.17	1589.11	1909.48
BHLHB9	Bhlhb9	ENSMUSG00000072964	1430.59	0.170416	1.12538	0.00164346	0.35706	1371.47	1595.41	1383.24	1504.14	1539.91	1309.72	1319.11	1267.47	1370.43	1300.68
SLC19A1	Slc19a1	ENSMUSG00000001436	335.067	0.229583	1.1725	0.00165745	0.35706	378.397	335.158	334.451	355.749	399.484	321.122	302.028	317.221	317.846	280.175
CD74	Cd74	ENSMUSG00000024610	74.1049	-0.64695	-1.56585	0.0016842	0.358322	58.7375	50.1652	70.5996	62.469	50.7837	61.9175	86.5996	146.148	81.5667	82.9505
RAB38	Rab38	ENSMUSG00000030559	6.02827	1.79588	3.47226	0.00171549	0.358322	3.62415	4.21284	15.3694	12.01	6.94411	0.849372	2.08063	3.01868	3.92946	1.8544
CABLES1	Cables1	ENSMUSG00000040957	597.63	-0.238134	-1.17947	0.00172416	0.358322	517.013	523.938	491.188	640.218	554.436	631.101	718.193	696.034	601.426	574.116
NCOA6	Ncoa6	ENSMUSG00000038369	2107.47	0.178238	1.1315	0.00175448	0.360382	2296.25	2355.08	2237.72	2314.68	2349.35	2191.06	1989.62	1940.66	2054.39	2032.8
FKBP10	Fkbp10	ENSMUSG00000001555	159.961	-0.372819	-1.29488	0.00189872	0.380185	151.532	175.237	113.48	154.724	125.196	214.679	183.464	198.425	165.375	166.319
CARD9	Card9	ENSMUSG00000026928	38.5749	-0.901108	-1.8675	0.00191545	0.380185	41.0295	34.7584	8.70848	32.8051	29.7802	42.3084	48.073	78.2342	48.7379	54.3067
COL11A2	Col11a2	ENSMUSG00000024330	699.494	0.455329	1.3711	0.00203977	0.391658	994.884	1005.32	648.888	735.113	805.978	529.143	542.578	791.556	676.971	517.512
DRC7	Drc7	ENSMUSG00000031786	15.3231	1.27867	2.42615	0.00206499	0.392237	23.8151	34.3111	20.4881	12.6806	27.1302	5.17717	8.41626	22.6876	4.25252	12.1714
FCHSD1	Fchsd1	ENSMUSG00000038524	213.071	0.49165	1.40605	0.0021875	0.392795	181.847	273.78	240.005	251.511	275.009	156.298	186.071	186.165	138.161	202.487
SNED1	Sned1	ENSMUSG00000047793	549.231	0.467301	1.38252	0.00220069	0.392795	556.896	909.319	414.209	764.731	536.911	472.096	468.473	484.104	453.958	417.415
DENND3	Dennd3	ENSMUSG00000036661	233.904	-0.411225	-1.32981	0.0022023	0.392795	195.94	201.64	224.964	214.862	154.589	281.927	293.05	217.12	322.347	207.931
SBNO1	Sbno1	ENSMUSG00000038095	4134.97	0.183716	1.13581	0.00222167	0.392795	4145.45	4375.85	4560.1	4365.16	4743.32	4055.9	3467.02	3509.67	4309.47	4194.82
CACNA2D2	Cacna2d2	ENSMUSG00000010066	936.214	0.342498	1.26795	0.00222834	0.392795	1238.36	1227.96	1044.14	1251.09	999.623	826.975	1094.37	1032.75	798.776	795.858
RRP8	Rrp8	ENSMUSG00000030888	278.439	-0.333647	-1.26019	0.00226805	0.392795	242.474	266.679	232.052	234.407	259.476	378.682	336.481	265.196	277.873	293.348
CD300LD	Cd300ld3	ENSMUSG00000069607	6.66597	-1.59491	-3.02075	0.00230159	0.392925	0	0	7.46248	5.28716	4.47438	13.3405	10.0535	9.58097	9.26491	9.5004
TRNP1	Trnp1	ENSMUSG00000056596	2613.58	-0.203537	-1.15152	0.00231329	0.392925	2392.56	2454.95	2369.66	2310.48	2439.83	2563.22	3272.3	2950.11	2655.27	2344.98
FUBP1	Fubp1	ENSMUSG00000028034	3467.09	0.128092	1.09285	0.00243016	0.4025	3522	3758.34	3981.88	3604.36	3544.16	3501.51	3166.81	3295.63	3451.41	3425.3
RGS9	Rgs9	ENSMUSG00000020599	289.034	0.448358	1.36449	0.00243669	0.4025	286.69	493.673	329.911	242.519	269.218	229.363	236.293	258.628	196.209	266.269
NDUFC2	Ndufc2	ENSMUSG00000030647	1048.52	-0.160804	-1.11791	0.00244095	0.4025	969.908	1030.61	1080.55	910.226	978.895	1157.09	1062.26	1083.44	1193.24	1056.04
RFXAP	Rfxap	ENSMUSG00000036615	523.616	0.291004	1.22349	0.0024846	0.4025	472.629	573.577	487.16	529.316	604.709	496.575	437.292	385.961	480.234	378.942
LTBP1	Ltbp1	ENSMUSG00000001870	205.674	-0.392	-1.31221	0.00252114	0.4025	198.045	182.011	125.777	164.514	200.14	225.264	248.276	283.186	160.884	227.1
NIP7	Nip7	ENSMUSG00000031917	543.088	-0.352398	-1.27668	0.00256187	0.4025	544.555	395.214	515.469	474.139	436.386	564.698	538.189	639.37	733.058	545.95
ANAPC11	Anapc11	ENSMUSG00000025135	637.923	-0.19961	-1.14839	0.00256613	0.4025	596.171	662.981	586.929	523.792	564.11	673.004	738.845	686.911	624.147	642.748
MAP3K6	Map3k6	ENSMUSG00000028862	136.295	-0.62874	-1.54621	0.00257231	0.4025	125.121	60.9131	136.955	108.969	137.421	178.577	255.983	116.533	179.221	149.048
CMTM8	Cmtm8	ENSMUSG00000041012	28.5974	-0.690402	-1.61373	0.00273994	0.42457	15.4897	17.6201	21.3788	32.5774	22.9213	27.2126	41.1331	42.6092	37.8621	30.5726
RPL31	Rpl31	ENSMUSG00000073702	2664.06	-0.243091	-1.18353	0.00285845	0.435298	2434.55	2801.21	2217.51	2415.1	2177.46	2862.7	3347.63	2943.06	2820.02	2283.82
C3orf38	4930453N24Rik	ENSMUSG00000059920	555.91	0.200659	1.14922	0.00291325	0.43758	587.586	580.624	521.634	536.84	568.762	468.492	508.621	528.361	461.309	470.267
ARPP21	Arpp21	ENSMUSG00000032503	9976.74	0.143714	1.10475	0.00297809	0.43758	9542	9965.95	9708.93	9866.29	10645.7	8493.98	8353.97	8813.81	9836.99	9516.64
PSMB10	Psmb10	ENSMUSG00000031897	567.719	-0.228486	-1.1716	0.0029807	0.43758	604.892	507.676	459.695	497.512	535.596	657.528	604.021	586.044	630.81	573.996
NME6	Nme6	ENSMUSG00000032478	63.7599	0.57846	1.49325	0.00299729	0.43758	79.4216	77.1109	75.5124	74.6533	83.9174	73.2394	31.948	67.9508	48.5527	40.5003
HAPLN1	Hapln1	ENSMUSG00000021613	640.313	0.285192	1.21857	0.00314999	0.448747	676.641	529.505	681.623	758.315	890.333	605.316	627.289	544.854	558.317	564.101
SUSD6	Susd6	ENSMUSG00000021133	1240.63	-0.174494	-1.12857	0.003232	0.45581	1203.92	1133.51	1062.38	1170.23	1226.57	1419.36	1323.3	1155.73	1275.07	1368.34
IFRD1	Ifrd1	ENSMUSG00000001627	972.122	-0.214017	-1.15991	0.00328642	0.45581	977.425	876.358	971.788	824.722	914.708	1190.56	1048.75	1041.37	1066.63	945.087
SIMC1	Simc1	ENSMUSG00000043183	401.378	0.27963	1.21388	0.00332653	0.45581	471.622	484.919	456.393	450.747	442.229	360.238	344.247	418.033	321.278	457.253
MGAT4C	Mgat4c	ENSMUSG00000019888	157.201	0.518477	1.43244	0.0035257	0.471664	249.899	156.531	221.743	230.122	130.579	166.624	110.441	102.55	143.267	164.67
DGKB	Dgkb	ENSMUSG00000036095	3278.51	0.216037	1.16154	0.00355117	0.471664	3267.3	3196.53	3976.92	3181.83	3790.13	2650.85	2601.99	3272.3	3146.81	3319.57
MUSTN1	Mustn1	ENSMUSG00000042485	28.903	-0.651831	-1.57116	0.00360907	0.475777	17.4555	25.8084	23.6695	20.5068	19.5766	28.7016	48.0517	31.3115	26.7599	33.168
CBX5	Cbx5	ENSMUSG00000009575	5154.79	0.212449	1.15865	0.00369935	0.484067	5182.11	5237.77	6361.7	5854.29	5013.69	5169.11	4752.78	3950.27	5133.58	4852.11
NEK6	Nek6	ENSMUSG00000026749	713.966	0.314841	1.24387	0.00380211	0.493855	847.099	723.161	748.205	587.09	971.018	695.973	660.471	535.1	682.882	541.305
ITGA3	Itga3	ENSMUSG00000001507	487.983	-0.217367	-1.16261	0.00392512	0.506111	449.788	465.935	497.859	494.859	462.878	530.334	529.504	477.162	647.838	575.194
CBSL	Cbs	ENSMUSG00000024039	664.412	-0.222094	-1.16643	0.0040157	0.512949	614.321	675.937	537.54	627.451	592.343	702.708	775.146	638.877	711.148	726.721
PLCL1	Plcl1	ENSMUSG00000038349	831.266	0.25959	1.19714	0.00410247	0.512949	858.42	998.827	846.433	906.715	886.645	775.214	783.092	663.42	702.653	830.878
GPR160	Gpr160	ENSMUSG00000037661	23.2757	0.844695	1.79588	0.00411687	0.512949	19.7743	35.689	38.0492	19.8918	33.2278	16.8641	19.3897	16.8446	16.4126	10.787
PDLIM1	Pdlim1	ENSMUSG00000055044	142.99	0.586932	1.50205	0.00412015	0.512949	185.822	150.496	158.864	165.838	188.889	180.123	67.175	112.774	66.9453	141.488
PCLAF	Pclaf	ENSMUSG00000040204	7.24349	1.62828	3.09144	0.0041318	0.512949	7.78585	25.0913	18.1309	12.2664	4.87866	5.55628	6.58472	3.6357	0	5.91774
ASL	Asl	ENSMUSG00000025533	240.372	-0.297807	-1.22927	0.00417503	0.512949	190.236	251.808	239.654	217.892	186.863	245.366	325.627	249.647	276.531	233.657
PRSS23	Prss23	ENSMUSG00000039405	456.203	-0.242833	-1.18331	0.004298	0.513742	403.747	421.621	499.275	386.384	421.528	467.171	572.173	485.844	436.176	560.15
ABCC8	Abcc8	ENSMUSG00000040136	1009.89	-0.257645	-1.19553	0.00430917	0.513742	1112.33	859.529	937.299	1107.33	941.632	1225.14	1142.03	1101.7	1344.49	1116.44
SIN3A	Sin3a	ENSMUSG00000042557	854.543	0.185926	1.13755	0.00433751	0.513742	877.518	910.731	918.185	1085.34	866.337	766.984	921.687	801.085	779.787	822.026
ITGA9	Itga9	ENSMUSG00000039115	168.887	-0.518031	-1.432	0.00439784	0.513742	143.434	123.604	138.169	137.258	162.839	159.724	193.24	151.846	153.027	367.303
PCDHA5	Pcdha5	ENSMUSG00000103092	261.357	0.362418	1.28558	0.00443655	0.513742	277.894	288.68	335.136	276.687	397.993	246.325	266.707	195.463	242.941	275.301
TMEM67	Tmem67	ENSMUSG00000049488	296.121	0.22513	1.16888	0.00452428	0.513742	320.138	352.291	280.371	345.831	288.643	287.303	277.397	273.098	276.898	241.556
USP50	Usp50	ENSMUSG00000027364	25.8954	-0.741394	-1.67179	0.00456608	0.513742	16.2161	15.1882	14.7877	17.7143	31.4282	23.4202	35.5962	34.4387	33.8871	35.0374
BAK1	Bak1	ENSMUSG00000057789	246.751	-0.226745	-1.17019	0.00458557	0.513742	223.314	226.359	226.48	211.729	233.729	268.26	280.088	254.629	224.694	286.566
RABEPK	Rabepk	ENSMUSG00000070953	467.202	-0.246791	-1.18656	0.00461043	0.513742	445.3	414.051	417.479	431.554	388.56	535.303	459.582	603.502	406.427	489.818
DMP1	Dmp1	ENSMUSG00000029307	217.806	-0.263032	-1.2	0.00463479	0.513742	200.39	197.859	183.6	194.944	184.573	207.368	243.451	285.801	221.441	198.396
COX6C	Cox6c	ENSMUSG00000014313	3271.41	-0.168152	-1.12362	0.0047328	0.513742	2963.46	3034.33	3309.3	2994.22	2684.81	3605.26	3391.93	3647.72	2999.9	3189.48
SIRT6	Sirt6	ENSMUSG00000034748	320.637	-0.214867	-1.1606	0.00476038	0.513742	315.343	317.328	293.153	288.731	292.842	356.79	328.765	355.301	368.511	337.724
RBPMS2	Rbpms2	ENSMUSG00000032387	58.5285	0.540924	1.4549	0.00477716	0.513742	62.9728	72.524	38.6972	90.6954	92.8825	47.6698	51.0558	43.5289	50.8206	49.397
NOTUM	Notum	ENSMUSG00000042988	89.9128	0.534723	1.44866	0.0048089	0.513742	115.66	83.2605	103.132	114.902	112.889	53.4835	88.7403	78.1986	95.1945	51.2973
MEST	Mest	ENSMUSG00000051855	619.184	0.220567	1.16519	0.00485756	0.513742	664.933	613.441	631.29	689.958	779.505	553.781	531.092	540.967	621.88	653.488
CALN1	Caln1	ENSMUSG00000060371	5603.42	0.213285	1.15933	0.00485799	0.513742	5114.17	5463.09	6536	5613.92	6446.46	5473.01	4584.28	4357.48	5170.2	5576.32
PRR5	Prr5	ENSMUSG00000036106	158.21	-0.440878	-1.35743	0.00486114	0.513742	177.585	131.17	112.1	146.376	106.717	195.021	232.184	176.592	150.544	162.092
PLA2R1	Pla2r1	ENSMUSG00000054580	25.3687	1.16049	2.23534	0.0049077	0.513742	32.2254	17.6417	17.2642	42.9097	43.2954	12.9083	13.032	18.4042	10.5766	11.905
FIS1	Fis1	ENSMUSG00000019054	1882.24	-0.140199	-1.10206	0.00491494	0.513742	1885.05	1824.58	1712.69	1894.37	1623.38	1986.02	2068.09	2080.84	1899.55	1818.72
LIMS2	Lims2	ENSMUSG00000024395	254.2	-0.282436	-1.21625	0.0050201	0.520524	238.829	269.394	239.527	237.983	225.037	268.081	261.368	250.33	320.181	379.674
UTP20	Utp20	ENSMUSG00000004356	674.333	0.263299	1.20022	0.00503875	0.520524	771.626	687.276	784.044	735.864	656.502	559.303	643.934	706.754	567.433	554.605
CLDN12	Cldn12	ENSMUSG00000046798	1089.9	0.182273	1.13467	0.00508354	0.520766	1146.77	1135.11	1334.35	1181.51	1123.27	1055.26	927.256	1030.64	1032.26	1165.56
DMC1	Dmc1	ENSMUSG00000022429	25.8396	1.04077	2.05733	0.00510006	0.520766	18.8034	59.2372	25.9992	23.421	54.5042	17.8652	11.6324	10.3807	24.198	22.5779
PDE3B	Pde3b	ENSMUSG00000030671	359.627	-0.375256	-1.29707	0.00515367	0.521172	279.98	360.373	286.688	281.221	288.669	347.301	323.42	458.136	307.746	513.623
MAP4K1	Map4k1	ENSMUSG00000037337	54.6902	-0.468948	-1.3841	0.0051734	0.521172	46.8872	35.3737	41.2187	49.6997	38.4771	49.8033	64.928	61.2008	54.5188	63.8542
NRSN1	Nrsn1	ENSMUSG00000048978	12182.8	-0.108097	-1.07781	0.00521982	0.521172	11546.9	12038.2	11239.2	11811.2	11059.8	11856.5	12844.5	12991.5	12834	11660.4
PGLYRP1	Pglyrp1	ENSMUSG00000030413	99.1864	-0.585845	-1.50092	0.00522914	0.521172	80.26	77.1473	91.8958	72.4981	80.2822	101.613	221.387	77.2391	116.111	88.8428
STARD8	Stard8	ENSMUSG00000031216	1219.1	-0.193683	-1.14368	0.00525155	0.521172	1134.88	1299.76	986.589	1097.46	1216.95	1274.55	1401.8	1224.99	1382.49	1273.52
AGBL2	Agbl2	ENSMUSG00000040812	25.9066	0.692137	1.61567	0.0053145	0.521816	34.667	37.4794	32.4801	33.5435	20.4126	24.2342	19.1973	21.6654	15.931	15.995
FAM161A	Fam161a	ENSMUSG00000049811	61.6704	0.501962	1.41614	0.00531711	0.521816	89.1022	75.4658	58.6295	52.6312	75.4402	43.4404	51.6633	53.6388	63.7838	34.9285
DGUOK	Dguok	ENSMUSG00000014554	237.807	-0.309518	-1.23929	0.00541107	0.528102	183.524	201.856	209.259	250.54	233.538	268.768	292.571	304.074	202.857	270.873
RPS6KA3	Rps6ka3	ENSMUSG00000031309	2056.37	0.172471	1.12699	0.00544672	0.528661	2267.88	2282.78	2268.83	2083.62	2289.87	1794.79	1804.73	2076.84	2187.18	2071.89
PPIL4	Ppil4	ENSMUSG00000015757	962.289	0.137283	1.09983	0.00549821	0.530742	967.073	981.248	1009.55	982.456	1035.59	922.219	910.17	834.234	902.117	954.791
NUDCD1	Nudcd1	ENSMUSG00000038736	408.81	0.249692	1.18895	0.00557687	0.535409	471.445	370.911	528.794	429.398	474.064	387.885	351.515	348.585	421.247	401.833
NOTCH4	Notch4	ENSMUSG00000015468	262.278	-0.794258	-1.73418	0.00565323	0.536905	143.893	193.799	215.829	136.689	151.542	203.284	235.997	340.04	492.419	192.312
SEMA3G	Sema3g	ENSMUSG00000021904	194.226	-0.256037	-1.19419	0.0057045	0.538877	176.135	181.867	160.47	165.348	187.244	211.156	250.289	185.913	208.177	186.453
C9orf16	1110008P14Rik	ENSMUSG00000039195	2870.1	-0.161573	-1.11851	0.00582907	0.545233	2883.13	2749.95	2647.84	2826.06	2744.22	3361.13	2970.55	3305.45	3121.55	2734.27
ADNP	Adnp	ENSMUSG00000051149	1357.73	0.273116	1.20842	0.00585066	0.545233	1662.43	1357.84	1321.29	1485.6	1602.52	1324.5	1106.66	942.801	1301.08	1473.7
XRCC6	Xrcc6	ENSMUSG00000022471	324.018	0.228462	1.17158	0.00589525	0.545233	376.788	343.304	341.094	303.139	360.025	266.682	351.398	281.995	294.697	283.42
DLG5	Dlg5	ENSMUSG00000021782	967.856	-0.260973	-1.19829	0.00615622	0.557404	878.641	1044.67	856.681	910.116	750.849	952.842	1268.14	1109.18	1110.17	882.177
MEIS1	Meis1	ENSMUSG00000020160	37.3579	0.619318	1.53615	0.00632328	0.557404	41.7691	61.6274	28.1095	28.5027	48.7434	25.8333	25.6755	30.8589	26.2101	26.5909
CAMP	Camp	ENSMUSG00000038357	7.67055	-1.9526	-3.87071	0.00636959	0.557404	5.42363	0	4.28992	2.06243	1.86154	10.5839	15.6407	25.2037	2.09362	0
MSH3	Msh3	ENSMUSG00000014850	533.1	0.222006	1.16635	0.00642809	0.557404	604.028	490.941	583.193	570.406	527.907	448.554	505.75	474.875	467.948	484.502
MRC2	Mrc2	ENSMUSG00000020695	261.08	-0.323376	-1.25126	0.00645148	0.557404	239.483	195.458	228.994	208.796	247.575	268.999	364.033	246.258	265.695	265.672
MCCC1	Mccc1	ENSMUSG00000027709	712.299	-0.284887	-1.21832	0.00645763	0.557404	631.823	691.672	651.752	698.441	601.132	727.827	715.761	883.286	953.177	714.093
KCNA5	Kcna5	ENSMUSG00000045534	59.752	-0.654493	-1.57406	0.00646012	0.557404	42.0414	22.4267	74.3766	33.1923	63.123	75.6725	107.664	53.671	68.098	66.0734
SPTY2D1	Spty2d1	ENSMUSG00000049516	498.147	0.178227	1.13149	0.00647567	0.557404	564.839	528.156	509.564	514.942	509.459	478.14	451.355	485.259	442.172	464.472
LYPD1	Lypd1	ENSMUSG00000026344	2253.43	0.264624	1.20132	0.00652685	0.557404	1986.89	2344.14	2299.43	1903.45	2594.42	1805.51	1899.95	1656.23	1953.93	1947.19
ISOC2	Isoc2b	ENSMUSG00000052605	75.2341	0.456669	1.37237	0.0065451	0.557404	90.105	85.6438	72.8193	117.964	78.0877	74.7551	59.3597	74.7926	71.2497	43.9049
RITA1	Rita1	ENSMUSG00000029600	367.204	-0.272908	-1.20824	0.00659323	0.557404	319.093	335.282	260.226	348.778	386.603	423.172	386.648	411.594	413.143	357.838
GSTM4	Gstm4	ENSMUSG00000027890	176.33	0.276012	1.21084	0.00662857	0.557404	185.155	174.046	198.808	200.787	176.834	139.218	150.305	172.003	167.491	144.719
TIMELESS	Timeless	ENSMUSG00000039994	99.9917	-0.529819	-1.44375	0.00663126	0.557404	102.266	73.0431	68.0991	83.5385	65.3485	136.693	74.7259	141.398	125.656	91.652
SLC25A18	Slc25a18	ENSMUSG00000004902	1410.08	-0.215096	-1.16078	0.00666698	0.557404	1474.07	1351.13	1058.35	1336.02	1305.41	1523.67	1499.48	1776.74	1441.32	1336.43
UQCR10	Uqcr10	ENSMUSG00000059534	1036.41	-0.198089	-1.14718	0.0067518	0.557404	1017.08	885.44	930.997	1074.11	842.398	1197.45	1127.48	1079.08	1095.97	949.17
ARF5	Arf5	ENSMUSG00000020440	2001.19	-0.120745	-1.0873	0.00675271	0.557404	1992.22	1888.79	1866.53	1818.58	1932.52	1941.25	2129.29	2173.51	2103.46	1987.56
PANX2	Panx2	ENSMUSG00000058441	2219.09	-0.167175	-1.12286	0.00676037	0.557404	2166.49	2114.09	2049.6	2137.78	1898.15	2332.23	2712.62	2247.9	2022.36	2327.6
FLT3	Flt3	ENSMUSG00000042817	265.945	-0.310338	-1.24	0.0068981	0.557404	244.964	217.275	259.504	291.735	231.327	350.693	308.258	253.374	344.509	285.679
BOD1L1	Bod1l	ENSMUSG00000061755	1950.42	0.178673	1.13184	0.00694442	0.557404	2146.08	1988.55	2200.58	2005.87	2208.64	1945.72	1796.8	1632.46	1886.76	2057.24
RBM19	Rbm19	ENSMUSG00000029594	253.237	0.483412	1.39805	0.00698368	0.557404	444.343	246.152	315.52	190.224	352.297	257.147	183.133	237.342	245.694	179.054
THRSP	Thrsp	ENSMUSG00000035686	303.791	-0.246477	-1.18631	0.00700745	0.557404	302.436	293.11	255.281	276.32	255.628	317.222	398.908	348.24	293.304	285.311
TRMU	Trmu	ENSMUSG00000022386	351.141	-0.212772	-1.15891	0.00700963	0.557404	331.099	349.646	331.254	331.442	347.59	331.583	470.33	378.684	411.238	374.438
FAU	Fau	ENSMUSG00000038274	2368.05	-0.199785	-1.14853	0.00705535	0.557404	2223.84	2470.46	2226.31	2185.69	1850.77	2359.01	2715.55	2886.36	2420.12	2202.64
ABCA8	Abca8b	ENSMUSG00000020620	818.056	0.141481	1.10304	0.00708875	0.557404	794.119	813.2	886.155	894.209	876.039	764.06	761.847	755.596	805.358	778.059
DPY19L3	Dpy19l3	ENSMUSG00000043671	1209.87	0.225893	1.1695	0.00710966	0.557404	1447.76	1242.27	1241	1167.7	1195.13	950.743	1210.14	1003.96	1162.23	1054.73
CCND1	Ccnd1	ENSMUSG00000070348	776.436	-0.275712	-1.21059	0.00719841	0.557404	806.678	925.534	712.945	742.208	769.219	847.963	1101.09	1180.76	788.37	873.05
PTGDS	Ptgds	ENSMUSG00000015090	14953.2	-0.223988	-1.16796	0.00724715	0.557404	12185.7	11940.5	14695.3	13993	13052	14816.4	17847.9	14977.3	17073	12216.6
COL6A2	Col6a2	ENSMUSG00000020241	628.741	-0.244221	-1.18445	0.00725212	0.557404	493.653	606.507	666.371	616.723	539.628	619.157	827.525	755.973	581.181	678.392
ATP2B4	Atp2b4	ENSMUSG00000026463	7156.88	0.216159	1.16164	0.00727877	0.557404	7265.18	6765.22	8100.65	7410.21	9400.66	6568.15	6220.35	6161.77	6588.03	7985.57
GRIN2B	Grin2b	ENSMUSG00000030209	11933.2	0.280237	1.21439	0.00730795	0.557404	12851.8	11854.9	15754.2	13247.7	15656.3	12113.7	8725.76	9674.48	12381.5	14221.6
MT-ND5	mt-Nd5	ENSMUSG00000064367	192231	-0.23094	-1.1736	0.00732056	0.557404	171980	193888	179077	168948	164194	188742	241859	230480	203179	166264
ANGEL2	Angel2	ENSMUSG00000026634	1338.95	0.142255	1.10363	0.00739402	0.560581	1444.36	1344.87	1475.16	1347.84	1327.37	1305	1219.35	1221.87	1292.05	1246.55
DNAH6	Dnah6	ENSMUSG00000052861	32.4518	0.73864	1.6686	0.00748721	0.565221	47.3254	66.2832	46.1093	41.2332	23.1403	23.2369	39.832	14.5031	31.7964	25.4198
FAM186B	Fam186b	ENSMUSG00000078907	31.8287	-0.825991	-1.77275	0.00768475	0.575641	17.4651	27.3341	23.9384	18.7536	21.9426	51.659	44.7712	55.2879	28.0641	18.5171
CFAP46	Cfap46	ENSMUSG00000049571	144.895	0.375585	1.29737	0.00769043	0.575641	155.26	149.052	123.709	206.645	170.841	126.01	122.065	116.186	119.232	134.528
NECAB3	Necab3	ENSMUSG00000027489	1587.73	-0.178233	-1.1315	0.00775047	0.576327	1657.17	1496.11	1350.45	1476.15	1404.84	1655.82	1897.7	1578.34	1711.99	1517.42
ZFP14	Zfp14	ENSMUSG00000053985	231.448	0.25371	1.19227	0.00776484	0.576327	284.212	214.401	231.852	280.899	281.591	204.333	237.308	230.12	200.219	213.859
ADCK2	Adck2	ENSMUSG00000046947	384.308	-0.385988	-1.30675	0.00782319	0.578095	307.834	369.689	326.308	279.747	352.327	419.206	328.158	662.756	334.433	402.294
ARHGDIG	Arhgdig	ENSMUSG00000073433	1323.31	-0.123866	-1.08965	0.00785964	0.578095	1284.71	1247.14	1176.65	1175.94	1281.5	1414.11	1349.7	1426.08	1257.39	1273.53
RPL37	Rpl37	ENSMUSG00000041841	1695.97	-0.242335	-1.18291	0.00795388	0.578211	1482.59	1658.55	1721.07	1511.49	1199.12	1600.32	2091.96	1922.93	1561.64	1778.57
THOC2	Thoc2	ENSMUSG00000037475	1549.37	0.122006	1.08825	0.00807384	0.578953	1669.69	1772.06	1776.59	1621.99	1547.99	1475.07	1620.85	1597.9	1548.25	1468.61
CPED1	Cped1	ENSMUSG00000062980	177.624	-0.276738	-1.21145	0.0081542	0.578953	148.529	169.118	163.161	131.42	126.224	170.756	155.672	194.008	208.258	163.795
SP8	Sp8	ENSMUSG00000048562	46.3898	0.612141	1.52853	0.0081831	0.578953	63.077	59.8208	47.0081	34.0332	60.9443	23.7087	54.9091	34.7991	33.1353	27.5895
ALPK2	Alpk2	ENSMUSG00000032845	8.10493	1.74541	3.3529	0.00819334	0.578953	4.38641	7.44078	23.1157	15.846	5.6484	10.6611	1.48251	1.94399	1.3693	1.9416
MED1	Med1	ENSMUSG00000018160	1183.28	0.205623	1.15318	0.00824321	0.578953	1193.98	1191.99	1533.16	1299.25	1172.05	1236.75	968.172	1107.31	1109.18	1113.3
SEMA3F	Sema3f	ENSMUSG00000034684	170.394	0.396928	1.3167	0.0082875	0.578953	211.828	230.311	150.105	213.734	180.077	168.115	153.895	184.576	122.914	121.19
GPATCH11	Gpatch11	ENSMUSG00000050668	630.691	-0.290161	-1.22278	0.00831768	0.578953	493.675	707.594	442.124	566.814	541.337	731.564	641.058	520.972	783.889	680.569
SRL	Srl	ENSMUSG00000022519	179.371	0.382145	1.30328	0.00831853	0.578953	195.477	194.704	264.252	197.44	201.574	166.771	126.619	158.78	171.109	181.802
MGP	Mgp	ENSMUSG00000030218	464.592	-0.302111	-1.23295	0.00844368	0.580436	384.416	285.45	456.442	384.449	355.549	420.338	522.261	523.202	468.772	369.831
POLR2I	Polr2i	ENSMUSG00000019738	209.782	-0.287285	-1.22034	0.00844425	0.580436	175.288	212.794	154.717	216.45	157.649	199.558	242.585	249.062	242.365	184.549
DGKQ	Dgkq	ENSMUSG00000004815	1403.37	-0.237498	-1.17895	0.00844449	0.580436	1307.98	1302.26	1426.32	1532.16	1167.87	1761.46	1727.07	1687.59	1363.58	1401.82
ZNF3	Zfp113	ENSMUSG00000037007	219.039	0.522146	1.43609	0.00852187	0.583484	190.296	273.271	222.487	259.133	309.483	230.074	156.919	139.212	159.594	186.392
TAF9	Taf9	ENSMUSG00000052293	284.979	0.383098	1.30414	0.00875614	0.591514	276.376	241.894	376.949	267.645	344.247	238.058	174.896	188.853	240.495	313.976
LINC01158	Pantr1	ENSMUSG00000060424	783.257	-0.189954	-1.14073	0.00882559	0.591514	669.792	783.803	692.433	794.996	685.255	854.923	882.087	924.489	748.937	724.774
DYNLT1	Dynlt1c	ENSMUSG00000000579	122.993	-0.520925	-1.43487	0.00889304	0.591514	90.4905	128.759	73.1895	91.3199	104.192	83.6869	185.586	211.649	102.892	120.315
GDI1	Gdi1	ENSMUSG00000015291	12586.8	0.0924171	1.06615	0.00891139	0.591514	13428.3	12545.3	12481.4	12740.8	13560	12701.2	11701.1	11750.4	12342.6	12243.1
RND2	Rnd2	ENSMUSG00000001313	1442.52	-0.183653	-1.13576	0.008981	0.591514	1463.5	1406.32	1167.82	1409.97	1256.12	1519.7	1684.12	1623.4	1486.83	1302.48
RRH	Rrh	ENSMUSG00000028012	6.27051	-1.40826	-2.65417	0.00900968	0.591514	5.09723	8.89727	1.61376	3.07609	1.88814	13.4181	7.25714	5.84776	5.83296	19.6596
DEPDC7	Depdc7	ENSMUSG00000027173	23.492	0.785275	1.72342	0.00904272	0.591514	36.6059	50.2797	15.4229	29.9702	23.5511	19.5115	23.2626	14.2091	10.7806	21.8556
EPN3	Epn3	ENSMUSG00000010080	21.814	-0.706656	-1.63202	0.00910601	0.591514	17.4369	23.3569	17.0336	16.6999	12.0437	45.7928	18.7171	20.8922	26.2353	31.4881
PHACTR3	Phactr3	ENSMUSG00000027525	4067.29	-0.128826	-1.0934	0.00912014	0.591514	3717.4	3831.99	4004.83	3711.3	3878.38	3889.29	4718.42	4256.74	3954.84	4119.24
COX7A2	Cox7a2	ENSMUSG00000032330	1787.83	-0.12573	-1.09106	0.009171	0.591514	1753.81	1626.01	1753.65	1696.15	1600.86	1967.39	1858.12	1833.47	1802.88	1734.71
AP3S1	Ap3s1	ENSMUSG00000024480	1133.79	-0.139209	-1.1013	0.00917492	0.591514	1143.43	1095.02	1057.56	931.656	1109.19	1113.11	1274.65	1169.02	1165.63	1161.17
TBX15	Tbx15	ENSMUSG00000027868	45.3091	-0.52149	-1.43544	0.00935384	0.600271	42.4719	24.6389	38.5094	30.1743	39.6921	42.3117	31.939	54.2356	58.6853	68.14
FPGT	Fpgt	ENSMUSG00000053870	514.793	0.207629	1.15479	0.0093787	0.600271	595.102	512.513	612.511	444.35	542.817	502.854	455.176	413.413	450.965	516.856
DMD	Dmd	ENSMUSG00000045103	2071.37	0.152671	1.11163	0.00945728	0.60308	2044.97	2389.64	2108.53	2196.62	2422.71	1996.06	1787.31	2101.13	1970.48	2181.58
FBLN1	Fbln1	ENSMUSG00000006369	258.1	-0.303989	-1.23455	0.00956825	0.60308	221.024	220.77	201.763	204.044	228.228	210.072	366.791	278.662	227.561	247.113
SYS1	Sys1	ENSMUSG00000045503	630.777	-0.131205	-1.09521	0.00958543	0.60308	568.86	615.152	599.146	618.626	609.014	671.041	683.239	618.037	647.884	675.393
WDR91	Wdr91	ENSMUSG00000058486	531.75	0.247616	1.18724	0.00960008	0.60308	491.438	635.208	614.475	658.599	559.073	469.938	513.533	533.752	430.78	541.82
POLR3H	Polr3h	ENSMUSG00000022476	833.289	-0.132261	-1.09601	0.00967822	0.604119	831.052	736.543	720.088	821.776	801.741	900.183	822.51	841.079	861.566	863.953
GPR89B	Gpr89	ENSMUSG00000028096	786.237	0.213986	1.15989	0.00972318	0.604563	830.775	812.883	718.741	805.613	1025.87	696.62	648.009	684.666	853.803	732.877
EXO1	Exo1	ENSMUSG00000039748	20.3794	-1.46314	-2.75708	0.00975378	0.604563	4.49589	6.71048	9.08703	4.39832	23.0181	23.7276	3.09965	37.3371	15.6314	50.5906
ARL13B	Arl13b	ENSMUSG00000022911	289.905	-0.287202	-1.22027	0.00986981	0.609616	270.7	282.549	258.301	262.271	270.732	357.39	373.175	322.513	292.066	296.952
CP	Cp	ENSMUSG00000003617	503.974	-0.379481	-1.30087	0.00994067	0.610195	352.263	422.73	534.389	437.886	396.49	482.274	848.141	465.563	573.223	421.926
RENBP	Renbp	ENSMUSG00000031387	69.6762	-0.396947	-1.31672	0.00994827	0.610195	46.2221	76.469	72.4219	61.5313	65.1244	67.3109	84.4245	95.4992	97.5342	78.36
ATP5MC2	Atp5g2	ENSMUSG00000062683	141.386	-0.573646	-1.48828	0.010022	0.612208	100.933	111.521	106.81	127.339	67.1027	120.874	216.104	90.5712	125.013	211.546
TMCO1	Tmco1	ENSMUSG00000052428	654.515	-0.152409	-1.11142	0.0101006	0.613152	609.777	663.971	597.165	590.222	576.404	681.205	734.337	684.976	637.102	638.069
CAPSL	Capsl	ENSMUSG00000039676	6.7022	1.34538	2.54098	0.0101501	0.61372	8.7964	12.2845	18.7222	6.86748	4.87601	2.47179	5.19245	3.93118	0.955613	7.90936
ODF3B	Odf3b	ENSMUSG00000047394	18.7548	0.719445	1.64655	0.0101794	0.61372	34.35	23.7439	27.2112	24.3936	19.9734	15.1053	21.7114	18.4476	10.3017	14.3744
CENPC	Cenpc1	ENSMUSG00000029253	497.738	0.182474	1.13483	0.0102524	0.616013	504.784	578.544	521.162	493.723	558.148	482.84	433.164	422.03	495.062	505.327
EFHD2	Efhd2	ENSMUSG00000040659	6555.64	-0.0677395	-1.04807	0.0103082	0.617106	6556.8	6507.87	6323.28	6428.63	6374.21	6856.98	6907.9	6774.16	6463.7	6735.36
SCML2	Scml2	ENSMUSG00000000037	32.9835	0.60178	1.51759	0.0103404	0.617106	28.3423	30.7161	45.0249	32.6029	49.966	26.0619	16.6655	16.7926	33.2305	33.1931
NDUFB9	Ndufb9	ENSMUSG00000022354	2349.02	-0.160389	-1.11759	0.0104473	0.619303	2293.48	2521.39	2213.7	2258.27	1903	2590.14	2710.52	2546.68	2378.2	2276.85
TBL1XR1	Tbl1xr1	ENSMUSG00000027630	1883.89	0.279993	1.21419	0.0104907	0.619791	2458.38	1967.35	1827.5	1946.33	2199.11	1889.58	1287.65	1619.91	1824.71	1941.98
C1QTNF7	C1qtnf7	ENSMUSG00000061535	24.2229	-0.805644	-1.74793	0.0105409	0.620682	15.5767	11.9781	9.00658	24.9745	24.9596	36.6948	37.6439	14.0889	28.4577	29.5324
C1orf196	6330411D24Rik	ENSMUSG00000110067	6.03732	-1.50231	-2.83296	0.010581	0.62089	2.21756	5.36738	0	2.39407	3.29814	5.29486	12.8829	5.62839	3.70349	20.2252
MT-CYB	mt-Cytb	ENSMUSG00000064370	288477	-0.217183	-1.16246	0.0106185	0.62089	252455	286030	259105	268078	233876	284850	358440	339834	287803	239743
SIRT3	Sirt3	ENSMUSG00000025486	1252.58	-0.139885	-1.10182	0.0106499	0.62089	1230.98	1208.69	1203.3	1224.07	1083.12	1388.74	1448.74	1231.19	1281.34	1205.69
XPOT	Xpot	ENSMUSG00000034667	2278.38	0.190293	1.141	0.0106867	0.620988	2424.79	2115.99	2543.67	2033.92	2406.31	2167.93	1942.4	1887.99	1808.2	2293.29
RPH3A	Rph3a	ENSMUSG00000029608	13262.5	-0.131461	-1.0954	0.0107357	0.621792	13459.8	13655.4	12549.6	13043.8	14339.7	14574.7	15026.6	15970.5	13582.4	14295
EIF3A	Eif3a	ENSMUSG00000024991	3778.39	0.11192	1.08067	0.0108426	0.625262	3720.98	3917.76	4049.6	4039.82	4065.86	3737.25	3485.11	3357.81	3760.32	3970.85
CFL1	Cfl1	ENSMUSG00000056201	14869.4	-0.0969743	-1.06953	0.0108664	0.625262	14673.8	14326.1	14423.3	13016.2	14790.9	14706.8	15791.2	15111.7	14925.2	15653.6
MSL2	Msl2	ENSMUSG00000066415	1316.96	0.128381	1.09307	0.010954	0.628254	1480.58	1354.84	1314.52	1441.59	1399.21	1326.03	1151.15	1264.39	1367.02	1287.88
PI4KB	Pi4kb	ENSMUSG00000038861	1056.08	-0.267171	-1.20345	0.0110711	0.632918	1043.06	896.806	1002.9	882.018	805.166	923.564	1247.29	1120.87	1153.97	1127.84
COQ5	Coq5	ENSMUSG00000041733	667.114	0.14876	1.10862	0.0112545	0.641323	679.037	696.217	712.024	668.017	745.3	693.411	626.552	552.455	637.402	644.637
KCNMB2	Kcnmb2	ENSMUSG00000037610	76.6636	-0.686484	-1.60936	0.0113217	0.641988	73.2518	54.422	52.365	47.3723	67.8109	48.0917	116.924	111.182	147.923	59.884
OAS2	Oas2	ENSMUSG00000032690	20.0723	-1.1227	-2.17754	0.0113388	0.641988	14.0773	22.9356	4.06611	13.4245	8.56509	10.0126	63.3496	35.699	18.6163	12.703
DCP1A	Dcp1a	ENSMUSG00000021962	597.261	0.140822	1.10253	0.0114934	0.644621	670.977	662.819	668.331	619.238	606.716	552.761	546.968	582.764	638.166	606.242
CHMP4B	Chmp4b	ENSMUSG00000038467	3427.7	-0.0766536	-1.05457	0.0115351	0.644621	3280.82	3279.39	3260.46	3298.72	3392.42	3500.54	3541.97	3379.59	3429.24	3563.46
CD36	Cd36	ENSMUSG00000002944	19.6246	-0.890989	-1.85445	0.0115901	0.644621	12.9126	16.3908	16.8637	10.1181	9.96755	11.01	23.1102	28.3682	35.2114	26.8189
NTRK3	Ntrk3	ENSMUSG00000059146	6433.17	0.0848195	1.06056	0.0116043	0.644621	6668.44	6485.42	7123.69	6456.37	6594.17	6257.07	6052.66	6598.72	6359.7	6158.3
FGFBP1	Fgfbp1	ENSMUSG00000048373	28.8634	-0.628902	-1.54639	0.0117018	0.646232	16.3928	14.9785	19.3036	21.5477	20.6341	18.0965	31.8966	37.1371	32.137	25.6926
FOSB	Fosb	ENSMUSG00000003545	392.747	0.265492	1.20205	0.0117102	0.646232	391.521	344.406	410.193	354.914	401.653	287.329	313.939	306.849	370.203	305.382
ATXN7L3	Atxn7l3	ENSMUSG00000059995	7699.36	-0.0784364	-1.05587	0.0118152	0.646232	7421.09	7477.42	7223.4	7486.25	7773.38	7773.33	8117.69	7989	8067.17	7530.88
RCC1L	Rcc1l	ENSMUSG00000061979	258.381	-0.219192	-1.16408	0.0118873	0.646232	237.412	238.249	237.722	267.247	219.87	281.649	248.294	250.809	317.388	299.215
KCTD4	Kctd4	ENSMUSG00000046523	590.157	0.232195	1.17462	0.0119265	0.646232	527.972	594.64	711.487	518.876	622.638	474.115	439.538	543.309	547.973	528.232
BTRC	Btrc	ENSMUSG00000025217	1672.28	0.173195	1.12755	0.0119334	0.646232	1809.95	1684.28	1831.25	1653.89	1925.09	1694.77	1458.1	1400.06	1643.37	1698.53
RAB30	Rab30	ENSMUSG00000030643	1061.57	0.251144	1.19015	0.0119937	0.646232	1011.75	1283.92	1125.92	1173.85	1241.96	1124.77	758.566	962.329	1108.19	949.411
GPRIN2	Gprin2	ENSMUSG00000071531	73.5345	0.603661	1.51957	0.0120197	0.646232	63.013	170.958	61.5407	64.3339	140.624	67.5297	57.059	64.4406	59.615	69.0387
WDR45	Wdr45	ENSMUSG00000039382	746.534	-0.188571	-1.13963	0.0120956	0.646412	637.973	612.619	659.428	807.946	679.457	671.927	803.822	773.269	839.682	781.997
SDC4	Sdc4	ENSMUSG00000017009	1279.48	-0.276477	-1.21123	0.0121122	0.646412	1102.27	965.913	1122.09	1288.81	1145.62	1488.41	1791.73	1105.96	1314.37	1113.69
RPUSD1	Rpusd1	ENSMUSG00000041199	1151.41	-0.137347	-1.09988	0.0123107	0.650693	1089.76	1095.36	1072.08	1038.96	1140.55	1127.64	1228.49	1255.66	1187.99	1183.54
PCDHB14	Pcdhb14	ENSMUSG00000044043	183.449	0.254539	1.19295	0.0123264	0.650693	210.951	207.924	191.831	215.204	223.43	156.135	168.237	149.806	201.104	205.099
CFAP100	Cfap100	ENSMUSG00000048794	99.1526	0.320385	1.24866	0.0123428	0.650693	94.3916	92.6322	105.257	125.945	82.383	71.8464	82.1733	86.9036	86.8002	70.4693
KCNMB4	Kcnmb4	ENSMUSG00000054934	1632.03	-0.112245	-1.08091	0.0123645	0.650693	1516.22	1634.97	1636.21	1537.19	1571.53	1664.5	1860.06	1695.01	1613.51	1701.82
IFIT2	Ifit2	ENSMUSG00000045932	267.794	-0.247188	-1.18689	0.0124207	0.650693	299.64	214.795	241.182	268.677	279.977	309.442	279.036	318.862	325.496	316.241
PDE7B	Pde7b	ENSMUSG00000019990	715.52	0.192106	1.14243	0.0124705	0.650693	829.381	705.081	729.34	751.954	871.7	637.344	613.508	694.717	722.832	737.081
NACC1	Nacc1	ENSMUSG00000001910	3207.37	-0.104713	-1.07528	0.0125156	0.650693	3149.62	3119.97	2996.88	2806.32	3130.39	3185.97	3327.01	3353.2	3153.67	3330.12
KIAA0319	D130043K22Rik	ENSMUSG00000006711	1089.48	0.194771	1.14454	0.0125872	0.650693	1296.73	1176.2	1302.94	1124.01	1293.73	1164.72	996.819	938.028	1055.75	1253.66
ZBTB41	Zbtb41	ENSMUSG00000033964	703.761	0.156239	1.11438	0.0125966	0.650693	724.24	770.805	737.924	716.962	754.39	667.093	580.627	633.07	693.431	749.501
MAP3K3	Map3k3	ENSMUSG00000020700	648.992	-0.23443	-1.17644	0.0125976	0.650693	594.699	683.334	520.509	641.28	581.945	672.596	818.157	706.02	703.818	654.657
CCNI	Ccni	ENSMUSG00000063015	7026.26	-0.0884816	-1.06325	0.0126451	0.650758	6900.54	7087.8	6943.32	6681.9	6817.84	7198.56	7547.36	7588.84	7457.76	6818.8
PIWIL2	Piwil2	ENSMUSG00000033644	29.3787	-0.647997	-1.56699	0.012734	0.650758	21.5511	24.1761	13.7233	20.8644	29.1454	23.2272	53.0008	24.0192	36.6678	38.6129
ASXL1	Asxl1	ENSMUSG00000042548	1401.74	0.126386	1.09156	0.0127462	0.650758	1577.55	1354.87	1472.67	1417.08	1588.82	1342.93	1277.14	1421.73	1358.5	1393.09
EARS2	Ears2	ENSMUSG00000030871	138.608	0.26819	1.2043	0.0127831	0.650759	164.147	154.843	147	144.141	152.434	123.586	117.016	111.631	145.972	135.851
UQCRQ	Uqcrq	ENSMUSG00000044894	1603.49	-0.176416	-1.13007	0.0128403	0.651795	1664.72	1609.1	1550.84	1422.03	1274.68	1708.73	1840.37	1816.79	1547.79	1583.05
TRPM7	Trpm7	ENSMUSG00000027365	1556.28	-0.148878	-1.10871	0.0129593	0.655946	1520.58	1583.23	1512.91	1466.63	1347.6	1666.4	1654.5	1639.3	1734.25	1542.55
ALDH1L2	Aldh1l2	ENSMUSG00000020256	99.6874	0.446594	1.36282	0.0130227	0.657276	121.337	95.5047	83.2674	114.172	200.403	91.1958	77.2103	107.679	74.0921	93.1609
CRHBP	Crhbp	ENSMUSG00000021680	292.854	-0.327564	-1.25489	0.0131703	0.659669	311.622	323.673	219.696	274.74	293.231	354.177	272.121	373.073	403.055	383.156
IFT27	Ift27	ENSMUSG00000016637	296.691	-0.184599	-1.1365	0.0132167	0.659669	265.211	295.512	257.54	291.497	267.169	299.201	317.335	302.907	323.262	321.399
CMC1	Cmc1	ENSMUSG00000039163	165.525	-0.308903	-1.23877	0.0132304	0.659669	139.13	129.351	159.076	169.845	131.734	176.073	166.177	221.162	198.07	144.281
LPAR4	Lpar4	ENSMUSG00000049929	32.2389	-0.524535	-1.43847	0.0132419	0.659669	23.0043	28.6747	30.3029	26.3038	21.4673	36.4644	42.3289	34.3285	41.3582	31.6429
C1orf54	BC028528	ENSMUSG00000038543	61.0024	-0.482834	-1.39749	0.0132649	0.659669	48.5969	49.5017	51.6489	52.5945	37.4751	64.011	65.4795	57.122	69.8755	78.4061
FAS	Fas	ENSMUSG00000024778	40.9409	-0.58399	-1.49899	0.0133248	0.659669	32.5255	38.9403	19.7539	41.7775	33.3841	54.6689	77.8781	40.6635	36.1169	38.8094
TBC1D19	Tbc1d19	ENSMUSG00000039178	678	0.214877	1.16061	0.0133315	0.659669	697.346	849.196	599.424	704.075	703.948	579.797	661.976	680.619	574.343	566.34
MAGI3	Magi3	ENSMUSG00000052539	1772.9	0.112314	1.08096	0.0133795	0.660195	1802.56	1866.38	1880.87	1853.48	1867.33	1620.8	1672.67	1664.52	1809.99	1808.15
CBWD1	Cbwd1	ENSMUSG00000024878	247.665	0.19923	1.14809	0.0134874	0.66366	248.981	273.605	270.729	266.683	264.471	213.584	219.039	224.719	222.312	272.811
MERTK	Mertk	ENSMUSG00000014361	1474.75	-0.245226	-1.18528	0.0135982	0.667012	1344.73	1305.28	1332.09	1459.38	1151.32	1560.08	1948.86	1449.07	1510.49	1346.19
GTPBP8	Gtpbp8	ENSMUSG00000022668	622.635	0.174156	1.1283	0.0137586	0.667012	672.168	628.178	666.466	658.241	713.05	665.468	589.071	524.494	607.785	572.871
GNAS	Gnas	ENSMUSG00000027523	23656.8	-0.0884757	-1.06325	0.0137598	0.667012	22732.3	22244.2	23101.4	21160	23892	22544.3	24938.9	24908.9	23646	24258.4
RPS6	Rps6	ENSMUSG00000028495	3689.62	-0.181961	-1.13442	0.0137772	0.667012	2868.42	3498.76	3452.82	3901.38	3529.09	3678.68	4544.09	3805.56	3987.17	3554.6
ATP6V0E1	Atp6v0e	ENSMUSG00000015575	498.24	-0.205865	-1.15338	0.0137987	0.667012	427.36	492.223	426.738	421.112	425.035	501.238	584.474	514.32	504.271	427.83
NDUFA6	Ndufa6	ENSMUSG00000022450	1131.45	-0.116492	-1.0841	0.0138391	0.667012	1025.98	1102.16	1056	1110.57	1008.2	1199.78	1192.01	1088.51	1157.61	1106.6
SLC22A2	Slc22a2	ENSMUSG00000040966	23.1672	0.655611	1.57528	0.0138491	0.667012	19.149	25.5201	22.56	28.1723	17.0173	11.3513	22.5216	10.7161	15.0615	11.5095
DDX42	Ddx42	ENSMUSG00000020705	1961.33	0.128519	1.09317	0.0138575	0.667012	2071.12	1840.05	2183.92	2136.58	2268.96	1898.08	1840.74	1946.95	1961.39	1960.57
NUP210	Nup210	ENSMUSG00000030091	791.21	0.254594	1.193	0.0140967	0.676681	741.657	814.702	817.82	953.968	807.894	745.351	565.147	849.09	651.273	656.948
SLC6A9	Slc6a9	ENSMUSG00000028542	797.204	0.180346	1.13316	0.014207	0.680127	921.814	811.491	769.851	912.226	893.248	779.451	705.611	782.356	724.309	811.207
SCN7A	Scn7a	ENSMUSG00000034810	150.361	0.294275	1.22627	0.0143143	0.68341	130.458	146.702	171.588	132.602	165.446	96.0021	122.262	117.749	123.257	150.424
GOLGA7B	Golga7b	ENSMUSG00000042532	3231.96	-0.136738	-1.09942	0.0143546	0.683487	3260.54	3042.35	2772.49	3281	3212.35	3312.25	3560.41	3679	3360.11	3211.35
SCRT1	Scrt1	ENSMUSG00000048385	4111.78	-0.189884	-1.14067	0.0144744	0.685498	4302.14	4210.39	3316.77	3768.39	3822.79	4131.16	4763.15	4781.79	4548.97	3930.42
PVALB	Pvalb	ENSMUSG00000005716	787.839	-0.287491	-1.22052	0.0147158	0.69068	926.164	761.632	723.589	861.53	602.95	1134.05	857.998	921.832	996.698	818.716
SLC52A3	Slc52a3	ENSMUSG00000027463	61.4221	-0.435726	-1.35259	0.0147301	0.69068	54.1874	49.7236	52.0013	39.7081	49.7298	54.3101	94.2145	81.7681	46.1452	56.3553
CRAMP1	Cramp1l	ENSMUSG00000038002	1269.24	-0.12894	-1.09349	0.0147402	0.69068	1216.14	1252.15	1318.97	1217.57	1194.08	1265.92	1545.71	1288.41	1341.58	1339.91
CERS3	Cers3	ENSMUSG00000030510	8.60504	-0.980589	-1.97327	0.0148145	0.692325	8.89151	1.82814	6.34466	7.82185	5.40101	14.2771	13.7796	7.93844	7.75204	15.49
MICB	Mill2	ENSMUSG00000040987	86.8822	-0.362139	-1.28533	0.0148603	0.692633	71.8226	72.2002	58.0116	101.468	89.7769	88.7457	89.5376	130.343	96.7832	102.586
RBMS3	Rbms3	ENSMUSG00000039607	394.63	0.183442	1.13559	0.0150121	0.697865	394.738	441.003	462.524	441.786	456.789	380.214	390.664	351.829	406.057	405.238
MT-ND2	mt-Nd2	ENSMUSG00000064345	155021	-0.235133	-1.17702	0.0151492	0.699507	132525	162271	139546	143011	122059	151727	198873	184850	164581	123189
UCP2	Ucp2	ENSMUSG00000033685	517.141	-0.369367	-1.29179	0.0151571	0.699507	425.234	358.741	572.25	427.258	371.298	464.619	815.521	448.044	603.876	450.691
MT-ND1	mt-Nd1	ENSMUSG00000064341	218696	-0.209626	-1.15639	0.0151945	0.699507	192965	224247	203448	203701	182819	221600	265220	267820	228263	181789
NDUFB8	Ndufb8	ENSMUSG00000025204	1979.46	-0.122629	-1.08872	0.0152767	0.699507	1764.95	1908.55	2038.03	2110.81	1762.85	2200.4	2095.64	2062.83	2081.21	1988.59
MT-CO1	mt-Co1	ENSMUSG00000064351	903279	-0.200255	-1.1489	0.0153146	0.699507	791479	933156	785874	828592	730776	910680	1.08507e+06	1.03132e+06	910045	738772
POLD2	Pold2	ENSMUSG00000020471	181.89	-0.243546	-1.1839	0.0153227	0.699507	159.68	157.771	165.328	164.479	179.044	168.395	245.865	182.849	201.243	190.54
ENHO	Enho	ENSMUSG00000028445	892.303	-0.142597	-1.10389	0.0153622	0.699507	856.096	868.114	869.357	847.945	771.405	895.888	1011.44	1013.36	901.97	829.766
SIPA1L3	Sipa1l3	ENSMUSG00000030583	1369.43	0.251259	1.19024	0.0153642	0.699507	1239.67	1678.87	1306.41	1478.39	1676.35	1283.77	1362.89	1147.15	1212.48	1191.64
ZNF280B	Zfp280b	ENSMUSG00000049764	474.651	0.224001	1.16797	0.0155208	0.70304	486.915	562.539	441.569	500.22	575.884	460.471	430.617	384.747	484.353	435.3
CACNA1E	Cacna1e	ENSMUSG00000004110	7646.56	0.150295	1.1098	0.0155515	0.70304	7327.48	8171.05	8703.16	8053.03	7888.33	7424.22	6891.62	7058.35	6926.06	7867.77
ABHD17A	Abhd17a	ENSMUSG00000003346	2681.61	-0.143883	-1.10488	0.0155914	0.70304	2628.04	2634.23	2350.95	2443.62	2454.06	2627	3018.28	3042.84	2663.98	2474.71
HUWE1	Huwe1	ENSMUSG00000025261	10657.9	0.146722	1.10705	0.0156368	0.70304	11249.6	11903.5	10807.1	11471.4	10618.9	10389.4	9648.36	9280.5	10484.8	10824.9
AP3D1	Ap3d1	ENSMUSG00000020198	3943.28	0.101909	1.07319	0.0156623	0.70304	3865.85	4339.51	4014.82	4067.11	4365.15	3655.47	3984.32	3747.23	4053.81	3807.21
MT-ND4	mt-Nd4	ENSMUSG00000064363	287901	-0.194674	-1.14447	0.0156806	0.70304	257090	289742	264830	257824	242033	280733	350841	336210	290597	242607
MTAP	Mtap	ENSMUSG00000062937	196.031	-0.238803	-1.18001	0.0157628	0.703158	173.568	169.791	201.909	159.245	167.921	206.205	235.788	186.126	193.646	207.333
LYNX1	Lynx1	ENSMUSG00000022594	10364.1	-0.124287	-1.08997	0.0158341	0.70456	10947.6	9201.98	10365.8	10521.1	10144.5	11966.5	11270	10395.2	11326.4	10829.4
SIVA1	Siva1	ENSMUSG00000064326	99.8716	0.380287	1.3016	0.015958	0.707464	125.206	105.46	123.543	88.9432	122.928	81.1766	76.3178	80.1749	118.049	78.7341
CYLD	Cyld	ENSMUSG00000036712	3972.22	0.143125	1.10429	0.0160253	0.707716	3814.79	4240.43	4273.13	3947.02	4460.13	3689.49	3568.5	3644	3712.35	4162.07
TTC9B	Ttc9b	ENSMUSG00000007944	2238.32	-0.135856	-1.09874	0.0162364	0.712925	2148.44	2233.11	1942.53	1860.59	2141.69	2264.96	2527.23	2290.84	2086.62	2178.02
FARSA	Farsa	ENSMUSG00000003808	693.115	-0.130197	-1.09444	0.0162382	0.712925	614.4	646.656	681.638	636.676	652.358	704.054	716.541	710.586	737.311	667.258
TINAGL1	Tinagl1	ENSMUSG00000028776	198.152	-0.312553	-1.2419	0.0162643	0.712925	174.308	190.105	152.14	176.134	165.38	209.462	285.806	228.072	166.139	177.033
RPLP0	Rplp0	ENSMUSG00000067274	3331.31	-0.156308	-1.11443	0.0163059	0.71298	2940.41	3327.77	3375.07	3193.61	2793.81	3304.44	3927.14	3790.5	3356.72	3040.16
L3MBTL2	L3mbtl2	ENSMUSG00000022394	957.96	0.124745	1.09031	0.0163926	0.713238	950.887	1039.16	928.079	1066.9	927.558	855.488	955.844	912.736	868.579	911.275
HRAS	Hras	ENSMUSG00000025499	1992.16	-0.128383	-1.09307	0.0165722	0.71561	1966.64	1911.01	1762.56	1906.82	1798.29	2025.22	2049.17	2255.09	1972.98	1914.54
ADAM32	Adam32	ENSMUSG00000037437	9.73576	1.37296	2.59002	0.0166147	0.71561	19.4288	19.7226	23.6508	3.85924	3.06934	3.60293	7.29373	3.8536	5.82188	5.10833
PCK2	Pck2	ENSMUSG00000040618	523.698	-0.199307	-1.14815	0.0166277	0.71561	491.031	565.668	482.711	473.448	398.701	599.419	542.234	542.573	531.885	545.244
TFAP2B	Tfap2b	ENSMUSG00000025927	60.436	-0.624621	-1.54181	0.0166646	0.71561	24.0053	36.8068	43.5631	33.5548	38.9098	53.6023	37.4071	94.2307	62.5427	32.6185
USF3	Usf3	ENSMUSG00000068284	2256.75	0.126341	1.09152	0.0166901	0.71561	2240.61	2387.54	2599.88	2471.34	2401.64	2253.96	2234.23	2027.85	2279.51	2286.12
ANKFY1	Ankfy1	ENSMUSG00000020790	1424.59	0.109398	1.07878	0.016732	0.715669	1499.91	1542.93	1388.88	1600.96	1501.74	1371.91	1327.43	1432.59	1381.99	1469.31
LBH	Lbh	ENSMUSG00000024063	975.941	-0.144756	-1.10554	0.0168711	0.716493	993.334	989.316	822.79	884.428	915.192	1033.01	943.278	1144.45	1001.23	969.951
MT2A	Mt2	ENSMUSG00000031762	1371.47	-0.212055	-1.15834	0.0169173	0.716493	1336.79	1063.63	1253.4	1104.6	1242.2	1346.98	1744.4	1152.86	1473.72	1235.93
ATP5IF1	Atpif1	ENSMUSG00000054428	2203.28	-0.112768	-1.0813	0.0170006	0.716493	1994.41	2076.97	2155.28	2004.95	2044.99	2321.06	2330	2239.39	2197.3	2023.1
CXCL12	Cxcl12	ENSMUSG00000061353	1960.27	0.193505	1.14354	0.0170475	0.716493	1770.35	2436.59	2138.17	1937.88	1974.21	1860.1	1651.07	2028.01	1831.29	1596.5
SURF2	Surf2	ENSMUSG00000014873	621.796	-0.163228	-1.11979	0.017067	0.716493	578.788	521.864	619.732	596.471	525.518	624.646	657.604	665.968	668.185	566.796
PRRX2	Prrx2	ENSMUSG00000039476	14.6319	0.91003	1.87908	0.0170903	0.716493	20.7142	19.8374	21.6038	12.0033	10.1359	11.3468	3.52321	18.6006	3.34372	8.08166
ZNF726	Zfp712	ENSMUSG00000090641	157.033	0.277209	1.21185	0.0172849	0.719227	166.37	161.141	195.56	167.12	182.725	157.548	110.76	119.028	176.337	155.44
RSPH4A	Rsph4a	ENSMUSG00000039552	60.1406	0.550238	1.46433	0.0174228	0.719227	59.078	81.4478	68.7895	63.187	66.2804	37.5629	60.837	30.6817	36.8662	65.3324
ACTA1	Acta1	ENSMUSG00000031972	142.889	-0.266874	-1.2032	0.0174271	0.719227	151.436	134.86	125.417	130.788	132.837	173.586	161.632	183.709	128.98	165.248
GNB4	Gnb4	ENSMUSG00000027669	651.902	0.221971	1.16633	0.017428	0.719227	670.671	805.513	603.367	622.72	753.195	572.686	571.934	666.449	515.929	634.955
STON1	Ston1	ENSMUSG00000033855	90.9527	-0.515821	-1.42981	0.0174666	0.719227	55.3431	55.1002	61.1372	66.7853	63.7844	66.553	101.598	70.7879	90.9615	102.918
DNAH9	Dnah9	ENSMUSG00000056752	99.2366	0.60149	1.51728	0.0175954	0.722802	93.4136	152.587	180.338	107.346	74.9642	47.7935	88.1085	114.77	64.8126	88.149
BRSK1	Brsk1	ENSMUSG00000035390	11333.6	-0.134245	-1.09752	0.0176353	0.722802	10800.9	11441.1	10031	10588.1	10419.6	10891.4	13018.5	12473.1	11764.2	10332.9
LRTOMT	Lrrc51	ENSMUSG00000064307	47.7187	-0.4529	-1.36879	0.0176965	0.72363	34.5436	44.4903	41.3818	42.4531	46.7345	54.0492	63.5105	74.1101	52.9603	42.6554
AGBL3	Agbl3	ENSMUSG00000038836	155.637	0.264547	1.20126	0.0178509	0.724615	141.311	177.809	187.723	186.726	162.495	141.029	148.696	158.6	145.882	119.863
MCTP2	Mctp2	ENSMUSG00000032776	39.2914	0.553829	1.46798	0.0178979	0.724615	49.7722	22.6079	59.3663	69.3416	47.7845	38.2775	25.8349	33.9276	28.1476	40.4283
MVB12A	Mvb12a	ENSMUSG00000031813	398.845	-0.219372	-1.16423	0.0179257	0.724615	363.629	371.446	366.808	381.089	375.575	396.367	530.336	463.552	341.296	438.029
TSPAN4	Tspan4	ENSMUSG00000025511	215.702	-0.31306	-1.24234	0.0180452	0.724615	242.685	176.68	165.28	169.412	169.716	196.824	315.298	236.259	186.381	218.41
PWP2	Pwp2	ENSMUSG00000032834	649.34	0.133923	1.09727	0.0181414	0.724615	718.615	681.505	604.455	686.201	726.53	627.477	594.513	643.603	626.886	624.422
RPS13	Rps13	ENSMUSG00000090862	1516.57	-0.160872	-1.11796	0.0182574	0.724615	1455.35	1535	1449.79	1516.15	1157.13	1685.1	1669.61	1624.05	1523.08	1446.98
VCAM1	Vcam1	ENSMUSG00000027962	834	-0.325127	-1.25277	0.0182813	0.724615	762.344	778.18	694.744	703.165	646.704	786.024	1415.38	810.877	794.518	687.278
TADA3	Tada3	ENSMUSG00000048930	720.136	0.147338	1.10752	0.018285	0.724615	845.439	769.268	794.113	711.027	702.766	732.187	712.898	700.459	601.551	702.245
MSMO1	Msmo1	ENSMUSG00000031604	2155.49	-0.132116	-1.0959	0.0183256	0.724615	2216.03	2040.2	1800.51	2020.82	2145.88	2342.53	2282.15	2367.49	2050.78	2165.86
ARRDC2	Arrdc2	ENSMUSG00000002910	299.628	-0.407637	-1.32651	0.0183274	0.724615	299.742	188.146	309.823	318.033	366.857	487.427	441.707	233.735	373.341	429.95
RPL8	Rpl8	ENSMUSG00000003970	4347.96	-0.11587	-1.08363	0.0183506	0.724615	3870.76	4529.04	4127.99	4431.47	4049.32	4472.9	5001.37	4637.03	4393.04	4259.52
BBS10	Bbs10	ENSMUSG00000035759	91.2938	0.326359	1.25385	0.0184248	0.724615	94.9776	89.5554	115.982	98.5925	119.559	77.825	68.7735	81.3315	100.896	84.9708
WNK4	Wnk4	ENSMUSG00000035112	123.727	-0.496939	-1.41122	0.018446	0.724615	104.038	112.865	106.673	67.6616	69.1876	89.1587	120.677	130.768	121.985	191.461
ANG	Ang	ENSMUSG00000072115	33.5284	-0.551347	-1.46545	0.0184605	0.724615	21.8143	51.1577	20.0009	28.3541	24.1114	38.9494	53.0439	43.5701	43.0933	31.3211
KISS1R	Kiss1r	ENSMUSG00000035773	165.08	-0.333499	-1.26007	0.0185052	0.724615	96.8706	152.095	96.4014	139.791	178.879	155.772	177.671	179.426	154.229	166.305
SERPINB6	Serpinb6b	ENSMUSG00000042842	55.5359	-0.516519	-1.4305	0.0187518	0.724615	27.9732	41.2973	50.9027	48.9275	32.4652	51.5993	76.4506	66.6349	62.1451	30.9905
RAB32	Rab32	ENSMUSG00000019832	37.5671	0.463778	1.37915	0.0187752	0.724615	38.9589	48.9823	51.0762	40.5084	41.6269	30.273	24.5621	32.5885	38.0384	34.3958
PTPMT1	Ptpmt1	ENSMUSG00000063235	523.069	-0.165309	-1.12141	0.018781	0.724615	492.002	481.239	461.306	507.03	516.217	559.71	510.277	591.315	601.176	496.108
SLC22A5	Slc22a5	ENSMUSG00000018900	266.503	-0.202777	-1.15091	0.0188522	0.724615	211.886	242.015	238.727	248.879	247.439	275.362	265.9	303.865	268.702	254.331
TOX3	Tox3	ENSMUSG00000043668	223.346	0.233874	1.17599	0.0189008	0.724615	235.752	228.62	251.245	199.356	256.968	156.911	218.426	195.72	217.179	210.953
PDE4B	Pde4b	ENSMUSG00000028525	2425.25	0.19444	1.14428	0.0189271	0.724615	2526.36	2328.62	2701.95	2724.72	2819.15	2464.87	1993.06	2062.2	2313.16	2615.4
TMEM176A	Tmem176a	ENSMUSG00000023367	268.007	-0.365971	-1.28875	0.0189489	0.724615	213.16	278.034	231.894	136.84	220.852	243.633	354.615	323.932	271.414	195.186
TMCO3	Tmco3	ENSMUSG00000038497	798.237	-0.198963	-1.14787	0.0189914	0.724615	804.203	834.989	580.494	753.33	725.776	800.691	854.722	858.116	832.07	896.976
MARCKSL1	Marcksl1	ENSMUSG00000047945	1118.43	0.187704	1.13895	0.0190678	0.724615	1090.24	1319.37	1251.29	1046.67	1307.8	977.64	1108.55	1043.66	1022.76	1128.48
SLC22A15	Slc22a15	ENSMUSG00000033147	200.103	0.309875	1.2396	0.0190909	0.724615	187.664	262.373	292.156	198.605	169.463	173.995	177.405	160.62	218.031	161.371
PMM1	Pmm1	ENSMUSG00000022474	2330.99	-0.106586	-1.07668	0.0191511	0.724615	2204.98	2165.52	2111.06	2247.17	2196.12	2313.45	2593.39	2426.99	2317.84	2118.07
SLC16A9	Slc16a9	ENSMUSG00000037762	88.6866	-0.388634	-1.30915	0.0191602	0.724615	77.5579	78.1818	48.5648	66.826	74.4641	93.3012	101.503	108.204	78.7699	73.193
SFRP5	Sfrp5	ENSMUSG00000018822	14.194	0.829949	1.77762	0.0191722	0.724615	32.136	18.3962	13.0559	16.7356	14.707	14.1864	12.2757	8.45829	14.586	4.05165
E2F7	E2f7	ENSMUSG00000020185	10.2199	-1.40983	-2.65706	0.0191767	0.724615	9.89511	5.35584	11.4196	2.12239	4.21924	36.8936	6.83871	5.09009	42.3397	5.44701
S100A9	S100a9	ENSMUSG00000056071	55.654	-1.45971	-2.75052	0.01922	0.724615	47.6017	24.0106	32.9015	20.9791	8.99535	27.818	176.492	128.732	9.42522	28.3314
CACFD1	Cacfd1	ENSMUSG00000015488	955.85	-0.113019	-1.08149	0.0192787	0.724615	933.214	914.393	855.529	893.778	903.345	1003.3	904.124	1011.03	976.423	972.009
NFX1	Nfx1	ENSMUSG00000028423	2350.98	0.089531	1.06402	0.0192793	0.724615	2372.66	2563.86	2348.67	2484.81	2396.04	2340.39	2136.9	2319.4	2354.03	2275.73
BCL2L13	Bcl2l13	ENSMUSG00000009112	1366.49	0.231145	1.17377	0.019481	0.73064	1569.38	1371.79	1628.78	1856.88	1358.96	1397.71	1102.64	1189.15	1495.68	1445.63
VOPP1	Vopp1	ENSMUSG00000037788	2926.34	0.140494	1.10228	0.0196156	0.732056	3088.09	3001.11	3051.43	2816.42	3233.57	2751.47	2443.27	2559.08	2936.4	3090.45
GCK	Gck	ENSMUSG00000041798	19.392	1.12043	2.17412	0.0196288	0.732056	15.6547	70.5081	44.5194	16.8911	25.7219	31.6317	6.56573	8.55321	10.5835	17.4005
KCND1	Kcnd1	ENSMUSG00000009731	331.029	0.325461	1.25306	0.019659	0.732056	379.155	533.071	293.63	284.419	310.238	292.689	276.401	343.574	239.904	276.938
SIGMAR1	Sigmar1	ENSMUSG00000036078	812.547	0.159396	1.11682	0.0196959	0.732056	841.674	859.487	834.748	827.142	874.922	714.32	677.735	805.301	734.319	864.138
DNAH5	Dnah5	ENSMUSG00000022262	172.606	0.314943	1.24396	0.0197574	0.732056	151.838	226.673	199.518	187.982	218.82	166.453	149.761	113.471	168.96	191.337
ZNF524	Zfp524	ENSMUSG00000051184	96.4308	-0.288516	-1.22138	0.0197928	0.732056	86.5509	76.262	90.2364	88.3322	90.1537	91.0472	119.627	125.351	102.913	90.7071
MYBPC1	Mybpc1	ENSMUSG00000020061	103.548	-0.543133	-1.45713	0.0198722	0.732056	103.371	67.0055	83.8277	105.014	77.9698	107.251	243.744	136.818	69.6358	96.2781
STAT6	Stat6	ENSMUSG00000002147	304.681	-0.289809	-1.22248	0.0199067	0.732056	280.934	273.816	272.079	313.086	248.88	353.767	379.854	450.173	265.509	254.788
GRAMD2A	Gramd2	ENSMUSG00000074259	398.364	0.245459	1.18547	0.0199848	0.732056	368.21	509.886	414.896	495.732	408.378	342.183	363.202	438.999	344.342	364.997
CEACAM1	Ceacam2	ENSMUSG00000054385	6.5683	1.33382	2.52069	0.0200827	0.732056	11.1411	13.0526	5.91175	11.8385	10.7263	0	12.919	0.928465	4.53219	2.64499
ST6GALNAC2	St6galnac2	ENSMUSG00000057286	111.456	-0.531428	-1.44536	0.0200989	0.732056	86.2746	123.798	106.186	110.999	49.6991	139.767	205.673	159.544	85.9827	96.4503
SLIRP	Slirp	ENSMUSG00000021040	315.352	-0.222008	-1.16636	0.0201998	0.734218	291.504	342.44	257.018	319.035	261.533	297.092	374.763	402.278	331.06	311.072
FHAD1	Fhad1	ENSMUSG00000051435	174.121	-0.283351	-1.21702	0.0203217	0.736036	165.232	162.937	197.174	144.551	155.72	181.693	227.09	218.817	177.449	199.319
EAF1	Eaf1	ENSMUSG00000021890	526.971	0.155127	1.11352	0.0203444	0.736036	538.767	601.993	521.786	508.916	605.421	486.082	553.717	499.204	478.012	476.197
CASC1	Casc1	ENSMUSG00000043541	32.2167	0.646795	1.56569	0.0205165	0.736036	39.0102	40.0872	74.7794	26.6187	24.2264	16.3307	41.7955	24.5612	22.3513	21.2162
CLDN19	Cldn19	ENSMUSG00000066058	7.64502	-1.59667	-3.02444	0.0205647	0.736036	13.5215	0.65102	1.88967	2.99367	1.6106	2.59646	20.9043	17.6198	14.0534	1.70562
ST6GALNAC6	St6galnac6	ENSMUSG00000026811	3088.25	-0.118123	-1.08532	0.0205844	0.736036	2938.05	2984.78	2610.95	2967.82	3045.23	3091.25	3433.34	3268.45	3027.32	2969.35
POLD1	Pold1	ENSMUSG00000038644	146.371	0.287805	1.22078	0.0205885	0.736036	167.832	196.529	156.164	185.42	135.211	120.843	153.272	139.548	157.4	117.628
CHST9	Chst9	ENSMUSG00000047161	6.60292	1.19754	2.29348	0.0206207	0.736036	11.5776	7.05373	17.7739	5.81666	4.87457	5.47381	2.36018	3.42434	2.71886	6.35699
DAB2	Dab2	ENSMUSG00000022150	329.005	-0.310718	-1.24032	0.0207162	0.736036	275.197	373.182	255.935	274.21	265.529	301.508	351.082	450.293	401.919	284.867
RAPSN	Rapsn	ENSMUSG00000002104	6.21825	-1.40803	-2.65375	0.02072	0.736036	3.1717	2.95672	0	3.41771	8.92995	11.4022	16.1373	10.8941	8.04799	2.29522
RPS27	Rps27	ENSMUSG00000090733	80.7705	1.25501	2.3867	0.0207621	0.736036	49.5798	52.5379	403.422	56.2682	53.9483	49.6855	62.612	37.8244	58.7839	47.1517
KLF7	Klf7	ENSMUSG00000025959	1432.93	0.131923	1.09575	0.0209414	0.736036	1550.39	1484.91	1566.97	1477	1654.09	1426.14	1265.27	1315.4	1442.07	1607.2
GNMT	Gnmt	ENSMUSG00000002769	7.30166	-1.17055	-2.25098	0.0209487	0.736036	8.3719	3.77063	0	5.91367	3.06064	9.90895	8.5749	17.7254	5.77469	6.37195
NDUFA8	Ndufa8	ENSMUSG00000026895	1388.18	-0.116168	-1.08385	0.020971	0.736036	1437.73	1253.71	1273.65	1366.71	1241.72	1379.97	1489.61	1402.42	1389.5	1468.01
EFNB3	Efnb3	ENSMUSG00000003934	1453.27	0.282641	1.21642	0.0209949	0.736036	1410.56	1955.94	1461.67	1589.93	1526.17	1229.94	1538.63	1259.01	1027.06	1475.81
PLXDC2	Plxdc2	ENSMUSG00000026748	1004.91	0.197537	1.14674	0.0210869	0.736036	923.014	1189.73	1065.3	1090.88	1075.52	988.272	803.576	983.972	877.47	1003.97
ARL6IP4	Arl6ip4	ENSMUSG00000029404	662.574	-0.149509	-1.10919	0.0211158	0.736036	678.264	606.402	595.201	635.69	648.563	727.483	706.981	687.769	699.813	690.147
ZNF385A	Zfp385a	ENSMUSG00000000552	1539.49	-0.133609	-1.09703	0.0211511	0.736036	1566.98	1636.44	1390.91	1340.71	1460.89	1517.69	1718.57	1691.34	1604.17	1582.94
HTRA1	Htra1	ENSMUSG00000006205	2920.07	-0.208791	-1.15572	0.02117	0.736036	2829.12	2508.1	2535.75	2820.69	2439.72	2853.53	3956.64	2833.94	2869.88	2668.85
ST18	St18	ENSMUSG00000033740	126.127	0.414442	1.33278	0.0211729	0.736036	143.294	143.458	164.046	137.742	103.002	106.096	98.8393	105.066	92.0216	113.564
LCAT	Lcat	ENSMUSG00000035237	347.566	-0.197666	-1.14684	0.0212452	0.736036	304.041	350.226	268.732	325.215	324.468	390.276	384.154	401.491	324.168	303.375
INCENP	Incenp	ENSMUSG00000024660	369.775	-0.298001	-1.22944	0.0213295	0.736036	313.329	400.63	413.955	300.764	349.276	522.604	399.482	411.807	372.312	476.236
TMEM62	Tmem62	ENSMUSG00000054484	696.352	0.185169	1.13695	0.0213523	0.736036	761.192	692.269	768.037	730.649	808.449	709.735	593.514	666.322	607.954	730.404
SDR42E1	Sdr42e1	ENSMUSG00000034308	161.786	-0.301221	-1.23219	0.0214144	0.736036	137.32	148.522	132.376	144.062	160.197	120.334	197.802	208.612	180.409	187.366
ARL3	Arl3	ENSMUSG00000025035	1359.01	-0.104713	-1.07528	0.0215354	0.736036	1253.65	1293.22	1358.7	1279.91	1196.45	1325.7	1386.87	1452.85	1387.76	1308.1
SLC47A2	Slc47a1	ENSMUSG00000010122	95.7615	-0.612229	-1.52862	0.02156	0.736036	86.0283	20.855	71.9063	68.6086	87.6214	99.5823	63.6084	163.183	94.1811	93.4673
VARS2	Vars2	ENSMUSG00000038838	675.187	-0.225198	-1.16894	0.0215612	0.736036	626.59	770.272	501.727	692.275	646.677	801.575	702.313	887.454	724.407	667.225
GAB3	Gab3	ENSMUSG00000032750	29.3251	0.621618	1.5386	0.0215797	0.736036	55.5823	30.5845	45.9598	31.2738	24.5361	27.5968	22.5465	30.2091	24.3657	18.1657
CABP7	Cabp7	ENSMUSG00000009075	532.098	-0.232375	-1.17477	0.0215831	0.736036	539.044	524.618	505.695	536.086	445.205	681.186	623.972	574.318	607.521	507.971
GRID2	Grid2	ENSMUSG00000071424	470.463	0.158124	1.11584	0.0215832	0.736036	492.639	493.125	517.453	485.692	558.276	467.952	414.56	434.969	463.967	500.537
RAI14	Rai14	ENSMUSG00000022246	364.56	-0.205359	-1.15297	0.0217457	0.737813	404.658	374.292	298.988	318.843	301.687	419.282	421.561	359.379	357.544	399.692
CNPY2	Cnpy2	ENSMUSG00000025381	457.955	-0.18257	-1.1349	0.0217958	0.737813	405.79	453.197	445.436	434.073	349.082	434.563	505.611	486.695	489.902	449.934
NUDC	Nudc	ENSMUSG00000028851	2301.77	-0.0859769	-1.06141	0.0218343	0.737813	2194.46	2113.8	2226.09	2220.69	2240.93	2253.87	2534.73	2354.15	2269.05	2270.62
CHAT	Chat	ENSMUSG00000021919	12.5948	1.31071	2.48063	0.0218461	0.737813	3.66711	8.12329	38.1925	21.8519	7.80691	4.84574	8.67572	1.38404	7.854	4.54154
FBXL3	Fbxl3	ENSMUSG00000022124	2004.77	0.113415	1.08179	0.0219018	0.737813	1985.33	2114.43	2075.5	2183.72	2052.46	1937.89	1894.31	1904.98	1944.59	1939.68
MRPS18C	Mrps18c	ENSMUSG00000016833	281.931	-0.197434	-1.14666	0.0219673	0.737813	253.499	263.805	317.493	274.384	225.519	340.56	290.954	287.515	295.822	310.387
AP1B1	Ap1b1	ENSMUSG00000009090	4172.85	-0.10914	-1.07858	0.0219897	0.737813	3986.19	3951.5	4168.9	3818.43	4296.04	4453.52	4696.4	4312.34	4220.97	4132.2
TAF6L	Taf6l	ENSMUSG00000003680	238.555	-0.219285	-1.16416	0.0220176	0.737813	252.302	201.595	201.325	230.395	212.364	242.551	220.629	311.605	262.933	243.558
C1QA	C1qa	ENSMUSG00000036887	989.893	-0.226069	-1.16964	0.0220935	0.737813	835.623	958.24	970.458	804.88	804.731	856.572	1284.31	1171.44	987.208	817.872
ITGB7	Itgb7	ENSMUSG00000001281	12.855	-1.53209	-2.89205	0.0221787	0.737813	10.0682	3.04242	5.84342	7.30843	2.4933	6.55384	9.01341	54.1721	13.3321	4.70177
MRPS16	Mrps16	ENSMUSG00000049960	310.513	-0.214596	-1.16038	0.0222409	0.737813	246.107	299.633	338.312	272.752	265.007	331.508	317.431	366.006	328.101	302.145
SOX6	Sox6	ENSMUSG00000051910	665.376	0.25934	1.19693	0.022309	0.737813	695.442	626.638	909.136	653.175	852.901	572.427	691.275	683.317	487.139	683.993
FMO1	Fmo1	ENSMUSG00000040181	205.01	0.335508	1.26182	0.0224124	0.737813	204.56	282.469	202.352	208.123	170.428	216.372	193.225	127.209	163.15	145.904
EZR	Ezr	ENSMUSG00000052397	1791.13	-0.199003	-1.1479	0.0224186	0.737813	1682.72	1644.36	1632.46	1722.82	1565.54	1718.05	2410.44	1970	1813.33	1559.69
IL1RL1	Il1rl1	ENSMUSG00000026069	6.53968	-1.19018	-2.28181	0.0224316	0.737813	7.26449	2.95355	0.988351	4.80283	3.3354	9.78841	4.91625	8.66903	6.77944	13.4972
RIN2	Rin2	ENSMUSG00000001768	922.61	-0.259315	-1.19691	0.0225412	0.737813	794.954	835.439	771.252	890.849	840.125	1024.64	1388.1	815.192	876.452	844.579
FKBP5	Fkbp5	ENSMUSG00000024222	884.377	-0.467834	-1.38303	0.0225595	0.737813	799.514	528.161	916.593	735.264	717.989	1109.84	1540.6	600.046	927.696	936.234
CCDC8	Ccdc8	ENSMUSG00000041117	97.0458	-0.309665	-1.23942	0.0225791	0.737813	98.645	96.0242	70.7112	91.5608	71.8992	92.8932	96.1391	138.177	107.53	97.3667
ANAPC10	Anapc10	ENSMUSG00000036977	201.991	-0.366168	-1.28892	0.0226057	0.737813	137.662	171.776	151.808	194.054	221.445	265.173	226.009	235.644	228.861	172.149
ZNF208	Zfp619	ENSMUSG00000068959	112.395	0.269273	1.2052	0.0226676	0.737813	146.069	106.619	133.544	128.229	129.08	127.16	98.5032	101.7	99.632	106.179
SLC35F2	Slc35f2	ENSMUSG00000042195	95.8399	-0.306286	-1.23652	0.0226816	0.737813	86.108	72.2845	94.4098	85.1711	97.402	108.658	110.671	105.588	127.652	88.628
DENND2A	Dennd2a	ENSMUSG00000038456	519.772	-0.158121	-1.11583	0.0227039	0.737813	496.719	490.592	472.991	511.947	453.347	561.776	575.722	592.243	510.761	467.794
VWA3B	Vwa3b	ENSMUSG00000050122	32.7459	1.14903	2.21764	0.0227212	0.737813	7.67618	35.1782	23.3214	69.4326	76.9748	6.49211	26.2397	9.80831	8.2732	48.8909
RPL23A	Rpl23a	ENSMUSG00000058546	3539.59	-0.164471	-1.12076	0.0228073	0.738415	3033	3641.78	3313.05	3690.35	2893.12	3499.41	4189.35	3999.15	3615.16	3267.47
CCDC146	Ccdc146	ENSMUSG00000064280	7.59515	1.35769	2.56275	0.0228489	0.738415	10.1233	13.8847	21.9386	6.24999	2.74504	3.34065	5.94933	3.23076	3.09223	4.34731
RBM15	Rbm15	ENSMUSG00000048109	367.497	0.182537	1.13488	0.0229929	0.738415	400.11	443.648	323.352	432.055	389.079	350.791	343.448	349.721	380.629	327.573
DUSP22	Dusp22	ENSMUSG00000069255	646.792	-0.149371	-1.10909	0.0229964	0.738415	576.945	674.092	565.519	623.773	600.209	672.733	615.897	771.744	692.005	618.214
ELL	Ell	ENSMUSG00000070002	506.283	-0.170116	-1.12515	0.0230679	0.738415	463.975	496.379	442.371	489.122	519.014	486.215	598.708	618.537	539.544	475.276
RNF141	Rnf141	ENSMUSG00000030788	1904.47	0.137049	1.09965	0.0232604	0.738415	2015.88	1858.99	1965.09	2198.09	2167.21	1726.95	1823.91	1803.95	1893.44	2032.34
TARSL2	Tarsl2	ENSMUSG00000030515	1004.37	0.207291	1.15452	0.023321	0.738415	1094.18	945.937	1135.1	1065.62	1149.4	984.318	742.555	833.802	1035.41	1070.95
NDUFS5	Ndufs5	ENSMUSG00000028648	1169.08	-0.133656	-1.09707	0.0233432	0.738415	1073.29	1052.76	1208.58	1172.1	965.405	1200.59	1225.71	1219.72	1196.45	1160.13
CNGB1	Cngb1	ENSMUSG00000031789	5.96365	-1.4309	-2.69615	0.0233668	0.738415	3.35787	1.63671	5.34504	0.729144	5.93355	9.20013	3.21743	15.5061	19.9232	3.53156
STRA6	Stra6	ENSMUSG00000032327	211.549	0.354836	1.27884	0.0234706	0.73967	305.642	210.37	159.82	235.033	220.037	136.099	195.119	239.501	169.918	148.001
AKAP5	Akap5	ENSMUSG00000021057	2637.67	0.147161	1.10739	0.0234902	0.73967	2478.83	2933.27	2909.47	2739.49	2753.68	2372.34	2280.15	2459.8	2763.62	2597.1
LRRC10B	Lrrc10b	ENSMUSG00000090291	80.9393	0.568329	1.48281	0.0235574	0.739978	89.4998	156.361	80.4236	79.8795	60.5825	47.2542	100.617	56.2829	64.4937	46.2955
MST1R	Mst1r	ENSMUSG00000032584	36.4761	-0.687204	-1.61016	0.0235838	0.739978	25.5695	24.7598	18.7627	21.5192	70.515	31.1178	37.584	48.6842	62.3203	62.6816
DICER1	Dicer1	ENSMUSG00000041415	1762.73	0.109374	1.07876	0.0236485	0.740368	1790	2005.34	1954.96	1831.17	1928.03	1870.02	1604.6	1726.29	1885.18	1724.42
TAF5L	Taf5l	ENSMUSG00000038697	383.805	-0.16321	-1.11978	0.02368	0.740368	356.56	337.331	374.111	367.439	374.934	393.42	394.583	432.152	406.301	402.657
ZNF704	Zfp704	ENSMUSG00000040209	2786.25	0.100211	1.07193	0.0238751	0.742856	2798.49	3227.7	2957.75	2921.23	2848.76	2800.66	2711.08	2566.58	2766.45	2911.57
FAM120C	Fam120c	ENSMUSG00000025262	1175.53	0.119294	1.0862	0.0238956	0.742856	1225.03	1193.03	1361.79	1215.62	1319.38	1187.06	1097.67	1112.05	1197.54	1217.67
GP1BB	Gp1bb	ENSMUSG00000050761	27.1646	-0.595636	-1.51114	0.0239462	0.742856	22.6469	24.2817	21.8077	14.0122	24.2123	21.7374	50.8503	36.1103	34.3174	19.5724
ID1	Id1	ENSMUSG00000042745	284.714	-0.283233	-1.21692	0.0239478	0.742856	182.837	302.682	235.254	226.35	231.229	245.297	371.199	311.409	276.732	228.778
MIR670HG	Mir670hg	ENSMUSG00000075020	55.7855	-0.602761	-1.51862	0.0240119	0.742856	44.8217	53.3863	33.6155	49.2635	34.6676	42.6122	64.3525	58.9117	50.104	118.48
HIF1A	Hif1a	ENSMUSG00000021109	1764.92	0.160887	1.11797	0.0241069	0.744214	1939.92	1925.74	1846.15	1903.99	1975.52	1890.59	1324.49	1650.62	1839.27	1873.46
EGFLAM	Egflam	ENSMUSG00000042961	88.6799	0.316615	1.24541	0.0242192	0.744214	109.738	90.3028	71.0005	92.7003	118.388	72.1666	78.4223	86.2675	75.8275	76.4659
ABCD3	Abcd3	ENSMUSG00000028127	1571.82	-0.108019	-1.07775	0.0242587	0.744214	1365.7	1535.91	1500.19	1448.16	1588.48	1592.12	1659.78	1582.58	1593.32	1590.43
ACADVL	Acadvl	ENSMUSG00000018574	897.979	-0.149012	-1.10881	0.0243228	0.744214	790.938	948.236	803.95	871.254	810.439	905.793	1097.82	936.137	891.932	853.941
RTN2	Rtn2	ENSMUSG00000030401	2176.35	-0.129203	-1.09369	0.0243479	0.744214	1971.08	2267.37	1977.39	1969.75	1993.49	2124.49	2511.86	2333.08	2084.03	2080
SLC35A3	Slc35a3	ENSMUSG00000027957	547.056	0.18106	1.13372	0.0245115	0.744214	583.81	676.375	653.17	522.892	506.377	516.436	485.922	530.951	539.784	518.64
SEMA6A	Sema6a	ENSMUSG00000019647	544.849	0.197135	1.14642	0.0246511	0.744214	559.082	671.236	552.718	582.437	631.393	473.633	507.286	604.07	476.17	554.826
TP53INP1	Trp53inp1	ENSMUSG00000028211	495.189	-0.209864	-1.15658	0.0246664	0.744214	419.515	419.953	465.184	549.38	446.692	596.665	565.832	425.367	510.034	558.753
TEAD4	Tead4	ENSMUSG00000030353	18.2023	-0.675302	-1.59693	0.0246672	0.744214	14.2197	14.3161	11.6224	13.1709	15.3129	14.9568	31.8053	20.0349	21.354	22.3926
RNH1	Rnh1	ENSMUSG00000038650	491.553	-0.178865	-1.13199	0.0247781	0.744214	475.994	440.99	483.364	439.014	498.562	470.167	516.306	631.851	527.896	505.838
NFAM1	Nfam1	ENSMUSG00000058099	96.3002	-0.340797	-1.26646	0.0248361	0.744214	83.8097	78.6958	69.2388	75.6812	72.6345	115.935	113.373	92.2413	93.8738	67.8353
SLC28A1	Slc28a1	ENSMUSG00000025726	8.94003	-0.952908	-1.93577	0.0249208	0.744214	10.1259	4.43579	3.30961	2.01485	5.52557	9.73961	12.9944	12.5383	6.08827	8.84203
AUH	Auh	ENSMUSG00000021460	937.018	-0.110968	-1.07995	0.0249317	0.744214	929.745	903.122	925.346	886.99	845.302	1030.91	967.083	893.575	996.447	956.369
NCOR1	Ncor1	ENSMUSG00000018501	5731.43	0.114014	1.08224	0.0249593	0.744214	6221.81	6111.11	6040.06	5736.35	5856.59	5537.15	5668.08	5303.88	5853.82	5328.01
ACOT11	Acot11	ENSMUSG00000034853	1454.17	-0.236029	-1.17775	0.0249807	0.744214	1252.78	1401.45	1275.89	1633.42	1199.38	1486.26	2075.92	1584.87	1444	1374.87
RTF1	Rtf1	ENSMUSG00000027304	2315.13	0.129772	1.09412	0.0250116	0.744214	2271.04	2321.34	2607.95	2380.39	2670.17	2362.06	1975.35	2185.22	2343.12	2328.44
PTP4A1	Ptp4a1	ENSMUSG00000026064	91.3452	0.618405	1.53518	0.0250633	0.744214	90.6301	54.1494	121.263	158.624	117.916	89.3771	83.5087	61.2889	82.303	34.9999
RPP25	Rpp25	ENSMUSG00000062309	265.065	-0.197039	-1.14634	0.0250746	0.744214	286.137	250.498	259.417	204.02	259.905	260.31	309.484	311.943	294.939	270.827
GMCL1	Gmcl1	ENSMUSG00000001157	802.764	0.108009	1.07774	0.0251066	0.744214	878.491	843.288	804.595	806.129	823.45	825.278	747.532	771.613	751.078	757.881
USHBP1	Ushbp1	ENSMUSG00000034911	170.364	-0.320385	-1.24866	0.0251659	0.744214	116.855	176.852	168.332	176.934	117.556	139.694	204.524	233.439	205.635	160.011
ARL15	Arl15	ENSMUSG00000042348	938.985	0.193718	1.14371	0.0251797	0.744214	985.195	897.037	1174.89	813.429	1113.11	848.146	813.555	786.388	969.792	940.095
TMEM144	Tmem144	ENSMUSG00000027956	219.664	-0.24168	-1.18237	0.0251933	0.744214	220.215	213.905	177.498	230.806	190.54	277.382	217.928	209.597	296.086	224.696
CD33	Cd33	ENSMUSG00000004609	298.795	0.319239	1.24767	0.0254281	0.749711	326.86	260.805	398.981	344.281	266.43	201.485	325.588	298.466	220.297	230.63
RPL36	Rpl36	ENSMUSG00000057863	824.506	-0.211325	-1.15775	0.0255455	0.749711	741.878	867.625	709.303	893.246	616.492	892.201	974.06	975.305	886.352	704.053
CCDC191	Ccdc191	ENSMUSG00000022701	141.765	0.389824	1.31023	0.0255945	0.749711	143.525	147.865	146.126	158.107	276.093	157.058	98.2584	122.836	136.111	145.251
RTTN	Rttn	ENSMUSG00000023066	126.937	0.425796	1.34331	0.0255999	0.749711	132.176	158.5	194.686	178.398	111.077	142.592	138.763	116.492	87.1145	91.7608
AQP11	Aqp11	ENSMUSG00000042797	437.427	0.273923	1.20909	0.0256219	0.749711	565.038	439.481	390.548	406.397	587.558	355.011	461.736	349.984	328.718	483.978
HYAL2	Hyal2	ENSMUSG00000010047	156.899	0.382982	1.30403	0.025634	0.749711	204.627	210.892	134.56	164.721	166.141	118.311	201.312	156.82	103.569	98.2398
NOSTRIN	Nostrin	ENSMUSG00000034738	91.0919	-0.411004	-1.32961	0.0257822	0.750556	76.5429	87.5503	74.3686	71.7054	84.8134	98.6227	158.282	93.0324	82.2108	94.1108
SYNPR	Synpr	ENSMUSG00000056296	1679.92	0.153649	1.11238	0.0257988	0.750556	1480.57	1569.2	1785.37	1500.89	1879.97	1378.33	1552.41	1420.76	1490.76	1545.03
RFNG	Rfng	ENSMUSG00000025158	1607.63	-0.107839	-1.07761	0.025915	0.750556	1550.65	1497.18	1524.7	1579.97	1557	1597.29	1755.67	1816.39	1550.69	1593
TTK	Ttk	ENSMUSG00000038379	7.30493	-1.22596	-2.33911	0.0259456	0.750556	2.30985	12.2029	6.45692	2.47381	2.04478	6.00767	9.76844	12.258	7.80318	27.7868
REEP4	Reep4	ENSMUSG00000033589	81.4574	-0.31836	-1.24691	0.0259946	0.750556	77.685	69.0047	67.0949	78.1412	54.371	76.2957	107.055	82.7724	68.8333	97.369
CCBE1	Ccbe1	ENSMUSG00000046318	326.647	0.204863	1.15258	0.0260122	0.750556	320.492	370.69	415.005	339.143	358.916	252.623	302.433	322.909	379.306	309.277
SH3BGRL	Sh3bgrl	ENSMUSG00000031246	1724.7	-0.0848418	-1.06057	0.0260266	0.750556	1623.07	1695.37	1693.54	1609.28	1697.29	1697.52	1815.21	1728.62	1873.92	1711.6
LSM2	Lsm2	ENSMUSG00000007050	137.865	0.271193	1.20681	0.0260376	0.750556	137.475	174.044	128.288	141.462	144.084	118.305	136.629	93.9129	122.944	128.555
GOLT1A	Golt1a	ENSMUSG00000103421	16.7593	1.08126	2.11588	0.0260809	0.750556	13.4745	4.38545	16.411	58.9347	47.8902	6.44167	9.6448	14.16	12.1637	20.4449
TMEM125	Tmem125	ENSMUSG00000050854	102.616	0.457039	1.37272	0.0260878	0.750556	148.14	106.028	84.3924	146.519	130.163	90.3871	65.3853	93.0107	83.233	116.54
SLC30A6	Slc30a6	ENSMUSG00000024069	205.45	0.199289	1.14813	0.0261919	0.751103	236.36	233.05	228.471	210.817	225.068	215.301	176.815	218.89	193.258	182.494
GRM5	Grm5	ENSMUSG00000049583	4466.84	0.200769	1.14931	0.0262811	0.751646	4246.94	4267.25	5636.89	4697.49	5725.39	4296.4	3585.68	3793.34	4747.53	4956.88
ZIC2	Zic2	ENSMUSG00000061524	263.245	-0.197642	-1.14682	0.0263288	0.751646	251.487	228.95	227.641	234.458	240.669	246.515	280.816	275.324	275.19	282.14
ADGRF5	Adgrf5	ENSMUSG00000056492	1266.5	-0.179602	-1.13257	0.0263385	0.751646	1129.8	1144.37	1226.55	1261.72	1161.35	1412.07	1618.63	1337.59	1137	1205.57
PDE1B	Pde1b	ENSMUSG00000022489	3280.77	0.0851664	1.06081	0.0266108	0.757105	3276.29	3596.78	3347.02	3135.7	3373.53	3007.78	3231.79	3130.7	3147.1	3251.09
ABHD8	Abhd8	ENSMUSG00000007950	5786.56	-0.103276	-1.07421	0.0266155	0.757105	5496.88	5739.43	5175.03	5532.64	5506.62	5686.39	6614.98	5942.2	5655.53	5593.49
CCDC47	Ccdc47	ENSMUSG00000078622	2645.72	0.154648	1.11315	0.0266799	0.757319	2466.17	2980.85	2899.93	2847.48	2926.02	2614	2156.9	2315.16	2765.04	2831.72
NDC80	Ndc80	ENSMUSG00000024056	5.51678	-1.16536	-2.2429	0.0267087	0.757319	2.37742	4.43928	5.34195	2.82424	4.1704	8.92366	9.30831	11.9591	4.7196	7.98854
SMOC2	Smoc2	ENSMUSG00000023886	386.508	0.271651	1.20719	0.0268915	0.761278	336.262	402.009	373.542	327.701	307.604	228.057	393.256	247.722	274.904	303.274
CRIP1	Crip1	ENSMUSG00000006360	59.6309	-0.39155	-1.3118	0.0269736	0.761278	48.2377	48.9881	36.8348	59.6059	41.3164	63.414	54.0411	63.1618	64.9432	62.2746
TLL2	Tll2	ENSMUSG00000025013	23.786	0.768114	1.70304	0.0271286	0.762127	12.2161	33.5463	11.7961	29.0422	25.8618	15.9393	11.0933	9.51259	14.3149	14.7425
ANAPC1	Anapc1	ENSMUSG00000014355	2032.55	0.154576	1.11309	0.0271952	0.762544	2088.89	2711.76	2099.82	2206.18	2041.52	1881.05	2163.07	1977.58	2062.1	1923.09
GIN1	Gin1	ENSMUSG00000026333	166.576	-0.226564	-1.17004	0.0272865	0.762682	141.45	187.733	156.728	145.906	128.493	158.979	173.206	179.12	197.103	179.398
RIDA	Rida	ENSMUSG00000022323	566.313	-0.166843	-1.1226	0.0273318	0.762742	518.055	560.156	486.785	558.452	480.503	583.816	673.988	585.254	560.102	520.553
RASA2	Rasa2	ENSMUSG00000032413	1018.15	0.150318	1.10981	0.0274669	0.763695	1122.23	1075.6	1122.34	1097.64	901.598	1046.76	898.747	1009.66	895.234	938.145
RPL37A	Rpl37a	ENSMUSG00000046330	1862.79	-0.157172	-1.1151	0.0274715	0.763695	1802.37	1897.79	1723.44	1905.99	1526.25	1921.26	2173.19	2202.92	1933.04	1644.92
C17orf97	1700016K19Rik	ENSMUSG00000053783	59.6115	0.374946	1.29679	0.0276212	0.763695	72.0883	65.5588	42.8069	64.0351	74.4166	45.7741	56.1319	58.8704	48.3736	38.5236
PNPLA6	Pnpla6	ENSMUSG00000004565	1490.57	-0.165797	-1.12179	0.0276245	0.763695	1255.11	1542.95	1378.24	1381.64	1236.64	1294.14	1742.51	1505.04	1555.58	1524.76
LHFPL4	Lhfpl4	ENSMUSG00000042873	3194.25	0.072332	1.05141	0.0276335	0.763695	3197.4	3199.14	3284.59	3312.44	3318.01	3124.32	3048.3	2977.45	3092.63	3268.6
ERLIN1	Erlin1	ENSMUSG00000025198	584.887	0.125422	1.09083	0.027725	0.763695	549.658	588.013	636.242	619.131	564.623	531.807	562.381	528.13	546.071	541.081
ZBTB45	Zbtb45	ENSMUSG00000049600	501.621	-0.209451	-1.15625	0.0277365	0.763695	450.487	463.19	521.264	394.128	552.37	532.039	565.237	542.227	526.218	587.475
SMCHD1	Smchd1	ENSMUSG00000024054	1044.5	0.129316	1.09377	0.027755	0.763695	1089.62	1171.21	1077.16	1073.04	1086.55	947.049	1073.08	1093.86	1026.25	898.171
SLC2A1	Slc2a1	ENSMUSG00000028645	3008.64	-0.263574	-1.20045	0.0279018	0.764162	2824.98	2412.72	2798.28	2642.63	3175.4	3499.32	4669.18	2515.43	2961.96	2987.22
RPS15A	Rps15a	ENSMUSG00000008683	2953.94	-0.176183	-1.12989	0.0279724	0.76443	2876.31	2999.76	2673.04	2744.85	2274.3	3330.97	3253.64	3366.57	2632.57	2746.1
ZSCAN18	Zscan18	ENSMUSG00000070822	444.397	0.253195	1.19184	0.0280677	0.76443	529.465	498.431	510.373	398.964	456.105	374.427	368.82	450.592	377.204	434.439
FOXM1	Foxm1	ENSMUSG00000001517	41.0119	0.570764	1.48531	0.0280932	0.76443	63.2527	72.418	59.4518	37.4219	34.5298	41.3812	52.2663	18.5458	41.2094	26.7024
CHDH	Chdh	ENSMUSG00000015970	125.66	0.413298	1.33173	0.0281279	0.76443	116.775	199.526	113.91	150.387	145.542	117.984	139.997	91.8624	97.5725	97.4331
CACNA1C	Cacna1c	ENSMUSG00000051331	2309.51	0.128093	1.09285	0.028238	0.766134	2363.05	2353.55	2456.79	2349.51	2435.9	2105.85	2275.91	2267.27	2118.85	2178.31
RCN1	Rcn1	ENSMUSG00000005973	437.344	0.152841	1.11176	0.0282774	0.766134	422.515	445.787	428.335	464.803	478.768	349.293	424.318	452.234	418.839	375.385
EVPL	Evpl	ENSMUSG00000034282	72.0473	-0.381319	-1.30253	0.0283558	0.767082	70.4287	55.5526	81.1247	58.4598	61.1937	92.9194	74.3841	91.1868	73.49	93.1044
NDUFS7	Ndufs7	ENSMUSG00000020153	1004.2	-0.10727	-1.07719	0.0284325	0.767982	974.955	898.702	975.709	995.924	990.808	1022.45	1012.43	1015.72	1025.91	1136.65
DSTYK	Dstyk	ENSMUSG00000042046	1560.45	0.108151	1.07785	0.0285067	0.768811	1550.71	1614.88	1610.61	1748.42	1718.84	1548.72	1615.46	1509.74	1450.85	1524.48
PCP4	Pcp4	ENSMUSG00000090223	2113.07	-0.152459	-1.11146	0.0287932	0.770675	2451.76	2033.56	2044.19	1855.72	2054.58	2427.36	2399.35	2173.95	2033.14	2572.17
BRD2	Brd2	ENSMUSG00000024335	5377.89	-0.0907088	-1.06489	0.0288255	0.770675	5352.65	5128.47	5066.97	5250.92	4806.71	5270.18	5604.51	5472.64	5398.57	5522.42
PCDHGA4	Pcdhga4	ENSMUSG00000103677	334.452	0.329789	1.25683	0.0288713	0.770675	448.924	265.348	380.934	364.102	476.595	310.18	246.031	244.202	363.591	377.16
ISCA2	Isca2	ENSMUSG00000021241	547.061	-0.170595	-1.12552	0.0288971	0.770675	492.937	506.249	555.481	511.841	450.037	596.381	584.546	588.397	552.839	506.854
ASXL2	Asxl2	ENSMUSG00000037486	894.8	0.146184	1.10664	0.0289495	0.770675	855.953	900.747	1082.73	971.708	1049.26	874.817	782.695	864.865	960.814	906.577
TNFRSF11A	Tnfrsf11a	ENSMUSG00000026321	127.705	0.315417	1.24437	0.0289969	0.770675	156.485	133.184	133.203	104.907	213.818	119.355	105.38	123.421	112.92	134.212
WDR86	Wdr86	ENSMUSG00000055235	10.4765	0.844619	1.79579	0.0290385	0.770675	15.0402	13.3891	10.2389	17.4225	12.2973	9.53922	3.62636	4.61699	12.1691	9.45798
CRACR2B	Cracr2b	ENSMUSG00000048200	53.895	-0.395979	-1.31584	0.0291722	0.770675	39.3045	38.8465	39.0499	39.6589	44.0061	51.898	69.4693	49.0808	58.0894	36.6772
MFSD11	Mfsd11	ENSMUSG00000020818	732.29	0.133381	1.09686	0.0291725	0.770675	738.188	785.464	766.95	739.238	795.56	720.18	742.717	688.73	661.561	673.976
EXD1	Exd1	ENSMUSG00000048647	45.7748	-0.41013	-1.32881	0.0292475	0.770675	35.0496	34.1572	42.8586	54.4059	29.9107	55.7718	64.6738	54.3546	39.4807	45.758
SNPH	Snph	ENSMUSG00000027457	10730.8	-0.104875	-1.0754	0.0292563	0.770675	9840.91	10215.1	10239.7	9966.51	9967.71	10635.9	11955.1	10723.5	10674.5	10027.9
TIMM17B	Timm17b	ENSMUSG00000031158	308.529	-0.294318	-1.2263	0.0293759	0.770675	235.528	318.11	298.733	182.751	282.292	371.968	281.251	262.079	342.401	352.567
KIF26B	Kif26b	ENSMUSG00000026494	467.243	0.251629	1.19055	0.0293849	0.770675	443.476	558.09	486.855	414.179	445.521	364.468	465.324	372.389	396.253	374.136
S100A8	S100a8	ENSMUSG00000056054	24.9366	-1.59806	-3.02736	0.029456	0.770675	20.9498	10.0099	18.8523	6.4911	2.72149	16.8012	87.0602	62.6857	4.22699	8.38117
MPC2	Mpc2	ENSMUSG00000026568	1257.87	-0.143881	-1.10487	0.0294869	0.770675	1304.15	1206.08	1217.12	1146.92	1042.54	1333.6	1313.62	1391.17	1226.87	1270.45
PRRG1	Prrg1	ENSMUSG00000047996	162.923	0.273735	1.20893	0.0295422	0.770675	156.553	223.899	187.751	179.202	153.972	154.935	138.386	150.443	113.297	186.517
DNAAF1	Dnaaf1	ENSMUSG00000031831	5.65485	1.15402	2.22534	0.0295961	0.770675	8.32416	12.5192	3.24417	5.00667	9.18808	4.45327	6.67814	2.11604	2.05037	1.96828
SUPT3H	Supt3	ENSMUSG00000038954	175.961	-0.20723	-1.15447	0.0296922	0.770675	150.252	140.41	160.056	175.199	180.535	179.445	178.752	199.542	173.268	201.544
ARL14EP	Arl14ep	ENSMUSG00000027122	667.21	0.135606	1.09855	0.0296923	0.770675	660.263	735.363	719.354	658.059	753.165	643.985	578.985	632.62	628.346	723.103
KCMF1	Kcmf1	ENSMUSG00000055239	1296.15	-0.113585	-1.08191	0.029789	0.770675	1169.64	1248.2	1290.03	1146.92	1259.46	1400.31	1203.12	1368.4	1293.47	1344.36
SEC63	Sec63	ENSMUSG00000019802	2465.06	0.136271	1.09906	0.0298201	0.770675	2887.74	2699.26	2481.93	2483.2	2448.92	2105.67	2482.57	2497.07	2298.54	2445.66
SAMM50	Samm50	ENSMUSG00000022437	2059.59	-0.131386	-1.09535	0.0299085	0.770675	1853.43	2072.28	1898.23	2229.26	1897.44	2204.76	2247.77	2314.05	2130.19	2002
GLRX5	Glrx5	ENSMUSG00000021102	557.711	-0.165401	-1.12148	0.0300412	0.770675	449.702	512.193	484.18	613.884	517.588	553.694	578.265	614.082	570.265	568.904
EMC6	Emc6	ENSMUSG00000047260	673.937	0.144324	1.10521	0.0300656	0.770675	684.701	801.315	678.23	745.172	635.345	689.032	654.12	620.395	598.431	640.559
C19orf53	D8Ertd738e	ENSMUSG00000019362	760.334	-0.178461	-1.13168	0.0300694	0.770675	626.172	724.983	670.231	756.246	686.041	761.415	962.702	788.505	772.531	635.583
GGACT	Ggact	ENSMUSG00000041625	281.175	-0.204553	-1.15233	0.030073	0.770675	273.602	216.279	248.282	259.822	284.819	269.904	307.35	262.881	341.225	304.573
CDK4	Cdk4	ENSMUSG00000006728	819.58	0.172157	1.12674	0.0300742	0.770675	822.868	828.613	852.52	855.787	816.209	746.408	633.027	877.735	715.144	737.94
TMSB10	Tmsb10	ENSMUSG00000079523	1689.26	-0.172124	-1.12672	0.0301314	0.770675	1728.74	1546.84	1463.71	1469.35	1575.23	1981.69	1620.28	1615.61	1572.21	1978.89
NSUN4	Nsun4	ENSMUSG00000028706	220.527	-0.195379	-1.14503	0.0301352	0.770675	198.497	201.047	223.692	184.823	215.592	226.393	212.41	218.462	247.583	266.4
FAM107A	Fam107a	ENSMUSG00000021750	16149.8	-0.263141	-1.20009	0.0301464	0.770675	13286.4	15166	15172.1	14754.9	11995.7	14919.8	24798.5	16493	15987.5	12258.6
ZSCAN20	Zscan20	ENSMUSG00000061894	202.334	-0.494596	-1.40893	0.0303453	0.772518	122.853	154.412	124.753	240.005	167.708	378.841	220.489	242.567	148.285	156.968
DIRAS1	Diras1	ENSMUSG00000043670	2614.6	-0.0904576	-1.06471	0.0303669	0.772518	2672.4	2427	2502.84	2514.63	2769.12	2824.69	2802.69	2589.72	2762.41	2745.42
TEX14	Tex14	ENSMUSG00000010342	11.0258	-1.34897	-2.5473	0.0303958	0.772518	10.4577	3.26508	8.68729	7.5867	5.9937	1.9598	14.7863	56.1917	29.706	4.27252
UBAC2	Ubac2	ENSMUSG00000041765	650.626	-0.120523	-1.08713	0.0304479	0.772518	634.212	624.369	660.455	638.737	600.168	708.541	739.668	647.497	688.943	647.181
NPSR1	Npsr1	ENSMUSG00000043659	55.173	0.618019	1.53477	0.0304493	0.772518	94.9939	36.0057	69.3721	70.123	79.4764	79.156	20.4354	33.6959	50.0596	43.7872
RNASE4	Rnase4	ENSMUSG00000021876	369.171	-0.214742	-1.1605	0.0305609	0.772518	318.142	375.606	314.925	367.992	286.421	359.154	486.836	387.723	378.166	318.679
FMOD	Fmod	ENSMUSG00000041559	474.63	-0.243087	-1.18352	0.0306654	0.772518	478.282	343.341	375.271	429.668	422.066	422.97	537.761	481.485	578.549	407.293
EML3	Eml3	ENSMUSG00000071647	243.159	0.282487	1.21629	0.0307372	0.772518	209.723	322.578	327.442	304.92	243.914	245.474	266.272	212.436	198.672	228.215
SPDEF	Spdef	ENSMUSG00000024215	6.39296	-1.32262	-2.50119	0.0307969	0.772518	7.19124	4.59639	2.75552	2.4831	3.36387	0.640883	18.5226	4.83332	14.7117	13.3831
TAGLN2	Tagln2	ENSMUSG00000026547	236.674	-0.249895	-1.18912	0.030828	0.772518	230.678	208.789	199.16	209.073	202.195	215.516	339.992	280.16	213.154	203.145
ADAM22	Adam22	ENSMUSG00000040537	7235.97	0.130306	1.09453	0.0309046	0.772518	7710.63	6922.99	7935.19	7265.68	8389.94	7373.72	6076.97	6530.85	7424.39	7515.39
CEP192	Cep192	ENSMUSG00000024542	336.235	0.249236	1.18858	0.0310761	0.772518	312.724	423.584	340.97	482.314	384.322	303.874	292.373	378.51	346.052	312.392
SARS2	Sars2	ENSMUSG00000070699	220.309	-0.221309	-1.16579	0.0310834	0.772518	211.111	194.097	219.06	204.064	219.208	268.229	229.655	251.673	248.641	222.842
RPL39	Rpl39	ENSMUSG00000079641	986.787	-0.141255	-1.10286	0.0311019	0.772518	961.355	1042.27	892.542	999.728	803.815	1087.86	1112.91	1040.21	988.802	952.18
VKORC1L1	Vkorc1l1	ENSMUSG00000066735	1999.94	0.223881	1.16787	0.0311427	0.772518	2024.03	1907.94	2217.28	2074.37	2710.83	2060.17	1417.61	1631.04	2070.39	2182.75
RBM4	Rbm4	ENSMUSG00000094936	397.205	0.214013	1.15991	0.0311491	0.772518	363.219	539.825	389.283	365.553	395.475	382.307	369.781	336.328	338.214	338.568
IFI16	Mndal	ENSMUSG00000090272	21.0015	-0.729775	-1.65838	0.0311873	0.772518	20.5937	22.9461	8.85506	15.0841	13.8736	27.7138	27.4728	36.9473	21.8439	21.2651
SLC12A7	Slc12a7	ENSMUSG00000017756	133.712	-0.463543	-1.37892	0.0313069	0.772518	148.076	92.977	116.109	111.188	89.8812	107.53	182.297	265.088	141.269	82.4016
USP25	Usp25	ENSMUSG00000022867	1011.48	0.135818	1.09872	0.0313637	0.772518	1092.74	1059.59	1124.99	1022.64	1094.85	1025.86	903.871	866.239	1123.88	988.735
GGNBP2	Ggnbp2	ENSMUSG00000020530	2211.73	0.0977881	1.07013	0.0314233	0.772518	2387.38	2318.59	2153.93	2244.24	2294.49	2052.97	1990.79	2137.75	2314.3	2157.26
ZNF12	Zfp12	ENSMUSG00000029587	818.777	-0.142735	-1.104	0.03146	0.772518	740.292	832.42	791.371	854.033	688.093	849.349	944.608	802.659	911.653	802.389
KIF19	Kif19a	ENSMUSG00000010021	57.9745	0.504261	1.4184	0.0315383	0.772518	66.374	92.2627	95.478	81.277	38.692	62.7059	33.2555	63.7954	43.6915	55.3697
DIO2	Dio2	ENSMUSG00000007682	2439.09	-0.209127	-1.15599	0.0315574	0.772518	2443.29	2436.29	1661.79	2352.15	2168.85	2820.97	2908.44	2382.05	2314.34	2362.72
DRAP1	Drap1	ENSMUSG00000024914	2151	-0.157664	-1.11548	0.0316551	0.772518	1922.87	2103.49	2023.8	2056.12	1799.68	2132.07	2738.18	2183.99	2066.14	1931.39
SEC23IP	Sec23ip	ENSMUSG00000055319	918.106	0.121028	1.08751	0.0317158	0.772518	923.462	943.791	1008.26	874.391	999.301	857.488	886.758	834.681	920.167	868.312
DENR	Denr	ENSMUSG00000023106	1279.26	-0.149352	-1.10907	0.0317879	0.772518	1290.87	1095.15	1234.33	1179.28	1207.44	1194.22	1259.13	1501.95	1414.79	1299.32
C16orf71	4930451G09Rik	ENSMUSG00000022543	55.7813	0.526022	1.43995	0.0317925	0.772518	43.4734	64.3254	79.1051	94.8009	59.6859	59.4363	46.468	31.1159	40.9856	58.9284
MYOCD	Myocd	ENSMUSG00000020542	8.3902	-1.22842	-2.3431	0.0318413	0.772518	5.23628	7.85201	4.15375	6.30972	5.41507	5.30805	5.56229	23.0377	38.2229	7.26734
VILL	Vill	ENSMUSG00000038775	219.199	-0.341345	-1.26694	0.0318547	0.772518	164.732	180.024	181.989	247.707	183.963	196.653	284.267	342.339	168.762	227.654
CSAD	Csad	ENSMUSG00000023044	404.503	-0.191842	-1.14222	0.0318767	0.772518	406.518	306.997	411.057	419.935	350.68	393.661	437.432	408.77	486.83	436.668
ARFIP2	Arfip2	ENSMUSG00000030881	2024.17	-0.106088	-1.07631	0.0319413	0.772518	1968.28	1825.02	1986.61	1886.79	2031.36	2207.18	2186.18	1961.37	2158.23	1930.39
FRMD4B	Frmd4b	ENSMUSG00000030064	415.449	0.202444	1.15065	0.0319806	0.772518	403.626	583.172	419.514	481.674	416.298	406.793	395.611	393.611	461.951	346.954
CHD9	Chd9	ENSMUSG00000056608	3722.42	-0.169426	-1.12461	0.0320418	0.772518	3433.14	3533.98	3709.07	3488.33	3289.08	4064.38	4785.95	3767.26	3535.01	3480.25
LRRC28	Lrrc28	ENSMUSG00000030556	405.039	0.327307	1.25467	0.0321414	0.772518	383.953	523.159	664.549	349.143	354.581	399.248	329.029	307.773	443.359	327.844
RPL4	Rpl4	ENSMUSG00000032399	8884.09	-0.0884192	-1.0632	0.0322154	0.772518	8208.63	8509.85	8649.52	9006.81	8192.19	8678.75	9408.2	9478.65	8945.38	8748.06
SERPINF1	Serpinf1	ENSMUSG00000000753	221.996	-0.451231	-1.36721	0.0322316	0.772518	147.594	206.951	222.093	155.9	126.477	143.184	256.797	317.946	258.671	196.41
SELENOM	Selenom	ENSMUSG00000075702	1043.11	-0.118249	-1.08542	0.0322519	0.772518	1009.34	958.399	996.592	1019.64	936.129	1010.62	1212.4	1051.08	1029.96	1041.69
TSTD2	Tstd2	ENSMUSG00000035495	364.911	0.184315	1.13628	0.0323972	0.772518	341.371	325.639	371.314	423.03	415.052	321.675	308.177	348.58	331.422	338.259
TXN2	Txn2	ENSMUSG00000005354	2054.52	-0.0926114	-1.0663	0.0324146	0.772518	1939.18	2074.41	1929.89	1948.71	1931.21	2066.47	2204.99	2135.97	2183.81	1885.28
GPX7	Gpx7	ENSMUSG00000028597	48.554	-0.367202	-1.28985	0.0324223	0.772518	39.2761	41.4075	42.2377	32.5688	50.3729	51.8998	52.9958	47.0644	63.385	49.5277
SLC24A4	Slc24a4	ENSMUSG00000041771	894.57	0.164634	1.12088	0.0324274	0.772518	842.529	923.45	976.421	920.565	1079.01	865.483	903.292	713.395	859.317	889.593
C22orf23	1700088E04Rik	ENSMUSG00000033029	77.0738	0.278886	1.21326	0.0324692	0.772518	77.4352	86.7803	76.1912	83.9033	86.9087	69.653	58.7826	72.1753	65.8283	70.5234
RPL13	Rpl13	ENSMUSG00000000740	4355.49	-0.146248	-1.10669	0.0324781	0.772518	3918.75	4636.95	4030.12	4411.52	3662.95	4316.75	5286.83	4839.04	4299.47	4122.3
NSRP1	Nsrp1	ENSMUSG00000037958	352.216	0.269559	1.20544	0.0324935	0.772518	311.687	488.977	358.564	372.48	435.552	357.845	291.58	374.289	288.463	314.929
LGALS3BP	Lgals3bp	ENSMUSG00000033880	273.044	-0.189537	-1.1404	0.0324956	0.772518	264.06	207.417	259.745	240.395	256.625	315.418	268.009	270.842	286.109	258.701
FOXK1	Foxk1	ENSMUSG00000056493	1846.18	0.101222	1.07268	0.0325022	0.772518	1833.56	1881.93	1830.84	1897.39	2090.18	1698.3	1709.61	1882.31	1692.59	1908.9
SLC25A47	Slc25a47	ENSMUSG00000048856	59.5664	0.360592	1.28395	0.0325363	0.772518	66.6653	61.1433	58.9688	90.5625	57.1553	57.3897	56.7885	54.8721	56.245	34.4648
TBC1D9B	Tbc1d9b	ENSMUSG00000036644	6878.51	-0.120923	-1.08743	0.0328653	0.776307	6553.28	7201.73	6653.88	7039.87	6470.72	7034.38	8607.95	7496.49	6831.31	6916.26
TRPC6	Trpc6	ENSMUSG00000031997	340.557	0.189004	1.13998	0.0329577	0.776307	347.041	378.25	314.862	352.218	337.399	256.814	302.879	373.385	289.618	296.708
EVA1A	Eva1a	ENSMUSG00000035104	280.828	-0.234658	-1.17663	0.0330403	0.776307	293.506	221.234	212.253	316.378	251.014	349.35	328.042	265.79	288.754	292.378
MIEF1	Mief1	ENSMUSG00000022412	664.118	-0.154241	-1.11284	0.0330627	0.776307	746.072	595.067	578.248	602.276	629.573	726.212	688.192	706.253	627.548	760.317
WLS	Wls	ENSMUSG00000028173	1203.09	0.139724	1.10169	0.0331295	0.776307	1282.98	1156.42	1358.06	1212.13	1348.49	1211.54	1006.59	1169.78	1201.28	1182.14
APOE	Apoe	ENSMUSG00000002985	23817.9	-0.17022	-1.12523	0.0331331	0.776307	20755.1	23144.4	20372.6	22155.7	21775	21441.9	30477.8	26594	22349.5	20894
EFNB2	Efnb2	ENSMUSG00000001300	1616.44	0.179404	1.13242	0.0331667	0.776307	1559.58	1511.78	1843.19	1635.83	1951.56	1565.86	1217.14	1381.21	1703.45	1639.38
MON2	Mon2	ENSMUSG00000034602	2246.55	0.122146	1.08835	0.0331793	0.776307	2520.01	2510.1	2435.48	2348.86	2236.12	2447.97	2121.35	1917.21	2228.78	2352.63
MT3	Mt3	ENSMUSG00000031760	2727.2	-0.125419	-1.09082	0.0333103	0.777313	2539.06	2776.59	2483.56	2460.55	2479.07	2625.96	3224.35	2825.21	2648.65	2572.49
PLK4	Plk4	ENSMUSG00000025758	121.512	-0.308951	-1.23881	0.0334734	0.77832	86.2836	86.2929	115.839	94.3358	128.406	123.895	147.659	149.154	113.287	103.521
TP53COR1	Trp53cor1	ENSMUSG00000085912	6.85856	-1.09837	-2.14113	0.0334818	0.77832	4.88804	0	12.7494	2.67391	4.76323	6.97066	12.4139	12.2064	9.8314	5.93263
COL6A6	Col6a6	ENSMUSG00000043719	17.4027	0.655702	1.57538	0.0334856	0.77832	23.5873	21.2179	14.9622	33.3672	22.9836	9.73316	14.4798	18.0473	18.365	13.6112
RPS4Y1	Rps4x	ENSMUSG00000031320	3811.34	-0.116366	-1.084	0.0335782	0.779446	3661.01	3836.4	3515.01	3947.56	3520.96	3960.15	4656.65	3836.54	3777.43	3804.48
INO80E	Ino80e	ENSMUSG00000030689	720.727	-0.164738	-1.12096	0.0338199	0.782284	694.033	677.602	621.289	681.562	628.798	751.21	766.868	735.204	694.471	755.532
SLX4	Slx4	ENSMUSG00000039738	742.588	0.177802	1.13116	0.0338333	0.782284	852.12	831.008	658.67	855.667	810.322	745.701	733.58	665.403	764.472	634.653
PRRC2C	Prrc2c	ENSMUSG00000040225	4735.05	0.122558	1.08866	0.0339311	0.783521	4780.45	5048.09	5305.71	5119.91	5128.13	4988.78	4596.35	4324.26	4435.13	4966.21
DKK2	Dkk2	ENSMUSG00000028031	18.9423	0.575375	1.49007	0.0340016	0.784122	18.1246	21.8129	17.1934	21.7743	19.0445	12.4592	10.8282	11.5275	16.266	14.4679
PAM16	Pam16	ENSMUSG00000014301	80.7857	-0.455305	-1.37107	0.0342987	0.787163	87.5076	79.3474	57.1624	102.247	51.44	144.496	94.5123	67.824	128.173	82.9196
CLCC1	Clcc1	ENSMUSG00000027884	526.762	-0.147978	-1.10802	0.0343634	0.787163	576.972	487.816	587.788	456.525	508.564	554.733	561.555	581.763	632.661	568.728
KCTD11	Kctd11	ENSMUSG00000046731	43.3468	-0.407415	-1.32631	0.0343678	0.787163	38.4776	48.8794	24.8129	37.6587	40.1997	39.0838	52.5489	58.6679	49.4316	53.0246
LSMEM1	Lsmem1	ENSMUSG00000071342	6.96371	1.1508	2.22036	0.0343776	0.787163	18.897	6.99557	13.1968	5.75259	6.69302	5.4692	5.54175	2.69029	5.29911	4.25245
RPSA	Rpsa	ENSMUSG00000032518	7482.87	-0.142375	-1.10372	0.0344194	0.787163	7021.83	7775.67	7117.33	7388.12	6011.85	7361.7	8448.93	8766.4	7400.22	6999.44
DUSP14	Dusp14	ENSMUSG00000018648	1303.1	0.159355	1.11679	0.0344453	0.787163	1306.51	1425.56	1097.42	1374.84	1400.77	1146.1	1097.58	1286.19	1276.5	1109.15
SMYD1	Smyd1	ENSMUSG00000055027	22.8365	0.66597	1.58663	0.0346552	0.787338	25.9272	20.7369	60.927	35.0255	17.0428	27.6707	21.5292	12.1993	11.8274	15.4799
KCTD21	Kctd21	ENSMUSG00000044952	381.463	0.147278	1.10748	0.0347002	0.787338	363.951	418.265	377.346	397.188	395.233	351.588	330.067	326.734	359.99	391.352
SEC16A	Sec16a	ENSMUSG00000026924	1672	0.132559	1.09624	0.0347311	0.787338	1676.58	1913.08	1926.72	1817.9	1622.21	1521.55	1691.81	1804.93	1527.09	1623.9
IFITM3	Ifitm3	ENSMUSG00000025492	163.428	-0.364863	-1.28776	0.0347436	0.787338	126.655	138.54	163.61	155.604	122.671	129.957	260.6	210.722	190.781	119.545
RBBP4	Rbbp4	ENSMUSG00000057236	2701.77	0.100094	1.07184	0.0348812	0.787338	2617.69	2658.61	2867.27	2717.6	2729.96	2434.97	2354.08	2583.04	2503.52	2804.08
BBX	Bbx	ENSMUSG00000022641	710.118	0.190949	1.14151	0.0348838	0.787338	654.615	820.053	760.896	765.579	815.597	620.871	654.452	632.143	747.196	689.13
FAM8A1	Fam8a1	ENSMUSG00000069237	2678.32	0.0949994	1.06806	0.0349044	0.787338	2798.27	2642.96	2859.94	2532.64	2839.91	2625.21	2367.51	2465.59	2616.69	2725.39
IL1RL2	Il1rl2	ENSMUSG00000070942	18.8683	-0.790061	-1.72915	0.0349341	0.787338	10.4066	26.415	8.82743	10.5033	15.806	44.8944	19.3548	29.336	12.2493	18.6164
QSER1	Qser1	ENSMUSG00000074994	550.212	0.129365	1.09381	0.0350683	0.787338	551.47	621.598	595.401	578.968	564.891	561.805	520.379	533.899	522.466	521.038
ARMC3	Armc3	ENSMUSG00000037683	9.03965	0.882901	1.84408	0.0351456	0.787338	18.9186	11.0946	14.8276	12.3111	6.37979	6.20277	13.373	3.18013	6.13706	5.81381
MTERF3	Mterf3	ENSMUSG00000021519	396.264	0.218772	1.16374	0.0352639	0.787338	387.187	467.005	354.407	509.887	382.921	416.344	343.855	375.795	331.386	333.281
DCHS2	Dchs2	ENSMUSG00000102692	27.3243	0.547188	1.46123	0.0353052	0.787338	38.6104	29.9099	34.4811	33.614	28.2505	26.5805	27.5634	11.6348	24.4492	22.3877
APIP	Apip	ENSMUSG00000010911	165.84	0.215003	1.16071	0.0353457	0.787338	142.541	164.266	159.275	181.211	190.227	160.646	150.882	119.53	138.441	149.689
TRAPPC4	Trappc4	ENSMUSG00000032112	650.194	-0.142609	-1.1039	0.0353634	0.787338	522.876	602.156	605.33	687.507	648.048	716.962	642.883	675.263	656.503	689.189
GNAZ	Gnaz	ENSMUSG00000040009	2097.16	0.121484	1.08785	0.0353976	0.787338	2267.27	2075.2	2076.84	2032.43	2321.65	2016.58	1732.92	2018.47	1974.66	2162.19
VWA8	Vwa8	ENSMUSG00000058997	1219.55	-0.112534	-1.08113	0.0355895	0.787338	1174.67	1224.14	1176.68	1262.65	1149.78	1237.52	1376.15	1418.31	1227.82	1218.63
ITPR1	Itpr1	ENSMUSG00000030102	21014.6	0.0810436	1.05778	0.0356337	0.787338	20887.5	21529.1	22390.7	20423.6	22892.5	20639.1	19846.7	20083.7	20723.8	20922.5
ERP44	Erp44	ENSMUSG00000028343	714.185	-0.161696	-1.1186	0.035858	0.787338	596.194	684.261	787.156	610.389	768.803	877.287	771.943	739.291	726.074	738.034
TSEN54	Tsen54	ENSMUSG00000020781	146.617	0.242067	1.18269	0.0358672	0.787338	170.959	150.291	144.524	197.019	162.242	113.471	139.008	160.352	152.032	135.458
AMY2B	Amy2a4	ENSMUSG00000096770	14.6704	-0.694433	-1.61825	0.0359837	0.787338	10.6333	8.3922	8.64507	15.8851	8.08705	12.4146	20.8863	10.3398	16.0369	23.6485
IMPG2	Impg2	ENSMUSG00000035270	44.7614	0.862424	1.81809	0.0359962	0.787338	206.52	39.264	19.0387	39.5365	33.8118	25.0566	50.1297	34.7345	23.9791	31.7619
DGKH	Dgkh	ENSMUSG00000034731	4081.22	0.115692	1.08349	0.0360309	0.787338	4480.28	4469.49	4414.69	4201.43	4606.38	4039.25	3529.16	3929.96	4425.72	4538.79
PLCD3	Plcd3	ENSMUSG00000020937	332.238	-0.198083	-1.14717	0.0361015	0.787338	317.268	315.741	293.808	359.167	295.806	338.789	398.254	357.606	356.614	364.919
EYA2	Eya2	ENSMUSG00000017897	59.2077	-0.467135	-1.38236	0.0361602	0.787338	54.9043	41.6894	54.3663	29.9436	42.3827	52.4875	60.8408	51.7671	112.098	41.0862
ZNRF1	Znrf1	ENSMUSG00000033545	4479.97	-0.149557	-1.10923	0.0363319	0.787338	4117.84	4861.48	3800.12	4275.77	4024.57	4480.86	5298.76	4809.56	4792.86	4000.48
ULBP2	Ulbp1	ENSMUSG00000079685	6.14748	1.36521	2.57613	0.0364087	0.787338	8.24902	7.9893	29.4199	4.53605	3.07769	0.759566	9.24629	3.56354	3.44987	2.44614
USH2A	Ush2a	ENSMUSG00000026609	8.93136	-1.53664	-2.90117	0.0365725	0.787338	4.82132	5.7168	3.94195	5.96246	3.337	7.79418	1.61144	0.774419	52.0832	23.7144
CENPF	Cenpf	ENSMUSG00000026605	31.1121	2.01503	4.0419	0.036647	0.787338	177.29	18.7483	13.7628	14.159	7.82175	9.54693	19.6845	3.79955	4.37359	15.1075
ZBTB11	Zbtb11	ENSMUSG00000022601	1294.3	0.0982774	1.07049	0.036654	0.787338	1327.7	1253.53	1311.44	1355.34	1372.72	1277.95	1132.96	1224.68	1246.37	1300.22
SFXN3	Sfxn3	ENSMUSG00000025212	2705.99	-0.0832439	-1.0594	0.0367383	0.787338	2590.52	2740.69	2714.89	2687.69	2678.64	2964.38	2980.86	2810.09	2765.84	2685.06
DHX57	Dhx57	ENSMUSG00000035051	1218.09	0.12622	1.09143	0.0367796	0.787338	1245.59	1205.24	1360.59	1249.4	1411.35	1135.96	1060.93	1186.41	1213.94	1333.86
NTN1	Ntn1	ENSMUSG00000020902	219.535	0.300939	1.23195	0.0368251	0.787338	317.997	190.642	179.821	248.26	294.401	195.753	201.238	211.25	183.298	205.106
GEN1	Gen1	ENSMUSG00000051235	34.6067	-0.671431	-1.59265	0.0368655	0.787338	22.3098	25.9054	27.9689	27.602	35.6075	73.9077	27.1869	17.4942	31.6371	78.8318
PCDHGA2	Pcdhga2	ENSMUSG00000103332	270.919	-0.236929	-1.17848	0.0369388	0.787338	220.222	235.446	305.869	230.521	263.833	230.177	340.525	279.337	315.805	315.426
PRR13	Prr13	ENSMUSG00000023048	766.401	-0.123103	-1.08907	0.0369484	0.787338	765.644	721.375	710.202	678.869	726.206	739.859	822.799	835.416	814.259	715.749
EFEMP1	Efemp1	ENSMUSG00000020467	261.709	-0.257007	-1.195	0.0369921	0.787338	210.382	202.074	272.731	245.034	206.211	198.565	314.543	341.755	276.077	228.116
MME	Mme	ENSMUSG00000027820	207.115	0.240062	1.18104	0.037018	0.787338	261.813	200.543	222.743	246.376	246.308	205.738	215.942	141.954	233.394	203.856
ATP11A	Atp11a	ENSMUSG00000031441	1808.01	0.156347	1.11446	0.0370334	0.787338	1929.37	1983.56	1855.96	2280.68	1712.08	1758.82	1793.15	1662.39	1680.43	1860.32
LMBR1L	Lmbr1l	ENSMUSG00000022999	218.219	0.227995	1.17121	0.0370586	0.787338	273.063	257.027	215.418	257.828	204.645	163.286	239.196	245.919	199.617	189.123
MYH15	Myh15	ENSMUSG00000092009	30.1847	0.506227	1.42033	0.0371633	0.787338	40.054	27.6653	25.3805	46.1829	28.06	21.1139	21.1232	22.4928	26.471	26.6938
NBL1	Nbl1	ENSMUSG00000041120	1314.05	-0.125351	-1.09077	0.0371753	0.787338	1233.3	1141.09	1321.36	1177.33	1175.72	1277.91	1364.47	1415.86	1409.77	1131.24
TRIM46	Trim46	ENSMUSG00000042766	1881.72	-0.0981913	-1.07043	0.0371803	0.787338	1823.2	1844.97	1781.22	1704.04	1877.82	1821.93	2090.16	1968.69	1906.85	1884.31
NUBP2	Nubp2	ENSMUSG00000039183	361.959	-0.164764	-1.12098	0.0372821	0.787338	334.421	310.258	310.09	344.42	354.342	358.821	423.961	370.501	351.546	352.931
GTPBP4	Gtpbp4	ENSMUSG00000021149	761.86	0.21162	1.15799	0.0372855	0.787338	772.195	894.174	949.322	646.751	791.007	688.33	647.206	727.393	736.4	696.112
ATP5F1D	Atp5d	ENSMUSG00000003072	3256.42	-0.0831688	-1.05934	0.0372866	0.787338	3025.09	3091.93	3001.62	3196.45	3101.75	3258.38	3425.99	3362.83	3173.72	3113.83
GALNT6	Galnt6	ENSMUSG00000037280	252.256	0.362043	1.28524	0.0373504	0.787338	318.129	410.607	253.793	313.352	254.783	231.878	247.727	251.14	205.103	270.099
RBM8A	Rbm8a	ENSMUSG00000038374	982.335	0.125133	1.09061	0.0374948	0.787338	1078.98	1048.98	1074.84	1040.71	920.335	1030.03	945.71	936.138	900.619	918.189
CARMIL2	Carmil2	ENSMUSG00000050357	1464	-0.157399	-1.11527	0.0375231	0.787338	1365.25	1529.18	1248.67	1418.72	1312.02	1479.42	1826.18	1551.14	1508.84	1302.1
MDM1	Mdm1	ENSMUSG00000020212	136.526	-0.396359	-1.31618	0.03754	0.787338	91.7212	173.784	111.448	157.377	87.0831	162.683	203.114	131.18	145.748	172.297
CHODL	Chodl	ENSMUSG00000022860	14.4363	-0.773818	-1.70979	0.037587	0.787338	1.90048	12.6427	13.9906	11.4042	10.3742	21.9237	20.9624	17.4509	12.585	12.321
KCNA3	Kcna3	ENSMUSG00000047959	178.857	0.264796	1.20147	0.0376135	0.787338	187.001	184.149	238.526	167.754	225.6	192.055	131.846	132.823	172.914	202.709
TGFBI	Tgfbi	ENSMUSG00000035493	72.2011	-0.31659	-1.24538	0.0376616	0.787338	49.9602	81.6937	51.9344	61.9578	60.2719	79.8645	71.9182	79.94	66.6109	80.4187
YRDC	Yrdc	ENSMUSG00000028889	386.995	-0.18963	-1.14047	0.0376988	0.787338	376.72	372.641	336.061	379.017	351.092	487.536	396.468	455.027	392.606	341.759
C19orf85	Gm36210	ENSMUSG00000110221	6.04205	-1.13006	-2.18868	0.0377424	0.787338	2.72733	4.57888	5.4277	3.07276	1.85319	4.49263	12.1311	10.4888	6.29533	4.96094
DDRGK1	Ddrgk1	ENSMUSG00000068290	991.005	-0.144114	-1.10505	0.0377677	0.787338	973.555	973.747	843.788	950.922	872.412	936.529	1162.79	1132.52	912.833	960.225
BIN3	Bin3	ENSMUSG00000022089	208.298	-0.249551	-1.18884	0.0379102	0.787338	174.393	204.932	165.955	213.113	182.429	227.517	229.784	212.429	255.007	192.632
LCP2	Lcp2	ENSMUSG00000002699	70.219	-0.621244	-1.5382	0.0379217	0.787338	63.1399	52.3444	53.1551	47.1779	63.4058	32.136	73.9953	61.8525	236.49	71.9816
LDLRAD4	Ldlrad4	ENSMUSG00000024544	784.411	0.175949	1.12971	0.0381688	0.787338	815.327	792.209	922.823	720.785	969.969	802.319	679.272	666.059	692.299	894.81
RPS3A	Rps3a1	ENSMUSG00000028081	4984.11	-0.104182	-1.07488	0.0383111	0.787338	4678.71	5078.35	4789.12	4955.82	4404.82	4924.76	5835	5200.37	4955.72	4783.22
CDC20	Cdc20	ENSMUSG00000006398	15.984	-0.767527	-1.70235	0.038316	0.787338	11.5247	16.1852	2.91186	16.045	12.2247	12.5884	21.6605	30.7213	16.5541	20.2079
RBPMS	Rbpms	ENSMUSG00000031586	91.6493	-0.394163	-1.31418	0.0383359	0.787338	72.9836	90.0473	50.3052	100.435	78.1307	93.2197	128.082	91.7021	110.56	89.8855
SULT4A1	Sult4a1	ENSMUSG00000018865	10235.2	-0.0810065	-1.05776	0.038416	0.787338	10567.1	9400.45	9852.53	9811.27	10706.8	11144.9	10262.9	10433.3	10532.9	10874.4
PPIA	Ppia	ENSMUSG00000071866	14034.3	-0.0824584	-1.05882	0.0385	0.787338	14314.1	12770.7	13527.9	13199.4	13008.6	14397.4	14632.8	13748.1	14367.1	13609
RPL7	Rpl7	ENSMUSG00000043716	3827.11	-0.0951755	-1.0682	0.038823	0.787338	3660.65	3580.83	3963.25	3738.38	3371.38	3833.92	4286.08	3945.98	3732.82	3763.97
CACNG6	Cacng6	ENSMUSG00000078815	25.6319	0.681795	1.60413	0.0388296	0.787338	28.1347	25.8463	20.0493	40.2446	48.4116	27.292	6.43255	19.4067	16.1154	32.0035
CDH11	Cdh11	ENSMUSG00000031673	1971.53	0.161531	1.11847	0.0389024	0.787338	2034.33	2083.25	2247.31	1949.73	2326.68	2003.09	1547.22	1779.44	2081.79	2101.91
TRIM59	Trim59	ENSMUSG00000034317	298.814	0.358693	1.28226	0.038967	0.787338	333.116	453.229	275.587	371.06	250.066	269.633	266.474	313.926	209.203	253.536
GPX8	Gpx8	ENSMUSG00000021760	80.8194	-0.287255	-1.22032	0.0391365	0.787338	50.1385	73.0222	70.9759	67.2686	73.6927	75.0438	83.756	88.7114	76.3953	84.3841
LRRC2	Lrrc2	ENSMUSG00000032495	31.407	0.444732	1.36106	0.039149	0.787338	36.8078	39.3106	25.4199	45.8385	31.5374	22.6919	33.8919	27.4174	19.8543	28.585
RASIP1	Rasip1	ENSMUSG00000044562	218.541	-0.294229	-1.22623	0.0391779	0.787338	186.621	228.994	189.432	202.573	183.91	178.6	333.718	303.249	217.906	184.202
TMEM9	Tmem9	ENSMUSG00000026411	956.702	0.122332	1.08849	0.0391807	0.787338	972.553	878.852	1062.55	964.164	897.351	975.744	844.591	880.095	852.557	831.447
FAM163B	Fam163b	ENSMUSG00000009216	3747.64	-0.0925294	-1.06624	0.0392146	0.787338	3994.51	3358.87	3825.57	3684.52	3818.63	4141.29	3874.86	3970.75	3784.76	4151.11
NSMF	Nsmf	ENSMUSG00000006476	14034.7	-0.134483	-1.0977	0.0392366	0.787338	12848.4	14179.4	12591.1	14035.9	12474.3	13618.9	16960.3	15593.2	13694.9	12723.9
HTR5A	Htr5a	ENSMUSG00000039106	566.485	0.177596	1.131	0.0392526	0.787338	658.016	578.028	637.459	619.255	608.545	611.59	434.868	490.712	585.275	617.108
PLEKHG2	Plekhg2	ENSMUSG00000037552	204.914	0.386097	1.30685	0.0392587	0.787338	342.336	233.667	209.516	155.34	241.164	182.721	217.183	210.7	152.912	138.105
PRLR	Prlr	ENSMUSG00000005268	18.7029	0.753162	1.68548	0.0393755	0.787338	39.7085	9.34148	15.8056	18.9415	24.3896	12.8638	14.3509	4.97278	15.4155	15.4068
AFF1	Aff1	ENSMUSG00000029313	499.222	-0.238584	-1.17983	0.0394018	0.787338	518.267	469.029	369.741	480.818	508.59	580.033	740.495	471.053	463.279	515.462
SELENOF	Selenof	ENSMUSG00000037072	3024.5	-0.125224	-1.09068	0.0394848	0.787338	3258.42	2884.94	2853.63	2773.31	2500.88	3428.22	2974.51	3118.85	3222.39	2816.98
ANAPC13	Anapc13	ENSMUSG00000035048	289.824	-0.230568	-1.1733	0.0395257	0.787338	271.115	268.752	304.458	266.515	199.993	269.073	304.257	377.823	334.876	250.746
LYRM9	Lyrm9	ENSMUSG00000072640	1207.53	0.313236	1.24249	0.0395436	0.787338	1667.83	1372	1016.79	1966.31	1135.62	1198.35	1040.41	865.205	1138.12	1514.91
EPS8L2	Eps8l2	ENSMUSG00000025504	100.285	-0.371056	-1.2933	0.0396253	0.787338	71.037	70.3183	71.5318	108.673	106.311	121.394	116.55	129.131	110.906	70.0999
SAP30L	Sap30l	ENSMUSG00000020519	435.857	-0.170278	-1.12528	0.0396321	0.787338	360.039	448.034	395.831	373.215	417.301	447.163	530.173	453.659	395.169	417.172
IQCC	Iqcc	ENSMUSG00000040795	326.342	0.209752	1.15649	0.0399076	0.787338	366.146	311.385	326.957	336.055	365.505	317.012	302.429	304.463	287.715	264.315
SOX10	Sox10	ENSMUSG00000033006	757.84	0.297944	1.22939	0.0399613	0.787338	852.092	1190.81	662.694	801.151	779.634	606.781	768.344	815.495	548.973	746.62
RPL6	Rpl6	ENSMUSG00000029614	4637.79	-0.0968534	-1.06944	0.0400721	0.787338	4216.5	4469.9	4689.63	4495.69	4257.8	4641.25	5144.36	4873.05	4447.84	4559.36
DAAM1	Daam1	ENSMUSG00000034574	1630.89	0.11592	1.08367	0.0401196	0.787338	1662.33	1836.46	1648.8	1734.26	1688.67	1589.78	1549	1492.24	1533.06	1741.42
PRTG	Prtg	ENSMUSG00000036030	98.875	0.418492	1.33653	0.0401842	0.787338	92.5403	91.9432	196.881	107.861	95.7619	71.0565	107.396	90.6298	63.8185	101.349
MYLPF	Mylpf	ENSMUSG00000030672	11.7756	0.910323	1.87947	0.0402169	0.787338	8.49259	22.2526	15.9979	13.567	10.6254	7.72968	8.14165	10.946	5.49598	5.10331
OARD1	Oard1	ENSMUSG00000040771	228.736	-0.173224	-1.12758	0.0402763	0.787338	191.711	229.66	227.106	215.226	220.922	243.132	259.006	248.653	231.524	239.819
HHIP	Hhip	ENSMUSG00000064325	161.336	0.282943	1.21667	0.0403032	0.787338	167.865	224.803	173.336	185.763	177.187	143.593	163.431	111.309	148.992	195.545
RHOV	Rhov	ENSMUSG00000034226	161.26	-0.226912	-1.17033	0.0403134	0.787338	158.723	136.786	150.162	150.239	154.275	165.494	133.173	200.515	187.859	191.251
ASB5	Asb5	ENSMUSG00000031519	19.6926	-0.722503	-1.65004	0.0403453	0.787338	20.0287	11.4473	7.62241	15.2493	15.269	32.6198	24.9747	17.6008	12.0902	28.2123
TTI1	Tti1	ENSMUSG00000027650	499.719	0.195808	1.14537	0.0403478	0.787338	480.408	573.317	589.026	519.077	538.444	496.002	409.19	409.809	477.419	561.507
SOX4	Sox4	ENSMUSG00000076431	479.88	0.189174	1.14011	0.0404013	0.787338	480.965	599.776	467.582	485.57	447.104	378.825	508.786	436.165	430.357	422.766
ESYT2	Esyt2	ENSMUSG00000021171	1416.16	0.0979182	1.07023	0.0404548	0.787338	1446.63	1546.43	1453.63	1435.29	1426.01	1406.22	1326.3	1288.89	1425.53	1377.1
PRAG1	Prag1	ENSMUSG00000050271	977.15	0.24617	1.18605	0.0404696	0.787338	880.074	1266.12	864.932	891.519	1093.39	708.493	833.528	962.612	863.72	843.915
FAM20A	Fam20a	ENSMUSG00000020614	288.871	0.188885	1.13988	0.0404838	0.787338	335.29	325.079	256.329	272.328	324.906	269.415	308.692	263.332	242.981	244.899
MARK3	Mark3	ENSMUSG00000007411	1726.57	-0.140903	-1.1026	0.0404865	0.787338	1364.11	1839.72	1482.61	1614.41	1770.65	1776.49	1851.13	1739.71	1863.28	1664.5
GPR12	Gpr12	ENSMUSG00000041468	278.511	0.201318	1.14975	0.0405036	0.787338	263.141	319.546	315.654	273.32	307.111	255.017	218.385	269.254	254.978	285.932
AP1M2	Ap1m2	ENSMUSG00000003309	21.3739	-0.772281	-1.70797	0.0405902	0.787338	10.7645	4.32123	25.2754	15.8959	19.1459	38.8739	33.5616	18.2129	26.034	11.826
TAF6	Taf6	ENSMUSG00000036980	744.307	0.138764	1.10096	0.0406581	0.787338	790.723	804.168	752.801	829.387	706.739	639.631	797.963	692.771	666.476	731.813
TSPAN6	Tspan6	ENSMUSG00000067377	256.018	0.213041	1.15913	0.0407152	0.787338	300.335	272.264	261.706	260.301	249.318	218.188	207.624	267.359	227.896	238.965
SLC31A1	Slc31a1	ENSMUSG00000066150	552.89	-0.145549	-1.10615	0.0407416	0.787338	599.464	475.302	477.933	507.951	581.701	551.725	622.412	569.121	585.71	599.728
MT1X	Mt1	ENSMUSG00000031765	2492.25	-0.240196	-1.18115	0.0407619	0.787338	2187.58	2188.26	2431.72	2172.94	2069.67	2461.84	3870.87	2131.07	2525.03	2065.26
TRIM47	Trim47	ENSMUSG00000020773	92.6537	-0.290757	-1.22328	0.0407727	0.787338	70.2168	96.4796	65.0271	92.0766	70.3726	85.4548	112.647	98.9842	104.078	80.8028
VTI1B	Vti1b	ENSMUSG00000021124	2952.46	-0.0973291	-1.06979	0.0407731	0.787338	2998.72	2900.99	2802.32	2742.84	2742.38	2824.69	3208.94	3237.98	3007.43	2903.73
PRRG2	Prrg2	ENSMUSG00000007837	102.742	-0.305954	-1.23624	0.0408532	0.787338	64.2899	82.2716	84.7123	111.294	106.674	106.383	110.47	104.604	118.257	112.142
GSPT2	Gspt2	ENSMUSG00000071723	686.918	0.127161	1.09214	0.0408878	0.787338	709.988	709.061	649.135	652.947	723.742	612.38	669.294	606.347	611.657	657.129
ATP5PF	Atp5j	ENSMUSG00000022890	2329	-0.0862969	-1.06164	0.0408922	0.787338	2246.9	2244.97	2304.86	2275.43	2274.98	2493.41	2475.98	2341.13	2536.7	2200.87
TAF1D	Taf1d	ENSMUSG00000031939	735.685	-0.144893	-1.10565	0.0409034	0.787338	671.071	771.283	703.606	720.921	616.889	727.086	858.596	790.468	720.238	755.635
BACE2	Bace2	ENSMUSG00000040605	105.146	0.863276	1.81916	0.0409313	0.787338	177.081	71.9542	184.093	114.073	115.493	78.8838	36.9536	43.3678	51.2659	156.2
SHPRH	Shprh	ENSMUSG00000090112	1434.86	0.126002	1.09127	0.0409411	0.787338	1599.37	1542	1631.6	1398.01	1553.09	1481.21	1357.02	1200.45	1492.41	1544.47
DYRK1A	Dyrk1a	ENSMUSG00000022897	1823.75	0.154097	1.11272	0.0409595	0.787338	1986.17	2078.41	2128.06	1724.92	1870.26	1999.61	1544.39	1667.02	1747	1831.79
TTC21A	Ttc21a	ENSMUSG00000032514	17.5262	0.852884	1.80611	0.0409603	0.787338	24.4909	58.8693	12.1867	18.9029	17.9767	13.4872	13.02	9.57505	11.6601	23.6285
BTG1	Btg1	ENSMUSG00000036478	629.562	0.254721	1.19311	0.0411206	0.787809	753.787	703.998	742.252	439.439	623.02	478.625	610.778	548.84	578.145	513.641
UBXN11	Ubxn11	ENSMUSG00000012126	432.123	0.220014	1.16475	0.0411437	0.787809	458.129	488.562	496.123	469.443	421.904	380.067	419.395	437.62	460.691	306.623
ORC3	Orc3	ENSMUSG00000040044	652.553	0.188229	1.13936	0.041153	0.787809	704.531	576.109	777.693	779.689	706.495	615.641	568.35	574.977	675.937	674.795
SLC4A1AP	Slc4a1ap	ENSMUSG00000029141	621.492	0.21753	1.16274	0.0412078	0.787809	551.397	609.098	771.542	691.116	733.669	580.61	482.582	619.143	553.977	647.963
CAB39L	Cab39l	ENSMUSG00000021981	663.822	-0.15647	-1.11456	0.0412577	0.787911	608.269	664.78	652.322	624.489	594.686	677.877	715.623	618.212	760.414	732.007
NPY1R	Npy1r	ENSMUSG00000036437	747.32	0.160775	1.11789	0.0414552	0.788758	834.997	642.051	869.704	815.968	886.281	678.053	680.629	693.416	820.574	751.289
SHMT1	Shmt1	ENSMUSG00000020534	39.3556	0.734478	1.66379	0.041588	0.788758	79.9721	64.669	28.9989	28.4075	34.164	27.2953	21.6497	35.7243	23.4684	29.88
IRAK3	Irak3	ENSMUSG00000020227	30.7783	-0.561372	-1.47567	0.0416574	0.788758	22.1514	23.982	29.3855	21.5126	24.1876	17.3809	62.4514	32.2275	29.7079	40.357
CTBP1	Ctbp1	ENSMUSG00000037373	4205.8	-0.108101	-1.07781	0.0417067	0.788758	3772.73	4493.98	3916.06	4007.89	4268.35	4793.27	4225.25	4218.89	4191.16	4614.86
COX4I1	Cox4i1	ENSMUSG00000031818	7063.44	-0.11187	-1.08063	0.0418697	0.788758	6554.1	6617.99	7319.29	6955.31	6077.59	7321.49	7660.21	7553.55	6961.42	6728.12
SCMH1	Scmh1	ENSMUSG00000000085	1022.47	0.124501	1.09013	0.0418888	0.788758	963.796	1074.38	1022.37	1215.63	1057.72	917.628	948.338	1081.55	960.94	981.758
NIPAL4	Nipal4	ENSMUSG00000020411	69.1925	0.50407	1.41821	0.0419442	0.788758	85.0137	129.476	43.2769	104.754	62.6281	52.512	64.7644	72.9486	44.8629	64.5854
TNRC18	Tnrc18	ENSMUSG00000039477	2939.3	0.144708	1.10551	0.0419467	0.788758	3012.55	3218.13	3096.87	2890.75	3208.11	2811.68	3055.95	2687.19	3112.36	2293.28
S100A10	S100a10	ENSMUSG00000041959	361.122	-0.200592	-1.14917	0.0419513	0.788758	325.629	378.516	338.045	305.892	310.885	370.65	423.799	353.761	400.507	357.318
DZIP1L	Dzip1l	ENSMUSG00000037784	661.651	-0.152578	-1.11155	0.0419809	0.788758	605.867	710.004	590.301	667.266	580.99	756.103	757.87	678.905	635.842	673.194
NDUFA11	Ndufa11	ENSMUSG00000002379	929.472	-0.113324	-1.08172	0.0419953	0.788758	981.834	860.464	844.812	952.764	890.227	1063.54	911.37	993.92	1017.6	915.326
DNALI1	Dnali1	ENSMUSG00000042707	10.3567	0.899668	1.86564	0.0420189	0.788758	25.9627	15.6982	12.9464	15.3754	7.3355	7.12979	14.3753	4.20376	7.1615	8.79869
NCOA2	Ncoa2	ENSMUSG00000005886	2686.16	0.109153	1.07859	0.0420778	0.788758	2939.19	2870.72	2830.11	2838.39	3015.8	2808.06	2555.8	2358.57	2846.86	2867.93
MRPL54	Mrpl54	ENSMUSG00000034932	298.956	-0.172781	-1.12723	0.0421532	0.788758	248.432	309.516	279.531	275.731	277.44	340.679	316.439	336.353	296.534	273.869
S100A11	S100a11	ENSMUSG00000027907	72.4508	-0.412874	-1.33134	0.0422622	0.788758	75.3897	45.2248	67.858	50.0971	49.1025	49.8501	117.622	88.4441	68.4492	61.3689
CDKN2AIP	Cdkn2aip	ENSMUSG00000038069	409.114	0.165099	1.12124	0.0422958	0.788758	417.005	415.911	445.18	455.762	446.67	427.885	324.539	353.147	413.527	425.092
KCTD18	Kctd18	ENSMUSG00000054770	360.551	0.173661	1.12792	0.0423258	0.788758	443.224	394.433	404.701	386.381	369.801	351.611	311.131	360.867	345.203	401.362
PON3	Pon3	ENSMUSG00000029759	41.7314	-0.409927	-1.32862	0.0425017	0.788758	33.7029	38.3269	28.1179	47.9077	23.0555	39.1896	45.6813	45.924	57.1817	38.7319
CPNE8	Cpne8	ENSMUSG00000052560	592.949	0.186984	1.13838	0.042518	0.788758	635.905	627.345	679.701	549.694	636.439	561.997	531.672	441.464	597.06	614.316
TRIM36	Trim36	ENSMUSG00000033949	126.382	0.353857	1.27797	0.042552	0.788758	151.953	164.724	114.788	169.635	138.013	109.589	120.124	135.604	86.7775	126.261
NDUFS6	Ndufs6	ENSMUSG00000021606	692.071	-0.121065	-1.08754	0.0425881	0.788758	640.705	642.84	726.1	713.069	614.3	686.687	712.85	793.614	736.66	699.074
UBE2V1	Ube2v1	ENSMUSG00000078923	4303.73	-0.0801869	-1.05715	0.0427317	0.788758	4035.45	3982.18	3965.39	4200.91	4299.92	4226.87	4542.53	4627.2	4106.9	4160.43
ANO1	Ano1	ENSMUSG00000031075	87.722	-0.320792	-1.24902	0.0427919	0.788758	73.6729	90.4812	75.7238	76.9578	79.2061	70.2417	87.6285	106.657	146.668	91.4901
PDE10A	Pde10a	ENSMUSG00000023868	1644.63	0.170716	1.12562	0.0427993	0.788758	1839.09	2157.2	1812.45	1458.08	1757.04	1380.82	1592.86	1694.37	1750.26	1600.25
FKBP2	Fkbp2	ENSMUSG00000056629	1121.12	-0.132471	-1.09617	0.0428351	0.788758	1058.17	1119.35	976.132	1173.75	953.138	1174.32	1181.04	1254.53	1066.12	1111.1
TUBGCP6	Tubgcp6	ENSMUSG00000051786	1335.84	-0.212741	-1.15889	0.0428376	0.788758	1338.48	1272.73	1017.1	1329.48	1224.32	1439.57	1678.67	1653.57	1328.24	1071.59
PNPLA2	Pnpla2	ENSMUSG00000025509	469.176	-0.271009	-1.20665	0.0428777	0.788758	450.2	345.087	475.382	448.21	423.105	581.702	734.319	405.794	439.913	425.255
LSM11	Lsm11	ENSMUSG00000044847	733.187	-0.187117	-1.13849	0.0428905	0.788758	658.845	793.565	737.193	577.864	710.474	776.091	879.031	763.22	807.292	733.92
MAN1A2	Man1a2	ENSMUSG00000008763	4157.93	0.0978475	1.07018	0.0430087	0.788758	4196.36	4182.73	4417.46	4261.58	4668.27	4152.29	3749.59	3780.16	4297.55	4320.82
TOR1A	Tor1a	ENSMUSG00000026849	540.149	-0.159897	-1.11721	0.0430638	0.788758	562.925	413.272	537.288	471.373	541.941	534.242	606.234	577.439	554.057	556.914
B3GAT3	B3gat3	ENSMUSG00000071649	2881.35	-0.126749	-1.09183	0.043079	0.788758	2672	2923.72	2667.8	2787.14	2489.65	2763.51	3213.74	3258.54	3043.21	2506.13
PARS2	Pars2	ENSMUSG00000043572	149.5	0.29048	1.22305	0.0430943	0.788758	184.054	118.508	166.59	161.16	152.15	163.903	100.328	130.326	129.927	117.049
ZFAS1	Zfas1	ENSMUSG00000074578	317.611	-0.193543	-1.14357	0.043137	0.788758	285.928	312.972	314.573	272.93	253.804	320.172	390.121	297.487	310.778	327.775
CNTNAP5	Cntnap5a	ENSMUSG00000070695	1211	0.189327	1.14023	0.0431637	0.788758	1403.09	1172.89	1250.33	1220.33	1427.12	1100.17	855.934	1050.69	1309.8	1360.81
HHIPL2	Hhipl2	ENSMUSG00000053461	19.9798	-0.940484	-1.91917	0.0431745	0.788758	24.3012	13.5145	32.3442	4.97068	6.06932	43.9458	19.3033	8.81081	32.0462	46.6925
HSDL2	Hsdl2	ENSMUSG00000028383	721.346	-0.131563	-1.09548	0.0431814	0.788758	681.173	698.015	638.83	686.555	631.211	751.995	801.605	796.904	685.053	619.101
EFCC1	Efcc1	ENSMUSG00000068263	102.245	0.420808	1.33868	0.0432572	0.788758	134.258	100.643	176.688	117.771	108.201	130.273	56.599	84.8038	120.158	82.8693
C5AR1	C5ar1	ENSMUSG00000049130	25.1386	-0.700225	-1.62476	0.0433654	0.788758	11.4641	24.4517	20.2728	18.5796	12.0542	7.52841	33.5297	27.3769	47.7941	27.1212
RAB31	Rab31	ENSMUSG00000056515	1724.34	-0.109131	-1.07858	0.0434852	0.788758	1674.78	1728.14	1560.74	1769.35	1618.95	1803.86	2003.09	1763.59	1648.94	1790.1
POLR3K	Polr3k	ENSMUSG00000038628	980.6	0.127286	1.09224	0.0435387	0.788758	1009.69	963.82	1184.57	996.498	975.563	971.313	858.503	889.782	1013.69	960.386
SLC25A40	Slc25a40	ENSMUSG00000054099	361.327	0.15917	1.11664	0.0435393	0.788758	402.166	351.06	435.488	357.178	408.715	357.034	388.704	353.903	306.949	344.842
CLEC4M	Cd209c	ENSMUSG00000040165	12.2761	0.771396	1.70692	0.0436142	0.788758	25.2775	14.7578	12.2091	13.6648	19.5018	13.3969	11.5287	7.98844	2.9167	13.6915
TMEM81	Tmem81	ENSMUSG00000048174	69.23	-0.333437	-1.26001	0.0436449	0.788758	57.121	51.7425	71.0551	67.2523	63.4429	71.4942	90.7925	71.4664	68.6256	89.2854
MTERF2	Mterf2	ENSMUSG00000049038	219.471	-0.248545	-1.18801	0.0437426	0.788758	207.753	170.535	203.85	163.822	231.309	249.287	210.58	211.031	223.163	265.682
PM20D1	Pm20d1	ENSMUSG00000042251	71.2295	-0.496116	-1.41041	0.0437504	0.788758	54.464	66.9118	53.285	44.1149	47.4148	52.1375	140.355	75.5616	59.5463	54.0213
FAM83F	Fam83f	ENSMUSG00000022408	9.44517	0.868673	1.82598	0.0438368	0.788758	13.8912	11.2433	14.1906	13.0592	11.9343	6.19959	5.48885	7.40808	10.2408	5.93012
CCDC43	Ccdc43	ENSMUSG00000020925	479.219	0.138637	1.10086	0.0438619	0.788758	513.587	475.059	491.381	516.299	474.376	458.711	421.387	421.631	474.311	467.196
RELL2	Rell2	ENSMUSG00000044024	3293.66	-0.112334	-1.08098	0.0440782	0.788758	3313.71	3153.28	2818.48	3191.28	3185.42	3489.02	3372.79	3501.55	3553.54	3016.11
BUD31	Bud31	ENSMUSG00000038722	659.339	-0.119321	-1.08622	0.0441054	0.788758	643.069	579.905	612.641	581.588	639.825	728.771	612.283	637.576	682.421	659.069
RPL23	Rpl23	ENSMUSG00000071415	3030.31	-0.135748	-1.09866	0.0443181	0.788758	2803.25	3018.32	3115.23	2700.79	2516.47	2948.76	3474.58	3446.58	2768.6	2911.03
USP15	Usp15	ENSMUSG00000020124	2330.92	0.118754	1.0858	0.044362	0.788758	2523.04	2241.96	2681.2	2685.67	2314.55	2208.45	2120.56	2201	2387.34	2539.54
CCT6A	Cct6a	ENSMUSG00000029447	2728.62	0.156025	1.11421	0.0444476	0.788758	2971.6	2667.68	3128.46	2402.83	2694.3	2375.61	2342.58	2577.69	2490.75	2654.77
SPART	Spg20	ENSMUSG00000036580	728.778	0.136801	1.09946	0.0445006	0.788758	761.319	884.77	700.216	763.76	748.339	726.159	706.138	706.773	663.511	704.759
PI4KA	Pi4ka	ENSMUSG00000041720	8255.12	-0.0960625	-1.06885	0.0445499	0.788758	8083.6	8401.46	7635.61	8193.96	8094.94	7963.1	9275.52	9024.18	8776.69	8165.03
UCHL1	Uchl1	ENSMUSG00000029223	10124.6	-0.0964776	-1.06916	0.0446318	0.788758	9615.88	9699.6	9832.28	8979.11	10212.7	9909.22	10777.8	10258.1	10074.4	10666.8
SLC22A6	Slc22a6	ENSMUSG00000024650	236.347	-0.262061	-1.19919	0.0446444	0.788758	205.761	194.13	206.783	218.762	200.65	224.219	183.992	311.448	303.223	208.071
TMEM163	Tmem163	ENSMUSG00000026347	197.569	0.288872	1.22168	0.0446646	0.788758	303.527	257.955	220.26	246.502	195.483	212.612	207.961	204.55	139.398	236.235
NSMCE1	Nsmce1	ENSMUSG00000030750	162.751	-0.205314	-1.15294	0.0446759	0.788758	159.446	150.192	159.26	155.511	131.279	179.551	197.986	157.157	165.328	170.509
SRR	Srr	ENSMUSG00000001323	2310.57	0.145398	1.10604	0.0446899	0.788758	2524.28	2128.87	2523.82	2336.66	2749.87	2445.49	1997.8	1951.34	2308.73	2384.52
HCLS1	Hcls1	ENSMUSG00000022831	104.824	-0.304142	-1.23468	0.0447863	0.788758	107.621	99.4079	105.466	75.9633	70.0142	101.998	143.199	123.844	98.4487	98.1614
NPEPPS	Npepps	ENSMUSG00000001441	3415.46	0.0911151	1.06519	0.0447906	0.788758	3439.23	3299.83	3735.55	3530.66	3804.35	3202.27	3290.77	3219.97	3407.59	3601.9
PADI2	Padi2	ENSMUSG00000028927	550.138	0.252372	1.19116	0.0448238	0.788758	653.931	768.791	434.63	593.891	648.373	524.394	444.357	611.565	484.267	537.435
ATP2C1	Atp2c1	ENSMUSG00000032570	3942.49	0.144635	1.10545	0.0448641	0.788758	3920.13	3961.74	4040.95	4033.58	4117.76	3799.58	3007.31	3439.2	3863.46	4051.23
RPL36AL	Rpl36al	ENSMUSG00000049751	802.892	-0.122679	-1.08875	0.0448868	0.788758	716.603	818.289	797.473	700.644	697.812	775.975	841.064	867.145	797.347	779.179
IGFBP5	Igfbp5	ENSMUSG00000026185	4515.61	0.180247	1.13308	0.0449622	0.788758	5187.3	5088.97	3949.65	4872.43	5479.97	4847.05	3922.77	3964.34	3998.43	4958.18
TRUB2	Trub2	ENSMUSG00000039826	635.323	0.226722	1.17017	0.0449676	0.788758	578.548	710.528	877.144	571.337	880.327	721.334	655.093	569.455	571.251	567.247
SMIM18	Smim18	ENSMUSG00000094500	91.0171	-0.259186	-1.1968	0.0449861	0.788758	88.3616	68.4485	84.4247	79.1008	96.5465	94.6363	98.7034	86.9507	110.1	110.305
SH2D6	Sh2d6	ENSMUSG00000052631	5.353	-1.05061	-2.07141	0.0449902	0.788758	5.20578	2.06178	3.0091	4.52985	0.909445	5.93289	9.75454	4.81118	6.04633	5.44193
KAZALD1	Kazald1	ENSMUSG00000025213	56.9006	-0.396593	-1.3164	0.0449938	0.788758	71.6541	41.5811	46.5629	53.889	45.5612	64.7395	61.7046	56.6033	87.8244	71.2432
DUSP2	Dusp2	ENSMUSG00000027368	15.9579	-0.579878	-1.49472	0.0450654	0.788758	20.0435	16.4977	11.712	8.54089	10.9514	17.234	19.6362	23.6354	23.6331	17.7597
PACS1	Pacs1	ENSMUSG00000024855	2500.09	0.117112	1.08456	0.045097	0.788758	2641.98	2310.99	2815.24	2467.57	2949.55	2308.86	2474.69	2388.61	2411	2576.55
TAB3	Tab3	ENSMUSG00000035476	677.95	0.263368	1.20028	0.0451241	0.788758	777.307	576.249	898.657	706.632	835.148	664.359	455.028	718.233	604.065	718.782
PNO1	Pno1	ENSMUSG00000020116	440.025	-0.136493	-1.09923	0.0452026	0.788758	426.595	444.971	396.83	423.267	392.799	502.642	425.944	434.511	453.123	471.347
STAM	Stam	ENSMUSG00000026718	1504.28	0.194769	1.14454	0.0452063	0.788758	1727.3	1466.71	1792.22	1471.95	1840.01	1414.36	1206.01	1332.34	1480.4	1817.48
C11orf94	1700029I15Rik	ENSMUSG00000044916	29.3623	0.474591	1.38952	0.0452399	0.788758	37.4944	33.2158	18.3006	30.9005	28.3052	17.1248	23.7022	26.9866	18.3483	20.3069
FAM189A1	Fam189a1	ENSMUSG00000030518	2026.56	0.119937	1.08669	0.045276	0.788758	2140.78	1985.02	2231.51	2019.96	2480.3	2059.66	1846.23	2024.58	1982.03	2080.49
TMEM154	Tmem154	ENSMUSG00000056498	13.9201	-1.13508	-2.1963	0.0454481	0.790197	11.7639	0	18.6371	6.89354	4.50396	6.59944	56.5891	12.5999	9.25343	15.3178
BLOC1S3	Bloc1s3	ENSMUSG00000057667	239.112	0.175218	1.12914	0.0455479	0.790979	273.551	227.539	258.678	252.12	230.091	253.295	196.978	206.615	206.055	234.464
RALB	Ralb	ENSMUSG00000004451	430.925	-0.129184	-1.09368	0.0456924	0.790979	386.378	445.914	381.27	410.341	411.819	473.46	452.137	474.751	424.649	400.588
KCNAB2	Kcnab2	ENSMUSG00000028931	9574.66	-0.109183	-1.07862	0.0457031	0.790979	9825.26	8877.51	8918.86	9078.47	9428.78	9997.18	10583.1	9978.78	9675.01	9526.01
UQCR11	Uqcr11	ENSMUSG00000020163	1319.24	-0.153603	-1.11234	0.0457608	0.790979	1197.34	1272.86	1070.36	1351.35	1096.28	1383.86	1519.28	1376.34	1259.24	1123.08
MS4A7	Ms4a7	ENSMUSG00000024672	9.14326	-0.855105	-1.80889	0.0457745	0.790979	3.66697	5.76325	11.5112	8.49127	3.10833	14.2452	13.9606	13.4124	6.43578	7.08571
MND1	Mnd1	ENSMUSG00000033752	10.0695	0.812039	1.75569	0.0458121	0.790979	17.6377	3.33934	10.4735	10.3352	19.3813	5.25514	5.52948	10.6064	8.37627	5.72785
B3GNT3	B3gnt3	ENSMUSG00000031803	29.7261	-0.65259	-1.57199	0.0458572	0.790979	20.7116	12.2697	25.9539	20.2124	24.0583	9.80612	62.6102	28.172	36.2323	26.8752
GPX3	Gpx3	ENSMUSG00000018339	125.988	-0.291674	-1.22406	0.0459463	0.790979	115.061	105.489	106.517	109.299	94.8487	105.969	170.414	149.595	133.099	94.3399
ARHGEF37	Arhgef37	ENSMUSG00000045094	103.868	-0.319229	-1.24766	0.0460349	0.790979	140.376	75.4265	96.3672	93.7348	91.6111	146.221	133.833	100.637	114.869	122.503
PKDCC	Pkdcc	ENSMUSG00000024247	193.655	-0.203326	-1.15135	0.0460811	0.790979	193.175	183.922	146.755	187.874	166.681	217.602	206.734	213.639	192.354	181.387
CCNT1	Ccnt1	ENSMUSG00000011960	1072.77	0.142924	1.10414	0.0460968	0.790979	1103.41	1013.86	1140.76	1240.55	1226.65	1009.63	931.488	999.019	1086.42	1158.18
LAMC1	Lamc1	ENSMUSG00000026478	878.775	-0.225767	-1.1694	0.0461075	0.790979	781.029	879.114	708.643	870.678	744.368	766.492	1178.55	1040.39	825.416	855.251
CD200R1L	Cd200r4	ENSMUSG00000062082	6.43633	1.03002	2.04205	0.0462129	0.791039	13.2323	12.9011	4.60198	6.87786	4.43499	5.70277	5.1214	3.30569	3.22866	3.00607
KCNJ16	Kcnj16	ENSMUSG00000051497	897.875	-0.166553	-1.12237	0.0463847	0.79321	838.136	923.32	743.104	826.243	772.207	895.841	912.766	1153.52	888.464	755.398
ATP5PO	Atp5o	ENSMUSG00000022956	2616.81	-0.0850279	-1.06071	0.0464728	0.7938	2566.53	2471.98	2577.95	2421.22	2465.27	2790.54	2669	2693.58	2560.29	2547.5
FEM1A	Fem1a	ENSMUSG00000043683	1392.03	0.127478	1.09238	0.0465321	0.7938	1525.02	1309.99	1536.16	1378.01	1552.53	1347.3	1136.08	1365.24	1340.78	1494.61
CAPN11	Capn11	ENSMUSG00000058626	38.6489	-2.15042	-4.43956	0.046554	0.7938	5.60133	7.83878	47.9524	2.03086	1.83569	6.19677	143.746	10.6044	18.5032	110.217
MAP2K2	Map2k2	ENSMUSG00000035027	1689.75	-0.119475	-1.08634	0.0470652	0.799226	1618.48	1751.59	1397.17	1664.42	1571.89	1711.11	1846.36	1856.31	1603.06	1678.35
CDC42BPG	Cdc42bpg	ENSMUSG00000024769	136.826	-0.421491	-1.33931	0.0470684	0.799226	126.972	133.63	137.287	136.448	78.7023	114.262	136.085	157.625	311.801	113.728
PROB1	Prob1	ENSMUSG00000073600	184.987	0.275215	1.21017	0.0472347	0.800768	272.424	179.307	177.446	198.265	198.375	177.618	177.984	190.839	110.8	185.185
ZCCHC14	Zcchc14	ENSMUSG00000061410	2224.68	-0.0944556	-1.06766	0.0473376	0.801366	2194.34	2205.98	2045.59	2051.69	2088.07	2090.95	2452.17	2222.22	2274.09	2266.28
ZEB2	Zeb2	ENSMUSG00000026872	3901.82	0.105325	1.07574	0.0474782	0.801366	4025.03	3957.18	4253.77	3847.81	4570.43	3762.58	3525.85	3775.35	3924.51	4211.31
CARD14	Card14	ENSMUSG00000013483	8.36674	-0.876735	-1.83622	0.0475021	0.801366	5.20219	3.81743	3.87092	9.82144	7.07447	10.2158	8.96521	10.4212	6.76483	19.0568
RPL38	Rpl38	ENSMUSG00000057322	1449.3	-0.142527	-1.10384	0.0475422	0.801366	1425.62	1502.07	1384.35	1521.04	1157.1	1490.05	1761.08	1618.44	1493.27	1353.17
SLC38A11	Slc38a11	ENSMUSG00000061171	53.9564	0.434633	1.35157	0.0476141	0.801814	52.2055	43.4489	73.2497	47.5604	64.4979	46.5358	41.6853	37.1865	40.1933	41.1179
UBR2	Ubr2	ENSMUSG00000023977	2130.31	0.0944652	1.06767	0.0476729	0.80204	2277.69	2524.65	2217.22	2184.97	2157.07	2206.21	2177.49	2122.41	1992.51	2134.87
CLASP2	Clasp2	ENSMUSG00000033392	6550.08	0.0759662	1.05407	0.0477525	0.802614	6950.08	6740.8	6735.25	6930.79	7218.63	6718.22	6094.51	6366.04	6635.77	6986.2
MYOM1	Myom1	ENSMUSG00000024049	82.6711	0.452667	1.36857	0.0478974	0.80281	51.7203	131.516	120.088	143.373	78.1932	68.1733	62.5518	105.948	94.9514	51.3146
PLEKHJ1	Plekhj1	ENSMUSG00000035278	447.27	-0.147063	-1.10731	0.0479446	0.80281	449.844	430.316	404.174	407.616	394.321	504.507	454.836	493.347	412.987	443.676
RPL29	Rpl29	ENSMUSG00000048758	3007.07	-0.128832	-1.09341	0.0479459	0.80281	3006.04	2848.18	2726.9	2879.59	2767.79	2888.02	3618.89	3432.03	2896.72	2727.9
AXL	Axl	ENSMUSG00000002602	1356.51	-0.183498	-1.13563	0.0480772	0.804202	1382.28	1318.47	1271.1	1220.67	1243.12	1368.43	1571.3	1910.82	1235.04	1231.05
ERCC4	Ercc4	ENSMUSG00000022545	511.037	0.15066	1.11008	0.0481336	0.804202	514.921	565.676	501.511	637.38	524.179	515.095	427.525	530.935	489.707	503.204
FBXL14	Fbxl14	ENSMUSG00000030019	603.28	-0.104507	-1.07513	0.0481727	0.804202	571.425	608.916	572.498	544.274	547.094	581.821	619.375	620.849	606.325	628.413
GIPC3	Gipc3	ENSMUSG00000034872	53.1893	-0.394296	-1.3143	0.0482111	0.804202	48.2896	40.0804	56.0567	49.453	53.389	51.668	54.5431	95.4697	70.6156	53.6203
CCNK	Ccnk	ENSMUSG00000021258	537.078	-0.117135	-1.08458	0.0486823	0.807361	520.598	515.143	550.725	482.68	511.387	557.557	585.606	548.977	573.333	531.16
SLC41A1	Slc41a1	ENSMUSG00000013275	1510.7	-0.149876	-1.10947	0.0487079	0.807361	1313.77	1531.95	1189.16	1532.24	1333.74	1562.72	1719.54	1546.12	1400.84	1426.81
GTPBP6	Gtpbp6	ENSMUSG00000033434	559.217	-0.145289	-1.10595	0.0489987	0.807625	564.662	539.321	475.282	556.924	524.635	561.96	582.925	709.038	571.696	521.674
KIAA1841	0610010F05Rik	ENSMUSG00000042208	1353.7	0.146521	1.1069	0.0490183	0.807625	1538.91	1339.72	1496.81	1398.88	1561.72	1467.54	1102.11	1185.69	1431.31	1440.54
IGHM	Ighm	ENSMUSG00000076617	784.657	-0.257988	-1.19581	0.0490916	0.807625	975.239	724.472	546.427	817.074	688.59	950.566	963.834	1060.71	611.032	902.446
KIDINS220	Kidins220	ENSMUSG00000036333	8660.81	0.0798066	1.05688	0.0491353	0.807625	8873.57	9147.09	8816.32	9396.63	9599.1	8401.74	8441.94	9191.84	8272.57	9062.93
CCDC82	Ccdc82	ENSMUSG00000079084	815.065	0.131509	1.09544	0.0491575	0.807625	878.478	816.265	972.205	980.82	795.284	814.619	823.584	800.985	783.055	828.719
PRADC1	Pradc1	ENSMUSG00000030008	310.391	0.183283	1.13547	0.0492393	0.807625	342.395	271.846	327.284	361.9	345.39	268.046	254.992	256.18	332.358	345.593
CLUH	Cluh	ENSMUSG00000020741	2329.01	0.0975614	1.06996	0.049307	0.807795	2376.38	2268.71	2223.91	2595.12	2689.55	2299.2	2329.28	2280.55	2219.46	2234.96
ACTR5	Actr5	ENSMUSG00000037761	141.34	0.206736	1.15407	0.0494009	0.807795	167.246	145.043	185.698	149.445	159.751	137.01	145.922	138.967	136.809	139.846
JARID2	Jarid2	ENSMUSG00000038518	861.114	0.112248	1.08091	0.0494344	0.807795	844.426	844.163	875.85	882.936	1001.74	793.03	818.698	799.388	817.593	888.489
PTPN22	Ptpn22	ENSMUSG00000027843	22.1216	-0.828451	-1.77578	0.0494907	0.807795	12.1094	44.2614	10.2905	10.0396	11.1667	26.1423	34.789	31.6826	10.7246	54.7919
FLYWCH2	Flywch2	ENSMUSG00000023911	97.0911	-0.271972	-1.20746	0.0495281	0.807795	88.1908	87.5129	67.9612	95.611	81.6283	105.178	94.8823	131.493	96.4115	80.7677
CTSH	Ctsh	ENSMUSG00000032359	245.193	-0.293796	-1.22586	0.0495338	0.807795	209.597	258.685	227.485	213.105	158.619	203.407	352.265	323.848	244.849	186.069
KCNS3	Kcns3	ENSMUSG00000043673	156.739	-0.198411	-1.14743	0.0495724	0.807795	136.324	159.361	193.604	145.404	161.799	169.454	175.629	187.595	204.384	176.006
TDRD9	Tdrd9	ENSMUSG00000054003	14.1522	1.20204	2.30064	0.0496155	0.807795	65.3452	12.6407	3.44976	6.52998	15.389	1.70084	9.26574	5.42634	22.301	8.68168
AP1AR	Ap1ar	ENSMUSG00000074238	2011.54	0.11886	1.08588	0.0498543	0.810935	2393.96	1894.9	1948.69	2024.89	2102.11	1831.71	1743.58	2107.22	1938.75	1921.37
ZNF592	Zfp592	ENSMUSG00000005621	935.212	-0.213783	-1.15972	0.0499242	0.811138	1009.33	800.83	712.384	978.686	1011.9	913.484	1167.43	1174.09	1031.81	949.109
KATNA1	Katna1	ENSMUSG00000019794	244.098	-0.191495	-1.14195	0.0500368	0.811138	223.488	244.739	192.291	270.209	198.689	243.608	286.294	241.6	227.403	291.004
ADORA2A	Adora2a	ENSMUSG00000020178	80.5739	0.523551	1.43749	0.050081	0.811138	88.4642	175.84	63.9131	55.1571	76.3227	50.7099	67.4983	96.2168	56.633	48.5337
TGFBR3	Tgfbr3	ENSMUSG00000029287	311.795	-0.159397	-1.11682	0.0501917	0.811939	286.497	300.842	343.839	271.455	302.121	360.514	321.843	329.168	379.835	290.069
GPC4	Gpc4	ENSMUSG00000031119	209.584	-0.18177	-1.13427	0.0504153	0.812662	192.04	186.989	211.951	171.841	218.008	201.676	228.05	246.265	190.324	247.924
SLCO4C1	Slco4c1	ENSMUSG00000040693	125.697	0.264006	1.20081	0.0504325	0.812662	154.993	132.918	166.824	113.421	137.881	142.319	94.2246	95.2048	131.596	123.424
SEC24B	Sec24b	ENSMUSG00000001052	1452.19	0.127688	1.09254	0.0505396	0.812662	1579.15	1575.77	1488.33	1517.28	1475.03	1328.29	1437.49	1482.22	1402.54	1341.26
TERT	Tert	ENSMUSG00000021611	59.3995	0.508877	1.42294	0.0506578	0.812662	51.2028	92.0294	50.1302	113.485	55.9384	36.6249	45.414	70.3961	61.096	39.1218
DNAJC8	Dnajc8	ENSMUSG00000054405	1657.85	0.0815639	1.05816	0.0506668	0.812662	1666.74	1634.81	1780.7	1692.75	1645.3	1594.01	1530.88	1586.19	1669.58	1574.5
UNC5B	Unc5b	ENSMUSG00000020099	431.847	0.32049	1.24875	0.0507878	0.812662	431.021	605.211	412.46	556.203	526.478	424.287	365.061	462.954	289.134	485.025
SNTG2	Sntg2	ENSMUSG00000020672	50.3555	-0.464015	-1.37937	0.0508133	0.812662	45.8926	29.2245	54.1438	34.9389	49.4811	47.778	81.9733	84.1499	35.9829	49.936
NDUFA5	Ndufa5	ENSMUSG00000023089	1032.17	-0.134401	-1.09764	0.0508554	0.812662	1031.73	968.217	1058.58	1002.01	792.311	1041.31	1115.9	1108.03	1076.97	982.641
PLEKHA4	Plekha4	ENSMUSG00000040428	54.602	-0.585391	-1.50045	0.0508579	0.812662	82.8218	45.0959	28.8303	51.0105	28.0627	111.012	47.4996	48.3437	56.6827	91.4006
UTP14C	Utp14b	ENSMUSG00000079470	279.932	0.178565	1.13176	0.0508784	0.812662	308.144	319.796	274.803	311.23	304.264	264.721	268.689	290.43	258.885	259.33
COL6A3	Col6a3	ENSMUSG00000048126	81.0738	0.580357	1.49522	0.0508875	0.812662	92.5631	64.4947	36.2597	228.968	65.1922	50.8416	59.0378	65.9634	61.1079	75.386
KIAA0825	2210408I21Rik	ENSMUSG00000071252	278.72	0.18478	1.13664	0.0509116	0.812662	293.673	327.177	323.743	323.336	291.727	274.187	254.954	282.441	273.194	285.283
KIAA0513	6430548M08Rik	ENSMUSG00000031824	8578.51	-0.0668324	-1.04741	0.0509265	0.812662	8450.78	7973.68	8463.95	8274.45	8884.21	8611.05	8788.13	9188.28	8938.82	8523.97
CCDC24	Ccdc24	ENSMUSG00000078588	12.3677	0.873804	1.83249	0.0510421	0.813037	11.3618	26.717	22.0229	18.053	7.44539	10.9809	3.26228	11.7464	9.50997	10.97
SAMD8	Samd8	ENSMUSG00000021770	2225	0.146017	1.10651	0.0511602	0.814185	2273.36	2438.71	2456.76	2225.43	2606.59	2405.57	1862.66	1895.53	2260.62	2420.44
EGFR	Egfr	ENSMUSG00000020122	486.097	0.162708	1.11939	0.0512568	0.814988	478.347	543.003	442.253	484.612	604.609	468.865	440.836	474.443	392.8	501.51
RPL24	Rpl24	ENSMUSG00000098274	2326.57	-0.135142	-1.0982	0.051452	0.817355	1965.37	2344.62	2162.35	2568.36	2049.65	2519.58	2711.64	2381.34	2457.79	2107.34
ALG11	Alg11	ENSMUSG00000063362	795.598	0.207563	1.15474	0.0515023	0.817419	1144.62	727.761	821.931	801.787	861.884	755.732	636.44	764.724	814.733	795.457
ZNF646	Zfp646	ENSMUSG00000049739	790.561	0.124792	1.09035	0.051791	0.818448	876.696	802.601	835.865	897.165	711.073	730.6	778.772	733.919	800.029	735.564
COL16A1	Col16a1	ENSMUSG00000040690	842.08	-0.234249	-1.17629	0.0519304	0.818448	594.601	969.198	690.897	841.983	737.516	807.81	957.511	954.364	805.295	982.653
DUSP5	Dusp5	ENSMUSG00000034765	253.938	-0.251722	-1.19063	0.051994	0.818448	264.813	221.903	209.79	235.833	203.675	337.964	225.58	250.707	296.242	240.752
KLHDC7A	Klhdc7a	ENSMUSG00000078234	458.663	-0.224453	-1.16833	0.0520175	0.818448	532.58	410.39	350.236	488.849	374.385	536.945	580.147	486.213	456.51	461.175
COL22A1	Col22a1	ENSMUSG00000079022	80.0263	-0.338854	-1.26475	0.0520193	0.818448	73.6456	56.0762	74.0752	71.3618	84.1586	79.5141	99.0303	78.7115	68.1343	139.597
CCHCR1	Cchcr1	ENSMUSG00000040312	135.152	-0.415714	-1.33396	0.0520454	0.818448	117.184	102.219	153.901	141.421	104.518	150.705	157.993	284.802	147.616	88.7645
RPL26	Rpl26	ENSMUSG00000060938	3614.29	-0.165136	-1.12127	0.0520699	0.818448	3203.01	3822.39	3540.77	3638.96	2715.46	3544.01	4460.64	4062.17	3723.79	3182.4
ATM	Atm	ENSMUSG00000034218	623.037	0.295512	1.22732	0.0521877	0.818448	641.854	564.853	625.15	601.151	760.7	592.908	479.916	512.144	523.355	492.713
ERBB3	Erbb3	ENSMUSG00000018166	286.249	0.310207	1.23989	0.0521965	0.818448	273.046	433.535	305.876	302.832	267.15	237.151	299.889	214.044	240.613	283.78
MXRA8	Mxra8	ENSMUSG00000029070	131.959	-0.365248	-1.2881	0.0522637	0.818448	88.207	106.345	106.998	145.378	106.189	150.623	142.304	136.2	169.582	111.699
TBXAS1	Tbxas1	ENSMUSG00000029925	59.2853	-0.674001	-1.59549	0.0523028	0.818448	47.3643	28.0005	41.9949	47.6479	63.4713	42.6312	60.6287	184.213	52.4551	32.9227
RIC8B	Ric8b	ENSMUSG00000035620	1103.77	0.130751	1.09486	0.0523626	0.818448	1023.55	1138.24	1237.44	1112.06	1139.66	1035.13	1029.93	934.323	1098.36	1060.11
HNRNPR	Hnrnpr	ENSMUSG00000066037	2389.59	0.130987	1.09504	0.0524085	0.818448	2585.9	2317.37	2804.98	2439.79	2679.61	2501.69	2096.43	2101.63	2389.91	2622.3
CLYBL	Clybl	ENSMUSG00000025545	300.094	-0.155125	-1.11352	0.0524497	0.818448	282.877	259.13	315.848	281.486	256.94	291.695	326.074	336.771	309.218	292.251
PRR5L	Prr5l	ENSMUSG00000032841	184.032	0.387317	1.30796	0.05254	0.818448	163.808	259.287	158.787	236.232	231.065	191.373	119.364	235.086	89.2949	171.079
RAMP2	Ramp2	ENSMUSG00000001240	387.078	-0.200416	-1.14903	0.0526019	0.818689	364.184	346.725	364.89	337.91	369.801	380.511	531.858	422.068	385.588	332.873
HCAR1	Hcar1	ENSMUSG00000049241	37.7526	-0.447409	-1.36359	0.0526804	0.81919	20.6799	25.4281	21.5951	34.7828	27.757	34.6938	44.9125	30.3244	29.7164	38.155
SLC29A2	Slc29a2	ENSMUSG00000024891	247.024	0.211602	1.15797	0.0527424	0.819433	325.253	206.824	253.648	310.95	245.632	235.573	227.482	271.112	222.946	202.525
OLFM4	Olfm4	ENSMUSG00000022026	8.95649	1.05682	2.08034	0.0528629	0.820583	6.34116	9.11313	27.3751	3.00579	10.2921	8.42683	5.08684	0.985799	6.70896	3.59698
BNIP2	Bnip2	ENSMUSG00000011958	755.002	-0.137083	-1.09968	0.0529585	0.821344	701.539	793.956	717.292	681.458	624.633	772.832	708.763	868.883	834.817	684.469
PRELID1	Prelid1	ENSMUSG00000021486	2092	-0.0908187	-1.06497	0.0530692	0.822033	2088.78	1874.79	2106.57	1855.42	2219.63	2122.52	2206.38	2107.58	2225.57	2147.32
RPL32	Rpl32	ENSMUSG00000057841	1796.67	-0.143535	-1.10461	0.0532133	0.823016	1645.74	1827.67	1678.31	1789.12	1381.36	1704.76	2118.66	1944.32	1812.76	1611.87
RTN4RL2	Rtn4rl2	ENSMUSG00000050896	677.843	0.142362	1.10371	0.0532526	0.823016	648.171	717.112	654.037	595.602	725.076	560.463	609.24	664.289	589.982	602.54
ZNF761	Zfp51	ENSMUSG00000023892	106.013	-0.223922	-1.1679	0.0533033	0.823079	92.3129	97.5008	120.692	101.08	105.276	116.872	99.4867	138.423	125.291	122.934
SERPINE2	Serpine2	ENSMUSG00000026249	3330.24	-0.116999	-1.08448	0.0534687	0.824192	3281.47	3231.28	2932.94	3234.22	3113.04	3204.35	3969.74	3511.83	3349.15	3097.44
TAF10	Taf10	ENSMUSG00000043866	790.205	-0.124303	-1.08998	0.0535266	0.824366	795.422	694.19	698.862	781.519	662.373	864.931	781.679	828.824	755.012	726.988
PHC3	Phc3	ENSMUSG00000037652	2288.43	0.110926	1.07992	0.0536914	0.824608	2304.51	2428.5	2521.95	2410.95	2281.76	2342.61	2214.68	1989.47	2341.9	2171.4
POLR2B	Polr2b	ENSMUSG00000029250	1383.04	0.187411	1.13872	0.0537996	0.824608	1357.44	1257.96	1826.84	1652.3	1439.98	1489.49	1158.15	1182.13	1356.77	1423.09
SIGLEC1	Siglec1	ENSMUSG00000027322	14.8765	-0.667821	-1.58867	0.0538431	0.824608	10.3398	7.30979	20.1015	6.5069	8.88251	24.1224	13.702	16.2734	18.8273	11.1006
HSPA14	Hspa14	ENSMUSG00000109865	534.043	-0.123077	-1.08906	0.0538597	0.824608	525.055	498.829	517.94	506.468	498.532	591.13	495.568	592.83	555.895	538.593
UBR3	Ubr3	ENSMUSG00000044308	5654.49	0.163613	1.12009	0.0538778	0.824608	5972.36	5090.22	7513.56	5444.96	6185.55	4855.99	4798.1	5517.46	5822.16	5971.86
IREB2	Ireb2	ENSMUSG00000032293	1802.19	0.0858094	1.06128	0.0539513	0.824608	1734.19	1891.8	1982.98	1821.37	1928.62	1777.35	1689.5	1716.11	1774.36	1858.37
MAX	Max	ENSMUSG00000059436	1130.51	0.101201	1.07267	0.0539966	0.824608	1093.02	1212.83	1150.97	1204.01	1161.74	1092.37	1209.18	1025.2	1008.04	1093.02
CREB1	Creb1	ENSMUSG00000025958	1615.32	0.135155	1.09821	0.0542184	0.824608	1590.32	1758.82	1685.75	1798.47	1703	1695.62	1300.44	1456.23	1675.19	1642.32
DERL3	Derl3	ENSMUSG00000009092	29.7484	0.732125	1.66108	0.0542807	0.824608	27.8464	46.4861	18.2721	29.4453	26.9129	7.2441	45.657	20.3326	7.59631	11.6795
TBC1D24	Tbc1d24	ENSMUSG00000036473	3114.84	0.137322	1.09986	0.0543045	0.824608	3329.57	2955.73	3270.46	3383.23	3874.63	3403.68	2606.77	2835.85	3221.76	3218.35
KLHDC4	Klhdc4	ENSMUSG00000040263	548.964	-0.163614	-1.12009	0.0543617	0.824608	467.307	549.174	516.3	603.143	503.189	537.86	628.567	699.491	565.064	526.042
GJB1	Gjb1	ENSMUSG00000047797	149.647	0.36739	1.29002	0.0543652	0.824608	174.206	217.782	138.489	204.487	165.13	151.251	154.225	138.879	99.5371	153.372
ADGRL2	Adgrl2	ENSMUSG00000028184	3186.75	0.098309	1.07052	0.0544101	0.824608	3136.49	3235.12	3584.85	3119.54	3379.73	3107.21	2942.87	3007.27	3356.41	2956.22
F2RL2	F2rl2	ENSMUSG00000021675	43.9472	0.386606	1.30731	0.0544316	0.824608	62.8062	30.6704	48.8233	40.8307	45.1022	44.5481	43.1993	34.4624	25.5993	27.2509
GABRA2	Gabra2	ENSMUSG00000000560	3238.38	0.108287	1.07795	0.0544319	0.824608	3243.81	3404.21	3443.89	3296.66	3596.59	2985.11	2777.97	3147.68	3413.87	3433.54
CLEC10A	Clec10a	ENSMUSG00000000318	16.2631	0.741598	1.67203	0.0545226	0.824608	13.3375	19.5432	29.0744	19.6786	14.2662	5.34528	17.4006	22.6352	8.55431	3.76012
SLK	Slk	ENSMUSG00000025060	2298.82	0.113371	1.08175	0.0545934	0.824973	2341.92	2418.37	2627.47	2294.15	2546.6	2292.81	2039.05	2208.02	2206.18	2554.62
DCAF7	Dcaf7	ENSMUSG00000049354	5762.49	0.11018	1.07936	0.0546596	0.825128	6005.67	5351.09	6098.85	5861.95	6647.45	5703.87	4878.38	5367.18	5799.73	6012.56
IFT80	Ift80	ENSMUSG00000027778	694.458	0.105598	1.07594	0.0546972	0.825128	776.718	686.083	699.991	724.574	695.071	663.354	711.692	659.798	657.894	639.072
FYTTD1	Fyttd1	ENSMUSG00000022800	1838.72	0.1017	1.07304	0.0547964	0.82592	1965.7	2002.24	1856.41	1869.29	2016.59	1837.65	1673.69	1804.93	1977.06	1757.08
IMMP2L	Immp2l	ENSMUSG00000056899	62.5092	-0.285089	-1.21849	0.0549126	0.826966	55.2677	63.0377	59.6211	64.1609	49.9912	68.1334	64.753	77.6374	74.407	70.554
TRIM39	Trim39	ENSMUSG00000045409	982.951	-0.100748	-1.07233	0.0550553	0.827493	891.697	977.856	988.372	993.114	896.442	940.667	1071.78	1093.41	1003.52	982.377
CDK20	Cdk20	ENSMUSG00000021483	208.419	0.229621	1.17253	0.0550687	0.827493	199.209	252.109	186.936	277.863	210.685	230.331	167.039	187.935	203.791	169.302
TNRC6C	Tnrc6c	ENSMUSG00000025571	3034.94	0.117812	1.08509	0.0552365	0.827493	3193.83	3324.01	3224.34	3592.52	2973.54	2866.79	2833.93	3164.29	3269.63	2894.96
EIF1AD	Eif1ad	ENSMUSG00000024841	549.084	-0.137213	-1.09978	0.0553341	0.827493	546.752	489.594	513.776	515.145	552.529	533.02	503.778	656.937	626.779	566.903
MRPS35	Mrps35	ENSMUSG00000040112	390.877	-0.208999	-1.15589	0.0553469	0.827493	359.252	353.727	367.658	300.631	380.854	431.305	362.912	497.288	355.997	390.743
PTER	Pter	ENSMUSG00000026730	64.5739	0.355769	1.27967	0.0554277	0.827493	75.2549	52.631	71.8158	76.4637	77.5168	39.0933	52.7083	70.6556	53.5315	61.5396
LRRFIP1	Lrrfip1	ENSMUSG00000026305	1307.19	-0.118034	-1.08526	0.0554409	0.827493	1166.81	1443.67	1196.99	1216.81	1106.72	1288.15	1432.49	1270.67	1314.28	1344.37
POLR1E	Polr1e	ENSMUSG00000028318	110.009	-0.34767	-1.2725	0.0555154	0.827493	105.968	69.2363	93.3263	93.0951	110.166	83.0251	171.446	123.705	114.337	111.368
WASF3	Wasf3	ENSMUSG00000029636	3197.92	-0.124968	-1.09048	0.0555786	0.827493	3107.07	3260.57	2710.59	3071.65	3078.24	3256.43	3766.94	3177.38	3082.2	3323.5
WNT2B	Wnt2b	ENSMUSG00000027840	22.6247	-0.577864	-1.49264	0.0555802	0.827493	36.732	11.1317	17.2986	16.8734	26.7627	43.1109	21.1513	27.3976	40.9985	30.4334
CYP2R1	Cyp2r1	ENSMUSG00000030670	11.0701	0.843295	1.79414	0.0555862	0.827493	8.06166	18.1148	22.0082	15.4898	18.0923	14.5037	2.61316	8.67387	10.5737	8.7556
ZBTB16	Zbtb16	ENSMUSG00000066687	1365.61	-0.26935	-1.20526	0.0556315	0.827493	1366.4	1151.56	1327.32	1263.21	1512.44	1930.91	2004.37	998.68	1489.49	1557.03
GPBP1L1	Gpbp1l1	ENSMUSG00000034042	877.076	0.177964	1.13129	0.0556503	0.827493	876.859	1111.15	851.176	909.708	891.792	707.801	894.654	869.058	756.318	874.301
RPS19	Rps19	ENSMUSG00000040952	1819.56	-0.160036	-1.11732	0.0557391	0.827511	1771.36	2009.18	1671.5	1799.51	1398.19	1934.11	2232.24	2072.01	1752.72	1673.29
CRLS1	Crls1	ENSMUSG00000027357	601.437	0.114528	1.08262	0.0557451	0.827511	601.034	579.924	672.201	588.022	597.31	595.366	533.265	582.376	529.389	562.915
MAFF	Maff	ENSMUSG00000042622	28.0499	-0.508444	-1.42251	0.0559198	0.82871	26.2251	24.733	30.3496	18.6617	19.5492	28.0736	58.1768	29.4844	23.8532	30.8352
CREB3L4	Creb3l4	ENSMUSG00000027938	6.00936	-0.981419	-1.97441	0.0561901	0.830272	3.88572	7.42929	4.10086	1.09093	1.73306	7.60321	9.4706	3.3737	8.76629	6.41756
ZNRF2	Znrf2	ENSMUSG00000058446	571.592	-0.138077	-1.10044	0.0562945	0.830272	509.595	575.087	539.416	529.246	558.09	573.993	634.511	498.409	626.559	653.132
CEP70	Cep70	ENSMUSG00000056267	447.449	0.160277	1.1175	0.0563212	0.830272	402.218	518.354	512.017	532.213	433.976	471.449	425.242	444.666	410.534	391.005
COX7A2L	Cox7a2l	ENSMUSG00000024248	2669.7	-0.0919225	-1.06579	0.0564284	0.830272	2676.38	2640.32	2564.27	2584.49	2346.89	2656.01	2968.24	2834.76	2650.21	2547.92
BMPR2	Bmpr2	ENSMUSG00000067336	5437.71	0.115542	1.08338	0.0564818	0.830272	5665.06	5622.08	6265.5	5333.85	6306.3	5516.25	4697.62	5133.04	5596.39	6001.7
CEBPB	Cebpb	ENSMUSG00000056501	114.073	0.306583	1.23678	0.0566965	0.830272	145.11	112.607	120.144	124.558	98.2134	121.298	116.896	97.3242	63.8051	85.1974
CILP2	Cilp2	ENSMUSG00000044006	22.449	0.47351	1.38848	0.0566974	0.830272	21.6227	28.929	15.163	30.2061	25.5739	13.8994	22.8805	20.1977	15.811	15.5861
GJB6	Gjb6	ENSMUSG00000040055	1677.37	-0.247747	-1.18735	0.0568123	0.830272	1425.03	1495.17	1488.98	1576.19	1314.83	1975.36	2348.28	1406.27	1752.03	1187.93
DTNA	Dtna	ENSMUSG00000024302	3818.15	-0.0963515	-1.06907	0.0568903	0.830272	3757.51	3997.83	3763.21	3768.25	3386.21	3938.58	4116.99	3989.54	3834.99	4077.04
DES	Des	ENSMUSG00000026208	60.5379	-0.340822	-1.26648	0.0569227	0.830272	40.5741	52.4729	70.1299	57.8427	41.9848	59.7903	66.2178	86.1684	59.2692	60.7675
GPLD1	Gpld1	ENSMUSG00000021340	810.164	-0.223697	-1.16772	0.0569245	0.830272	773.602	819.351	661.871	872.479	734.012	1038.69	1161.44	901.129	712.248	701.654
PLPP5	Plpp5	ENSMUSG00000031570	514.557	-0.16005	-1.11733	0.0569318	0.830272	439.531	436.212	494.632	526.653	496.69	540.287	659.864	508.68	497.787	473.628
RPS11	Rps11	ENSMUSG00000003429	2101.86	-0.121569	-1.08792	0.057025	0.830272	2123.62	2048.64	1950.99	2067.46	1810.38	1986.69	2468.95	2368.43	2065.56	1996.3
RASL10B	Rasl10b	ENSMUSG00000020684	7914.29	-0.148154	-1.10815	0.0570524	0.830272	7162.05	8170.16	6491.22	7301.77	6788.68	7263.21	9353.3	8751.52	7687.52	6744.43
ZNF846	Zfp846	ENSMUSG00000058192	683.729	0.127649	1.09251	0.0570995	0.830272	789.3	647.898	739.829	675.404	655.737	686.762	617.713	622.612	600.894	678.723
EIF5A	Eif5a	ENSMUSG00000078812	5826.04	-0.0641205	-1.04545	0.0571757	0.830272	5467.11	5503.9	5471.82	5503.6	5819.47	5608.09	5875.88	6087.93	5887.47	5577.01
SLC7A5	Slc7a5	ENSMUSG00000040010	1696.88	-0.144375	-1.10525	0.0572344	0.830272	1636.37	1507.66	1598.1	1635.76	1863.08	1860.65	2188.72	1536.75	1754.4	1770.98
CSDC2	Csdc2	ENSMUSG00000042109	2421.83	-0.118814	-1.08584	0.0572728	0.830272	2327.36	2269.12	2183.44	2269.07	2349.06	2415.51	2675.86	2657.96	2406.08	2225.11
TBC1D10B	Tbc1d10b	ENSMUSG00000042492	1672.75	0.131231	1.09523	0.0573076	0.830272	1931.63	1654.05	1792.31	1836.45	1745.14	1756.21	1810.3	1584.76	1576.65	1458.33
ERGIC3	Ergic3	ENSMUSG00000005881	1601.67	0.114721	1.08277	0.0573877	0.830272	1663.02	1516.94	1581.16	1611.4	1583.35	1497.82	1581.11	1618.74	1284.03	1373.06
TBC1D7	Tbc1d7	ENSMUSG00000021368	265.664	0.173482	1.12778	0.0574126	0.830272	329.286	263.292	278.364	268.781	303.895	248.318	258.207	248.355	242.479	283.824
RACK1	Rack1	ENSMUSG00000020372	2962.92	-0.12851	-1.09316	0.0574233	0.830272	2929.38	3011.87	2796.36	2954.72	2448.81	3088.8	3586.86	3172.83	2966.82	2643.27
TUBB6	Tubb6	ENSMUSG00000001473	14.6064	-0.624294	-1.54146	0.0574622	0.830272	10.9386	11.4752	9.72659	12.0385	9.21644	16.0115	13.2973	23.3348	20.764	8.93558
SYNDIG1L	Syndig1l	ENSMUSG00000071234	65.4421	0.586546	1.50165	0.0575258	0.830272	93.7669	143.878	57.9271	61.6007	43.8626	36.4659	109.688	29.6043	39.7624	52.4202
C1orf122	1110065P20Rik	ENSMUSG00000078570	542.93	-0.116185	-1.08387	0.0575922	0.830272	530.765	549.765	461.203	531.121	471.592	593.524	531.18	540.11	551.536	538.706
FBLIM1	Fblim1	ENSMUSG00000006219	24.2988	0.555973	1.47016	0.0576468	0.830272	14.7912	17.7582	47.4097	19.2776	23.5085	16.3452	14.1125	20.2295	13.7708	14.8631
PLEKHO1	Plekho1	ENSMUSG00000015745	848.154	-0.20405	-1.15193	0.0576784	0.830272	997.912	677.799	651.237	773.819	833.669	942.123	967.043	1048.04	739.232	838.497
PSMC1	Psmc1	ENSMUSG00000021178	2451.15	-0.0819157	-1.05842	0.0577065	0.830272	2313.69	2250.77	2350.66	2501.16	2469.02	2597.6	2485.16	2406.36	2537.51	2551.65
GABRQ	Gabrq	ENSMUSG00000031344	13.6367	0.810351	1.75364	0.057928	0.830272	15.0885	17.2041	35.2187	7.81969	13.4677	13.9142	6.05537	5.8482	17.0542	7.16197
NOL12	Nol12	ENSMUSG00000033099	364.997	-0.176251	-1.12994	0.0579283	0.830272	366.936	328.731	301.332	304.254	361.115	304.237	449.178	372.422	367.989	392.009
DRD2	Drd2	ENSMUSG00000032259	45.5584	0.56698	1.48142	0.0579346	0.830272	37.8757	115.626	56.712	50.1167	39.0993	27.6472	55.79	50.521	26.5662	41.2886
SLC9A7	Slc9a7	ENSMUSG00000037341	304.82	0.249626	1.1889	0.0579679	0.830272	325.532	327.793	419.967	296.259	367.484	338.764	201.318	248.363	365.363	305.573
BET1L	Bet1l	ENSMUSG00000025484	582.884	0.0977071	1.07007	0.0580932	0.830272	602.753	579.603	603.706	591.711	612.087	564.183	572.416	559.14	544.81	554.783
SMIM3	Smim3	ENSMUSG00000038059	206.891	-0.335497	-1.26181	0.0581384	0.830272	177.885	178.511	176.84	201.701	182.845	243.967	354.403	149.311	182.399	228.806
SOAT1	Soat1	ENSMUSG00000026600	863.778	0.265866	1.20236	0.0581558	0.830272	900.269	1272.66	758.456	861.996	666.416	785.218	710.205	678.65	721.4	808.218
HLA-DQA1	H2-Aa	ENSMUSG00000036594	28.6129	-0.46741	-1.38263	0.0581638	0.830272	26.9912	27.2826	22.4371	23.741	16.8226	32.1884	28.217	50.6133	29.2256	21.719
ALDH1A2	Aldh1a2	ENSMUSG00000013584	195.074	-0.285995	-1.21925	0.0581992	0.830272	163.835	161.76	134.867	170.767	143.198	153.793	209.96	215.214	214.35	152.377
XRN1	Xrn1	ENSMUSG00000032410	1199.36	0.127577	1.09246	0.0582559	0.830272	1385.41	1260.61	1263.08	1273.46	1357.4	1253.12	1083.45	1057.76	1226.25	1365.92
GLP1R	Glp1r	ENSMUSG00000024027	15.2226	-0.973514	-1.96362	0.0583932	0.830272	6.40949	17.1416	4.16288	8.97898	11.4786	6.89326	21.1982	10.1995	22.6874	33.8568
PPP1R12C	Ppp1r12c	ENSMUSG00000019254	2700.68	-0.115423	-1.08329	0.0584042	0.830272	2563.32	2687.39	2428.06	2692.17	2363.21	2645.41	2906.42	3043.18	2600.12	2600.89
FAF2	Faf2	ENSMUSG00000025873	1117.59	0.148808	1.10865	0.0585098	0.830272	1061.49	965.739	1263.31	1318.67	1252.33	1054.54	1054.36	933.812	1108.79	1132.66
ZSCAN30	Zscan30	ENSMUSG00000024274	17.4059	-0.580541	-1.49541	0.0585482	0.830272	15.4624	16.785	12.6102	20.8969	12.5182	32.7861	24.6668	14.6405	20.4976	23.8133
RMND5A	Rmnd5a	ENSMUSG00000002222	3824.91	0.0971458	1.06966	0.0586017	0.830272	4042.11	3929.87	4033.99	4004.88	3917.37	3931.6	3425.99	3473.2	3801.66	3991.98
HSPB8	Hspb8	ENSMUSG00000041548	344.197	-0.218872	-1.16382	0.0586406	0.830272	247.091	340.402	332.529	288.14	302.741	301.685	486.651	343.739	334.949	292.463
FBXO2	Fbxo2	ENSMUSG00000041556	1381.29	-0.134536	-1.09774	0.0586572	0.830272	1216.39	1476.12	1268.58	1303.27	1287.64	1384.26	1677.59	1501.84	1361.51	1266.86
JOSD1	Josd1	ENSMUSG00000022426	2180.64	-0.074248	-1.05281	0.0590239	0.832643	2001.15	2170.84	2088.02	2186.86	2166.31	2228.11	2308.8	2271.79	2232.64	2133.61
C1QC	C1qc	ENSMUSG00000036896	953.071	-0.189986	-1.14075	0.0591445	0.832643	858.909	908.162	874.047	871.474	814.309	826.45	1311.01	1106.01	922.879	772.763
LSP1	Lsp1	ENSMUSG00000018819	161.481	-0.361041	-1.28435	0.0591905	0.832643	135.802	147.913	129.393	156.815	128.614	153.236	168.329	238.655	96.8287	241.915
LGALS3	Lgals3	ENSMUSG00000050335	6.65646	-1.10004	-2.14361	0.0592767	0.832643	2.43339	2.21005	6.1631	3.90581	2.66977	5.10466	6.47063	15.4785	7.64515	2.85524
NDUFB2	Ndufb2	ENSMUSG00000002416	936.832	-0.127871	-1.09268	0.0593541	0.832643	983.994	837.023	812.832	979.473	794.457	974.203	911.681	1026.71	955.723	949.696
PDK4	Pdk4	ENSMUSG00000019577	289.754	-0.227196	-1.17056	0.0594451	0.832643	273.825	310.362	202.618	236.802	262.294	268.751	384.11	312.69	239.647	301.931
TSEN2	Tsen2	ENSMUSG00000042389	299.227	-0.255665	-1.19389	0.0594513	0.832643	247.389	286.135	240.89	278.945	320.12	318.084	284.745	362.053	357.344	318.849
CHL1	Chl1	ENSMUSG00000030077	4517.08	0.188711	1.13975	0.0594573	0.832643	4573.66	4166.89	5324.72	4435.28	5859.61	4566.09	3399.77	3638.86	4704.98	5063.1
ODR4	Odr4	ENSMUSG00000006010	1171.98	0.128627	1.09325	0.0594911	0.832643	1334.5	1209.88	1242.38	1118.71	1008.03	1195.48	1053.1	1052.28	1128.53	975.07
SPTBN1	Sptbn1	ENSMUSG00000020315	22122.2	0.0601005	1.04254	0.0594942	0.832643	21597.6	22791.5	22707.4	22158.8	23132.2	21470.9	20557.2	22226.5	21018.7	22524.6
COL2A1	Col2a1	ENSMUSG00000022483	35.1008	-0.634342	-1.55223	0.059629	0.832643	24.5576	50.5795	23.9055	26.1952	20.2208	39.3202	74.5218	42.5272	31.2629	39.5514
SLC39A9	Slc39a9	ENSMUSG00000048833	1301.89	0.0772354	1.05499	0.0596551	0.832643	1286.32	1328.06	1308.66	1344.59	1379.25	1219.21	1294.89	1227.58	1230.28	1331.21
TMEM178B	Tmem178b	ENSMUSG00000057716	4983.76	0.168429	1.12383	0.0596612	0.832643	5476.3	4753.31	5332.29	5487.41	6090.83	5181.63	3719.09	4224.07	5294.43	5730.54
LIG3	Lig3	ENSMUSG00000020697	746.523	0.19481	1.14457	0.0596841	0.832643	889.847	842.436	674.226	897.119	711.8	753.765	740.788	718.211	669.624	624.458
CNGA4	Cnga4	ENSMUSG00000030897	37.9756	0.356045	1.27991	0.0597684	0.832643	42.0728	40.6961	45.1851	41.0571	42.7937	30.486	27.1634	29.7043	47.9189	30.0406
FN1	Fn1	ENSMUSG00000026193	2202.29	-0.202452	-1.15065	0.0597978	0.832643	2063.06	1803.32	2217.65	2126.79	1961.47	2060.19	3176.51	2337.24	2125.25	2007.72
ANGPTL4	Angptl4	ENSMUSG00000002289	53.2129	-0.596364	-1.5119	0.0598158	0.832643	35.923	19.4005	87.273	39.2232	34.0403	79.3239	108.24	37.5936	55.7575	44.1321
ARL4D	Arl4d	ENSMUSG00000034936	494.565	-0.189961	-1.14073	0.0598219	0.832643	558.936	361.552	406.948	545.112	474.794	606.034	521.236	472.581	546.646	533.458
CCP110	Ccp110	ENSMUSG00000033904	1886.79	0.127127	1.09212	0.0598617	0.832643	1972.15	2159.31	1904.96	2052.33	1960.15	1887.03	1897.06	1700.43	1700.95	2015.15
FZD7	Fzd7	ENSMUSG00000041075	171.59	-0.203546	-1.15153	0.0603027	0.83616	133.72	193.706	146.18	166.089	151.519	168.957	199.219	173.686	175.766	192.526
SLFN13	Slfn8	ENSMUSG00000035208	29.4922	0.45462	1.37042	0.0603117	0.83616	20.2122	44.312	33.6855	30.8774	47.3518	19.6386	25.8034	36.6459	19.997	24.6417
ADIPOR2	Adipor2	ENSMUSG00000030168	1701.47	-0.171969	-1.12659	0.0603177	0.83616	1655.61	1487.82	1458.06	1711.63	1763.74	1963.65	2193.51	1448.25	1652.28	1843.09
CERK	Cerk	ENSMUSG00000035891	1711.38	-0.0802389	-1.05719	0.0603779	0.83616	1750.14	1610.09	1685.89	1703.94	1623.56	1851.64	1692.99	1792.96	1774.52	1737.27
FXYD1	Fxyd1	ENSMUSG00000036570	329.844	-0.178518	-1.13172	0.0604757	0.83616	283.845	361.639	279.421	310.739	285.649	337.022	373.488	382.952	351.467	275.222
KDM3B	Kdm3b	ENSMUSG00000038773	1448.63	0.0842405	1.06013	0.0604765	0.83616	1540.9	1544.68	1482.69	1561.29	1453.13	1470.16	1391.71	1397.74	1502.77	1387.39
RALGPS2	Ralgps2	ENSMUSG00000026594	1034.95	0.191433	1.1419	0.0604786	0.83616	1003.81	948.913	1202.18	995.813	1063.01	936.49	892.707	952.187	852.513	929.876
NPTN	Nptn	ENSMUSG00000032336	12760.6	-0.135849	-1.09874	0.0605933	0.83616	13816.9	13556.6	12388.8	11150.4	12445.4	12883.2	14188.1	15030.3	12810.8	14702.9
ERFE	Erfe	ENSMUSG00000047443	13.6164	-0.789976	-1.72905	0.0606955	0.83616	16.753	4.70839	8.97945	9.19035	13.6981	18.4776	31.1607	20.8516	14.5976	10.7042
PRDX2	Prdx2	ENSMUSG00000005161	3367.02	-0.0917789	-1.06568	0.0607286	0.83616	3286.73	2954.39	3464.6	3220.7	3088.78	3510.52	3535.59	3257	3487.54	3277.2
MPV17L2	Mpv17l2	ENSMUSG00000035559	240.825	-0.176288	-1.12997	0.06077	0.83616	225.699	261.852	206.164	245.584	197.216	228.472	254.225	309.09	241.314	252.33
SYCE2	Syce2	ENSMUSG00000003824	29.0515	-0.528087	-1.44202	0.0608109	0.83616	23.1866	17.3303	18.7311	25.3202	19.5743	32.6406	40.323	21.2344	18.9969	38.4172
SHMT2	Shmt2	ENSMUSG00000025403	423.149	-0.163581	-1.12006	0.0608719	0.83616	387.735	424.228	367.422	446.725	388.164	430.545	536.77	485.663	385.421	420.338
SCN1B	Scn1b	ENSMUSG00000019194	8499.97	-0.116778	-1.08431	0.060945	0.836514	8833.68	7916.54	7937.9	8245.43	7961.73	9065.5	8703.53	9223.12	9091.43	8261.47
SVIP	Svip	ENSMUSG00000074093	1380.49	-0.0825323	-1.05887	0.0611198	0.836514	1292.57	1394.45	1339.88	1361.6	1401.99	1460.67	1486.54	1381.4	1390.11	1470.64
PNKP	Pnkp	ENSMUSG00000002963	422.19	-0.167569	-1.12316	0.0612027	0.836514	437.419	404.747	355.399	415.727	397.109	377.898	459.697	551.175	478.18	399.198
SMIM1	Smim1	ENSMUSG00000078350	278.862	0.184085	1.1361	0.0612347	0.836514	259.917	307.531	278.77	345.843	341.7	250.996	298.432	299.012	241.109	259.119
NKPD1	Nkpd1	ENSMUSG00000060621	19.2589	-0.501244	-1.41543	0.0613569	0.836514	15.0859	10.6215	15.2751	16.421	17.0089	20.4138	19.5266	29.1804	18.1365	19.0118
KDR	Kdr	ENSMUSG00000062960	398.936	0.285611	1.21893	0.0613672	0.836514	394.416	609.604	431.339	375.319	307.084	296.089	371.488	413.373	416.677	239.52
ZBTB24	Zbtb24	ENSMUSG00000019826	292.285	-0.149254	-1.109	0.0613887	0.836514	291.03	236.487	257.518	300.188	292.034	311.246	303.178	312.863	309.119	294.179
JADE1	Jade1	ENSMUSG00000025764	1217.77	0.11307	1.08153	0.0614617	0.836514	1281.54	1172.7	1332.07	1344.19	1355.1	1285.09	1103.56	1236.44	1177.81	1193.26
RAB29	Rab29	ENSMUSG00000026433	69.6217	0.321798	1.24989	0.0615011	0.836514	78.6969	108.982	58.6932	50.0325	67.8151	64.1771	63.1664	63.0459	47.5813	50.8923
XAB2	Xab2	ENSMUSG00000019470	792.231	0.0893135	1.06386	0.0615213	0.836514	822.056	756.7	834.708	814.259	864.243	757.111	797.437	759.623	747.406	788.681
ADAM12	Adam12	ENSMUSG00000054555	117.875	0.268614	1.20465	0.0616508	0.836514	174.167	115.892	91.2346	127.408	135.919	105.406	108.283	105.537	122.289	89.1249
HIP1R	Hip1r	ENSMUSG00000000915	2302.83	0.154628	1.11313	0.061681	0.836514	2358.36	2478.24	2838.93	2180.53	2292.98	2042.13	2124.66	2693.28	1890.57	2163.89
EXOC6B	Exoc6b	ENSMUSG00000033769	2236.73	0.0967362	1.06935	0.0618141	0.836514	2310.99	2189.39	2439.55	2364.61	2427.04	2300.96	2146.05	1974.05	2317.34	2230.38
C1D	C1d	ENSMUSG00000000581	632.688	0.141741	1.10324	0.0619265	0.836514	662.33	647.7	684.049	760.744	646.383	735.942	564.354	552.454	618.551	607.891
VWA3A	Vwa3a	ENSMUSG00000030889	223.473	-0.368395	-1.29092	0.0619829	0.836514	161.001	147.16	305.957	193.162	175.421	174.25	300.629	319.723	220.891	251
FCGR2A	Fcgr3	ENSMUSG00000059498	335.35	-0.344134	-1.26939	0.0620331	0.836514	245.43	310.361	316.346	233.704	221.642	258.587	541.216	386.813	293.142	206.585
DBIL5P	Dbil5	ENSMUSG00000038057	5.46091	1.01653	2.02305	0.0620904	0.836514	4.48119	9.05589	5.29374	11.61	10.1723	2.65707	3.3988	4.20298	2.10733	7.5446
TMEM120B	Tmem120b	ENSMUSG00000054434	167.508	0.234955	1.17687	0.0621213	0.836514	159.179	175.203	227.115	165.795	181.146	180.173	165.654	163.05	137.761	123.25
MBOAT1	Mboat1	ENSMUSG00000038732	52.6269	0.414442	1.33278	0.0621484	0.836514	53.2617	76.7198	42.6703	81.5706	58.9833	58.4224	33.0025	46.1062	45.724	52.5626
KBTBD8	Kbtbd8	ENSMUSG00000030031	243.099	0.253815	1.19236	0.0621802	0.836514	257.474	392.911	257.303	279.116	231.179	272.898	189.201	195.585	277.433	242.732
ERCC2	Ercc2	ENSMUSG00000030400	791.109	-0.228672	-1.17176	0.062184	0.836514	770.997	828.47	631.881	835.778	702.004	779.266	939.392	1143.02	807.86	748.878
MRPS15	Mrps15	ENSMUSG00000028861	458.033	-0.140068	-1.10196	0.0622227	0.836514	417.679	411.063	431.809	461.839	455.655	523.952	555.92	462.766	431.377	429.013
TLR4	Tlr4	ENSMUSG00000039005	46.4151	-0.433395	-1.35041	0.0622378	0.836514	22.875	45.1577	29.0875	28.9583	34.7979	36.5625	43.5938	34.482	62.1173	42.2393
TJP1	Tjp1	ENSMUSG00000030516	2899.57	0.166211	1.12211	0.0622482	0.836514	2751.39	3584.45	2843.03	3067.32	3151.07	2816.65	3367.02	2454.5	2569.87	2515
MRPL23	Mrpl23	ENSMUSG00000037772	120.147	-0.4187	-1.33672	0.0622524	0.836514	80.6526	99.2792	108.282	130.941	115.274	135.089	146.501	185.795	147.554	99.6918
ATXN7L1	Atxn7l1	ENSMUSG00000020564	599.567	0.131968	1.09579	0.0623363	0.836514	653.419	557.852	670.453	577.129	717.974	609.4	530.329	531.338	625.617	601.945
UPP2	Upp2	ENSMUSG00000026839	602.052	-0.234306	-1.17634	0.0623594	0.836514	468.993	615.118	640.328	485.859	496.152	479.377	835.437	559.11	540.528	772.247
OGFOD3	Ogfod3	ENSMUSG00000025169	88.5569	-0.249262	-1.1886	0.0624039	0.836514	83.5458	78.7496	95.1067	72.2642	74.4532	93.3461	79.0336	103.894	99.0668	103.924
ACSL6	Acsl6	ENSMUSG00000020333	6523.14	-0.0966052	-1.06925	0.062413	0.836514	6558.42	6573.65	5795.44	6614.73	5975.24	6578.25	7277.44	7141.16	6489.02	6218.41
SGIP1	Sgip1	ENSMUSG00000028524	4005.55	0.149876	1.10947	0.0625299	0.836811	4183.98	3892.39	4715.5	3975.8	4648.86	4537.74	3124.42	3447.17	3984.83	4208.06
GNL1	Gnl1	ENSMUSG00000024429	4462.26	-0.0667534	-1.04736	0.06262	0.837022	4252.53	4492.03	4321.1	4401.15	4259	4270.35	4862.49	4617.99	4555.85	4453.19
INPP5E	Inpp5e	ENSMUSG00000026925	749.68	0.165597	1.12163	0.0626405	0.837022	882.678	813.876	703.55	776.499	801.045	726.18	841.717	624.552	650.239	706.696
ZNF398	Zfp398	ENSMUSG00000062519	878.309	0.130922	1.09499	0.0630027	0.838862	853.607	971.782	886.207	874.531	977.994	839.03	891.302	732.144	885.387	822.085
SHISA8	Shisa8	ENSMUSG00000096883	42.2321	0.492944	1.40731	0.0630376	0.838862	50.5719	52.6097	27.5875	43.0662	43.0756	24.8392	32.6742	32.7433	28.6552	35.6036
SPATA3	Spata3	ENSMUSG00000026226	6.96219	0.926067	1.90009	0.0630384	0.838862	8.57	10.2982	6.08361	8.0492	11.1641	3.4111	4.51962	6.85196	4.02049	3.9784
SMAD3	Smad3	ENSMUSG00000032402	1888.49	0.153456	1.11223	0.0630888	0.838862	1685.89	2073.1	1849.3	1817.94	1949.65	1567.79	1816.81	1574.37	1653.93	1816.7
ASCL1	Ascl1	ENSMUSG00000020052	91.019	0.304435	1.23493	0.0631045	0.838862	92.7542	114.464	89.612	111.792	58.7753	61.2157	87.9206	79.746	74.3096	75.1496
PLEKHH1	Plekhh1	ENSMUSG00000060716	644.79	0.311373	1.24089	0.0632155	0.839626	725.288	933.153	559.695	835.758	733.862	642.241	653.758	575.955	481.388	698.495
PSMC5	Psmc5	ENSMUSG00000020708	3196.84	-0.0877664	-1.06272	0.0634276	0.841519	2879.32	3168.38	3182.94	3152.09	3213.47	3490.7	3493.82	3243.58	3278.89	3065.41
SLC38A5	Slc38a5	ENSMUSG00000031170	86.1153	-0.380919	-1.30217	0.0634533	0.841519	63.749	65.4569	83.107	62.9988	70.2954	52.5067	126.25	119.812	94.4408	58.512
CNTN2	Cntn2	ENSMUSG00000053024	3162.3	0.161609	1.11853	0.0637093	0.843078	3710.61	3913.71	2881.26	3702.76	3316.33	3347.27	3478.76	2900.98	2657.01	3284.05
SCAF8	Scaf8	ENSMUSG00000046201	1296.34	0.133905	1.09726	0.0637271	0.843078	1471.55	1440.03	1458.14	1210.76	1521.51	1425.94	1168.02	1129.46	1302.02	1446.08
BACE1	Bace1	ENSMUSG00000032086	2243.68	0.123349	1.08926	0.0637386	0.843078	2199.24	2328.95	2366.22	2239.73	2525.43	2307.95	2004.75	1975.73	2056.66	2356.78
KCNK9	Kcnk9	ENSMUSG00000036760	4361.61	0.0926855	1.06635	0.0639905	0.844111	4458.81	4901.08	4335.69	4879.04	4351.68	4236.77	4552.57	4308.8	4017.31	4382.96
RGS13	Rgs13	ENSMUSG00000051079	6.07965	-1.1161	-2.1676	0.0640889	0.844111	0.983453	1.04269	7.47066	1.10177	1.80405	3.60955	6.17733	7.11454	6.10857	3.72014
SNAI2	Snai2	ENSMUSG00000022676	12.68	-0.69293	-1.61656	0.0641398	0.844111	4.81041	11.7473	8.55638	4.26796	15.2546	7.17377	19.0593	16.4944	14.1803	16.1467
CHEK1	Chek1	ENSMUSG00000032113	37.7669	0.457622	1.37328	0.0643398	0.844111	36.5052	45.7761	61.7539	48.2601	34.5932	22.4622	55.6571	32.1034	22.1928	32.9066
CDCA3	Cdca3	ENSMUSG00000023505	16.6428	-0.525536	-1.43947	0.0644278	0.844111	12.0394	22.2539	12.0798	16.9077	18.7194	22.8925	27.2357	26.2623	17.9337	19.841
SEC24D	Sec24d	ENSMUSG00000039234	281.178	0.304088	1.23464	0.0644404	0.844111	222.882	430.706	221.823	279.381	283.046	224.621	244.308	210.615	210.038	270.492
GPR139	Gpr139	ENSMUSG00000066197	23.525	-0.667061	-1.58783	0.0644778	0.844111	17.2438	17.2467	17.3183	21.1532	9.92985	27.7797	23.5451	20.6956	17.2579	41.6226
SECISBP2L	Secisbp2l	ENSMUSG00000035093	3667.79	0.12691	1.09195	0.0645738	0.844111	3606.02	4024.89	4054.95	3586.57	4387.73	3647.64	3163.85	3392.95	3701.67	4096.62
PLEKHF1	Plekhf1	ENSMUSG00000074170	93.4897	-0.458028	-1.37366	0.0646507	0.844111	99.0974	60.3128	63.9577	97.7712	95.0585	170.284	139.086	46.5135	92.8493	123.222
SEL1L	Sel1l	ENSMUSG00000020964	4543.32	0.104896	1.07542	0.0646787	0.844111	4578.97	4804.58	4787.14	4445.16	5047.88	4246.8	4355.39	3981.29	4586.88	4833.85
SSBP4	Ssbp4	ENSMUSG00000070003	2758.75	-0.148453	-1.10838	0.0648377	0.844111	2299.68	2909.07	2543.52	2573.73	2488.82	2406.68	3325.52	3262.18	2625.99	2585.67
PPIB	Ppib	ENSMUSG00000032383	2766.35	-0.0960685	-1.06886	0.0648496	0.844111	2647.96	2723.02	2520.21	2807.86	2540.75	2634.65	3100.85	3056.52	2751.26	2612.53
GNG12	Gng12	ENSMUSG00000036402	2014.34	-0.0813865	-1.05803	0.0649353	0.844111	1944.43	2002.66	1825.29	1980.19	1909.28	2032.57	2062.78	2077.88	1992.86	2055.68
FZD4	Fzd4	ENSMUSG00000049791	532.849	-0.197052	-1.14635	0.0650019	0.844111	544.204	410.881	469.614	591.018	563.746	620.385	685.167	452.292	608.123	592.933
GFY	Gfy	ENSMUSG00000095276	10.2747	-0.739904	-1.67007	0.0650102	0.844111	13.9796	8.71927	8.07521	5.82139	5.28764	11.9817	20.1135	9.97676	15.2287	13.2958
SRP54	Srp54c	ENSMUSG00000079108	1474.91	0.136161	1.09898	0.0650173	0.844111	1462.01	1317.1	1714.13	1509.98	1543.38	1342.26	1210.54	1334.49	1375.04	1602.88
C1orf21	1700025G04Rik	ENSMUSG00000032666	3094.71	0.116457	1.08407	0.0650241	0.844111	3616.77	3345.26	3001.12	3070.21	3341.15	3182.48	2649.96	3025.58	3240.84	3005.08
RPS14	Rps14	ENSMUSG00000024608	3429.74	-0.153731	-1.11244	0.0650916	0.844111	3088.08	3445.64	3281.55	3809.56	2700.45	3796.95	4279.67	3476.05	3596.74	3009.95
IGFBP2	Igfbp2	ENSMUSG00000039323	576.635	-0.247948	-1.18752	0.065147	0.844111	636.592	495.412	388.215	503.849	535.731	590.578	601.261	814.031	516.012	520.208
PLXNB3	Plxnb3	ENSMUSG00000031385	466.039	0.281476	1.21544	0.0651857	0.844111	480.732	753.148	453.482	589.3	492.867	460.578	536.009	452.682	376.15	452.887
CPSF3	Cpsf3	ENSMUSG00000054309	821.108	0.0888027	1.06349	0.065257	0.844111	828.042	891.665	845.495	867.524	814.841	808.16	749.001	809.061	772.457	848.785
ZFP57	Zfp57	ENSMUSG00000036036	339.858	0.224307	1.16822	0.0652818	0.844111	254.07	401.783	357.268	276.82	309.023	284.291	237.445	289.22	265.341	289.063
TNFAIP2	Tnfaip2	ENSMUSG00000021281	15.3073	0.692515	1.6161	0.0653626	0.844111	17.5488	21.8001	9.10569	18.5595	17.0569	21.7011	10.17	9.74178	5.70376	7.58673
C6orf10	BC051142	ENSMUSG00000057246	66.4454	-0.395306	-1.31522	0.0654001	0.844111	56.8108	68.1878	56.4131	69.3362	35.7745	69.2967	69.7146	55.0895	66.4979	117.47
KIAA2026	9930021J03Rik	ENSMUSG00000046138	1663.1	0.0838777	1.05986	0.0654842	0.844111	1699	1698.8	1753.65	1659.74	1766.04	1542.43	1516.86	1578.97	1660.65	1794.38
SPAG16	Spag16	ENSMUSG00000053153	9.35858	0.905428	1.8731	0.0656417	0.844111	10.4043	10.0105	20.5215	17.3535	8.06802	13.0826	6.64742	2.44178	2.39714	11.9781
ZNF688	Zfp688	ENSMUSG00000045251	151.422	-0.311139	-1.24069	0.0656448	0.844111	122.282	128.473	155.512	141.043	125.666	158.027	141.5	165.297	238.969	132.73
SPINT1	Spint1	ENSMUSG00000027315	31.1647	-0.526982	-1.44091	0.0657219	0.844111	25.0519	35.7118	26.457	15.9732	24.395	19.1773	50.5184	42.1211	53.3759	21.3357
WDR26	Wdr26	ENSMUSG00000038733	3765.63	0.0829818	1.0592	0.0657791	0.844111	4185	3864.25	4072.4	3722.03	3945.64	3788.43	3447.39	3783.69	3935.77	3726.62
PHOSPHO1	Phospho1	ENSMUSG00000050860	602.754	-0.199491	-1.14829	0.0657883	0.844111	629.925	606.05	513.229	575.266	567.12	640.893	833.456	658.177	519.627	674.518
ABCG1	Abcg1	ENSMUSG00000024030	1331.74	0.14595	1.10646	0.0658355	0.844111	1697.05	1234.23	1311.29	1582.34	1390.73	1363.19	1420.79	1157.29	1274.47	1303.93
BCL2L1	Bcl2l1	ENSMUSG00000007659	2320.27	-0.110075	-1.07928	0.06585	0.844111	2171.6	2040.95	2176.59	2233.27	2473.13	2395.78	2561.88	2113.26	2245.36	2662.76
CATSPERG	Catsperg1	ENSMUSG00000049676	43.1778	0.407218	1.32613	0.0658768	0.844111	38.4974	43.7043	51.4109	40.6088	48.7852	19.4612	42.2185	36.6985	32.7816	38.6057
APC	Apc	ENSMUSG00000005871	12483	0.116337	1.08398	0.0658812	0.844111	14132.5	13420.8	11807.8	13372.9	12254.8	12529.8	12181.6	11509.8	11573.4	12157.6
NELFA	Nelfa	ENSMUSG00000029111	420.548	0.153745	1.11245	0.0658844	0.844111	460.083	460.739	494.961	382.525	408.134	380.632	411.63	386.007	400.367	404.082
ETNK1	Etnk1	ENSMUSG00000030275	11011.5	0.073793	1.05248	0.0659902	0.844111	11294.5	11469.8	11743.2	11338.9	11716.4	11373.6	10146.2	10411.8	10949.9	11805.7
TRAF1	Traf1	ENSMUSG00000026875	16.7071	-0.891325	-1.85488	0.0662006	0.845614	9.21452	17.0207	9.41536	8.32953	4.42856	16.025	39.8378	10.6783	12.5239	11.0758
SLC16A14	Slc16a14	ENSMUSG00000026220	146.43	-0.217712	-1.16289	0.0662035	0.845614	117.336	121.866	136.751	126.396	150.168	147.577	140.631	120.458	162.04	190.621
GPR155	Gpr155	ENSMUSG00000041762	1432.5	0.133906	1.09726	0.0663159	0.846121	1423.68	1378.04	1515.35	1636.97	1711.34	1452.37	1235.35	1394.96	1332.17	1569.81
AK2	Ak2	ENSMUSG00000028792	446.791	-0.154385	-1.11295	0.066339	0.846121	390.173	438.053	454.728	456.493	331.125	419.405	516.183	486.525	447.851	431.204
BCKDHB	Bckdhb	ENSMUSG00000032263	359.997	0.151115	1.11043	0.0665297	0.846281	333.609	404.8	348.335	386.772	336.862	314.345	295.223	396.285	318.45	308.51
MFSD4B	Mfsd4b1	ENSMUSG00000038522	18.1434	-0.687495	-1.61048	0.066583	0.846281	6.68328	19.9192	22.697	8.70261	19.5135	15.8976	13.0615	40.9944	25.653	27.1965
DOCK10	Dock10	ENSMUSG00000038608	758.421	0.193276	1.14336	0.0666221	0.846281	765.205	1042.33	745.474	773.237	799.943	729.654	865.204	720.948	583.731	708.241
EOGT	Eogt	ENSMUSG00000035245	1100.43	-0.171109	-1.12592	0.0666675	0.846281	944.579	1175.7	1031.26	1027.77	1001.03	994.098	1212.03	1420.13	1260.04	953.48
FBXO9	Fbxo9	ENSMUSG00000001366	1768.73	-0.102766	-1.07383	0.0667315	0.846281	1878.73	1539.15	1739.72	1564.82	1736.3	1818.28	1869.95	1816.01	1864.76	1717.12
NECAP2	Necap2	ENSMUSG00000028923	638	-0.16573	-1.12173	0.0667378	0.846281	570.244	743.734	546.772	592.19	513.967	632.554	725.812	774.706	623.177	569.426
UHRF1BP1L	Uhrf1bp1l	ENSMUSG00000019951	2751.11	0.0712788	1.05065	0.0667518	0.846281	2842.81	2747.82	2866.6	2724.31	2934.97	2777.98	2618.73	2531.03	2679.64	2826.93
ARG2	Arg2	ENSMUSG00000021125	16.8266	-0.64554	-1.56432	0.0668024	0.846281	20.5911	9.95629	12.8085	10.4898	19.8455	35.2981	22.1319	8.47112	27.8221	21.9214
TREX1	Trex1	ENSMUSG00000049734	148.507	-0.249407	-1.18872	0.0668456	0.846281	120.166	131.16	150.635	116.64	142.512	120.473	199.595	181.492	132.513	153.54
MCCC2	Mccc2	ENSMUSG00000021646	369.097	0.154177	1.11279	0.0669155	0.846281	417.644	384.402	397.778	394.965	380.467	329.415	356.061	350.296	425.147	318.353
PTK2	Ptk2	ENSMUSG00000022607	3202.2	0.153511	1.11227	0.0669264	0.846281	3223.34	3346.22	4179.9	2945.51	3302.06	3328.62	2785.11	2886.5	3095.53	3178.91
TGFBRAP1	Tgfbrap1	ENSMUSG00000070939	1609.2	0.0821548	1.0586	0.0672185	0.847622	1716.68	1552.41	1653.14	1666.41	1783.11	1530.34	1544.21	1567.16	1597.9	1673.73
RPS29	Rps29	ENSMUSG00000034892	2756.26	-0.107621	-1.07745	0.0672378	0.847622	2702.02	2812.2	2452.61	2953.34	2491.67	2895.42	3162.09	2907.27	2809.84	2676.17
MLH1	Mlh1	ENSMUSG00000032498	280.782	0.23376	1.1759	0.0673207	0.847622	327.189	248.987	361.487	370.012	294.343	247.201	259.428	335.114	258.944	263.176
AGPAT5	Agpat5	ENSMUSG00000031467	1447.03	-0.106489	-1.0766	0.0673299	0.847622	1447.27	1392.83	1198.3	1402.18	1345.99	1561.69	1439.85	1431.48	1550.64	1322.4
BMP2	Bmp2	ENSMUSG00000027358	117.765	0.320059	1.24838	0.0674321	0.847622	108.352	90.4755	161.614	106.931	163.501	100.667	115.292	65.8497	111.131	112.833
SPNS2	Spns2	ENSMUSG00000040447	1490.85	-0.177787	-1.13115	0.0674589	0.847622	1305.19	1519.35	1338.9	1403.1	1267.93	1509.05	2013.27	1307.05	1402.84	1499.38
APOBEC1	Apobec1	ENSMUSG00000040613	37.5732	0.406906	1.32584	0.067495	0.847622	36.3344	46.0656	57.2046	37.7486	37.7469	28.3199	41.9559	47.6893	25.9236	22.4529
TBCA	Tbca	ENSMUSG00000042043	495.644	-0.140185	-1.10205	0.0675692	0.847622	482.374	478.104	461.832	505.824	382.683	538.3	505.616	524.138	514.58	461.532
KBTBD6	Kbtbd6	ENSMUSG00000075502	20.9514	0.455356	1.37112	0.067616	0.847622	22.9488	19.4321	22.7794	25.6907	30.1035	15.9465	22.3579	19.6748	16.3122	14.6058
SLCO5A1	Slco5a1	ENSMUSG00000025938	62.7548	0.310997	1.24056	0.0676164	0.847622	81.2009	72.0964	60.6521	87.9735	62.2829	67.8835	52.3646	61.6161	60.3803	50.7882
DUSP16	Dusp16	ENSMUSG00000030203	337.575	0.137499	1.1	0.0677347	0.847622	335.186	395.757	405.733	381.179	341.527	348.724	349.086	356.634	329.491	304.562
CD3EAP	Cd3eap	ENSMUSG00000047649	450.971	-0.132446	-1.09615	0.0678238	0.847622	439.93	399.611	390.409	458.106	434.284	467.283	508.124	500.466	419.755	434.919
SPO11	Spo11	ENSMUSG00000005883	14.47	-0.538292	-1.45225	0.0678294	0.847622	14.4765	12.2853	9.19612	10.8786	14.9251	12.8989	22.4764	16.9281	21.041	16.4396
XYLT1	Xylt1	ENSMUSG00000030657	1763.85	0.117739	1.08503	0.0678331	0.847622	1902.67	1773.34	1729.62	1864.37	1887.87	1821.09	1654.69	1554.06	1615.54	1793.91
HLA-A	H2-D1	ENSMUSG00000073411	900.12	-0.13555	-1.09851	0.0678919	0.847622	932.677	809.688	828.613	805.81	992.345	889.03	1053.13	1027.78	878.538	956.765
NYAP1	Nyap1	ENSMUSG00000045348	2052.52	-0.0676588	-1.04801	0.0678998	0.847622	2030.74	2023.25	1890.05	2028.12	1978.99	2037.92	2105.45	2193.09	2027.43	2070.62
CKB	Ckb	ENSMUSG00000001270	19785.7	-0.0814253	-1.05806	0.0679899	0.847622	20235.1	19065.3	18186	19135.9	19921.5	20245.5	21568.4	20525.7	19714.6	20101.4
PPP3CC	Ppp3cc	ENSMUSG00000022092	442.069	0.126049	1.0913	0.0680768	0.847622	479.862	394.167	472.786	481.154	474.425	413.489	403.463	408.368	442.854	442.89
ZNF536	Zfp536	ENSMUSG00000043456	456.424	0.163515	1.12001	0.0681112	0.847622	473.393	519.982	439.569	568.968	612.41	461.919	444.721	443.719	443.877	538.422
BBS1	Bbs1	ENSMUSG00000006464	1267.82	0.111484	1.08034	0.0681361	0.847622	1346.01	1317.2	1301.89	1297.5	1445.2	1221.86	1222.69	1270.71	1192.62	1302.66
ZNF433	Gm33378	ENSMUSG00000112790	20.1129	0.4974	1.41167	0.0682624	0.848241	19.5721	27.6728	33.0917	31.1755	18.0757	18.8458	21.3341	21.7412	15.2595	14.2939
GTF3C2	Gtf3c2	ENSMUSG00000106864	1547.36	-0.124351	-1.09002	0.0683541	0.848241	1548.7	1605.77	1406.58	1520.63	1478.92	1624.37	1827.51	1751.58	1626.67	1414.56
SBF1	Sbf1	ENSMUSG00000036529	4737.22	0.107882	1.07765	0.0683779	0.848241	4559.96	5146.6	4620.26	5330.8	5052.06	4235.79	4829.63	4646.3	4652.18	4566.89
CMTM3	Cmtm3	ENSMUSG00000031875	214.611	-0.303957	-1.23453	0.0685174	0.849375	187.176	151.138	239.351	204.108	180.64	207.905	372.409	183.943	225.233	203.723
TMEM199	Tmem199	ENSMUSG00000051232	629.049	0.109671	1.07898	0.0685857	0.849626	646.405	622.673	683.926	623.521	608.41	593.382	551.365	581.619	631.706	590.867
ALDOB	Aldob	ENSMUSG00000028307	70.1379	0.299718	1.2309	0.0686654	0.850017	77.4448	85.3032	86.2837	88.6308	65.7883	54.8015	75.9929	68.8052	58.4689	69.7576
SMDT1	Smdt1	ENSMUSG00000022452	1024.55	-0.113362	-1.08175	0.0687485	0.850177	883.7	1075.43	1008.65	981.021	876.779	1023.66	1137.91	1090.87	983.191	980.571
CLIC6	Clic6	ENSMUSG00000022949	19.1407	0.845347	1.7967	0.0687746	0.850177	44.544	14.4469	13.8308	17.9413	12.1436	10.5982	12.3199	6.34509	12.3827	15.7576
POLA1	Pola1	ENSMUSG00000006678	94.4502	0.353388	1.27756	0.0688426	0.850423	124.209	82.2633	150.007	85.7669	94.5	63.8028	103.109	107.359	72.1507	72.4217
LIMK1	Limk1	ENSMUSG00000029674	1631.57	-0.0921532	-1.06596	0.0689541	0.850506	1605.54	1752.75	1488.42	1642.67	1643.71	1819.57	1740.26	1802.89	1655.17	1649.4
SRPX2	Srpx2	ENSMUSG00000031253	33.2971	-0.423815	-1.34147	0.0689938	0.850506	40.4338	30.0798	29.8572	13.4842	32.4064	33.7905	38.3623	38.6203	35.3876	49.9412
NLRC5	Nlrc5	ENSMUSG00000074151	29.4727	-0.812771	-1.75658	0.0690553	0.850605	7.98435	12.5481	31.9012	12.2194	41.8704	13.2338	29.3979	80.6254	27.8069	35.455
TMEFF2	Tmeff2	ENSMUSG00000026109	1300.47	0.132285	1.09603	0.0691388	0.850605	1284.71	1344.92	1363.77	1235.56	1389.15	1209.59	1093.31	1167.04	1173.9	1393.75
TMEM260	Tmem260	ENSMUSG00000036339	624.083	0.118954	1.08595	0.0691463	0.850605	618.494	682.062	731.592	618.36	684.667	641.47	540.22	621.685	630.134	634.596
CNTN4	Cntn4	ENSMUSG00000064293	1339.17	0.156591	1.11465	0.0691972	0.850639	1312.96	1240.23	1615.21	1520.55	1690.12	1288.19	1081.7	1390.03	1441.72	1418.7
TNFSF13B	Tnfsf13b	ENSMUSG00000031497	32.6604	0.457077	1.37276	0.0693977	0.851741	32.8183	66.4481	27.5086	32.3441	46.0386	29.1212	21.3049	39.644	27.7368	27.922
GLRX	Glrx	ENSMUSG00000021591	643.578	-0.142901	-1.10412	0.0694406	0.851741	634.439	550.138	650.688	588.923	679.094	757.064	600.389	593.351	745.794	728.816
FZD1	Fzd1	ENSMUSG00000044674	367.715	-0.172716	-1.12718	0.0694797	0.851741	342.629	267.374	331.252	349.327	351.417	367.752	465.586	352.391	354.214	314.904
MBD3	Mbd3	ENSMUSG00000035478	2093.13	-0.102997	-1.074	0.0695439	0.851937	1805.52	2103.88	1862.67	2098.22	1848.83	1925.34	2335.55	2102.6	2115.73	1960.56
ZBTB5	Zbtb5	ENSMUSG00000049657	253.022	-0.159403	-1.11682	0.0697053	0.853323	207.597	257.913	218.703	227.517	271.411	267.809	273.974	283.83	223.936	272.349
STARD6	Stard6	ENSMUSG00000079608	44.9303	-0.552878	-1.46701	0.0697866	0.853725	40.3525	12.7315	49.187	51.3885	23.0706	38.6517	94.3117	44.7043	38.3645	43.9914
DNAH7	Dnah7c	ENSMUSG00000101337	91.6173	0.368516	1.29102	0.0698743	0.854207	87.5705	79.5934	105.066	89.7497	77.8119	48.9781	70.9317	83.2612	75.173	62.9051
TSC22D3	Tsc22d3	ENSMUSG00000031431	1856.11	-0.269357	-1.20527	0.0699789	0.854549	1964.7	1335.25	1590.91	1915.83	1864.6	2524.53	2548.24	1251.18	1861.36	2266.55
MED31	Med31	ENSMUSG00000020801	167.183	-0.172694	-1.12716	0.0700991	0.854613	159.388	152.144	163.485	151.621	131.591	184.998	167.252	188.972	150.704	160.912
NADK2	Nadk2	ENSMUSG00000022253	1200.56	-0.0830624	-1.05926	0.0701857	0.854613	1159.25	1169.07	1098.91	1086.96	1169.58	1200.11	1258.98	1231.87	1201.47	1132.13
NSD1	Nsd1	ENSMUSG00000021488	4042.57	0.0861762	1.06155	0.0702314	0.854613	4254.37	4339.87	4090.94	4232.34	4198.89	4251.26	3817.93	3838.94	4038.5	3941.72
IFITM1	Ifitm1	ENSMUSG00000025491	56.4782	-0.424144	-1.34178	0.070242	0.854613	32.6057	46.9472	51.9466	65.214	43.2015	46.5392	103.013	47.5548	79.7323	44.9254
SH3KBP1	Sh3kbp1	ENSMUSG00000040990	767.922	0.153027	1.1119	0.0702915	0.854613	776.799	891.652	748.23	746.587	888.236	720.311	722.924	740.742	734.168	725.324
BAG3	Bag3	ENSMUSG00000030847	150.689	-0.196976	-1.14629	0.0703699	0.854613	138.962	160.211	134.285	142.158	121.385	186.755	168.459	167.828	126.973	146.127
GOLGA1	Golga1	ENSMUSG00000026754	954.116	0.113681	1.08199	0.0704119	0.854613	1109.16	959.706	1039	886.669	1037.17	1049.46	858.398	898.172	886.218	956.889
OTOP2	Otop2	ENSMUSG00000050201	28.8745	0.557232	1.47144	0.0705549	0.854613	17.7252	49.8924	35.2601	15.0211	38.7207	17.9733	27.1152	19.0801	16.3848	23.2789
PPP1R7	Ppp1r7	ENSMUSG00000026275	2629.26	0.224284	1.1682	0.0705696	0.854613	2279.79	3007.52	3915.57	2139.55	3168.85	2398.09	2091.9	2638.93	2316.89	2969.06
ZNF416	Zfp418	ENSMUSG00000034538	89.3861	0.221447	1.1659	0.0706429	0.854613	93.2914	87.0882	91.8447	98.7766	105.785	92.2552	85.0263	65.5141	88.342	77.7601
KIF1B	Kif1b	ENSMUSG00000063077	23641.5	0.0840811	1.06001	0.0706731	0.854613	24691.8	24287.6	25397.4	25119.9	26632.3	24932.5	21596.6	22480.6	24295.9	25678.2
SMOX	Smox	ENSMUSG00000027333	828.694	-0.211471	-1.15787	0.0706815	0.854613	717.348	760.591	761.763	811.912	710.107	851.84	1254.12	697.601	775.04	780.212
PTPN23	Ptpn23	ENSMUSG00000036057	1929.18	-0.173134	-1.1275	0.0707797	0.855186	1741.49	2044.13	1647.02	2080.3	1670.72	1754.17	2378.56	2222.07	2161.18	1840.67
INTS10	Ints10	ENSMUSG00000031864	1561.85	0.120367	1.08701	0.0708439	0.855186	1509.25	1857.41	1481.91	1608.8	1596.95	1547.88	1517.67	1445	1442.8	1453.08
FAM172A	Fam172a	ENSMUSG00000064138	946.002	0.12782	1.09264	0.0708742	0.855186	1091.9	918.293	1081.75	1019.46	957.744	950.12	929.907	801.504	992.109	965.265
FAR1	Far1	ENSMUSG00000030759	3273.2	0.0958058	1.06866	0.0710288	0.855747	3263.29	3796.31	3390.67	3354.7	3192.04	3193.17	3032.51	3198.83	3119.09	3358.18
SDE2	Sde2	ENSMUSG00000038806	531.099	0.105955	1.07621	0.0710816	0.855747	532.042	550.143	569.705	527.068	520.481	548.897	473.627	474.724	537.288	469.204
NFIB	Nfib	ENSMUSG00000008575	2473.47	0.102413	1.07357	0.0712406	0.855747	2475.21	2531.4	2610.24	2434.57	2715.37	2387.86	2054.65	2401.68	2462.05	2584.97
ME3	Me3	ENSMUSG00000030621	993.691	-0.103084	-1.07407	0.0713027	0.855747	967.423	999.515	965.52	958.454	1064.6	1033.83	1121.47	1126.05	1019.66	1026.6
ABLIM1	Ablim1	ENSMUSG00000025085	4187.53	0.0738636	1.05253	0.0713585	0.855747	4150.94	4552.33	4522.09	4032.83	4475.15	3906.29	4072.47	4215.9	4303.1	4151.35
PDGFA	Pdgfa	ENSMUSG00000025856	805.078	-0.114238	-1.0824	0.0714008	0.855747	704.305	805.397	678.62	728.247	793.769	774.538	798.707	788.134	788.614	867.969
ARFGAP3	Arfgap3	ENSMUSG00000054277	455.642	-0.210485	-1.15708	0.0714091	0.855747	389.785	408.164	458.609	471.642	436.283	500.671	449.993	526.601	537.18	488.569
KANK3	Kank3	ENSMUSG00000042099	474.332	-0.191067	-1.14161	0.0715425	0.855747	427.715	457.314	420.142	509.782	457.701	581.868	661.032	459.809	472.691	420.398
GLUL	Glul	ENSMUSG00000026473	45751.6	-0.120346	-1.087	0.0715457	0.855747	43342.3	45352.1	39036.9	45907.1	42357.5	45629.2	56414.6	46518.4	43603.8	42623.9
GIMAP5	Gimap5	ENSMUSG00000043505	15.0452	-0.763709	-1.69785	0.0715477	0.855747	21.3203	7.07857	17.1216	12.4983	10.5758	14.6677	35.3684	22.5651	32.5651	7.53545
GNAL	Gnal	ENSMUSG00000024524	4456.19	0.1061	1.07631	0.0716727	0.856629	4550.1	4845.3	4508.61	4120.65	4473.12	3774.13	4397.43	4290.68	3976.78	4465.25
NUDT8	Nudt8	ENSMUSG00000110949	118.265	0.233467	1.17566	0.0718556	0.857875	114.955	133.782	132.275	142.411	98.0771	111.949	84.7872	111.068	122.164	96.8634
CARNMT1	Carnmt1	ENSMUSG00000024726	425.926	0.126864	1.09192	0.0718797	0.857875	461.028	462.116	406.218	393.691	467.461	410.175	361.578	404.328	404.072	425.849
RHOD	Rhod	ENSMUSG00000041845	9.95886	0.726583	1.65472	0.0719226	0.857875	12.6641	13.5405	11.3807	9.61734	8.27155	10.0094	9.29618	7.36432	3.83244	3.06168
ZNF442	Gm4724	ENSMUSG00000078897	554.285	-0.20712	-1.15438	0.0720011	0.858088	492.009	521.851	636.732	386.85	460.638	584.59	611.102	569.887	574.443	543.342
AASDH	Aasdh	ENSMUSG00000055923	354.807	0.178979	1.13208	0.0720376	0.858088	394.269	416.811	335.526	398.293	382.287	311.125	410.161	315.386	366.897	300.676
BID	Bid	ENSMUSG00000004446	205.956	0.20168	1.15004	0.0721757	0.859154	218.07	230.569	231.428	210.629	233.099	219.094	196.8	180.088	181.038	199.654
RARB	Rarb	ENSMUSG00000017491	188.169	0.222134	1.16646	0.0723348	0.859782	229.816	212.861	187.589	184.959	170.606	201.079	179.575	147.557	134.22	181.903
ZDHHC15	Zdhhc15	ENSMUSG00000033906	272.143	0.152741	1.11168	0.0724155	0.859782	312.403	238.296	328.818	282.891	302.284	287.338	260.055	237.357	256.422	275.67
SESN3	Sesn3	ENSMUSG00000032009	5133.55	0.0947374	1.06787	0.0724319	0.859782	4935.2	5464.06	5310.15	4993.6	5411.92	4821.74	4898.69	4753.02	5030.71	4950.63
RPS12	Rps12	ENSMUSG00000061983	2059.55	-0.197337	-1.14658	0.0725205	0.859782	1850.44	2124.16	2053.87	2209.1	1365.69	2247.75	2569.68	2527.53	1848.68	1816.04
ZNF335	Zfp335	ENSMUSG00000039834	975.308	-0.137166	-1.09974	0.0726311	0.860333	896.138	1002.07	868.411	898.048	992.1	880.646	1165.17	1126.33	1044.1	909.274
ZNF239	Zfp239	ENSMUSG00000042097	986.256	0.186187	1.13775	0.0727131	0.860333	972.837	843.437	1279.61	1013.18	1221.07	1073.36	825.156	841.682	954.172	987.46
TIGD5	Tigd5	ENSMUSG00000103906	100.978	-0.235085	-1.17698	0.072778	0.860524	96.6564	81.9538	101.192	79.8326	96.4292	119.177	101.729	126.789	82.1828	106.799
BSG	Bsg	ENSMUSG00000023175	6750.14	-0.0844752	-1.0603	0.0729259	0.861388	6106.29	6799.86	6639.47	6389.18	6512.57	6462.19	7352.23	7253.11	7027.22	6311.53
NAV1	Nav1	ENSMUSG00000009418	3913.35	0.114302	1.08245	0.0731385	0.861388	3751.67	4590.08	3901.52	4155.62	4283.7	3556.04	3589.18	4170.84	3916.31	3874.68
CDK10	Cdk10	ENSMUSG00000033862	1549	-0.140673	-1.10242	0.0731845	0.861388	1383.09	1432.24	1366.54	1620.81	1463.94	1646.17	1843.58	1754.94	1420.96	1348.53
USP38	Usp38	ENSMUSG00000038250	702.681	0.10327	1.07421	0.0732845	0.861388	719.2	760.565	725.571	681.598	794.907	667.876	656.835	668.107	671.739	763.432
GAS7	Gas7	ENSMUSG00000033066	13443.6	0.128757	1.09335	0.0732951	0.861388	13902.4	12199.5	14855.6	13836.5	16368	13449.1	11644.5	11944.1	13085.5	14963
GPRIN3	Gprin3	ENSMUSG00000045441	342.851	0.299111	1.23039	0.0732955	0.861388	419.663	352.781	485.315	361.986	452.671	431.056	226.5	220.314	355.286	449.744
RNF128	Rnf128	ENSMUSG00000031438	312.894	-0.17682	-1.13039	0.0733112	0.861388	271.166	255.105	351.528	280.342	313.863	335.652	280.526	315.165	358.751	372.736
MMP8	Mmp8	ENSMUSG00000005800	6.37093	-1.19348	-2.28704	0.0733283	0.861388	6.65038	2.17767	5.28309	5.27357	0	6.23906	21.8683	11.5188	1.02401	3.83237
P3H4	P3h4	ENSMUSG00000006931	204.363	0.238178	1.1795	0.0733497	0.861388	200.772	219.504	190.071	201.036	315.693	174.575	166.147	200.029	202.57	207.164
FCGRT	Fcgrt	ENSMUSG00000003420	355.861	-0.176477	-1.13012	0.073434	0.861388	319.288	334.75	302.125	366.365	289.825	334.794	434.437	421.734	324.068	309.699
SSR1	Ssr1	ENSMUSG00000021427	3314.31	0.114603	1.08268	0.0736018	0.861388	3495.91	3220.66	3826.18	3310.59	3623.05	3403.97	2811.34	3141.92	3094.66	3689.5
PTPRE	Ptpre	ENSMUSG00000041836	634.639	0.1252	1.09066	0.0736184	0.861388	646.634	697.595	682.24	689.594	656.13	667.719	555.116	622.067	587.581	654.512
RAB4B	Rab4b	ENSMUSG00000053291	1078.93	-0.0835945	-1.05965	0.073644	0.861388	1070.19	951.073	1013.25	1017.88	1114.3	1069.35	1079.63	1144.76	1106.8	1081.69
STARD10	Stard10	ENSMUSG00000030688	986.714	-0.130793	-1.0949	0.0736657	0.861388	1018.64	995.831	928.315	902.034	817.516	934.189	1125.3	1132.46	992.789	922.614
PPM1H	Ppm1h	ENSMUSG00000034613	2301.49	0.123661	1.0895	0.0737838	0.861388	2295.56	2622.03	2261.9	2270.64	2345.1	2206.12	2078.32	2006.16	2190.46	2342.95
PLEKHM2	Plekhm2	ENSMUSG00000028917	3204.65	-0.139892	-1.10182	0.0737879	0.861388	3148.18	3394.99	2864.25	3274.65	2884.33	3310.92	3883.14	3736.24	3203.07	3019.85
DNAH8	Dnah8	ENSMUSG00000033826	17.378	1.04689	2.06607	0.0738587	0.861388	56.3078	55.8724	27.509	6.05091	6.07993	4.56378	15.3895	23.7397	12.7178	14.1888
GAPDH	Gapdh	ENSMUSG00000057666	46835.4	-0.0660172	-1.04682	0.0738868	0.861388	45339.9	41564.6	48166.5	44030.8	46525.7	46297.5	48927	45878.9	47575.3	47520.5
SFN	Sfn	ENSMUSG00000047281	24.6768	0.490479	1.40491	0.0739243	0.861388	24.6679	24.3563	18.1482	41.4339	30.5287	15.8984	21.0808	24.6878	27.2518	10.9839
ZNF212	Zfp212	ENSMUSG00000052763	289.85	0.1295	1.09391	0.0740055	0.861388	295.924	297.936	338.137	320.76	308.263	289.286	291.487	277.851	287.059	280.365
KANSL1L	Kansl1l	ENSMUSG00000026004	335.971	0.190718	1.14133	0.0740943	0.861388	456.337	343.015	333.395	407.908	282.056	344.985	325.781	332.343	316.433	273.193
HSF4	Hsf4	ENSMUSG00000033249	364.305	-0.148743	-1.1086	0.0741384	0.861388	319.075	335.993	362.939	387.25	325.718	342.97	346.191	413.466	421.629	394.708
PIAS3	Pias3	ENSMUSG00000028101	552.96	0.126501	1.09164	0.0741956	0.861388	569.942	627.525	572.957	628.114	553.62	508.31	546.314	607.95	565.76	477.322
KCNK1	Kcnk1	ENSMUSG00000033998	2232.55	-0.090534	-1.06476	0.0742801	0.861388	2236.61	2167.6	1892.03	2192.47	2165.07	2467.52	2253.56	2141.48	2272.33	2208.75
SLC7A6OS	Slc7a6os	ENSMUSG00000033106	440.893	-0.122404	-1.08855	0.0743282	0.861388	406.537	440.892	403.881	447.877	422.074	432.29	492.861	477.927	446.909	460.22
C1QB	C1qb	ENSMUSG00000036905	1035.67	-0.19686	-1.1462	0.0744115	0.861388	888.628	995.096	954.257	973.037	805.662	879.838	1460.57	1126.5	1001.3	825.348
LTB	Ltb	ENSMUSG00000024399	5.71666	-0.922164	-1.89496	0.0747832	0.86139	2.50986	4.54025	1.97506	4.42743	2.54902	3.22527	5.97688	3.90479	8.19856	8.39033
RILP	Rilp	ENSMUSG00000038195	19.4352	0.488281	1.40277	0.0748483	0.86139	29.468	23.3069	13.658	26.9694	21.3151	16.2356	12.7816	19.542	13.0635	20.1825
ZNF76	Zfp523	ENSMUSG00000024220	3042.57	-0.139461	-1.10149	0.0752597	0.86139	2763.28	3043.26	2895.21	2932.24	2775.78	2775.41	3792.27	3477.72	3179.17	2652.89
DENND1C	Dennd1c	ENSMUSG00000002668	45.1834	0.424443	1.34205	0.075267	0.86139	58.5101	49.9241	73.9946	38.8412	35.7707	28.7958	39.4663	50.0411	36.4328	35.1014
INTS6	Ints6	ENSMUSG00000035161	800.121	0.435933	1.35279	0.0752718	0.86139	955.575	553.14	585.08	1272.5	1006.24	541.535	511.608	871.535	591.897	713.362
CDC42SE1	Cdc42se1	ENSMUSG00000046722	1364.87	-0.0820965	-1.05856	0.0753208	0.86139	1315.21	1295.51	1181.82	1351.18	1351.52	1388.43	1449.86	1364.18	1347.33	1329.92
ABI1	Abi1	ENSMUSG00000058835	2861.46	0.105621	1.07596	0.0753581	0.86139	2865.03	3097.92	3173.07	3037.12	2893.01	2788.14	2472.2	2793.87	2920.18	3022.75
KIF20A	Kif20a	ENSMUSG00000003779	14.7773	0.726549	1.65468	0.075367	0.86139	19.8525	19.8795	10.9139	7.47428	40.8401	7.91059	15.0936	6.27852	19.2795	8.92671
C17orf80	D11Wsu47e	ENSMUSG00000041623	183.274	-0.168375	-1.12379	0.0754651	0.86139	190.419	165.696	153.688	182.994	170.888	195.054	185.03	232.502	192.866	165.943
FAM110A	Fam110a	ENSMUSG00000027459	97.0743	0.291535	1.22394	0.0755825	0.86139	108.798	119.423	103.585	97.1669	86.0823	71.679	100.39	90.615	85.5184	73.18
STX4	Stx4a	ENSMUSG00000030805	896.775	-0.155823	-1.11406	0.0756046	0.86139	814.282	1001.99	706.142	858.978	844.814	973.564	1063.73	1026.68	793.568	850.011
ARAP1	Arap1	ENSMUSG00000032812	400.552	0.22191	1.16628	0.0756305	0.86139	439.546	398.94	423.608	434.522	469.769	335.36	333.229	461.094	359.515	370.056
FOLR2	Folr2	ENSMUSG00000032725	6.70935	-0.915973	-1.88684	0.0757474	0.86139	5.01787	5.27151	6.9861	3.86549	3.69809	12.9919	14.3599	2.90547	7.66784	7.95723
UHRF1	Uhrf1	ENSMUSG00000001228	23.7218	0.645392	1.56416	0.0757486	0.86139	20.3079	73.156	17.7075	28.3677	19.4207	18.4157	11.9486	19.1794	12.9375	36.7686
CACNA2D1	Cacna2d1	ENSMUSG00000040118	6882.06	0.12647	1.09162	0.075773	0.86139	7186.34	6728.97	7667.74	6891.7	8109.28	6644.59	5405.05	6653.16	7204.47	7606.79
TEKT1	Tekt1	ENSMUSG00000020799	15.7252	0.520952	1.4349	0.0758129	0.86139	19.4112	24.803	22.2257	16.3143	12.7768	14.1538	13.6386	8.57218	11.2989	18.1237
LBHD1	Lbhd1	ENSMUSG00000096740	137.903	-0.732247	-1.66122	0.0758157	0.86139	134.636	73.1476	216.32	60.9229	78.935	176.98	79.8288	220.097	237.08	218.616
SEC24C	Sec24c	ENSMUSG00000039367	2003.78	0.10796	1.0777	0.0758326	0.86139	2008.65	2174.79	2048.31	1925.19	2208.22	2002.51	1660.92	1924.14	1896.98	2135.07
MRPL13	Mrpl13	ENSMUSG00000022370	473.098	-0.118453	-1.08557	0.0758705	0.86139	460.211	455.632	437.879	457.485	375.866	460.56	466.075	460.86	498.726	485.225
KCNIP3	Kcnip3	ENSMUSG00000079056	2854.27	-0.0936258	-1.06705	0.0759046	0.86139	2844.24	2749.95	2726.22	2846.42	2827.3	2945.25	2961.07	3215.29	2943.77	2869.99
RUVBL2	Ruvbl2	ENSMUSG00000003868	456.788	-0.125197	-1.09066	0.0759402	0.86139	428.998	473.151	357.953	448.34	424.634	461.003	458.289	443.341	454.925	509.453
BACH1	Bach1	ENSMUSG00000025612	340.672	-0.125061	-1.09055	0.0760058	0.86139	316.439	362.181	323.745	347.213	302.642	373.81	381.124	353.845	339.892	351.003
LRRC58	Lrrc58	ENSMUSG00000034158	3074.91	-0.108156	-1.07785	0.0761681	0.86139	2982.24	2870.61	3021.82	2983.22	2998.52	3441.19	3506.42	2728.84	3304.19	3031.51
MFAP4	Mfap4	ENSMUSG00000042436	36.9771	-0.451316	-1.36729	0.0761807	0.86139	21.806	29.6499	27.9011	27.1193	39.3821	29.6981	34.2437	36.0396	46.4098	55.9434
PCBD2	Pcbd2	ENSMUSG00000021496	61.0439	-0.303635	-1.23425	0.0762372	0.86139	57.1534	52.6033	45.4994	53.7705	47.0827	50.5973	80.4003	64.9698	69.5124	52.4934
SLC2A5	Slc2a5	ENSMUSG00000028976	116.392	-0.494367	-1.4087	0.0763468	0.86139	104.304	66.3969	48.1277	121.782	86.4031	67.4867	189.717	137.788	136.405	73.3469
TTN	Ttn	ENSMUSG00000051747	51.498	1.69579	3.23954	0.0763856	0.86139	32.9454	9.86611	405.129	11.9337	16.2287	10.8759	53.064	52.1194	13.0653	10.0751
ASTN1	Astn1	ENSMUSG00000026587	6291.88	0.123485	1.08936	0.076408	0.86139	6397.5	5838.46	7022.41	6365.32	7845.85	6138.23	5590.14	5740.81	6248.22	7007.68
E2F2	E2f2	ENSMUSG00000018983	30.6502	-0.667829	-1.58868	0.0764207	0.86139	33.4522	22.6266	23.4712	42.7162	15.7734	30.8656	25.9889	51.6877	24.1808	95.5072
AURKAIP1	Aurkaip1	ENSMUSG00000065990	751.015	-0.13948	-1.10151	0.0764842	0.86139	768.723	752.788	683.901	629.633	688.61	702.882	889.055	719.267	798.55	773.571
UNC79	Unc79	ENSMUSG00000021198	1899.79	0.136318	1.0991	0.0766331	0.86139	1789.99	2409.96	1943.27	2113.15	1872.61	1845.05	1939.52	1908.04	1697.58	1820.8
MTMR10	Mtmr10	ENSMUSG00000030522	533.215	0.188092	1.13926	0.0766584	0.86139	620.379	547.975	639.829	505.449	485.993	556.554	505.261	499.287	435.05	455.792
RNPEP	Rnpep	ENSMUSG00000041926	833.191	-0.112949	-1.08144	0.0766584	0.86139	812.931	803.767	818.616	809.637	767.385	875.476	882.153	836.026	969.961	775.541
GIT2	Git2	ENSMUSG00000041890	952.496	-0.112688	-1.08124	0.0766897	0.86139	1087.11	978.014	900.205	936.284	850.894	939.111	1125.9	1066.56	995.803	1011.06
ERMAP	Ermap	ENSMUSG00000028644	34.5403	-0.548398	-1.46246	0.076696	0.86139	18.6486	35.9734	28.6191	26.2254	38.0584	29.5852	35.716	43.9801	21.2375	96.4578
KBTBD3	Kbtbd3	ENSMUSG00000025893	171.667	0.165617	1.12165	0.0767283	0.86139	185.397	169.083	204.585	174.522	160.415	159.648	145.372	146.841	162.177	180.903
PDCL3	Pdcl3	ENSMUSG00000026078	364.007	-0.132783	-1.09641	0.0768194	0.86139	348.572	328.686	353.121	360.666	357.54	363.487	391.955	390.514	366.687	406.508
G6PD	G6pdx	ENSMUSG00000031400	568.406	-0.142705	-1.10397	0.0769555	0.86139	577.734	514.459	541.187	537.896	552.001	717.663	649.131	591.295	486.842	564.199
COL28A1	Col28a1	ENSMUSG00000068794	33.1118	-0.410855	-1.32947	0.0770003	0.86139	39.2433	30.6674	21.8061	38.4026	28.1193	39.1508	41.7206	36.7429	62.6546	32.2165
YBX3	Ybx3	ENSMUSG00000030189	662.928	-0.11944	-1.08631	0.0770011	0.86139	635.95	744.55	585.749	688.352	571.505	696.984	703.69	729.538	727.643	644.016
TBCEL	Tbcel	ENSMUSG00000037287	1403.71	-0.0709532	-1.05041	0.0770644	0.86139	1356.39	1344.24	1278.97	1400.73	1339.34	1354.66	1472.38	1433.68	1377.78	1424.67
ACAA2	Acaa2	ENSMUSG00000036880	378.98	-0.167464	-1.12308	0.0771398	0.86139	319.795	346.18	378.94	377.692	340.096	356.463	511.672	373.03	395.253	345.475
FANK1	Fank1	ENSMUSG00000053111	113.985	-0.200113	-1.14879	0.0771646	0.86139	89.6069	114.425	91.7386	102.966	112.387	125.349	101.177	128.771	119.808	111.277
FBXO38	Fbxo38	ENSMUSG00000042211	1060.04	0.114026	1.08224	0.0771689	0.86139	1053.16	1130.03	1154.58	1213.56	1130.69	1019.24	1060.31	930.387	1226.44	1015.64
TDP1	Tdp1	ENSMUSG00000021177	315.546	0.210768	1.1573	0.0771872	0.86139	304.396	343.614	285.029	357.177	330.658	257.846	281.455	293.973	328.626	239.201
FAM135A	Fam135a	ENSMUSG00000026153	901.989	-0.158352	-1.11601	0.077293	0.86139	875.775	807.264	939.19	944.98	810.351	973.369	863.205	1112.55	1023.8	910.469
SLIT3	Slit3	ENSMUSG00000056427	695.608	0.204273	1.15211	0.0774537	0.86139	745.695	660.42	835.642	680.092	880.675	742.797	689.967	497.925	656.699	713.607
NINJ1	Ninj1	ENSMUSG00000037966	198.578	-0.182581	-1.13491	0.0774652	0.86139	162.952	167.373	148.335	198.598	187.863	187.234	223.311	194.329	199.527	179.961
PROX1	Prox1	ENSMUSG00000010175	357.168	0.166723	1.12251	0.0774912	0.86139	355.538	459.408	369.116	396.714	365.165	331.594	370.788	306.162	363.673	360.528
FIP1L1	Fip1l1	ENSMUSG00000029227	1851.61	0.101108	1.0726	0.0775288	0.86139	1901.55	1964.42	2013.25	1955.62	1781	1681.99	1608.42	1910.8	1816.19	1946.01
SH3RF3	Sh3rf3	ENSMUSG00000037990	970.155	-0.156146	-1.11431	0.077569	0.86139	866.215	1028.77	857.191	889.549	882.046	1110.76	1094.35	990.596	904.973	938.583
MT-ND6	mt-Nd6	ENSMUSG00000064368	2003.1	-0.190014	-1.14078	0.0776195	0.86139	1676.71	2257.4	1496.01	1991.88	1940.66	2421.81	2341.75	2055.79	2299.23	1563
ALG3	Alg3	ENSMUSG00000033809	177.874	-0.18216	-1.13458	0.0776705	0.86139	176.807	158.514	161.589	155.442	177.715	189.109	193.593	220.973	168.38	171.688
BCL7B	Bcl7b	ENSMUSG00000029681	817.538	-0.0935837	-1.06702	0.0776787	0.86139	834.137	767.156	764.756	765.393	812.514	830.44	888.236	789.986	830.225	873.944
HDLBP	Hdlbp	ENSMUSG00000034088	4619.4	0.118945	1.08594	0.0779141	0.862615	4978.97	4373.75	4745.86	5243.92	5500.37	4965.12	4487.4	3985.75	4667.48	4771.02
SYT4	Syt4	ENSMUSG00000024261	6356.81	0.153291	1.1121	0.0779708	0.862615	6522.78	6063.77	7264.21	6186.93	7471.75	6322.39	4872.92	5200.01	6922.24	6813.18
ZBTB47	Zfp651	ENSMUSG00000013419	2709.31	-0.125556	-1.09093	0.0780128	0.862615	2720.36	2669.2	2249.37	2924.93	2546.85	2878.57	3091.97	2770.59	2900.27	2661.95
NPY2R	Npy2r	ENSMUSG00000028004	67.062	0.303472	1.23411	0.0780573	0.862615	63.3998	63.9645	81.3572	65.8787	84.2328	59.1802	53.7501	46.4782	59.4482	71.8157
NUS1	Nus1	ENSMUSG00000023068	2426.26	0.0710163	1.05046	0.0782357	0.862615	2399.15	2591.38	2518.07	2368	2345.06	2260.25	2352.29	2250.81	2369.78	2398.85
CPLX1	Cplx1	ENSMUSG00000033615	14408.4	-0.0968995	-1.06947	0.0782497	0.862615	15191.5	12948.7	14597.6	14239.8	15008.9	16687.6	14517.5	14637.6	15894.6	15251.5
BORCS6	Borcs6	ENSMUSG00000045176	508.178	-0.122998	-1.089	0.0784208	0.862615	497.811	441.293	490.602	419.443	515.59	459.207	515.9	565.568	514.071	524.567
ENPP2	Enpp2	ENSMUSG00000022425	5600.23	0.137037	1.09964	0.0786006	0.862615	5910.58	5567.63	6176.68	5901.47	6264.46	5227.82	5599.36	5004.56	5389.17	5898.34
R3HCC1L	R3hcc1l	ENSMUSG00000025184	324.259	-0.167338	-1.12298	0.0786018	0.862615	268.651	300.751	325.354	258.733	326.699	338.796	303.088	321.995	340.79	353.544
ZNF423	Zfp423	ENSMUSG00000045333	317.007	0.35813	1.28176	0.0786381	0.862615	220.625	394.503	306.694	575.803	228.123	197.444	371.765	269.706	271.572	227.316
CCDC110	Ccdc110	ENSMUSG00000071104	11.7745	0.594239	1.50968	0.0786827	0.862615	11.396	18.8932	14.7022	15.4375	16.3082	14.9866	5.58838	12.7346	8.2106	8.67481
DTL	Dtl	ENSMUSG00000037474	212.829	0.200149	1.14882	0.0788335	0.862615	212.082	218.001	202.17	180.021	196.106	176.012	124.478	174.171	199.717	201.947
MCC	Mcc	ENSMUSG00000071856	605.473	-0.158559	-1.11617	0.0788722	0.862615	558.989	671.21	558.241	517.38	636.297	667.843	712.408	688.083	704.976	511.762
UQCRHL	Uqcrh	ENSMUSG00000063882	2401.99	-0.103703	-1.07453	0.0789033	0.862615	2241.02	2355.38	2382.04	2447.63	1931.29	2588.17	2524.28	2462.15	2414.57	2210.37
ARPC4	Arpc4	ENSMUSG00000079426	2526.21	-0.0669901	-1.04753	0.0789105	0.862615	2422.88	2425.51	2543.5	2396.06	2620.89	2568.53	2557.76	2780.88	2573.71	2522
TXNL4A	Txnl4a	ENSMUSG00000057130	458.926	0.304315	1.23483	0.078961	0.862615	447.932	371.281	673.919	391.212	544.202	406.253	403.711	335.933	411.762	403.011
APBA1	Apba1	ENSMUSG00000024897	6329.78	-0.068347	-1.04851	0.0790013	0.862615	6115.39	6583.99	6106.89	5869.07	6447.57	6237.07	6836.35	6736.87	6300.11	6525.44
USP53	Usp53	ENSMUSG00000039701	692.76	-0.14356	-1.10463	0.0790148	0.862615	659.167	633.63	696.125	688.473	702.875	761.393	885.466	664.591	682.051	741.064
TPT1	Tpt1	ENSMUSG00000060126	7317.63	-0.087984	-1.06288	0.0791223	0.862615	7094.38	7188.93	7337.62	6534.55	6292.04	6839.43	7813.58	7885.84	7034.6	7042.42
GPT2	Gpt2	ENSMUSG00000031700	1452.79	-0.176525	-1.13016	0.0791901	0.862615	1320.05	1406.74	1222.66	1283.36	1329.77	1487.36	1970.44	1260.75	1379.68	1320.69
MKNK2	Mknk2	ENSMUSG00000020190	1074.18	-0.186932	-1.13834	0.0792061	0.862615	1008.83	1037.75	767.516	1100.06	914.377	1015.46	1371.99	1238.21	947.662	926.17
MCEE	Mcee	ENSMUSG00000033429	262.03	-0.150031	-1.10959	0.0793027	0.862615	252.238	216.386	281.222	232.286	227.678	262.756	285.939	249.393	253.02	292.184
PPEF2	Ppef2	ENSMUSG00000029410	13.1822	-0.889066	-1.85198	0.0793233	0.862615	6.83012	10.6459	7.09035	5.58768	5.33519	13.5486	21.7674	23.3429	5.62532	4.2761
KCTD6	Kctd6	ENSMUSG00000021752	778.379	-0.093665	-1.06708	0.0794107	0.862615	705.995	737.674	670.902	702.458	728.411	730.146	811.159	761.309	746.26	737.902
SDCBP2	Sdcbp2	ENSMUSG00000027456	11.7185	-0.604978	-1.52096	0.079458	0.862615	5.54023	10.1273	11.8818	5.13104	9.97013	11.4997	16.4969	13.7525	13.3367	9.7016
TRAPPC13	Trappc13	ENSMUSG00000021711	1036.08	0.164365	1.12067	0.079612	0.862615	1009.01	1030.97	1221.87	932.965	1279.74	987.405	905.368	819.586	1044.96	1125.74
ZFP62	Zfp62	ENSMUSG00000046311	981.866	0.119929	1.08668	0.0796464	0.862615	1026.38	1131.44	1092.11	965.842	1064.59	1071.7	889.793	974.942	966.752	954.523
BOLA3	Bola3	ENSMUSG00000045160	351.423	-0.172708	-1.12717	0.0796597	0.862615	335.963	317.162	344.975	287.908	261.697	323.538	349.721	411.169	302.543	358.843
UTP6	Utp6	ENSMUSG00000035575	938.07	-0.124307	-1.08998	0.0797723	0.862615	836.807	924.917	980.667	885.246	928.774	1120.99	851.613	937.039	1132.87	924.812
KRT1	Krt1	ENSMUSG00000046834	48.6175	0.484175	1.39879	0.0798051	0.862615	62.0679	93.4868	49.1145	44.864	45.5388	31.531	51.9552	36.7855	41.5355	47.104
MARCKS	Marcks	ENSMUSG00000069662	3667.03	0.0738331	1.05251	0.0798201	0.862615	3539.39	3765	3578.87	3692.58	3847.38	3436.73	3279.99	3665.98	3446.18	3676.35
RPL36A	Rpl36a	ENSMUSG00000079435	992.888	-0.0950456	-1.0681	0.079835	0.862615	956.208	970.23	952.088	957.441	897.402	1049.26	1076.37	1034.06	1013.29	884.611
GTDC1	Gtdc1	ENSMUSG00000036890	1352.67	0.176709	1.1303	0.0801249	0.862615	1466.85	1370.14	1604.15	1391.09	1652.13	1367.06	1006.96	1284.2	1428.46	1535.56
INHBA	Inhba	ENSMUSG00000041324	262.039	0.239163	1.18031	0.080191	0.862615	249.48	312.158	214.068	250.304	239.376	206.084	180.345	258.714	224.141	202.7
MAP3K2	Map3k2	ENSMUSG00000024383	1165.72	0.0953596	1.06833	0.0802315	0.862615	1207.41	1240.17	1233.02	1306.65	1102.35	1183.86	1091.39	1116.87	1172.91	1129.79
ADAMTS18	Adamts18	ENSMUSG00000053399	83.0688	0.320759	1.24899	0.0802737	0.862615	65.7141	69.8551	121.467	81.2795	84.6689	53.3966	63.0451	66.9503	63.8133	90.6295
RNF123	Rnf123	ENSMUSG00000041528	1575.84	-0.12821	-1.09294	0.0802851	0.862615	1634.23	1678.58	1402.83	1305.69	1504.95	1690.14	1664.06	1794.32	1387.06	1688.57
GDPGP1	Gdpgp1	ENSMUSG00000050973	172.68	0.173934	1.12813	0.0803738	0.862615	219.928	160.709	175.257	184.724	180.197	175.975	152.155	157.17	169.963	161.472
PPFIA3	Ppfia3	ENSMUSG00000003863	6178.8	-0.116141	-1.08383	0.0804596	0.862615	6189.19	6225.23	5602.85	5680.39	5672.39	5750.77	7003.4	7221.05	6035.1	5826.63
KLHL30	Klhl30	ENSMUSG00000026308	5.05524	-1.03427	-2.04808	0.0805856	0.862615	3.71351	2.26388	3.26688	4.00596	0	6.20997	1.1036	7.37884	4.10537	7.92482
PSMB5	Psmb5	ENSMUSG00000022193	1206.66	-0.0948572	-1.06796	0.0805956	0.862615	1249.51	1180.58	1211.18	1131.68	1182.46	1261.5	1291.27	1174.29	1338.41	1295.75
HCK	Hck	ENSMUSG00000003283	48.0271	-0.349712	-1.27431	0.0806068	0.862615	39.5706	36.8353	34.1488	47.7834	42.1444	38.5644	64.0898	60.8538	62.8289	31.0315
CHERP	Cherp	ENSMUSG00000052488	1246.6	-0.114323	-1.08247	0.0806069	0.862615	1123.82	1261.4	1150.15	1276.15	1294.74	1309.82	1433.7	1289.93	1324.06	1252.63
DUS4L	Dus4l	ENSMUSG00000020648	104.867	-0.246753	-1.18653	0.0808071	0.862615	86.9604	97.3078	86.1781	85.7998	95.0347	103.763	77.7419	107.549	129.941	116.86
HDDC2	Hddc2	ENSMUSG00000000295	190.05	-0.176641	-1.13025	0.080904	0.862615	167.208	172.79	219.045	185.485	171.663	222.19	197.716	184.992	207.74	220.001
TTC28	Ttc28	ENSMUSG00000033209	519.613	-0.161871	-1.11874	0.081005	0.862615	445.171	506.06	499.749	514.891	456.961	616.325	606.244	550.587	494.879	443.455
ACAD8	Acad8	ENSMUSG00000031969	440.054	0.131135	1.09516	0.0810115	0.862615	484.028	497.7	419.944	418.699	418.528	447.125	427.739	403.188	399.815	366.094
PQLC3	Pqlc3	ENSMUSG00000045679	34.4748	0.427163	1.34459	0.0810349	0.862615	30.3994	31.4544	32.9517	71.0588	44.8716	25.395	33.3599	34.9037	29.6247	29.8573
IL17D	Il17d	ENSMUSG00000050222	189.909	-0.156869	-1.11487	0.0810818	0.862615	182.492	178.698	153.017	166.399	196.086	210.66	195.195	204.888	183.988	182.693
CCDC14	Ccdc14	ENSMUSG00000022833	79.2645	0.284527	1.21801	0.0811337	0.862615	84.3476	91.9107	129.359	92.1461	88.23	83.3094	61.7935	69.0101	91.6783	91.4619
RANGRF	Rangrf	ENSMUSG00000032892	148.756	-0.190521	-1.14118	0.08117	0.862615	142.908	136.187	129.98	121.354	141.989	144.606	180.614	155.669	139.524	150.844
SLC23A2	Slc23a2	ENSMUSG00000027340	4957.89	0.128717	1.09332	0.0812121	0.862615	5620.82	4833.47	5622.87	5533.14	5484.82	5323.21	4121.43	4704.29	5346.09	5285.75
PAQR3	Paqr3	ENSMUSG00000055725	256.156	0.218609	1.16361	0.0812242	0.862615	229.295	307.795	268.831	240.527	314.076	297.627	219.239	174.453	233.67	240.896
MPND	Mpnd	ENSMUSG00000003199	1554.2	-0.0987414	-1.07084	0.0812604	0.862615	1430.49	1600.22	1338.02	1513.39	1493.46	1517.39	1679.64	1695.75	1569.08	1439.54
ECI2	Eci2	ENSMUSG00000021417	650.959	-0.147761	-1.10785	0.0813688	0.862615	573.271	615.645	678.34	611.456	530.509	565.179	717.847	624.962	763.429	665.775
SEC31A	Sec31a	ENSMUSG00000035325	2001.31	0.111851	1.08061	0.0813915	0.862615	2243.54	1907.27	1986	1978.82	2108.72	1856.53	1916.04	2135.7	1633.98	1928.96
MAP1LC3A	Map1lc3a	ENSMUSG00000027602	2867.08	-0.0860371	-1.06145	0.081454	0.862615	2944.72	2690.47	2585.77	2733.65	2969.77	3235.64	2822.73	3019.34	2910.59	2793.09
EVL	Evl	ENSMUSG00000021262	2486.32	-0.0846668	-1.06044	0.0815126	0.862615	2255.4	2539.75	2322.3	2122.33	2502.52	2427.55	2629.93	2541.21	2335.33	2513.01
TAPBP	Tapbp	ENSMUSG00000024308	547.987	-0.140846	-1.10255	0.08153	0.862615	507.529	567.757	485.462	529.07	480.344	514.996	614.984	598.182	594.061	513.101
PRRC1	Prrc1	ENSMUSG00000024594	561.064	0.125469	1.09086	0.0815507	0.862615	616.899	575.089	599.834	615.278	573.39	563.799	476.003	539.566	542.986	607.864
JAKMIP1	Jakmip1	ENSMUSG00000063646	1648.98	0.0982289	1.07046	0.0816159	0.862615	1693.04	1614.95	1709.16	1657.96	1866.15	1634.7	1402.77	1749.95	1570.15	1622.32
RXRG	Rxrg	ENSMUSG00000015843	85.5104	0.379569	1.30095	0.0816553	0.862615	58.8522	130.35	86.5564	73.1796	62.4981	38.6657	85.842	65.405	50.3775	76.0683
FXYD2	Fxyd2	ENSMUSG00000059412	45.6643	-0.312562	-1.24191	0.0817634	0.862615	38.1567	36.6031	33.8971	27.1833	39.6562	49.3941	47.2343	39.104	31.8998	49.9482
C4orf46	4930579G24Rik	ENSMUSG00000027811	24.1058	-0.401408	-1.3208	0.0818435	0.862615	25.0302	27.6269	20.433	15.7019	18.5635	28.6213	25.6634	29.8609	32.602	24.985
GAPVD1	Gapvd1	ENSMUSG00000026867	2484.25	0.108976	1.07846	0.0819143	0.862615	2558.3	2493.18	2666.81	2584.25	2846.16	2629.23	2383.95	2119.91	2451.01	2607.48
KIF16B	Kif16b	ENSMUSG00000038844	461.366	-0.2419	-1.18255	0.0819589	0.862615	435.12	415.031	456.528	363.609	579.282	530.922	524.25	563.005	508.876	532.978
CCSAP	Ccsap	ENSMUSG00000031971	1104.26	0.10368	1.07451	0.0819631	0.862615	1057.38	1101.99	1229.19	1162.75	1238.86	1055.22	940.751	1091.85	1144.55	1154.81
WDR48	Wdr48	ENSMUSG00000032512	2247.77	0.0781123	1.05564	0.0819721	0.862615	2287.86	2229.37	2404.97	2329.29	2485.12	2053.15	2111.98	2280.14	2337.24	2340.1
SLC5A5	Slc5a5	ENSMUSG00000000792	419.927	-0.141345	-1.10293	0.0819867	0.862615	426.861	371.785	465.937	355.318	459.319	519.398	432.973	454.407	435.303	450.014
ATP10A	Atp10a	ENSMUSG00000025324	563.739	-0.235103	-1.17699	0.0820197	0.862615	567.444	461.029	488.056	610.646	486.687	611.706	822.225	528.839	586.106	529.201
RPAP3	Rpap3	ENSMUSG00000022466	521.823	0.135389	1.09839	0.0820412	0.862615	549.502	465.031	628.626	578.184	602.18	542.944	433.844	510.62	539.15	544.024
POLN	Poln	ENSMUSG00000045102	25.5799	-0.787641	-1.72625	0.0821498	0.862615	6.92938	42.6059	8.44174	20.007	11.5553	51.9121	15.0442	24.5086	18.6946	31.2608
KIF3A	Kif3a	ENSMUSG00000018395	3240.67	0.137082	1.09968	0.0821799	0.862615	3218.01	3116.9	3905.08	3275.28	3660.34	3375.31	2556.5	2802.71	3321.47	3559.84
NUDT11	Nudt10	ENSMUSG00000073293	367.75	-0.115055	-1.08302	0.0821858	0.862615	335.698	339.821	345.421	331.872	377.062	354.05	377.729	374.442	360.52	408.874
NLRX1	Nlrx1	ENSMUSG00000032109	132.515	0.298431	1.22981	0.0822532	0.862615	159.469	116.295	195.625	122.533	152.607	105.479	85.0586	142.702	122.066	149.637
FAT1	Fat1	ENSMUSG00000070047	1210.97	0.118998	1.08598	0.0823638	0.862964	1011.6	1166.85	1292.04	1109.87	1225.85	1063.95	965.152	1108.68	1194.33	1014.8
EGLN2	Egln2	ENSMUSG00000058709	1751.72	-0.100887	-1.07243	0.0824258	0.863101	1559.99	1761.22	1573.56	1628.64	1463.2	1696.51	1864.12	1754.16	1617.71	1628.59
EPS8L1	Eps8l1	ENSMUSG00000006154	118.644	-0.796187	-1.73651	0.0824854	0.863213	86.2024	38.9135	118.689	145.133	35.3963	75.6858	172.183	242.621	149.764	96.243
SYDE1	Syde1	ENSMUSG00000032714	243.542	-0.155385	-1.11372	0.0826173	0.863414	246.283	255.743	224.341	243.643	222.933	260.987	251.464	318.97	266.492	230.761
RPL19	Rpl19	ENSMUSG00000017404	5138.58	-0.10714	-1.07709	0.0827638	0.863414	4852.86	5194.42	5047.79	5010.6	4185.67	5109.29	5731.03	5676.73	5043.82	4603.38
FAM89B	Fam89b	ENSMUSG00000024939	260.189	-0.134943	-1.09805	0.0828052	0.863414	239.156	220.385	225.131	237.394	227.267	241.051	272.849	258.323	241.689	250.807
CECR2	Cecr2	ENSMUSG00000071226	125.304	0.404843	1.32394	0.0828073	0.863414	116.366	177.742	138.66	159.808	90.2016	131.257	126.391	84.9231	105.14	67.9885
RRAGD	Rragd	ENSMUSG00000028278	3472.85	0.0770715	1.05487	0.0828104	0.863414	3615.92	3341.17	3620.02	3491.17	3723.34	3338.07	3333.11	3336.33	3444.18	3417.3
FAT4	Fat4	ENSMUSG00000046743	481.014	0.151405	1.11065	0.0828314	0.863414	456.027	553.42	513.957	530.29	538.342	457.093	478.035	483.099	493.924	421.594
CHAF1B	Chaf1b	ENSMUSG00000022945	9.97414	-0.641491	-1.55994	0.0828497	0.863414	7.6005	6.05871	7.57248	11.5316	7.47275	16.4258	18.5434	9.50337	9.26961	9.67793
CLPP	Clpp	ENSMUSG00000002660	636.116	-0.100874	-1.07242	0.0828955	0.863414	620.187	651.161	544.274	600.924	535.02	612.251	652.384	635.957	646.313	617.741
LEMD2	Lemd2	ENSMUSG00000044857	724.121	-0.137425	-1.09994	0.0829475	0.863446	626.585	757.705	644.353	766.408	591.737	729.02	748.999	873.174	685.587	685.748
TOMM6	Tomm6	ENSMUSG00000033475	1058.89	-0.122743	-1.0888	0.0830652	0.863767	1009	968.738	893.83	1012.66	1045.33	999.962	1209.73	1119.5	1102.02	941.963
PDCD4	Pdcd4	ENSMUSG00000024975	1801.03	0.0864198	1.06173	0.0832005	0.863767	1795.62	1786.39	1763.35	1786.13	2007.9	1742.09	1667.69	1691.99	1688.81	1818.5
TWNK	Twnk	ENSMUSG00000025209	315.872	0.148161	1.10816	0.0832465	0.863767	338.078	315.526	278.091	340.145	361.288	302.981	311.67	280.343	245.057	334.095
SNAPC1	Snapc1	ENSMUSG00000021113	1325.36	0.139856	1.1018	0.0832708	0.863767	1278.33	1389.17	1455.39	1523.31	1265.57	1353.43	1268.84	1176.73	1225.5	1245.47
ITPKC	Itpkc	ENSMUSG00000003752	192.961	-0.182495	-1.13484	0.0834536	0.863767	171.716	201.996	160.363	167.664	169.479	220.864	183.322	217.336	162.947	203.313
URB1	Urb1	ENSMUSG00000039929	393.899	-0.138397	-1.10068	0.0835162	0.863767	369.786	374.921	408.457	375.2	360.804	442.456	393.887	437.694	384.331	418.833
CLCN2	Clcn2	ENSMUSG00000022843	2144.38	-0.136126	-1.09895	0.0836402	0.863767	1821.47	2138.94	1926.88	2306.24	1943.41	2078.56	2582.13	2143.55	2475.24	1862.13
KIAA0319L	AU040320	ENSMUSG00000028830	1499.87	0.129841	1.09417	0.0836674	0.863767	1493.61	1484.54	1911.35	1436.86	1725.91	1433.9	1387.64	1341.13	1556.67	1634.67
WDR43	Wdr43	ENSMUSG00000041057	601.406	0.191	1.14155	0.0836836	0.863767	894.946	623.527	574.75	579.781	510.937	499.436	532.482	575.553	566.223	609.113
AREL1	Arel1	ENSMUSG00000042350	3118.92	0.0864232	1.06173	0.0836987	0.863767	3201.84	2959.58	3273.75	3429.93	3487.33	3260.72	3026.91	2809	3057.69	3246.31
C12orf43	2210016L21Rik	ENSMUSG00000029559	2232.74	0.110359	1.0795	0.0837326	0.863767	2375.65	2009.21	2383.83	2179.43	2576.59	2234.91	2049.24	1996.1	2097.22	2297.46
CEP85	Cep85	ENSMUSG00000037443	330.62	0.194222	1.14411	0.0837608	0.863767	385.566	424.797	298.119	309.572	373.368	395.01	289.924	291.612	314.695	272.239
RNF180	Rnf180	ENSMUSG00000021720	376.09	-0.127252	-1.09221	0.083951	0.865123	371.847	352.23	364.41	339.892	387.665	365.238	383.518	393.347	368.852	475.878
POU2F2	Pou2f2	ENSMUSG00000008496	353.27	0.258442	1.19619	0.0839902	0.865123	466.39	388.115	234.995	394.035	371.952	301.242	286.915	335.69	308.426	315.4
RGS6	Rgs6	ENSMUSG00000021219	2032.6	0.12989	1.09421	0.0840683	0.865275	2105.12	2092.82	2009.34	2366.86	2258.41	2148.5	1627.84	1885.62	2028.59	2208.79
THBS1	Thbs1	ENSMUSG00000040152	50.1853	-0.336376	-1.26258	0.0841519	0.865275	48.1659	43.1986	41.8947	28.5174	37.3188	46.9735	47.0182	61.0414	44.8535	51.6502
LDB2	Ldb2	ENSMUSG00000039706	1271.22	0.195852	1.1454	0.0843177	0.86624	1116.58	1179.35	1808.9	1360.7	1473.51	1410.13	1021.89	1042.29	1281.76	1299.61
GRIN2A	Grin2a	ENSMUSG00000059003	5478.96	0.128925	1.09348	0.0843573	0.86624	6220.53	5361.89	6248.26	5569.25	6231.41	5822.67	4519.82	4934.43	6101.9	5718.08
ZNF408	Zfp408	ENSMUSG00000075040	282.257	0.170504	1.12545	0.0843928	0.86624	288.308	254.351	318.205	281.899	409.534	295.636	275.546	263.461	268.795	272.262
ACY3	Acy3	ENSMUSG00000024866	35.106	-0.391029	-1.31133	0.0846147	0.866727	29.4795	24.008	36.5681	22.3321	31.3949	35.6708	46.9527	33.6637	45.7864	26.8711
PUS1	Pus1	ENSMUSG00000029507	248.983	0.145045	1.10577	0.0847309	0.866727	260.605	270.412	221.858	274.956	268.568	237.493	233.828	227.967	224.631	248.271
EFNA5	Efna5	ENSMUSG00000048915	612.654	0.195353	1.145	0.0847967	0.866727	753.001	531.583	747.599	677.407	799.461	721.411	466.565	543.742	691.799	637.561
PLLP	Pllp	ENSMUSG00000031775	703.76	0.264938	1.20158	0.0848244	0.866727	865.247	808.9	587.672	810.653	840.536	685.768	538.38	793.046	507.423	733.572
BAD	Bad	ENSMUSG00000024959	452.535	-0.166684	-1.12248	0.0848334	0.866727	485.208	413.648	424.142	406.758	383.027	529.603	421.069	469	413.406	539.825
SLC26A11	Slc26a11	ENSMUSG00000039908	83.9957	0.21322	1.15927	0.0848725	0.866727	89.1208	97.4785	78.9215	103.46	100.656	87.6879	79.0717	80.7679	85.892	72.0284
IKBIP	Ikbip	ENSMUSG00000019975	209.501	-0.236965	-1.17851	0.0848871	0.866727	233.953	209.487	177.966	169.41	203.789	209.877	308.25	274.646	205.58	178.897
ALG8	Alg8	ENSMUSG00000035704	131.311	0.212888	1.15901	0.0849625	0.866727	170.912	141.938	113.395	130.745	164.127	138.954	120.852	123.334	123.846	113.843
GHDC	Ghdc	ENSMUSG00000017747	159.061	-0.190276	-1.14098	0.0849637	0.866727	182.211	153.076	114.815	162.012	150.641	158.509	199.747	175.387	153.418	186.725
CLPTM1L	Clptm1l	ENSMUSG00000021610	1973.15	-0.0934728	-1.06694	0.0849828	0.866727	1770.37	2044.18	1687.98	1938.84	1790.66	1921.11	1955.63	2156.37	1836.52	1975.76
RPL13A	Rpl13a	ENSMUSG00000074129	5176.88	-0.184046	-1.13607	0.085029	0.866727	4832.72	5753.59	5004.39	5244.46	3543.61	5738.28	6748.55	5919.76	4873.05	4414.95
NIPBL	Nipbl	ENSMUSG00000022141	1467.84	0.108975	1.07846	0.0850911	0.866859	1477.58	1571.48	1497.86	1537.64	1555.67	1451.73	1513.71	1172.25	1452.14	1493.33
UBR7	Ubr7	ENSMUSG00000041712	964.951	0.0813608	1.05802	0.08534	0.868512	999.902	937.237	1004.28	974.641	1014.08	910.532	884.565	983.3	962.38	921.362
SBNO2	Sbno2	ENSMUSG00000035673	613.998	-0.140896	-1.10259	0.0853516	0.868512	600.194	628.325	576.085	659.612	468.165	605.935	724.622	689.285	648.383	564.148
ZIC4	Zic4	ENSMUSG00000036972	110.815	-0.296641	-1.22828	0.0855576	0.870058	72.7328	98.6032	102.851	117.093	82.5073	84.1776	111.965	130.052	132.497	122.46
PPARD	Ppard	ENSMUSG00000002250	606.998	-0.163678	-1.12014	0.0856021	0.870058	608.252	672.293	480.061	588.161	548.651	623.939	781.6	614.927	597.846	626.815
GTF2H1	Gtf2h1	ENSMUSG00000006599	923.648	0.0944454	1.06765	0.085676	0.870143	941.15	865.359	1078.73	921.638	949.343	886.312	849.722	853.201	943.181	919.332
MCRS1	Mcrs1	ENSMUSG00000037570	1410.68	-0.0812139	-1.05791	0.0858659	0.870143	1472.29	1350.95	1378.81	1361.45	1342.53	1427.64	1449.09	1533.44	1504.33	1394.84
RAB11A	Rab11a	ENSMUSG00000004771	2343.69	0.162083	1.1189	0.0858849	0.870143	2292.7	2071.64	2809.43	2414.38	2953.23	2524.71	2152.93	1824.61	2140.63	2562.86
C16orf90	1700037C18Rik	ENSMUSG00000005983	84.5804	-0.262315	-1.1994	0.0859541	0.870143	94.0932	54.1397	108.247	67.1624	73.9948	108.428	90.3486	104.885	83.8658	87.7332
NDUFB11	Ndufb11	ENSMUSG00000031059	1171.64	-0.0924129	-1.06615	0.0859969	0.870143	1178.32	1125.92	1142.97	1153.16	1065.29	1256.92	1208.96	1236.27	1178.65	1158.72
PLPPR1	Plppr1	ENSMUSG00000063446	156.821	0.190545	1.14119	0.0860288	0.870143	138.241	179.448	195.343	166.54	160.892	126.941	145.887	165.659	124.252	172.844
PCGF1	Pcgf1	ENSMUSG00000069678	156.01	0.169727	1.12485	0.0860538	0.870143	163.771	170.111	162.565	159.058	156.975	127.241	162.044	151.805	144.147	139.318
PSD	Psd	ENSMUSG00000037126	12515.1	-0.108467	-1.07808	0.086209	0.871214	11905.3	13021.5	11429.9	11929.3	11474.4	11823.1	14488.4	14370.6	12350.9	11395.8
MTHFS	Mthfs	ENSMUSG00000066442	62.0843	0.522978	1.43692	0.0864095	0.871304	92.9055	53.6207	97.2829	91.7143	49.9318	17.9094	45.7033	51.8548	91.9126	64.0098
MARVELD1	Marveld1	ENSMUSG00000044345	264.873	-0.156774	-1.11479	0.0864301	0.871304	280.873	238.136	233.339	203.415	256.554	265.866	269.084	297.342	270.405	250.361
DCN	Dcn	ENSMUSG00000019929	266.52	-0.18151	-1.13407	0.0864873	0.871304	240.306	242.704	237.984	260.896	199.149	257.717	249.376	305.593	294.314	231.645
ATP8A1	Atp8a1	ENSMUSG00000037685	6510.91	0.103641	1.07448	0.0865081	0.871304	6309.39	6828.47	7186.29	6694.15	7476.74	6328.25	6097.22	5815.88	6664.16	7197.61
PXK	Pxk	ENSMUSG00000033885	809.781	-0.0827653	-1.05905	0.0866118	0.871304	781.889	765.185	878.836	769.189	779.236	847.538	832.751	848.429	812.208	865.156
NUDT6	Nudt6	ENSMUSG00000050174	55.3617	0.298596	1.22995	0.0866212	0.871304	83.7471	58.7819	59.2202	60.8584	56.3441	61.1971	39.8721	63.0224	47.1722	46.9533
ALDOC	Aldoc	ENSMUSG00000017390	19098.5	-0.160513	-1.11768	0.0866619	0.871304	17929.6	18449.7	16474.9	18599.6	16079.5	17822.5	25836.4	20829.6	17381.4	15967.6
UPK1B	Upk1b	ENSMUSG00000049436	21.7226	0.571316	1.48588	0.0869774	0.871304	21.9509	35.4347	15.0232	26.9591	27.9236	15.6545	16.1838	30.2212	4.7351	19.7317
KSR2	Ksr2	ENSMUSG00000061578	2108.48	0.110573	1.07966	0.0869776	0.871304	2120.63	2026.74	2206.67	2208.56	2397.45	2154.72	1818.06	1803.87	2103.82	2269.1
NAA16	Naa16	ENSMUSG00000022020	255.753	0.228665	1.17175	0.0870893	0.871304	384.338	231.581	251.546	212.704	289.857	233.823	281.947	249.173	189.769	209.217
RPP40	Rpp40	ENSMUSG00000021418	119.002	-0.404716	-1.32383	0.0871374	0.871304	93.5566	97.3335	102.041	70.3359	137.126	82.3506	99.9451	178.371	84.2514	226.79
TOR1AIP2	Tor1aip2	ENSMUSG00000050565	1281.72	0.112274	1.08093	0.0872316	0.871304	1224.7	1434.25	1218.95	1390.89	1239.35	1244.84	1285.31	1116.07	1126.37	1245.6
NLRP3	Nlrp3	ENSMUSG00000032691	17.3085	-0.600439	-1.51618	0.0872395	0.871304	10.591	18.3307	9.3894	16.0309	13.6777	14.6371	31.5732	8.22782	15.9768	35.7448
ALDH18A1	Aldh18a1	ENSMUSG00000025007	464.236	0.154509	1.11304	0.0872666	0.871304	444.801	564.933	422.444	574.315	492.301	454.101	459.556	478.598	376.298	471.608
LAMTOR5	Lamtor5	ENSMUSG00000087260	546.541	-0.106305	-1.07647	0.0872666	0.871304	540.126	524.297	513.96	546.619	452.392	559.089	570.433	573.727	569.714	500.408
ALOX12B	Alox12b	ENSMUSG00000032807	131.28	-0.330888	-1.25779	0.0872701	0.871304	87.0498	123.885	142.116	112.515	95.0129	129.4	186.047	130.84	126.583	131.521
PMS2	Pms2	ENSMUSG00000079109	509.939	0.176665	1.13027	0.0872895	0.871304	531.27	472.73	574.859	573.332	581.203	509.4	454.148	401.139	484.123	570.577
KCNN1	Kcnn1	ENSMUSG00000002908	437.865	-0.162398	-1.11915	0.0873014	0.871304	391.893	467.619	390.925	419.369	403.568	454.184	507.174	429.539	450.259	479.387
ZNF830	Zfp830	ENSMUSG00000046010	175.117	0.171623	1.12632	0.0873031	0.871304	175.747	167.462	175.831	224.64	191.217	146.164	157.183	164.379	192.825	170.772
SLC41A3	Slc41a3	ENSMUSG00000030089	94.0072	0.304267	1.23479	0.087364	0.87142	137.622	74.4396	98.3444	87.3283	127.06	98.8186	70.7568	81.9147	85.3256	88.8602
PTGS2	Ptgs2	ENSMUSG00000032487	434.667	-0.307294	-1.23738	0.0876213	0.872484	380.108	292.777	503.236	293.03	394.324	337.741	714.199	319.245	548.594	387.454
PTRH1	Ptrh1	ENSMUSG00000053746	51.3362	0.277135	1.21179	0.0876315	0.872484	57.4731	56.7999	50.1718	63.1674	56.3859	55.3774	55.8535	45.1855	40.5622	37.4903
PCDH20	Pcdh20	ENSMUSG00000050505	403.361	0.158069	1.11579	0.0877305	0.872484	461.531	409.725	393.029	440.845	428.156	353.808	343.39	386.566	462.621	366.704
NDUFA4L2	Ndufa4l2	ENSMUSG00000040280	51.2131	-0.364157	-1.28713	0.0877415	0.872484	46.5118	35.2006	45.9774	59.3326	41.2508	50.9959	74.8409	81.5973	47.7049	39.9465
RHOBTB3	Rhobtb3	ENSMUSG00000021589	538.199	0.108681	1.07824	0.0877536	0.872484	593.019	632.069	532.797	552.118	543.76	505.619	515.442	569.754	494.655	562.83
ZBBX	Zbbx	ENSMUSG00000034151	10.8625	0.728211	1.65658	0.0878085	0.872484	21.4393	21.3757	9.3688	14.974	11.1402	14.1662	14.2239	7.29875	2.50618	10.8712
MON1A	Mon1a	ENSMUSG00000032583	505.06	-0.145337	-1.10599	0.0878936	0.87276	486.431	484.227	425.664	507.357	503.092	480.114	622.902	502.764	516.539	543.493
MC4R	Mc4r	ENSMUSG00000047259	61.3289	-0.399352	-1.31891	0.0879691	0.873019	41.149	36.577	74.2244	41.715	63.2114	67.8649	78.763	34.1674	69.1358	88.7887
RETN	Retn	ENSMUSG00000012705	5.02326	-0.88026	-1.84071	0.088075	0.873355	2.89089	4.67877	3.41718	4.33719	2.58928	10.1891	6.94481	7.86276	3.24717	4.03733
ABT1	Abt1	ENSMUSG00000036376	256.707	0.134225	1.0975	0.0881019	0.873355	272.107	232.4	282.133	285.394	264.229	243.115	230.661	253.625	251.668	238.722
SNX32	Snx32	ENSMUSG00000056185	1934.66	-0.0880433	-1.06293	0.0882002	0.873694	1791.28	1885.11	1852.65	2028.78	1945.15	1959.39	2257.2	2065.18	1936.03	1888.26
NARS2	Nars2	ENSMUSG00000018995	288.831	0.18887	1.13987	0.088292	0.873694	265.234	411.365	287.789	293.883	280.818	295.083	231.416	269.153	258.816	286.367
OPALIN	Opalin	ENSMUSG00000050121	267.437	0.353805	1.27793	0.0884579	0.873694	329.152	355.729	240.052	389.051	286.378	251.052	236.886	258.507	165.645	339.525
ZNHIT6	Znhit6	ENSMUSG00000074182	232.509	-0.145112	-1.10582	0.0885025	0.873694	209.626	200.838	237.719	213.099	260.41	242.63	233.763	256.829	248.608	260.771
BEND4	Bend4	ENSMUSG00000092060	240.711	0.165179	1.1213	0.0885839	0.873694	290.674	292.04	238.104	239.155	261.342	233.255	239.137	194.812	249.738	261.126
BAG6	Bag6	ENSMUSG00000024392	4180.41	0.0825472	1.05889	0.0885849	0.873694	4112.94	4210.06	4261.7	4676.71	4392.31	4066.47	4209.1	4336.17	3740.38	4099.34
RNASEH2A	Rnaseh2a	ENSMUSG00000052926	367.923	-0.162797	-1.11946	0.0886001	0.873694	323.314	316.113	347.783	373.892	341.017	421.567	394.796	332.992	376.314	377.343
SPTBN5	Sptbn5	ENSMUSG00000074899	101.232	-0.297298	-1.22884	0.0886404	0.873694	86.2386	82.331	106.959	94.2052	90.5259	119.369	139.928	137.5	77.951	91.335
KIRREL3	Kirrel3	ENSMUSG00000032036	763.519	0.160428	1.11762	0.0886801	0.873694	936.197	719.846	839.597	623.551	838.006	777.418	707.501	725.5	562.551	768.087
RPS25	Rps25	ENSMUSG00000009927	2588.9	-0.121502	-1.08787	0.0888838	0.873835	2753.62	2617.56	2442.15	2548.21	2050.07	2652.75	3013.17	2752.43	2677.5	2407.18
DTX3	Dtx3	ENSMUSG00000040415	4658.8	-0.102561	-1.07368	0.0888923	0.873835	4328.89	4791.38	4021.42	4748.32	4285.53	4475.85	5265.38	5142.7	4634.11	4292.49
ANKRD12	Ankrd12	ENSMUSG00000034647	2631.15	0.114871	1.08288	0.0890791	0.875185	2838.04	2604.78	3003.76	2658.37	3188.13	2849.43	2282.21	2610.31	2894.75	2562.69
GBP6	Gbp6	ENSMUSG00000104713	54.6581	0.313721	1.24291	0.0892218	0.87595	62.9369	57.98	52.1568	74.3947	53.0758	35.5001	48.3691	74.1751	38.2514	46.1504
ARFGEF2	Arfgef2	ENSMUSG00000074582	2065.44	0.138552	1.1008	0.0892874	0.87595	2114.33	2123.19	2559.6	2178.47	2414.2	2150.8	1704.31	1781.94	2324.3	2384.9
SNF8	Snf8	ENSMUSG00000006058	928.378	-0.0926161	-1.0663	0.0893057	0.87595	948.904	964.913	852.783	877.227	895.073	939.953	1019.09	1023.91	950.655	908.734
FSD1L	Fsd1l	ENSMUSG00000054752	976.431	0.109532	1.07888	0.0894976	0.875976	1055.04	1057.66	974.055	1032.31	1075.87	1062.98	853.849	886.613	977.822	1033
GABRG1	Gabrg1	ENSMUSG00000001260	654.723	-0.126526	-1.09166	0.0895237	0.875976	593.4	690.767	574.909	652.911	575.578	605.66	754.721	763.985	639.121	607.523
REEP6	Reep6	ENSMUSG00000035504	257.726	0.167431	1.12306	0.0895395	0.875976	241.069	295.651	219.417	265.901	306.116	200.716	251.321	258.637	209.605	263.517
HDHD2	Hdhd2	ENSMUSG00000025421	1784.57	-0.0665992	-1.04725	0.0896008	0.875976	1766.39	1700.31	1746.53	1730.53	1742.13	1781.85	1796.19	1912.3	1781.69	1827.27
CDK7	Cdk7	ENSMUSG00000069089	455.025	0.124398	1.09005	0.0897297	0.875976	476.572	478.188	497.535	502.05	470.238	463.419	403.857	388.321	461.503	504.314
RAPGEF1	Rapgef1	ENSMUSG00000039844	3957.07	-0.0962038	-1.06896	0.0897892	0.875976	3816.64	4081.17	3466.19	3860.02	3791.01	4166.17	4466.95	3978.65	3903.55	3811.91
RUNX1	Runx1	ENSMUSG00000022952	33.0056	-0.382709	-1.30379	0.0898496	0.875976	32.5983	29.047	24.9856	22.2385	20.5186	29.1038	48.1431	29.6288	30.6605	30.8861
CHTOP	Chtop	ENSMUSG00000001017	2812.46	0.0592289	1.04191	0.0898585	0.875976	2944.02	2859.67	2846.16	2896.58	2848.44	2708.28	2635.42	2786.75	2777.17	2908.28
OXLD1	Oxld1	ENSMUSG00000039670	83.2489	-0.309892	-1.23962	0.0898593	0.875976	90.6461	64.9171	71.412	77.0122	67.2291	101.067	69.7143	102.351	104.144	83.4335
KIAA1755	D630003M21Rik	ENSMUSG00000037813	166.802	-0.240385	-1.18131	0.0898671	0.875976	147.911	178.286	115.414	168.906	147.408	166.776	229.246	208.813	141.556	149.986
SH2D3C	Sh2d3c	ENSMUSG00000059013	452.412	0.246199	1.18608	0.089875	0.875976	607.043	320.915	653.267	495.001	543.961	457.801	376.875	377.183	500.785	498.262
TWIST1	Twist1	ENSMUSG00000035799	13.6213	-0.553669	-1.46781	0.0900002	0.875976	13.1417	12.5977	10.6512	12.8004	6.52259	19.8379	16.3969	15.1877	17.4873	12.4344
FAF1	Faf1	ENSMUSG00000010517	669.472	0.139133	1.10124	0.0901167	0.875976	761.538	628.085	611.644	820.884	701.43	658.787	604.045	570.63	664.685	696.105
ACVR1C	Acvr1c	ENSMUSG00000026834	664.216	0.147385	1.10756	0.0901893	0.875976	642.921	761.612	728.917	667.672	638.424	525.17	542.016	659.727	662.715	715.167
RPAP1	Rpap1	ENSMUSG00000034032	510.332	0.103435	1.07433	0.0902021	0.875976	558.017	523.764	571.893	520.683	519.406	480.715	511.358	510.746	469.977	533.793
ADHFE1	Adhfe1	ENSMUSG00000025911	371.43	-0.160866	-1.11796	0.0902115	0.875976	328.416	349.677	323.142	364.197	312.36	390.983	445.713	338.056	383.715	319.383
TNPO1	Tnpo1	ENSMUSG00000009470	2315.74	-0.0783527	-1.05581	0.0902115	0.875976	2268.47	2458.65	2299.84	2220.44	2226.81	2579.93	2384.21	2323.27	2518.4	2305.39
CPXM1	Cpxm1	ENSMUSG00000027408	139.997	-0.283794	-1.21739	0.0902934	0.875976	93.8947	119.903	129.385	137.971	132.937	175.816	130.169	198.7	125.57	117.65
COPZ2	Copz2	ENSMUSG00000018672	76.3389	-0.270812	-1.20649	0.0903001	0.875976	63.3521	52.7383	71.6675	73.9617	57.1109	69.4878	93.9938	87.6207	81.4684	52.1409
GJC3	Gjc3	ENSMUSG00000056966	908.211	0.239373	1.18048	0.0904457	0.876452	889.157	1333.58	780.858	1218.74	1001.34	918.158	1069.28	853.715	672.34	910.76
RASSF8	Rassf8	ENSMUSG00000030259	399.265	-0.266086	-1.20254	0.0904484	0.876452	379.781	401.504	303.837	347.973	337.108	305.512	615.042	400.221	336.97	476.403
ASB11	Asb11	ENSMUSG00000031382	99.8157	0.277545	1.21213	0.0905489	0.876624	138.926	91.7272	137.477	104.974	122.884	108.22	77.0253	100.303	94.0363	111.911
ZSWIM6	Zswim6	ENSMUSG00000032846	632.791	0.126482	1.09163	0.0905996	0.876624	578.996	712.407	602.719	593.391	708.152	548.829	619.037	625.503	589.465	547.19
TELO2	Telo2	ENSMUSG00000024170	571.037	0.221713	1.16612	0.090652	0.876624	553.999	775.193	534.995	701.367	531.841	435.793	586.741	523.901	501.089	608.512
IRF3	Irf3	ENSMUSG00000003184	455.096	-0.257437	-1.19535	0.0906647	0.876624	414.097	533.496	287.015	464.679	323.234	504.786	637.788	446.046	411.58	416.136
SDAD1	Sdad1	ENSMUSG00000029415	545.205	0.133669	1.09708	0.0908585	0.878017	584.471	526.818	634.826	566.561	624.058	611.048	468.104	498.888	523.684	573.386
CD14	Cd14	ENSMUSG00000051439	55.4983	-0.49118	-1.40559	0.0909868	0.878529	62.8128	51.5883	39.7854	39.3983	42.2997	38.2939	139.715	46.9778	66.6432	40.8721
KMT2B	Kmt2b	ENSMUSG00000006307	2059.66	-0.148436	-1.10837	0.0910778	0.878529	1886.3	2318.03	2044.22	2252.71	1643.18	2085.05	2256.82	2294.06	2205.82	2394.84
RPL18	Rpl18	ENSMUSG00000059070	1453.84	-0.0966264	-1.06927	0.091167	0.878529	1403.82	1451.05	1352.65	1380.86	1292.43	1436.19	1685.53	1526.48	1404.01	1308.03
NR4A2	Nr4a2	ENSMUSG00000026826	265.395	0.258861	1.19653	0.0912281	0.878529	356.048	207.194	271.505	303.896	229.131	277.952	241.828	229.792	185.215	207.97
TSPAN7	Tspan7	ENSMUSG00000058254	23759.6	-0.0672097	-1.04769	0.0912434	0.878529	22948.8	22517.9	22026.8	22298.7	25054.3	23004.7	25867.6	24614.3	23164.7	23683.3
OAZ1	Oaz1	ENSMUSG00000035242	3341.5	-0.0752049	-1.05351	0.0913072	0.878529	3195.59	3235.18	2987.68	3575.55	3049.7	3468.54	3283.81	3432.14	3390.56	3325.45
DPP7	Dpp7	ENSMUSG00000026958	519.915	-0.169426	-1.12461	0.091455	0.878529	466.141	578.222	462.141	494.467	417.135	562.463	555.853	587.625	542.545	467.853
LPL	Lpl	ENSMUSG00000015568	240.213	0.238488	1.17976	0.0914854	0.878529	228.61	254.557	258.375	241.746	238.971	181.25	174.646	261.045	220.945	198.361
CNR2	Cnr2	ENSMUSG00000062585	5.89467	-0.963474	-1.95	0.0915173	0.878529	1.88407	3.33761	5.24112	4.14042	5.53144	6.24539	8.80975	1.06011	5.12642	17.7728
LRRTM1	Lrrtm1	ENSMUSG00000060780	901.021	0.1182	1.08538	0.091563	0.878529	790.09	939.28	909.521	819.482	1039.52	833.979	793.165	788.255	868.257	858.735
PCDHB12	Pcdhb19	ENSMUSG00000043313	251.267	0.194783	1.14455	0.0916077	0.878529	300.3	253.114	317.936	252.519	297.935	301.377	190.312	209.031	283.641	256.267
C1orf162	I830077J02Rik	ENSMUSG00000074342	29.6485	0.679928	1.60206	0.0918431	0.879382	32.172	32.6722	53.9007	41.5285	30.6253	11.7296	22.1301	30.628	33.1305	20.971
NDUFS2	Ndufs2	ENSMUSG00000013593	3346.52	-0.0688222	-1.04886	0.091846	0.879382	3302.49	2982.62	3310.36	3500.53	3383.49	3578.26	3354.03	3401.93	3548	3403.91
RAB18	Rab18	ENSMUSG00000073639	3616.5	0.151994	1.1111	0.0919155	0.879571	3861.97	3268.26	4356.64	3551.15	4135.35	3644.96	2806.58	3115.82	3551.04	4138.18
MAN2B1	Man2b1	ENSMUSG00000005142	1099.2	0.124212	1.08991	0.0920736	0.880082	1115.02	1149.92	1098.54	1193.17	1082.42	888.654	1212.4	1046.7	1047.86	981.786
CAPN3	Capn3	ENSMUSG00000079110	139.761	-0.27005	-1.20585	0.0921116	0.880082	98.4961	134.281	139.196	86.0525	113.665	103.43	188.114	149.646	103.236	147.797
ALG13	Alg13	ENSMUSG00000041718	238.148	-0.209549	-1.15633	0.0921369	0.880082	220.937	249.239	211.939	158.894	239.441	235.523	234.975	259.499	307.169	215.083
TPPP	Tppp	ENSMUSG00000021573	16173.5	0.0957499	1.06862	0.0922259	0.880082	16563.7	15875.8	17448.4	16457.6	18019.9	16614.7	14405.6	14101.4	16233.6	17590.2
C20orf96	6820408C15Rik	ENSMUSG00000032680	37.6163	0.425633	1.34316	0.092276	0.880082	29.9431	51.1512	68.4944	39.7229	29.8686	44.2514	30.2311	37.0851	29.9615	20.5996
SFI1	Sfi1	ENSMUSG00000023764	748.477	-0.164137	-1.1205	0.0923467	0.880082	602.804	851.512	677.452	783.18	720.696	789.385	1006.36	823.967	739.182	712.87
COX7C	Cox7c	ENSMUSG00000017778	2010.68	-0.111716	-1.08051	0.0924137	0.880082	1782.48	2020.03	1973.15	1988.86	1749.26	2160.44	2174.69	2144.45	2021.86	1776.07
TMEM218	Tmem218	ENSMUSG00000032121	316.814	0.155602	1.11389	0.0924251	0.880082	353.392	332.439	381.497	319.418	299.378	336.711	267.234	301.006	308.054	298.098
SLC6A1	Slc6a1	ENSMUSG00000030310	9548.59	-0.0730736	-1.05196	0.09252	0.880082	9928.57	9501.74	9033.57	9552.93	10447.1	10244.3	10740	10206.1	9778.29	10020.4
GMPS	Gmps	ENSMUSG00000027823	1736.01	0.110184	1.07937	0.0926135	0.880082	1722.32	1706.42	1961.22	1713.45	1974.15	1758.94	1441.31	1573.15	1759.74	1875.09
PLEKHD1	Plekhd1	ENSMUSG00000066438	50.658	-0.293318	-1.22546	0.0927081	0.880082	44.6297	48.6539	46.061	37.6167	42.399	43.6191	43.7664	66.4926	54.6919	59.5309
RPS15	Rps15	ENSMUSG00000063457	4643	-0.137365	-1.09989	0.0928133	0.880082	4086.13	4722.85	4380.89	4811.21	3750.9	4701.18	5672.24	5150.31	4516.04	3884.65
KIN	Kin	ENSMUSG00000037262	194.549	-0.144033	-1.10499	0.0928758	0.880082	176.532	174.906	168.427	204.86	162.134	198.562	195.528	193.171	204.947	186.933
SHH	Shh	ENSMUSG00000002633	57.0122	0.28675	1.21989	0.092926	0.880082	65.2394	57.1712	67.3493	69.0016	50.3289	60.9167	34.9924	46.853	50.8682	58.4154
USH1G	Ush1g	ENSMUSG00000045288	8.05947	0.884995	1.84676	0.0929314	0.880082	9.23531	10.2138	14.1253	3.95621	10.2208	1.77353	5.53931	13.6963	4.12486	1.0027
TPM4	Tpm4	ENSMUSG00000031799	713.227	-0.151919	-1.11105	0.0929947	0.880082	666.589	741.372	686.92	581.87	566.164	667.856	907.551	740.735	665.832	621.764
SLA2	Sla2	ENSMUSG00000027636	26.1613	-0.43894	-1.35561	0.0930444	0.880082	25.6837	23.238	21.0367	23.923	19.0969	31.8467	26.2804	31.8117	37.7396	25.4453
WASHC4	Washc4	ENSMUSG00000034560	1149.17	0.104322	1.07499	0.0931196	0.880082	1085.71	1176.34	1187.1	1425.36	1260.06	1125.91	1212.7	1041.62	1173.76	1148.74
FAM111A	Fam111a	ENSMUSG00000024691	60.9301	-0.329061	-1.2562	0.0931667	0.880082	49.3546	61.3055	61.1807	55.247	47.9782	94.1457	60.8626	85.1766	45.7674	58.2354
CHRNA6	Chrna6	ENSMUSG00000031491	5.81746	-0.852436	-1.80555	0.0932261	0.880082	10.3317	1.09952	4.29432	6.23816	4.52447	10.6337	6.59035	5.28735	11.2209	14.3794
HTRA3	Htra3	ENSMUSG00000029096	85.0289	-0.288797	-1.22162	0.093278	0.880082	54.2848	93.5861	66.6199	65.5984	97.9615	75.6418	85.029	104.761	101.425	94.4075
CEP112	Cep112	ENSMUSG00000020728	62.4263	0.417452	1.33557	0.0934567	0.880082	43.6655	92.9004	58.7963	34.6245	77.3981	43.957	58.824	55.4293	39.0921	30.7249
EPHB3	Ephb3	ENSMUSG00000005958	746.262	0.144913	1.10566	0.0934904	0.880082	764.296	866.464	663.363	725.552	746.295	644.485	661.945	804.33	739.151	560.843
RGL3	Rgl3	ENSMUSG00000040146	91.2548	0.264511	1.20123	0.0935218	0.880082	93.5259	135.989	90.7621	102.825	75.4824	82.5692	92.3721	98.0515	78.4961	60.5499
DPH6	Dph6	ENSMUSG00000057147	442.182	0.11315	1.08159	0.0935547	0.880082	477.851	447.663	487.503	443.916	462.778	446.688	372.997	408.928	476.205	438.067
TRAF2	Traf2	ENSMUSG00000026942	191.042	0.168891	1.12419	0.0937948	0.881322	214.822	249.411	162.012	189.97	206.668	191.976	189.685	170.387	189.343	167.787
VPS8	Vps8	ENSMUSG00000033653	1327.01	-0.185968	-1.13758	0.0938472	0.881346	1056.94	1157.96	1085.19	1461.77	1314.86	1581.88	1547.63	1372.02	1060.96	1350.99
NEAT1	Neat1	ENSMUSG00000092274	2078.76	0.19799	1.1471	0.0939506	0.881358	2260.58	2907.39	2022.85	2326.56	2153.39	2093.61	1976.19	2306.71	1802.61	1994.34
RHOU	Rhou	ENSMUSG00000039960	1195.02	-0.137208	-1.09977	0.0939666	0.881358	1237.41	1135.85	1206.54	1147.58	1184.73	1373.04	1460.5	1009.58	1216.87	1441.86
KMT2A	Kmt2a	ENSMUSG00000002028	6219.74	0.160813	1.11792	0.0940128	0.881358	6783.23	8188.15	6201.98	6107.18	6140.25	6082.4	6228.63	5422.81	5984.03	6176.07
DNTTIP1	Dnttip1	ENSMUSG00000017299	394.848	0.130408	1.0946	0.0940545	0.881358	422.847	349.53	435.921	421.977	462.061	394.034	339.366	388.604	430.009	361.113
POLR2M	Polr2m	ENSMUSG00000032199	3683.63	-0.0552445	-1.03904	0.0941217	0.881358	3757.13	3434.11	3566.09	3562.15	3620.98	3863.52	3679.09	3802.3	3638.24	3660.17
DUSP28	Dusp28	ENSMUSG00000047067	440.656	-0.104688	-1.07526	0.0942384	0.881358	403.204	435.681	435.91	443.162	402.028	438.877	477.206	469.826	430.675	462.262
GDAP2	Gdap2	ENSMUSG00000027865	714.944	-0.136195	-1.099	0.0942858	0.881358	789.006	615.17	720.309	578.581	685.581	685	710.992	866.603	698.304	769.18
RPLP1	Rplp1	ENSMUSG00000007892	4896.57	-0.115561	-1.0834	0.0942976	0.881358	4476.52	5077.81	4595.05	4803.55	4133.48	5008.34	5708.73	5287.86	4792.48	4214.21
AKIRIN2	Akirin2	ENSMUSG00000028291	1178.7	0.0895469	1.06404	0.0943569	0.881446	1172.96	1167.44	1243.27	1089.6	1199.45	1074.42	1047.54	1107.69	1159.7	1130.07
BAX	Bax	ENSMUSG00000003873	688.903	-0.116319	-1.08397	0.0944675	0.882013	655.297	701.499	615.326	687.415	579.771	697.982	751.161	746.047	638.933	676.3
ADH5	Adh5	ENSMUSG00000028138	875.19	0.0963909	1.0691	0.0946557	0.882672	841.169	905.019	966.206	905.075	918.415	836.604	847.857	856.867	846.083	853.642
VPS37D	Vps37d	ENSMUSG00000043614	402.147	-0.126221	-1.09143	0.094741	0.882672	387.657	358.42	331.55	392.888	422.341	388.618	425.693	424.356	430.803	401.757
NDE1	Nde1	ENSMUSG00000022678	405.38	-0.202449	-1.15065	0.0947424	0.882672	328.863	429.708	380.148	368.265	369.735	364.42	631.77	372.676	363.561	429.62
RSPH1	Rsph1	ENSMUSG00000024033	51.1592	0.340143	1.26588	0.0948236	0.882672	57.0585	78.5772	54.9833	41.7095	46.7429	36.073	59.3804	47.8436	46.5432	31.4024
EPN1	Epn1	ENSMUSG00000035203	9270.92	-0.0882288	-1.06306	0.094834	0.882672	8989.47	8996.81	8774.66	8235.35	9106.74	8528.06	10625.9	9884.79	9148.67	8702.89
GRIP1	Grip1	ENSMUSG00000034813	469.624	0.148239	1.10822	0.0949105	0.882672	468.189	536.516	558.527	475.139	493.094	385.673	449.981	538.664	435.774	474.672
SERF2	Serf2	ENSMUSG00000074884	2990.82	-0.102167	-1.07338	0.0952027	0.882672	2877.61	2970.77	2690.65	2833.21	2592	3041.97	3341.05	3166.69	2920.39	2521.32
EEF2	Eef2	ENSMUSG00000034994	23748.5	-0.0783846	-1.05584	0.0952219	0.882672	23168.5	22370.1	22512.6	23213.5	23654.4	23365.7	27250.1	25111.9	22722.4	22894
MAP1LC3B	Map1lc3b	ENSMUSG00000031812	4454.58	-0.0840891	-1.06002	0.0953178	0.882672	4349.28	4092.53	4716.78	4287.04	4083.68	4585.55	4732.45	4510.81	4688.82	4301.73
AKAP11	Akap11	ENSMUSG00000022016	6427.72	0.132097	1.09589	0.0953954	0.882672	6903.48	6201.32	7518.61	6380.14	7555.19	6900.93	5203.64	5486.31	6647.41	7294.85
CEBPA	Cebpa	ENSMUSG00000034957	232.407	-0.187734	-1.13897	0.0954023	0.882672	207.849	247.1	186.419	227.268	193.572	242.6	325.307	218.569	219.626	204.585
CAPN6	Capn6	ENSMUSG00000067276	75.0186	-0.300942	-1.23195	0.095435	0.882672	79.7434	67.3408	80.7211	73.0615	63.4832	97.6913	115.802	88.6823	68.2984	78.5272
BEND3	Bend3	ENSMUSG00000038214	189.964	0.205926	1.15343	0.0954855	0.882672	232.956	195.281	194.945	225.598	213.437	159.862	173.386	237.129	190	162.203
AGPAT3	Agpat3	ENSMUSG00000001211	6668.68	-0.0760084	-1.0541	0.0955048	0.882672	6779.29	6181.63	6062.47	6710.48	6506.3	6729.2	7192.8	6498.43	6666.06	6902.32
SYK	Syk	ENSMUSG00000021457	124.935	-0.233859	-1.17598	0.0955851	0.882672	114.154	116.496	105.573	100.71	94.8191	100.318	151.379	152.008	110.335	113.655
REP15	Rep15	ENSMUSG00000040121	17.8493	0.480718	1.39544	0.0955986	0.882672	21.0745	20.5851	16.0882	31.2377	14.5726	16.819	10.796	12.5234	13.2404	20.1879
MYO1H	Myo1h	ENSMUSG00000066952	41.5903	0.384999	1.30586	0.0956398	0.882672	33.1815	55.7341	38.915	40.5923	55.5394	24.4956	41.0892	39.4224	22.0103	45.3713
ARMC6	Armc6	ENSMUSG00000002343	468.689	-0.125541	-1.09092	0.0957238	0.882672	508.049	478.122	455.952	484.612	396.961	529.543	441.553	535.189	547.521	477.304
OMD	Omd	ENSMUSG00000048368	37.9438	-0.382822	-1.30389	0.095898	0.882672	29.2265	20.6085	39.0346	42.3003	33.2459	48.6251	52.1613	40.442	38.8445	32.8871
DPP4	Dpp4	ENSMUSG00000035000	139.34	-0.385935	-1.30671	0.0959006	0.882672	135.308	80.0882	150.505	130.623	128.277	168.887	98.3625	175.715	109.559	268.626
ZDHHC14	Zdhhc14	ENSMUSG00000034265	774.097	0.162552	1.11926	0.0959433	0.882672	723.866	863.491	722.814	728.312	797.017	651.283	753.691	711.512	636.873	673.774
PARVB	Parvb	ENSMUSG00000022438	463.419	-0.175711	-1.12952	0.0959909	0.882672	461.043	484.215	416.776	399.303	416.097	435.534	652.144	508.103	390.15	479.913
UBAC1	Ubac1	ENSMUSG00000036352	741.282	-0.0948179	-1.06793	0.0960284	0.882672	689.605	698.146	696.419	719.19	710.961	711.337	772.914	774.463	779.294	718.915
BCL2	Bcl2	ENSMUSG00000057329	601.457	0.159979	1.11727	0.096119	0.882672	561.24	714.475	584.316	547.971	608.724	517.058	558.702	526.777	531.135	566.003
FGD5	Fgd5	ENSMUSG00000034037	242.471	-0.270533	-1.20625	0.0961972	0.882672	189.037	230.772	207.904	235.823	160.898	184.016	286.375	312.031	217.87	235.269
NCF1	Ncf1	ENSMUSG00000015950	237.893	-0.220342	-1.16501	0.0963449	0.882672	275.174	224.766	183.641	194.263	196.735	243.483	344.785	230.676	198.141	234.015
B4GALT3	B4galt3	ENSMUSG00000052423	969.892	-0.0867332	-1.06196	0.0963597	0.882672	852.146	895.389	893.721	947.176	946.634	948.944	935.527	1013.19	947.11	972.94
GMEB1	Gmeb1	ENSMUSG00000028901	472.466	0.160273	1.1175	0.0964252	0.882672	483.952	503.091	531.511	466.763	392.628	439.581	373.274	477.482	478.032	357.969
CCDC15	Ccdc15	ENSMUSG00000034303	48.999	0.323686	1.25152	0.0964644	0.882672	71.4933	61.4726	58.2145	57.5418	46.3704	57.3625	49.6378	29.4716	60.6782	37.9751
ABHD18	Abhd18	ENSMUSG00000037818	612.353	0.220614	1.16523	0.0966173	0.882672	683.004	681.192	578.411	719.933	661.37	813.045	641.075	507.951	458.822	437.399
IL4I1	Il4i1	ENSMUSG00000074141	16.5194	0.781145	1.71849	0.0966553	0.882672	35.5332	6.87547	32.0874	17.7138	7.59853	10.3502	7.35053	17.2735	11.5576	8.97908
LAPTM4A	Laptm4a	ENSMUSG00000020585	3458.18	-0.0607398	-1.043	0.0967023	0.882672	3366.07	3499.03	3326.93	3391.75	3249.9	3345.75	3569.04	3575.06	3590.82	3478.62
RAD18	Rad18	ENSMUSG00000030254	168.874	0.208342	1.15536	0.0967053	0.882672	195.25	176.663	229.544	161.722	189.622	158.854	172.677	138.577	166.562	187.568
ARID1B	Arid1b	ENSMUSG00000069729	1813.48	0.0963766	1.06909	0.0967168	0.882672	1844.08	1854.28	1998.9	1721.68	2049.95	1809.1	1538.74	1704.05	1906.17	1897.76
BAALC	Baalc	ENSMUSG00000022296	6612.97	-0.0484735	-1.03417	0.0967329	0.882672	6138.09	6208.03	6194.84	6191.05	6324.03	6250.92	6553.7	6586.63	6471.9	6260.78
STARD7	Stard7	ENSMUSG00000027367	2756.18	0.0711426	1.05055	0.0967366	0.882672	2800.23	2721.37	2783.15	2779.23	3030.31	2706.97	2563.48	2619.01	2729.05	2817.87
SRA1	Sra1	ENSMUSG00000006050	502.673	-0.114175	-1.08236	0.0968168	0.882752	461.296	501.632	492.042	474.442	470.029	493.181	578.941	520.308	519.735	486.946
SGMS1-AS1	2700046G09Rik	ENSMUSG00000097787	46.216	0.344891	1.27006	0.0968454	0.882752	73.2248	39.0354	65.601	45.9669	49.2992	44.5662	32.4707	44.5684	45.1564	48.2136
ARHGEF39	Arhgef39	ENSMUSG00000051517	7.97431	0.867252	1.82418	0.0970884	0.884055	11.8701	21.7943	3.40593	11.7455	4.19233	5.06112	7.62742	7.44674	6.20963	1.49108
DNAJC19	Dnajc19	ENSMUSG00000027679	395.853	-0.146038	-1.10653	0.0972314	0.88444	331.025	314.424	416.811	382.987	374.297	396.456	402.549	411.196	421.273	379.434
AK9	Ak9	ENSMUSG00000091415	5.97528	1.05477	2.07738	0.0972337	0.88444	7.65293	10.9649	11.5921	10.4112	5.45911	6.21733	7.75763	4.23534	2.0421	1.91886
TFB1M	Tfb1m	ENSMUSG00000036983	75.2007	0.225626	1.16928	0.0973022	0.88444	82.8293	66.5966	102.5	82.2239	73.4335	72.9294	65.2707	72.491	60.4901	76.5597
RHPN1	Rhpn1	ENSMUSG00000022580	223.58	-0.324812	-1.2525	0.0973822	0.88444	177.214	240.864	198.059	161.651	155.421	141.326	297.466	370.483	194.494	171.216
CTC1	Ctc1	ENSMUSG00000020898	999.893	-0.150724	-1.11013	0.09742	0.88444	1114.67	930.853	764.596	872.13	977.166	1020.23	1212.7	1021.91	825.06	1095.31
NSMAF	Nsmaf	ENSMUSG00000028245	1127.75	-0.126241	-1.09145	0.0974907	0.88444	1069.62	1226.76	1153.08	1096.43	980.934	1200.05	1199.64	1355.41	1184.55	1090.13
EPOR	Epor	ENSMUSG00000006235	115.844	0.228897	1.17194	0.0975471	0.88444	136.312	115.797	145.567	110.008	118.206	122.831	100.063	110.276	102.254	97.8367
ACAT2	Acat3	ENSMUSG00000062480	128.901	-0.336503	-1.26269	0.0975842	0.88444	126.451	141.003	70.1126	132.876	93.5912	100.986	105.432	242.43	147.865	119.432
RNF43	Rnf43	ENSMUSG00000034177	80.5416	0.328075	1.25534	0.0976584	0.88444	123.963	96.7886	65.5406	76.7036	56.1718	66.7814	82.5976	64.9261	58.0381	59.4148
WDR6	Wdr6	ENSMUSG00000066357	2724.98	0.123676	1.08951	0.0977222	0.88444	2825.4	2298.99	2966.94	2690.19	3154.34	2640.19	2273.19	2530.5	2423.25	2924.57
NEFH	Nefh	ENSMUSG00000020396	1136.64	-0.165903	-1.12187	0.0977315	0.88444	1262.94	1153.24	1008.36	1124.49	1171.47	1532.02	1055.81	1131.08	1360.01	1336.13
COL14A1	Col14a1	ENSMUSG00000022371	45.9704	-0.355845	-1.27973	0.0979518	0.885527	39.6435	29.6424	34.3134	49.4644	48.9791	52.144	38.0929	78.5521	42.986	48.5747
MT-ATP8	mt-Atp8	ENSMUSG00000064356	27351.8	-0.194931	-1.14467	0.0981139	0.886254	29149.5	26881.8	27009.4	20252.1	25904	28036	32822.8	33084.5	26229.9	27716.8
DIDO1	Dido1	ENSMUSG00000038914	1854.71	0.085728	1.06122	0.0982485	0.886254	2028.44	1896.11	1982.54	1948.39	1999.52	1778.81	1819.51	1812.31	1998.14	1880.7
LPAR5	Lpar5	ENSMUSG00000067714	9.3969	0.675193	1.59681	0.0985599	0.886254	17.9787	7.13191	10.5649	7.99347	9.91414	5.086	9.53796	10.3088	5.59612	3.86995
TTBK2	Ttbk2	ENSMUSG00000090100	3086.32	0.136785	1.09945	0.09863	0.886254	3569.42	3275.87	3423.52	3170.29	3526.55	3568.78	2521.67	2568.26	3330.49	3440.36
CHD1	Chd1	ENSMUSG00000023852	761.255	0.119535	1.08638	0.0986333	0.886254	812.954	913.258	697.847	893.495	808.864	760.837	761.314	760.046	706.089	808.095
SLC38A2	Slc38a2	ENSMUSG00000022462	3954.12	-0.111178	-1.08011	0.0988403	0.886254	4003.6	3825.58	3606.97	4030.34	3637.22	4468.97	4296.22	3564.11	4104.16	4199.26
COQ7	Coq7	ENSMUSG00000030652	354.785	-0.126595	-1.09171	0.0988506	0.886254	337.869	325.429	342.03	328.166	369.792	415.582	332.055	356.741	389.485	363.504
ASS1	Ass1	ENSMUSG00000076441	598.377	0.116474	1.08408	0.0989128	0.886254	605.307	638.062	666.807	552.047	667.082	570.946	573.029	582.688	534.27	624.713
SLAIN1	Slain1	ENSMUSG00000055717	966.202	0.152622	1.11159	0.0989324	0.886254	970.234	1232.24	948.882	1042.34	1032.76	951.085	940.899	952.972	817.685	1037.72
COMMD6	Commd6	ENSMUSG00000075486	527.307	-0.137948	-1.10034	0.0989562	0.886254	518.055	516.996	443.443	514.85	453.689	559.112	520.342	536.892	514.028	560.517
ARHGEF40	Arhgef40	ENSMUSG00000004562	539.934	-0.191324	-1.14181	0.0990088	0.886254	594.693	458.882	410.017	525.557	546.163	572.038	520.068	738.229	636.712	433.5
ATP5MF	Atp5j2	ENSMUSG00000038690	1745.95	-0.119308	-1.08621	0.0991566	0.886254	1852.85	1696.08	1618.02	1578.16	1429.08	1905.61	1922.95	1753.75	1661.61	1633.49
MSRB1	Msrb1	ENSMUSG00000075705	263.63	-0.188946	-1.13993	0.0992047	0.886254	310.186	253.056	236.067	211.496	198.68	258.213	325.218	275.612	238.558	282.984
XAF1	Xaf1	ENSMUSG00000040483	84.168	0.301862	1.23273	0.0992079	0.886254	118.15	69.7075	75.0459	114.78	105.7	71.3163	67.4027	93.9253	63.8331	96.4609
MMS19	Mms19	ENSMUSG00000025159	903.913	0.123281	1.08921	0.0992617	0.886254	867.484	932.41	995.139	949.21	987.759	940.35	725.451	951.313	880.075	846.451
LDOC1	Ldoc1	ENSMUSG00000057615	17.6301	-0.468462	-1.38363	0.0993223	0.886254	12.0017	14.5557	13.9716	16.4287	13.8161	16.8183	23.1622	27.275	9.30926	21.4456
HEATR6	Heatr6	ENSMUSG00000000976	479.009	0.189503	1.14037	0.099446	0.886254	516.73	532.725	470.095	635.546	613.029	428.835	497.812	594.052	552.184	358.395
DDX5	Ddx5	ENSMUSG00000020719	20768.9	0.0549469	1.03882	0.0994623	0.886254	20875.5	20552.5	21893	22087.5	20871.4	20283.5	20040.4	19930.1	21134.7	20915.6
LPO	Lpo	ENSMUSG00000009356	18.1471	0.97755	1.96912	0.0995082	0.886254	11.6901	28.8495	3.99334	8.31507	39.756	7.89483	13.8362	6.24297	9.07285	7.94211
DPM1	Dpm1	ENSMUSG00000078919	670.845	0.200598	1.14917	0.0995556	0.886254	936.423	552.13	824.242	575.236	718.928	624.863	487.966	633.227	722.477	665.748
TMPRSS5	Tmprss5	ENSMUSG00000032268	11.7244	0.809707	1.75285	0.0995793	0.886254	10.278	33.4324	6.54253	12.8949	7.86365	5.31061	6.61526	11.4566	9.71516	5.06606
GSTA3	Gsta3	ENSMUSG00000025934	24.1382	-0.510825	-1.42486	0.099599	0.886254	14.1483	15.7621	22.837	34.9453	14.8451	15.9325	31.5078	29.6805	44.1184	25.2671
PSMA1	Psma1	ENSMUSG00000030751	1441.57	0.06356	1.04504	0.0997709	0.886254	1423.39	1406.2	1532.09	1415.11	1455.78	1424.71	1370.81	1336.46	1403.15	1382.89
VMAC	Vmac	ENSMUSG00000054723	261.971	-0.147615	-1.10774	0.0998361	0.886254	250.007	240.122	243.501	283.693	227.795	264.54	302.027	266.52	290.753	256.378
HRC	Hrc	ENSMUSG00000038239	7.14133	0.763271	1.69733	0.0998521	0.886254	13.838	4.61702	9.42645	12.4376	8.09998	4.42817	6.87234	10.9175	3.05869	3.81876
CNBD2	Cnbd2	ENSMUSG00000038085	121.443	0.213236	1.15929	0.0998591	0.886254	121.788	153.741	141.902	151.554	128.219	117.886	96.4489	134.115	144.719	106.084
TRAK2	Trak2	ENSMUSG00000026028	5575.96	0.0759367	1.05405	0.0999504	0.886254	5771.19	5791.79	5330.13	5830.11	5943.58	5576.21	5556.31	5061.44	5224.17	5778.25
FMR1	Fmr1	ENSMUSG00000000838	1979.87	0.0910131	1.06512	0.0999892	0.886254	2054.12	2103.96	2163.83	2084.96	2112.91	2126.88	1665.8	2002.04	2061.93	2016.32
PRKCH	Prkch	ENSMUSG00000021108	125.627	-0.251236	-1.19023	0.100065	0.886254	97.8563	146.551	93.6532	116.825	126.821	125.232	174.8	132.742	150.314	110.042
EPC1	Epc1	ENSMUSG00000024240	850.693	0.0962091	1.06896	0.100069	0.886254	870.489	909.252	983.416	837.139	867.494	812.066	880.157	910.315	747.783	828.719
SFMBT1	Sfmbt1	ENSMUSG00000006527	866.154	0.119488	1.08635	0.100124	0.886254	919.783	801.576	1033.69	913.823	957.736	880.712	715.486	840.527	875.84	943.869
UQCC2	Uqcc2	ENSMUSG00000024208	853.136	-0.135013	-1.0981	0.100135	0.886254	883.402	848.389	725.413	919.59	690.801	989.046	959.672	905.718	849.758	762.226
ATP6V1F	Atp6v1f	ENSMUSG00000004285	1302.5	-0.0901281	-1.06446	0.100172	0.886254	1262.3	1249.71	1266.35	1277.27	1093.04	1269.96	1373.5	1357.43	1283.07	1260.19
OCM2	Ocm	ENSMUSG00000029618	7.40495	-0.924175	-1.8976	0.100251	0.886254	4.25884	0	3.022	8.0882	11.458	5.95757	11.6761	11.0729	10.9669	12.269
MET	Met	ENSMUSG00000009376	298.404	0.522959	1.4369	0.100267	0.886254	316.783	240.9	336.824	545.58	429.363	293.776	212.396	190.932	250.054	353.723
TSHR	Tshr	ENSMUSG00000020963	14.6895	0.663066	1.58344	0.100372	0.886254	16.9233	21.5425	32.504	6.16408	17.6659	16.1647	11.0378	7.06661	10.3412	14.6506
ZNF827	Zfp827	ENSMUSG00000071064	1308.56	0.0915358	1.0655	0.100504	0.886254	1364.31	1354.02	1261.57	1354.74	1437.15	1143.04	1206.26	1423.33	1286.14	1302.67
DMKN	Dmkn	ENSMUSG00000060962	9.3949	0.799346	1.74031	0.100528	0.886254	9.2832	26.486	8.98589	9.61063	4.1863	5.96728	11.1892	6.01976	4.74671	5.5193
MAP3K10	Map3k10	ENSMUSG00000040390	5125.55	-0.081323	-1.05799	0.100572	0.886254	4709.05	5213.24	4491.17	5129	4701.51	4906.25	5530.57	5389.97	5097.03	4726.41
NRG2	Nrg2	ENSMUSG00000060275	138.682	-0.349551	-1.27416	0.100587	0.886254	166.929	100.092	120.839	121.612	123.962	119.389	90.8284	230.688	181.117	190.962
VLDLR	Vldlr	ENSMUSG00000024924	2154.28	0.11737	1.08476	0.100591	0.886254	2341.75	2249.41	2213.61	2261.06	2491.76	2028.5	1811.36	1959.98	2464.67	2392.66
MED17	Med17	ENSMUSG00000031935	524.803	-0.144028	-1.10499	0.100748	0.886912	574.487	516.295	466.854	452.688	472.456	501.422	543.856	546.072	601.61	549.982
F3	F3	ENSMUSG00000028128	1004.81	-0.15104	-1.11037	0.100766	0.886912	1028.64	861.996	850.405	1066.66	852.35	1082.47	1159.86	1000.51	975.072	957.088
KBTBD11	Kbtbd11	ENSMUSG00000055675	3328.27	-0.120041	-1.08677	0.100991	0.887644	3341.34	3175.49	3149.21	3162.52	3347.7	3534.2	3721.22	2991.37	3578.63	3756.92
SRD5A1	Srd5a1	ENSMUSG00000021594	225.832	0.216587	1.16198	0.101005	0.887644	232.242	217.716	201.433	316.037	246.081	210.204	235.252	177.433	190.425	229.495
LRP8	Lrp8	ENSMUSG00000028613	2495.38	0.12682	1.09188	0.10105	0.887644	2975.93	2764.5	2263.81	2417.2	2397.55	2297.45	2412.31	2666.24	2248.82	2116.65
UBAP1L	Ubap1l	ENSMUSG00000086228	51.5427	-0.403051	-1.3223	0.101124	0.887846	32.697	74.1809	29.2416	63.9197	34.9063	74.5299	75.6933	53.9346	58.1085	46.5035
TAF5	Taf5	ENSMUSG00000025049	159.363	0.178691	1.13186	0.101326	0.888397	193.078	139.055	148.319	156.863	149.272	156.962	124.558	149.144	144.947	119.291
SRCAP	Srcap	ENSMUSG00000053877	3017.81	0.133654	1.09707	0.101379	0.888397	3499.93	2846.72	3956.48	3205.41	3221.19	3334.39	2540.06	3296.66	2935.36	3139.06
IL13RA1	Il13ra1	ENSMUSG00000017057	152.065	-0.18305	-1.13528	0.101403	0.888397	130.863	166.687	142.212	127.395	133.662	158.678	184.086	164.228	140.885	147.69
SLC12A3	Slc12a3	ENSMUSG00000031766	16.9529	-0.766896	-1.7016	0.101445	0.888397	8.47755	18.5238	5.53975	21.3773	6.34711	8.8305	18.8304	26.0566	22.5532	25.4198
LRRC32	Lrrc32	ENSMUSG00000090958	110.351	0.290019	1.22266	0.101481	0.888397	175.106	122.706	104.01	92.1008	92.1413	75.4198	127.6	112.661	84.1451	77.6467
ARRDC1	Arrdc1	ENSMUSG00000026972	207.17	-0.168142	-1.12361	0.101599	0.888397	203.648	186.176	219.593	210.923	171.702	215.355	233.944	259.743	218.84	184.788
RPL17	Rpl17	ENSMUSG00000062328	4048.3	-0.161077	-1.11812	0.101675	0.888397	4105.93	3954.88	4154.72	3939.21	2829.39	4511.37	4827.14	4584.86	3929.62	3373.14
GDPD2	Gdpd2	ENSMUSG00000019359	74.5532	0.242758	1.18325	0.101743	0.888397	93.927	68.3091	70.5919	79.3223	83.7014	70.401	64.1827	48.9014	75.1756	77.4322
FOXC2	Foxc2	ENSMUSG00000046714	42.7075	-0.426036	-1.34354	0.101907	0.888397	18.6581	21.8103	52.9216	29.4037	42.419	33.0798	43.5526	51.2448	57.782	36.6015
CHRNB1	Chrnb1	ENSMUSG00000041189	16.8458	-0.69131	-1.61475	0.10192	0.888397	8.25638	18.7005	11.5678	9.09503	15.4952	20.0352	31.2266	17.4108	12.7617	19.7483
ZFYVE26	Zfyve26	ENSMUSG00000066440	712.9	-0.234638	-1.17661	0.101928	0.888397	736.122	664.794	640.595	742.572	609.559	773.477	803.737	981.935	980.772	464.059
PPHLN1	Pphln1	ENSMUSG00000036167	767.82	0.129862	1.09419	0.101982	0.888397	844.211	852.943	839.174	770.429	811.023	780.185	685.803	629.436	838.3	830.079
GSTM3	Gstm5	ENSMUSG00000004032	2312.81	-0.0963097	-1.06904	0.102006	0.888397	2240.94	2108.15	2225.93	2287.55	2045.75	2267.38	2663.39	2347.1	2267.93	2119.23
MGA	Mga	ENSMUSG00000033943	1912.21	0.127118	1.09211	0.102009	0.888397	1684.3	2147.8	2127.64	2054.53	1905.71	1674.56	1596.09	1888.48	1816.5	2104.64
UOX	Uox	ENSMUSG00000028186	10.209	-0.547327	-1.46138	0.102105	0.888397	12.2116	10.1539	11.4623	6.95951	9.17928	14.1284	11.5916	19.3881	14.2965	12.2265
PODXL2	Podxl2	ENSMUSG00000033152	3533.64	-0.100355	-1.07204	0.102112	0.888397	3406.81	3820.18	3034.4	3435.01	3267.02	3505.47	3619.29	3963.66	3695.77	3396.1
TSKS	Tsks	ENSMUSG00000059891	20.9201	0.477483	1.39231	0.102124	0.888397	23.584	15.3965	18.1078	17.6926	38.1864	9.24086	17.3647	22.5109	19.7639	12.2346
PRKD2	Prkd2	ENSMUSG00000041187	129.938	-0.309992	-1.2397	0.102128	0.888397	88.8061	134.001	106.816	98.5267	129.777	145.196	198.547	128.074	94.0396	125.168
RGS10	Rgs10	ENSMUSG00000030844	381.821	-0.153803	-1.1125	0.102234	0.888753	415.526	339.156	279	379.484	342.34	398.877	369.318	464.482	364.89	357.794
LETM2	Letm2	ENSMUSG00000037363	363.194	-0.164787	-1.121	0.102345	0.888753	336.685	364.485	353.292	406.244	321.284	494.15	355.903	368.681	391.486	387.37
CCR5	Ccr5	ENSMUSG00000079227	151.458	0.693339	1.61702	0.102504	0.888753	69.4129	224.58	171.047	121.794	207.051	51.8586	141.318	174.582	60.9463	64.5939
PHF20	Phf20	ENSMUSG00000038116	1957.84	0.105629	1.07596	0.102507	0.888753	2071.31	1886.91	2233.86	2025.23	2100.92	2108.5	1719.52	1668.97	2013.58	2075.21
LRRC56	Lrrc56	ENSMUSG00000038637	120.653	0.351504	1.27589	0.10251	0.888753	91.5623	84.9623	163.45	141.469	135.589	71.6127	104.905	82.9909	126.123	97.5738
HEMK1	Hemk1	ENSMUSG00000032579	246.053	0.275288	1.21024	0.102547	0.888753	213.536	302.374	239.175	385.934	222.149	184.99	227.938	298.395	239.875	174.155
CGREF1	Cgref1	ENSMUSG00000029161	383.169	-0.113003	-1.08148	0.102604	0.888753	351.84	342.331	356.521	339.939	352.91	375.347	367.214	412.083	363.57	368.095
ARHGEF25	Arhgef25	ENSMUSG00000019467	5522.95	-0.0987451	-1.07084	0.102619	0.888753	5492.39	5045.88	5027.37	5560.73	5241.71	5220.37	6070.85	6405.93	5385.13	5160.39
TMEM132E	Tmem132e	ENSMUSG00000020701	207.979	0.221808	1.16619	0.102635	0.888753	220.584	327.152	180.107	232.932	197.544	174.563	215.785	206.924	219.943	174.439
APBB1	Apbb1	ENSMUSG00000037032	8908.28	-0.071709	-1.05096	0.102732	0.888936	9215.45	8343.47	8817.73	8236.45	9408.17	8959.93	9371.02	9054.2	9403.65	9483.14
CCDC134	Ccdc134	ENSMUSG00000068114	335.321	0.258603	1.19632	0.102826	0.888936	270.66	412.89	237.258	454.397	328.586	297.883	405.128	247.99	239.002	234.887
XPO4	Xpo4	ENSMUSG00000021952	541.508	0.097421	1.06986	0.102863	0.888936	555.226	563.736	604.512	546.636	600.379	510.838	495.78	533.065	575.245	568.231
TOR3A	Tor3a	ENSMUSG00000060519	142.463	0.208002	1.15509	0.102936	0.888936	169.263	144.068	150.726	181.557	114.345	106.606	133.296	167.73	123.27	125.794
KDM5B	Kdm5b	ENSMUSG00000042207	1572.19	0.0871789	1.06229	0.102962	0.888936	1721.8	1537.67	1547.27	1662.17	1648.17	1487.11	1559	1426.78	1541.58	1629.6
PITPNM1	Pitpnm1	ENSMUSG00000024851	5498.32	-0.0951202	-1.06815	0.102963	0.888936	5034.13	5715.37	5052.49	5250.38	5007.06	5032.3	6160.53	5973.98	5391.74	5278.49
ATG2A	Atg2a	ENSMUSG00000024773	1511.21	-0.101757	-1.07308	0.10306	0.888936	1503.6	1564.89	1346.65	1551.9	1323.54	1486.94	1584.04	1748.88	1572.53	1430.94
CXCL16	Cxcl16	ENSMUSG00000018920	30.088	0.408928	1.3277	0.103088	0.888936	28.3034	40.6785	50.9664	21.4419	23.8417	25.0624	21.6254	33.7095	23.1433	17.6483
GALK1	Galk1	ENSMUSG00000020766	158.911	-0.194517	-1.14434	0.103109	0.888936	154.322	149.583	159.632	157.005	135.136	188.118	128.754	198.199	182.273	165.722
COL18A1	Col18a1	ENSMUSG00000001435	109.858	-0.248856	-1.18826	0.103389	0.890909	105.051	124.841	84.5283	110.524	107.304	121.89	106.15	176.553	98.5923	129.084
ACSBG1	Acsbg1	ENSMUSG00000032281	3312.32	-0.148569	-1.10847	0.103465	0.891129	3267.01	3272.88	2448.33	3505.25	3164.56	3432.05	3922.5	4046.9	3117.43	2841.49
RIIAD1	Riiad1	ENSMUSG00000028139	22.9001	0.440727	1.35729	0.103724	0.892264	38.9935	19.0812	18.0677	33.5365	21.3302	25.1678	15.0167	20.5341	16.0785	19.955
CWC22	Cwc22	ENSMUSG00000027014	443.845	0.261713	1.1989	0.103744	0.892264	404.837	348.009	747.563	540.979	517.813	415.993	472.727	426.132	410.528	405.38
RAD51C	Rad51c	ENSMUSG00000007646	73.3811	0.352666	1.27692	0.103783	0.892264	81.5133	108.436	66.1967	107.832	59.1658	97.1276	45.242	53.3148	69.3488	61.905
VASN	Vasn	ENSMUSG00000039646	261.126	-0.17759	-1.13099	0.103859	0.892264	280.337	269.608	212.131	227.329	212.653	290.843	272.407	255.836	259.376	280.266
CDC5L	Cdc5l	ENSMUSG00000023932	1149.45	0.103277	1.07421	0.1039	0.892264	1138.42	1128.67	1275.07	1159.97	1273.79	1140.15	1057.09	989.398	1118.27	1255.63
ARL5B	Arl5b	ENSMUSG00000017418	729.695	0.165195	1.12132	0.104258	0.893236	823.118	701.787	727.685	740.958	933.974	801.64	555.916	604.712	785.517	754.466
FES	Fes	ENSMUSG00000053158	94.7727	-0.370103	-1.29244	0.104266	0.893236	72.9513	86.2781	80.8787	89.0504	59.4365	139.65	125.217	97.6228	73.6245	67.1106
ZNF559-ZNF177	Zfp965	ENSMUSG00000078896	161.417	0.199223	1.14808	0.104451	0.894066	167.649	196.816	161.754	186.158	173.825	163.241	188.68	129.959	131.744	157.94
PTGES	Ptges	ENSMUSG00000050737	144.038	0.273464	1.20871	0.104487	0.894066	172.922	151.073	109.264	107.462	155.345	139.687	98.1181	107.299	96.3703	134.058
ARMC10	Armc10	ENSMUSG00000038525	461.789	0.11362	1.08194	0.104577	0.894066	521.949	445.098	495.757	444.206	466.767	429.229	423.212	462.646	418.905	460.735
TAOK1	Taok1	ENSMUSG00000017291	4148.41	0.0696136	1.04944	0.104591	0.894066	4154.46	4194.04	4491.84	4136.48	4450.32	4142.51	3792.07	3865.56	4306.95	4308.44
MDFI	Mdfi	ENSMUSG00000032717	11.4671	0.65123	1.57051	0.104616	0.894066	14.2322	17.1493	8.72655	15.6288	7.83291	7.05716	5.13973	17.278	4.52777	6.87444
RDH5	Rdh5	ENSMUSG00000025350	41.8106	-0.38239	-1.3035	0.104723	0.894083	33.2826	60.942	21.4458	29.0801	32.1641	47.9609	52.854	52.7711	42.1661	33.1712
NEDD4	Nedd4	ENSMUSG00000032216	10512.4	0.0983356	1.07054	0.104755	0.894083	10238.2	10193.7	11402.9	11101.8	11622.3	10600.9	8858.78	9841.78	10248.2	11412.3
GNPNAT1	Gnpnat1	ENSMUSG00000037722	319.111	0.167956	1.12347	0.10482	0.894083	384.664	372.087	300.133	355.143	271.265	281.894	278.669	295.224	322.213	319.417
PSMD10	Psmd10	ENSMUSG00000031429	248.637	0.130696	1.09482	0.104992	0.894635	272.455	275.297	225.869	256.733	223.194	243.322	233.293	218.615	219.52	228.546
C2CD4C	C2cd4c	ENSMUSG00000045912	549.037	0.166762	1.12254	0.105126	0.894635	538.491	564.926	484.968	482.866	651.936	453.417	462.339	513.911	403.111	595.302
ARL6	Arl6	ENSMUSG00000022722	480.895	0.131544	1.09547	0.105132	0.894635	485.318	440.567	577.639	466.332	523.899	468.987	396.515	427.871	514.825	467.211
MYSM1	Mysm1	ENSMUSG00000062627	1065.59	0.100781	1.07235	0.105188	0.894635	1115.7	1027.86	1228.59	1113.31	1103.28	1094.32	877.217	1086.49	1065.69	1083.3
MTMR3	Mtmr3	ENSMUSG00000034354	2437.6	0.0758084	1.05395	0.105268	0.894635	2383.57	2387.82	2633.34	2499.71	2705.88	2457.05	2286.95	2244.24	2505.93	2469.56
EPB41L5	Epb41l5	ENSMUSG00000026383	256.765	0.198257	1.14731	0.10529	0.894635	293.162	297.611	291.912	263.003	228.324	235.772	209.942	254.552	247.436	248.027
POU3F2	Pou3f2	ENSMUSG00000095139	1030.67	0.13399	1.09732	0.105419	0.895304	1051.53	1117.07	980.909	1073.76	1090.03	935.793	944.697	904.985	1066.57	990.648
RAPH1	Raph1	ENSMUSG00000026014	2136.51	0.108233	1.07791	0.105578	0.895437	2366.89	2418.18	2290.17	2151.48	2347.61	2124.53	1793.05	2059.24	2318.72	2444.76
MTBP	Mtbp	ENSMUSG00000022369	48.4197	-0.415865	-1.3341	0.105592	0.895437	51.7737	59.8481	35.3479	33.0348	33.7575	87.8812	48.2786	69.6254	35.5536	45.7334
MBOAT2	Mboat2	ENSMUSG00000020646	1413.53	0.105316	1.07573	0.105691	0.895437	1427.29	1631.27	1545.95	1362.55	1438.78	1415.66	1271.69	1456.22	1351.44	1384.76
CXXC5	Cxxc5	ENSMUSG00000046668	1610.88	0.109089	1.07855	0.105712	0.895437	1672.47	1841.47	1536.91	1475.42	1695.71	1524.69	1498.6	1636.99	1383.31	1578.09
HSPBP1	Hspbp1	ENSMUSG00000063802	1139.53	-0.0980601	-1.07033	0.105739	0.895437	1184	1107	1021.14	1000.47	1214.27	1204.45	1216.59	1161.98	1152.17	1182.26
PTGIS	Ptgis	ENSMUSG00000017969	32.0845	-0.403487	-1.3227	0.105804	0.89556	28.2831	15.2869	36.867	21.4006	24.0842	20.6383	36.2997	40.9349	28.8679	40.4352
HEBP2	Hebp2	ENSMUSG00000019853	58.7051	0.377183	1.2988	0.10598	0.896179	56.262	33.5225	42.2242	103.869	85.1812	55.7117	54.6255	49.501	44.6211	40.0058
TMEM252	Tmem252	ENSMUSG00000048572	49.0717	-0.693711	-1.61744	0.106059	0.896179	49.3958	13.1267	63.5546	38.8651	32.6284	45.4539	169.488	33.5401	41.7987	29.9492
ROR1	Ror1	ENSMUSG00000035305	21.9916	-0.41903	-1.33703	0.106217	0.896179	13.4117	18.4932	16.1781	18.519	15.553	12.4567	26.0145	19.784	28.5895	23.3926
DUSP13	Dusp13	ENSMUSG00000021768	8.26161	0.839611	1.78957	0.106275	0.896179	6.31757	6.61506	4.04985	23.7058	17.6698	4.59802	7.67455	6.48327	12.0272	2.55117
GGCT	Ggct	ENSMUSG00000002797	271.397	-0.205622	-1.15318	0.106294	0.896179	215.085	241.805	265.498	266.834	249.644	230.552	326.033	279.404	281.068	312.819
NEK4	Nek4	ENSMUSG00000021918	612.007	0.0863742	1.0617	0.106329	0.896179	619.107	637.238	631.595	645.225	661.779	634.351	608.572	559.354	605.565	600.404
TMEM82	Tmem82	ENSMUSG00000043085	20.7979	-0.512011	-1.42604	0.10645	0.896179	7.94009	28.1698	26.9701	20.9866	17.3188	15.9996	44.0908	33.3502	30.3182	20.0789
PHF7	Phf7	ENSMUSG00000021902	97.4563	-0.222429	-1.1667	0.106564	0.896179	102.525	65.0629	107.489	86.5793	96.5656	114.078	108.826	104.354	104.8	103.201
CLIP4	Clip4	ENSMUSG00000024059	976.505	0.138557	1.1008	0.106587	0.896179	1015.54	971.57	1289.38	917.98	1062.97	939.471	812.787	985.944	955.03	1081.01
GPR83	Gpr83	ENSMUSG00000031932	533.04	0.157542	1.11539	0.106662	0.896179	632.642	469.584	519.613	554.46	598.851	500.607	506.813	444.49	558.102	479.506
L3MBTL3	L3mbtl3	ENSMUSG00000039089	671.463	0.0935814	1.06702	0.106908	0.896179	680.628	624.303	685.14	668.823	763.28	659.248	600.34	662.498	649.903	639.901
TMSB4X	Tmsb4x	ENSMUSG00000049775	9461.11	-0.108465	-1.07808	0.106912	0.896179	8543.59	9693.36	9744.64	8956.53	7770.01	9493.15	10839.2	9427.26	9483.75	8953.26
LACTB2	Lactb2	ENSMUSG00000025937	546.578	-0.122963	-1.08897	0.106915	0.896179	579.697	511.772	536.266	541.431	503.393	570.864	580.191	575.585	549.815	635.061
DIS3L2	Dis3l2	ENSMUSG00000053333	542.193	0.10772	1.07752	0.107048	0.896179	582.203	477.898	590.849	558.491	630.346	542.345	501.364	502.125	558.045	533.312
DEPDC5	Depdc5	ENSMUSG00000037426	1359.91	0.138813	1.101	0.107154	0.896179	1389.5	1188.98	1689.14	1337.02	1608.32	1344.11	1217.93	1161.99	1260.47	1564.38
JMJD6	Jmjd6	ENSMUSG00000056962	589.099	-0.170178	-1.1252	0.107172	0.896179	489.465	619.989	443.363	606.674	477.531	569.901	739.577	592.265	560.105	506.615
CXXC1	Cxxc1	ENSMUSG00000024560	951.887	-0.134228	-1.09751	0.107173	0.896179	864.346	1060.15	792.404	945.977	846.24	916.923	1052.01	1172.76	965.876	841.2
TSPYL4	Tspyl4	ENSMUSG00000039485	10200.2	-0.096185	-1.06894	0.107226	0.896179	10067.9	9953.04	10089.8	9571.43	10408.3	11148.7	9528.88	10557.9	11426.9	10878.6
ATP2A3	Atp2a3	ENSMUSG00000020788	194.843	-0.213199	-1.15926	0.107251	0.896179	164.12	234.068	190.094	186.453	134.434	207.712	236.038	219.686	207.136	179.81
GCC2	Gcc2	ENSMUSG00000038039	2065.29	0.0912181	1.06527	0.107333	0.896179	2233.24	1963.42	2319.38	2106.03	2212.39	2119.76	1909.27	2162.69	1935.07	2048.48
KIAA1549L	D430041D05Rik	ENSMUSG00000068373	5933.25	0.116653	1.08422	0.107365	0.896179	6308.52	5742.7	6464.13	6039.79	7438.6	6193.11	5027.8	5559.14	6167.61	6560.44
NUPR2	Nupr1l	ENSMUSG00000095789	15.2062	0.503783	1.41793	0.107531	0.896179	14.0474	19.498	17.5563	21.4696	12.4191	9.95617	9.7858	8.5759	17.4209	15.1696
COX6A1	Cox6a1	ENSMUSG00000041697	4531.76	-0.0996547	-1.07152	0.107552	0.896179	4115.27	4232.24	4077.84	4750.85	4284.89	4533.67	5217.35	4880.25	4364.54	4003.31
GPC5	Gpc5	ENSMUSG00000022112	1085.5	-0.12172	-1.08803	0.107554	0.896179	1071.87	1015.86	984.448	1118.65	994.562	1083.3	1278.38	1200.98	1026.82	1054.69
ITFG2	Itfg2	ENSMUSG00000001518	340.766	-0.186735	-1.13818	0.107668	0.896179	373.81	353.61	322.716	295.974	292.511	413.749	347.494	405.55	346.259	349.194
ACSL5	Acsl5	ENSMUSG00000024981	2024.32	0.197212	1.14648	0.107682	0.896179	2177.21	1609.62	2235.03	1805.61	2463.41	1859.64	1626.68	1730.03	1853.7	1903.88
ZFAND4	Zfand4	ENSMUSG00000042213	116.211	0.219678	1.16447	0.107847	0.896179	132.489	109.292	128.634	122.277	140.274	123.92	101.798	110.384	99.3413	108.192
CDKL4	Cdkl4	ENSMUSG00000033966	438.612	0.176123	1.12984	0.107854	0.896179	463.964	378.553	574.752	436.26	466.712	410.355	354.256	327.352	460.269	500.121
NDNF	Ndnf	ENSMUSG00000049001	461.182	0.310336	1.24	0.107907	0.896179	367.824	597.006	470.815	581.234	368.3	303.471	405.68	342.229	357.06	512.826
CACUL1	Cacul1	ENSMUSG00000033417	1579.58	0.119041	1.08601	0.107908	0.896179	1543.33	1486.47	1915.35	1519.74	1727.75	1476.74	1358.58	1444.15	1643.82	1618.51
DYM	Dym	ENSMUSG00000035765	1020.37	0.104359	1.07502	0.107954	0.896179	1013.37	949.405	1134.41	964.083	1173.33	929.665	996.99	933.817	922.287	1088.75
THUMPD1	Thumpd1	ENSMUSG00000030942	1108.76	0.0978882	1.07021	0.108027	0.896179	1024.97	1075.76	1207.45	1140.94	1210.67	1034.91	1038.71	965.848	1110.1	1138.05
BLOC1S1	Bloc1s1	ENSMUSG00000090247	399.562	-0.133639	-1.09706	0.108217	0.896179	359.94	406.568	380.485	387.631	327.975	445.37	471.316	371.617	382.09	369.891
XPNPEP3	Xpnpep3	ENSMUSG00000022401	470.388	0.168497	1.12389	0.108251	0.896179	455.051	491.627	483.907	538.739	573.04	401.685	396.697	454.223	548.371	464.47
MYO5B	Myo5b	ENSMUSG00000025885	567.014	0.175592	1.12943	0.10826	0.896179	719.944	527.258	586.413	517.798	609.026	632.16	569.624	439.141	432.622	546.921
XKRX	Xkrx	ENSMUSG00000031258	23.3707	0.478784	1.39357	0.108336	0.896179	27.4768	12.0091	39.942	37.9047	30.8636	31.9661	18.3535	16.725	22.4176	16.444
RABL2B	Rabl2	ENSMUSG00000022621	629.329	-0.135395	-1.09839	0.108358	0.896179	550.919	620.453	592.927	665.261	527.884	622.66	688.023	750.249	628.625	558.843
DGKE	Dgke	ENSMUSG00000000276	2710.94	0.123429	1.08932	0.108391	0.896179	2930.09	2512.83	3197.19	2889.48	3185.18	2814.26	2197.2	2514.38	3018.86	2962.47
FBLL1	Fbll1	ENSMUSG00000051062	389.438	-0.129955	-1.09426	0.108414	0.896179	386.246	338.152	424.653	369.66	356.293	387.708	420.789	414.015	394.704	436.053
NUDT2	Nudt2	ENSMUSG00000028443	204.133	0.13754	1.10003	0.108414	0.896179	212.647	205.205	216.882	216.932	205.254	214.994	179.995	175.175	203.422	185.223
DOCK4	Dock4	ENSMUSG00000035954	3054.75	0.12121	1.08765	0.108776	0.898436	3379.82	2937.49	3385.76	3310.48	3667.79	3202.44	2554.56	2754.11	3578.08	3247.86
RALGAPA2	Ralgapa2	ENSMUSG00000037110	868.3	0.114727	1.08277	0.108881	0.898436	867.374	974.686	1023.35	871.272	839.256	831.449	885.795	744.132	888.15	874.656
N4BP2	N4bp2	ENSMUSG00000037795	286.061	0.303	1.23371	0.108907	0.898436	264.716	552.217	207.662	267	280.443	223.879	302.074	232.424	220.796	289.029
CNIH2	Cnih2	ENSMUSG00000024873	3844.35	-0.125567	-1.09094	0.109027	0.898436	3253.8	3932.7	3382.24	3243.5	3444.53	3304	4559.54	4062.04	3502.81	3398.75
CLIC1	Clic1	ENSMUSG00000007041	186.591	-0.210282	-1.15691	0.109044	0.898436	144.198	199.667	175.821	152.81	152.523	150.54	239.508	223.197	166.202	175.545
PPBP	Ppbp	ENSMUSG00000029372	6.42974	-0.809107	-1.75213	0.10926	0.898436	4.71742	6.36852	6.56327	4.26315	1.80386	4.44417	11.6835	13.2957	10.1721	1.89726
ZNF790	Zfp790	ENSMUSG00000011427	351.685	0.139471	1.1015	0.109294	0.898436	384.763	375.399	310.785	386.275	385.615	301.93	376.847	289.544	394.62	313.582
SMG9	Smg9	ENSMUSG00000002210	694.754	-0.0973779	-1.06983	0.109333	0.898436	680.364	674.554	663.489	723.808	656.318	682.34	710.057	768.941	800.291	678.56
ERMARD	Ermard	ENSMUSG00000036552	390.803	-0.187012	-1.1384	0.109401	0.898436	323.204	380.156	365.964	446.779	346.598	388.08	470.466	340.269	510.235	410.956
SNX21	Snx21	ENSMUSG00000050373	800.208	-0.104381	-1.07503	0.109439	0.898436	697.983	824.794	695.743	807.969	789.921	751.612	810.582	850.537	837.759	852.995
GPR146	Gpr146	ENSMUSG00000044197	568.57	-0.119515	-1.08637	0.109502	0.898436	577.275	509.64	536.155	622.924	513.475	612.466	609.578	633.778	605.068	538.275
POFUT2	Pofut2	ENSMUSG00000020260	632.214	-0.121066	-1.08754	0.109572	0.898436	590.238	660.475	553.091	607.275	593.035	642.273	659.801	637.453	733.286	594.717
MRPL17	Mrpl17	ENSMUSG00000030879	454.073	-0.156936	-1.11492	0.109727	0.898436	409.207	404.308	393.511	421.349	529.88	463.227	549.985	460.432	538.493	400.353
MEAF6	Meaf6	ENSMUSG00000028863	2080.66	0.0843257	1.06019	0.109786	0.898436	2146.01	1967.83	2295.81	2145.45	2180.17	2054.04	1852.7	2001.86	2158.88	2056.68
PGPEP1	Pgpep1	ENSMUSG00000056204	297.079	0.303014	1.23372	0.109862	0.898436	137.015	288.507	358.258	288.004	340.839	196.08	238.693	316.503	230.306	160.692
TAF9B	Taf9b	ENSMUSG00000047242	673.307	0.0837118	1.05974	0.109919	0.898436	678.017	691.044	698.833	680.329	684.538	625.002	641.426	600.638	652.685	718.261
GPR37	Gpr37	ENSMUSG00000039904	961.524	0.267236	1.2035	0.110006	0.898436	1077.57	1342.95	784.165	1212.52	1179.93	988.407	804.307	1000.02	739.14	1118.34
CTNS	Ctns	ENSMUSG00000005949	393.438	-0.129634	-1.09402	0.110025	0.898436	378.044	424.209	350.405	395.27	340.863	374.307	464.188	453.719	373.268	402.314
COL6A5	Col6a5	ENSMUSG00000091345	26.7467	0.583191	1.49816	0.110064	0.898436	33.7816	36.3021	17.7696	14.7503	42.3341	10.6935	24.3761	37.1027	11.6424	16.9074
RADIL	Radil	ENSMUSG00000029576	330.806	-0.18681	-1.13824	0.110072	0.898436	355.079	298.399	308.15	309.785	298.847	306.365	405.429	419.882	296.958	363.391
MYLK	Mylk	ENSMUSG00000022836	379.407	-0.222052	-1.16639	0.110212	0.898436	284.543	357.878	290.198	280.23	341.648	391.792	414.788	317.566	289.444	400.605
GLIPR2	Glipr2	ENSMUSG00000028480	66.7833	-0.355151	-1.27912	0.110214	0.898436	48.7624	57.7823	42.9302	67.9394	44.8867	65.2154	108.546	53.7573	48.9726	58.5664
CSMD1	Csmd1	ENSMUSG00000060924	2727.11	0.101262	1.07271	0.110322	0.898436	2811.43	2833.63	2678.77	2817.09	2816.43	2785.05	2505.64	2281.2	2724.08	2711.41
TDRD12	Tdrd12	ENSMUSG00000030491	6.71764	0.755369	1.68806	0.110378	0.898436	5.63654	10.0932	7.87336	16.8625	6.55364	5.28285	7.27229	6.64352	7.17374	3.3777
PTGER3	Ptger3	ENSMUSG00000040016	104.284	-0.26754	-1.20375	0.110418	0.898436	84.4807	70.1833	123.644	114.005	108.835	126.269	95.8025	112.861	125.86	141.166
ZNF483	Zkscan16	ENSMUSG00000038630	866.642	0.188476	1.13956	0.110418	0.898436	950.349	762.139	1227.58	927.767	1063.9	988.029	659.617	728.586	932.749	1016.64
PPP1R12A	Ppp1r12a	ENSMUSG00000019907	3209	0.0865947	1.06186	0.110453	0.898436	3272.39	3323.76	3252.21	3252.53	3431.26	2919.25	2873.35	3367.19	3119.24	3294.27
PDK1	Pdk1	ENSMUSG00000006494	1898.68	0.0828889	1.05914	0.110821	0.899943	1855.44	1912.23	1962.15	1971.64	1988.64	1837.44	1726.25	1640.34	1901.57	2041.39
DACT1	Dact1	ENSMUSG00000044548	187.213	0.154612	1.11312	0.110888	0.899943	208.472	167.657	202.178	162.236	185.728	175.268	180.707	150.386	159.25	166.88
IL1R1	Il1r1	ENSMUSG00000026072	166.769	-0.345232	-1.27036	0.110892	0.899943	114.435	155.065	164.624	147.543	120.346	149.502	312.201	118.611	179.309	131.735
TIMP4	Timp4	ENSMUSG00000030317	552.314	-0.175553	-1.1294	0.110925	0.899943	506.773	454.527	527.772	600.579	426.946	570.836	677.192	665.136	478.031	454.129
C2orf81	1700003E16Rik	ENSMUSG00000030030	698.809	-0.134471	-1.09769	0.110958	0.899943	638.583	717.642	621.218	636.542	651.994	616.773	895.881	729.304	638.817	706.828
SP3	Sp3	ENSMUSG00000027109	1247.01	0.100206	1.07193	0.111061	0.900365	1203.92	1389.88	1370.69	1218.59	1233.77	1132.18	1144.26	1266.6	1126.34	1314.37
PPP6R2	Ppp6r2	ENSMUSG00000036561	2498.14	0.0763966	1.05438	0.111176	0.900882	2573.39	2444.63	2419.77	2762.98	2497.05	2534.93	2268.34	2317.47	2516.42	2403.02
HTR1B	Htr1b	ENSMUSG00000049511	327.594	0.254978	1.19332	0.111278	0.901298	262.818	399.654	439.354	240.261	351.216	250.906	306.474	246.194	291.757	323.228
PPIL2	Ppil2	ENSMUSG00000022771	1426.22	-0.067084	-1.0476	0.111364	0.901552	1400.74	1345.62	1455.45	1425.14	1306.12	1479.7	1505.51	1416.34	1403.8	1454.8
METTL11B	Mettl11b	ENSMUSG00000040113	28.1939	-0.437643	-1.35439	0.111512	0.901552	10.9362	36.7157	30.6291	19.3352	19.44	35.8609	45.982	25.8022	22.0059	27.8723
KIF2C	Kif2c	ENSMUSG00000028678	6.3442	1.10453	2.15029	0.11154	0.901552	30.3372	7.0109	3.85049	7.31936	1.65496	7.18775	6.00321	0	2.76043	5.2375
SYNC	Sync	ENSMUSG00000001333	37.0312	0.308648	1.23855	0.111615	0.901552	32.7	38.5641	45.9583	40.6307	47.0975	26.3576	25.594	38.0246	33.7256	41.8741
RNF214	Rnf214	ENSMUSG00000042790	1448.08	0.093793	1.06717	0.111616	0.901552	1512.57	1388.21	1549.68	1653.14	1550.09	1453.93	1323.56	1358.74	1475.37	1558.43
VPS13B	Vps13b	ENSMUSG00000037646	1816.11	0.0952884	1.06828	0.111749	0.901844	1958.67	1776.87	2041.24	1985.54	2048.12	1951.97	1775.74	1699.61	1831.56	1923.37
ELOVL5	Elovl5	ENSMUSG00000032349	1555.24	-0.104998	-1.07549	0.111883	0.901844	1393.65	1604.9	1220.03	1603.61	1496.16	1494.54	1642.27	1723.86	1479.53	1532.65
GTF2A1	Gtf2a1	ENSMUSG00000020962	991.289	0.112376	1.08101	0.111964	0.901844	1037.59	1073.34	1024.78	1138.45	976.419	937.889	899.149	998.968	1063.36	956.902
NUP62	Nup62	ENSMUSG00000109511	488.734	0.119553	1.0864	0.112008	0.901844	517.607	515.335	459.895	459.787	540.652	499.087	437.351	421.46	473.218	462.719
NRCAM	Nrcam	ENSMUSG00000020598	9806.82	0.0974595	1.06989	0.112039	0.901844	9981.22	9313.77	10590.5	10212.4	11355.3	9970.41	8568.8	9008.9	10032.2	10509.4
MIGA2	Miga2	ENSMUSG00000026858	2001.17	-0.107347	-1.07725	0.112168	0.901844	1820.94	2147.11	1804.05	2020.88	1849.88	2100.63	2268.92	2079.99	2125.97	1810.64
SLC35C1	Slc35c1	ENSMUSG00000049922	347.563	-0.128172	-1.09291	0.112197	0.901844	352.449	355.577	291.604	344.862	336.233	340.514	394.969	389.797	376.696	337.165
TM4SF1	Tm4sf1	ENSMUSG00000027800	205.863	-0.258964	-1.19662	0.112275	0.901844	216.377	215.086	208.08	172.647	151.582	218.373	238.525	302.374	250.384	144.074
TMPRSS7	Tmprss7	ENSMUSG00000033177	66.3764	0.463528	1.37891	0.112313	0.901844	44.4981	36.6771	92.6899	127.473	94.7698	83.2766	42.823	46.3714	42.4711	66.3427
NCOR2	Ncor2	ENSMUSG00000029478	3961.11	0.15262	1.11159	0.112342	0.901844	4379.27	4872.94	3497.48	3796.47	4399.44	3562.59	4523.25	3672.47	3355.41	3730.51
PLEKHA7	Plekha7	ENSMUSG00000045659	651.928	-0.14379	-1.1048	0.112363	0.901844	650.32	695.61	600.659	640.81	658.513	783.397	652.379	776.926	670.611	701.61
PENK	Penk	ENSMUSG00000045573	789.714	0.184562	1.13647	0.112403	0.901844	878.348	1006.88	622.512	632.932	794.728	704.114	673.256	694.239	691.687	698.542
SYT14	Syt14	ENSMUSG00000016200	662.144	0.14702	1.10728	0.112426	0.901844	640.579	702.923	717.983	704.329	689.912	689.648	567.356	494.979	655.346	711.137
PCBP2	Pcbp2	ENSMUSG00000056851	4128.14	-0.0672481	-1.04772	0.112434	0.901844	3800.67	4144.05	3851.27	4054.07	4054.58	4034.56	4425.4	4220.08	4051.23	4125.16
TLR7	Tlr7	ENSMUSG00000044583	124.626	-0.264511	-1.20123	0.112468	0.901844	102.27	102.776	97.903	153.783	124.73	109.222	218.287	107.791	134.68	131.074
TTLL5	Ttll5	ENSMUSG00000012609	742.434	0.15727	1.11517	0.112549	0.901844	620.847	857.685	875.602	912.64	718.961	696.254	866.45	726.282	681.58	600.4
CLTB	Cltb	ENSMUSG00000047547	3212.79	-0.0528794	-1.03733	0.112571	0.901844	3135.64	3074.91	3062.65	2982.53	3197.45	3196.4	3224.54	3288.14	3241.22	3084.54
SLC4A3	Slc4a3	ENSMUSG00000006576	5151.87	0.0677131	1.04805	0.112678	0.902246	4800.31	5574.99	5485.26	5241.9	5291.89	5195.2	4900.93	5072.32	5009.03	4995.22
HMG20A	Hmg20a	ENSMUSG00000032329	1932.03	0.0720811	1.05123	0.112723	0.902246	1897.78	1890.39	2155.35	1940.39	2028	1884.42	1950.84	1804.59	1865.74	1922.93
TANGO2	Tango2	ENSMUSG00000013539	1378.11	-0.0933697	-1.06686	0.112791	0.902278	1466.62	1245.07	1261.49	1342.74	1339.7	1466.71	1351.77	1305.07	1541.65	1438.03
GABRB1	Gabrb1	ENSMUSG00000029212	4132.83	0.11065	1.07971	0.112851	0.902278	4478.88	4207.31	4779.69	4056.39	4654.81	4270.39	3613.4	3763.77	4294.36	4596.6
FANCI	Fanci	ENSMUSG00000039187	14.9416	0.724142	1.65192	0.112926	0.902278	40.6589	10.7588	16.3864	13.5297	12.2954	14.4922	18.6649	8.94303	4.15429	7.29184
TACC3	Tacc3	ENSMUSG00000037313	143.193	-0.268959	-1.20494	0.112959	0.902278	179.929	104.052	125.78	135.476	125.394	123.284	207.404	207.7	149.424	127.03
CRIPT	Cript	ENSMUSG00000024146	822.818	-0.102579	-1.07369	0.113069	0.902456	781.117	841.47	784.065	784.203	777.332	809.365	967.038	741.878	912.68	833.266
CBX7	Cbx7	ENSMUSG00000053411	1565.96	-0.0924479	-1.06618	0.113141	0.902456	1642.71	1522.75	1487.11	1524.76	1601.01	1627.79	1810.08	1737.54	1617.99	1503.71
HCFC1R1	Hcfc1r1	ENSMUSG00000023904	1372.41	-0.0673356	-1.04778	0.113244	0.902456	1263.17	1245.47	1315.66	1292.27	1277.48	1245.75	1443.48	1344.83	1366.79	1306.24
ZNF443	Zfp709	ENSMUSG00000056019	194.797	-0.259733	-1.19726	0.113385	0.902456	155.639	143.757	244.231	162.777	171.457	226.106	144.084	267.497	198.678	214.147
NPDC1	Npdc1	ENSMUSG00000015094	3819.67	-0.0818722	-1.05839	0.113463	0.902456	3789.85	3735.66	3483.82	3779.07	3634.2	3493.58	4367.17	4115.59	3830.38	3700.72
TPM2	Tpm2	ENSMUSG00000028464	184.759	-0.222315	-1.1666	0.113488	0.902456	168.448	168.411	142.726	147.275	164.21	197.286	144.124	214.477	192.505	174.175
PSD3	Psd3	ENSMUSG00000030465	20843.6	0.0788471	1.05617	0.113548	0.902456	21108.3	20726.4	23865.5	22080.5	22689.4	22814.4	19667.6	18944.3	21585.7	21577.7
HDAC6	Hdac6	ENSMUSG00000031161	1376.83	-0.128743	-1.09334	0.113685	0.902456	1363.16	1290	1225.3	1353.18	1370.06	1296.47	1773.41	1275.2	1484.01	1399.64
LONRF1	Lonrf1	ENSMUSG00000039633	786.288	0.113637	1.08195	0.113697	0.902456	832.669	817.906	793.182	741.146	831.215	839.322	667.173	688.684	723.403	788.966
MTIF3	Mtif3	ENSMUSG00000016510	325.512	0.161543	1.11848	0.11373	0.902456	304.412	281.782	339.771	437.519	355.174	352.477	274.397	329.815	282.964	291.558
FGF14	Fgf14	ENSMUSG00000025551	1054.69	0.164087	1.12046	0.113771	0.902456	1133.44	974.578	1256.44	1107.33	1255.9	1061.75	762.664	867.659	1215.72	1202.9
STMN4	Stmn4	ENSMUSG00000022044	4288.12	0.0954475	1.0684	0.11379	0.902456	4383.93	4071.35	4595.27	4445.13	4605.92	4123.34	3894.46	3931.82	4262.12	4475.05
GNPDA2	Gnpda2	ENSMUSG00000029209	514.046	0.0992871	1.07124	0.113813	0.902456	520.176	538.024	556.886	481.649	502.355	522.944	468.686	455.102	444.614	532.231
MRPL21	Mrpl21	ENSMUSG00000024829	376.177	-0.118961	-1.08595	0.113863	0.902456	346.967	327.126	360.444	421.929	351.221	434.389	373.683	378.675	384.45	387.705
KCND3	Kcnd3	ENSMUSG00000040896	1983.81	0.152969	1.11185	0.113897	0.902456	1763.46	2195.47	2017.2	1917.59	2080.5	1806.81	1865.86	1542.36	1856.01	1898.59
ZCCHC12	Zcchc12	ENSMUSG00000036699	647.999	0.119147	1.08609	0.113925	0.902456	612.983	685.297	619.944	541.184	651.049	539.348	565.821	592.441	546.887	619.405
PAQR8	Paqr8	ENSMUSG00000025931	4617.3	-0.14293	-1.10415	0.11401	0.902729	4376.63	4643.39	4149.47	4456.88	3998.61	4693.93	6010.16	4256.43	4523.69	4393.49
CTSK	Ctsk	ENSMUSG00000028111	76.5485	0.222099	1.16643	0.114187	0.903285	100.127	72.1378	88.9527	64.576	97.3724	75.2535	70.7463	78.4877	62.4927	76.8274
PTPA	Ptpa	ENSMUSG00000039515	3630.15	-0.0807732	-1.05758	0.1142	0.903285	3356.85	3582.73	3582.37	3617.48	3451.36	3463.08	4234.89	3787.41	3687.71	3437.05
SLC35A4	Slc35a4	ENSMUSG00000033272	1078.29	0.109369	1.07876	0.114234	0.903285	1025.92	1058.57	1097.9	1175.66	1338.29	1010.46	1102.74	961.018	1080.14	1124.44
C4orf48	Gm1673	ENSMUSG00000070858	238.73	0.150379	1.10986	0.114562	0.904993	293.582	215.035	216.777	278.399	227.634	219.135	212.101	227.789	202.259	249.545
GREM2	Grem2	ENSMUSG00000050069	511.061	0.148004	1.10804	0.114636	0.904993	477.2	488.659	602.255	484.425	550.973	514.568	376.448	479.994	474.37	501.977
USP31	Usp31	ENSMUSG00000063317	3767.72	0.0759866	1.05408	0.11464	0.904993	3987.36	4222.88	3788.26	3692.99	3747.85	3614.77	3559.61	3734.44	3687.14	3844.26
BMX	Bmx	ENSMUSG00000031377	46.744	-0.328073	-1.25534	0.114655	0.904993	33.4868	47.624	38.585	41.8271	38.0737	46.0987	79.1358	38.8905	42.6861	44.0279
GIMAP8	Gimap8	ENSMUSG00000064262	44.8551	-0.304875	-1.23531	0.114715	0.905066	52.3299	39.2187	31.3992	38.4259	37.0855	47.8761	44.5893	51.2452	59.3077	42.7356
TICAM1	Ticam1	ENSMUSG00000047123	118.686	-0.170227	-1.12524	0.114817	0.905468	96.6695	118.748	96.3385	116.344	119.386	112.495	126.562	130.793	117.193	129.544
MASTL	Mastl	ENSMUSG00000026779	27.9033	0.40249	1.32179	0.11487	0.905481	46.7422	22.176	39.7587	38.0709	30.704	34.6993	16.9839	27.8931	36.2089	18.1241
TUNAR	Tunar	ENSMUSG00000097929	145.874	-0.19045	-1.14112	0.114945	0.905666	130.066	136.85	105.468	133.668	143.588	146.336	147.171	148.678	139.825	159.93
SMG5	Smg5	ENSMUSG00000001415	2354.9	-0.0772003	-1.05497	0.115048	0.906073	2251.51	2442.95	2284.17	2410.78	2146.28	2318.31	2527.82	2548.93	2477.43	2296.11
STK32A	Stk32a	ENSMUSG00000039954	77.3689	0.296922	1.22852	0.115134	0.906154	132.714	91.005	75.3369	66.1383	85.9727	61.7535	70.3122	81.848	85.7172	64.4592
NOS2	Nos2	ENSMUSG00000020826	16.4934	-0.545984	-1.46002	0.115202	0.906154	11.6582	13.4055	12.7668	21.3405	14.0182	24.9389	35.738	15.5734	6.42748	28.8669
PCOLCE	Pcolce	ENSMUSG00000029718	144.605	-0.184597	-1.1365	0.11526	0.906154	152.156	130.085	132.036	108.088	109.329	132.427	122.651	171.542	141.727	149.143
SLC25A25	Slc25a25	ENSMUSG00000026819	1403.72	-0.0786575	-1.05603	0.115284	0.906154	1409.79	1362.14	1376.65	1371.04	1281.75	1539.77	1360.32	1406.86	1484.4	1387.17
BTF3	Btf3	ENSMUSG00000021660	1681.39	-0.0662974	-1.04703	0.11544	0.90633	1579.55	1635.69	1666.85	1648.15	1567.76	1748.83	1691.85	1610.27	1751.1	1671.85
THAP3	Thap3	ENSMUSG00000039759	196.201	-0.172441	-1.12696	0.115583	0.907052	167.583	219.935	186.988	213.053	178.738	179.952	244.309	203.795	237.828	224.013
CTXND1	Gm2115	ENSMUSG00000097789	277.715	0.188904	1.1399	0.115803	0.908073	288.566	325.715	233.693	290.356	315.222	264.903	278.165	309.2	221.754	202.278
MGME1	Mgme1	ENSMUSG00000027424	136.985	0.175605	1.12944	0.115816	0.908073	131.926	160.387	134.225	122.358	166.918	114.972	130.392	137.619	136.888	114.721
ZNF382	Zfp382	ENSMUSG00000074220	216.923	0.194567	1.14438	0.115975	0.908516	220.767	220.96	191.664	289.587	278.821	213.128	199.44	199.156	192.679	242.374
ZNF518A	Zfp518a	ENSMUSG00000049164	321.579	0.211328	1.15775	0.116351	0.910527	376.594	329.465	357.425	268.875	358.18	267.385	273.734	248.379	295.958	377.356
RPF1	Rpf1	ENSMUSG00000028187	229.008	0.148618	1.10851	0.116364	0.910527	255.265	219.923	217.408	267.56	230.088	204.97	220.884	200.272	245.762	202.1
GKAP1	Gkap1	ENSMUSG00000021552	285.567	0.139766	1.10173	0.116387	0.910527	274.861	358.57	285.962	322.931	296.876	294.795	281.156	286.498	250.049	282.417
IFITM10	Ifitm10	ENSMUSG00000045777	349.165	-0.118816	-1.08584	0.116505	0.911053	394.728	314.879	300.981	323.044	339.795	339.876	386.183	360.734	364.245	371.572
TMEM243	Tmem243	ENSMUSG00000079659	216.354	-0.153269	-1.11209	0.116583	0.911177	177.46	189.278	201.723	222.057	202.85	221.855	237.499	231.159	224.793	190.344
BTD	Btd	ENSMUSG00000021900	180.964	-0.210688	-1.15724	0.116861	0.911896	190.413	174.713	190.473	157.986	154.287	177.541	191.389	285.134	177.811	175.608
ZNF346	Zfp346	ENSMUSG00000021481	696.54	-0.108248	-1.07792	0.116923	0.911896	614.447	624.849	703.128	673.98	678.196	631.175	684.137	717.805	785.243	736.395
EDNRB	Ednrb	ENSMUSG00000022122	1047.32	0.166099	1.12202	0.117154	0.91258	1186.4	1331.56	769.959	1120.43	1154.84	998.048	856.464	1199.09	916.826	987.922
CITED1	Cited1	ENSMUSG00000051159	29.5096	-0.354748	-1.27876	0.11726	0.91258	30.3892	36.7994	18.9893	26.5533	23.3874	26.813	36.0056	39.535	40.6998	31.57
PARVG	Parvg	ENSMUSG00000022439	93.6738	-0.249953	-1.18917	0.117339	0.91258	63.331	100.498	79.6371	80.577	101.044	73.0347	95.9928	116.202	100.542	117.307
MTRF1	Mtrf1	ENSMUSG00000022022	133.898	0.192247	1.14254	0.117363	0.91258	142.691	113.133	167.705	152.027	153.787	134.595	105.801	112.301	130.221	154.271
PON2	Pon2	ENSMUSG00000032667	1499.93	-0.130605	-1.09475	0.117526	0.91258	1460.91	1490.75	1304.86	1388.13	1339.31	1498.21	1709	1777.2	1379.68	1284.11
XPNPEP1	Xpnpep1	ENSMUSG00000025027	825.613	0.088127	1.06299	0.117542	0.91258	769.883	850.119	870.534	923.492	940.26	834.609	844.534	766.48	853.675	795.73
TNKS2	Tnks2	ENSMUSG00000024811	4048.78	0.0813149	1.05798	0.117597	0.91258	4252.7	4146.45	4288.36	3929.58	4720.87	4218.73	3778.49	3687.53	4233.79	4249.75
CCDC113	Ccdc113	ENSMUSG00000036598	53.9992	0.288268	1.22117	0.117754	0.91258	75.3494	41.3463	55.2311	62.0494	63.1734	45.1007	33.1683	52.1346	59.0775	54.2713
CD276	Cd276	ENSMUSG00000035914	253.236	0.202821	1.15095	0.117798	0.91258	257.354	278.986	265.71	276.91	270.134	232.249	190.229	253.866	247.58	247.425
DHDH	Dhdh	ENSMUSG00000011382	362.482	0.139694	1.10167	0.11791	0.91258	335.726	334.976	454.101	394.969	358.196	348.868	309.08	385.88	363.945	294.385
CORO1A	Coro1a	ENSMUSG00000030707	1914	-0.0982553	-1.07048	0.117957	0.91258	1765.35	1654.09	1850.02	2016.2	1906.09	1955.86	1872.5	2034.26	2029	1948.73
NFKBIA	Nfkbia	ENSMUSG00000021025	533.779	-0.224408	-1.1683	0.117981	0.91258	475.27	381.488	618.598	531.732	625.202	749.743	714.137	412.034	539.03	660.544
DHRS7	Dhrs7	ENSMUSG00000021094	441.707	-0.121031	-1.08751	0.11825	0.91258	419.544	400.043	375.16	474.526	405.319	444.729	467.172	473.438	410.96	460.972
MIEF2	Mief2	ENSMUSG00000018599	336.136	-0.174393	-1.12849	0.118251	0.91258	272.404	328.867	325.094	328.357	329.483	292.078	424.643	359.506	302.987	410.891
LYPD6B	Lypd6b	ENSMUSG00000026765	220.763	-0.182466	-1.13482	0.118263	0.91258	241.764	158.761	214.437	226.805	218.392	270.436	228.051	234.16	203.897	266.968
SULT1A1	Sult1a1	ENSMUSG00000030711	307.7	-0.406027	-1.32503	0.118272	0.91258	237.442	149.324	390.097	308.71	197.25	335.076	539.429	216.327	342.527	266.572
RSPH10B2	Rsph10b	ENSMUSG00000075569	171.203	-0.146673	-1.10701	0.118391	0.91258	169.587	157.493	186.328	189.603	167.562	197.734	190.801	182.389	195.963	196.246
RGP1	Rgp1	ENSMUSG00000028468	1299.22	0.125363	1.09078	0.118467	0.91258	1497.71	1425.4	1399.76	1176.85	1310.36	1075.65	1364.46	1339.75	1187	1277.24
ARSI	Arsi	ENSMUSG00000036412	16.1003	0.498346	1.41259	0.118547	0.91258	13.893	10.2215	25.8587	23.8152	15.7253	7.05144	18.8346	14.8741	12.4143	10.8992
C12orf60	BC049715	ENSMUSG00000047515	20.549	0.800088	1.74121	0.118605	0.91258	51.0382	17.9562	33.3913	6.90685	19.2823	15.5859	4.46423	14.2241	7.93027	31.19
MMP24	Mmp24	ENSMUSG00000027612	1198.26	-0.104433	-1.07507	0.11864	0.91258	1046.33	1208.87	1056.42	1155.3	1139.95	1210.68	1345.35	1194.63	1197.91	1080.06
FUT7	Fut7	ENSMUSG00000036587	7.61151	-1.14358	-2.20928	0.118662	0.91258	3.09138	3.79341	1.71668	7.58235	6.54711	6.26486	9.46762	40.0639	0	3.41736
SYN3	Syn3	ENSMUSG00000059602	268.495	0.202794	1.15093	0.118664	0.91258	289.891	213.384	391.409	297.384	280.051	275.852	237.248	209.171	294.659	261.045
CDH13	Cdh13	ENSMUSG00000031841	1541.85	0.15481	1.11327	0.118986	0.912997	1248.86	1526.49	1593.63	1457.89	1653.34	1200.48	1364.89	1270.95	1278.97	1603.35
FAM189B	Fam189b	ENSMUSG00000032657	1115.86	-0.084714	-1.06048	0.119038	0.912997	1026.52	1206.01	1057.03	1137.15	1117.78	1188.87	1142.92	1165.29	1194.5	1183.01
PHF13	Phf13	ENSMUSG00000047777	381.149	0.13664	1.09934	0.119091	0.912997	463.98	375.465	386.306	375.928	417.169	379.4	336.844	385.876	381.899	353.471
GPR37L1	Gpr37l1	ENSMUSG00000026424	3876.61	-0.135818	-1.09872	0.119116	0.912997	3658.92	4148.73	3019.56	4087.69	3436.14	3762.02	4566.51	4658.08	3693.83	3483.89
AVPR1A	Avpr1a	ENSMUSG00000020123	5.58545	0.80405	1.746	0.119169	0.912997	11.3528	8.84446	8.60921	6.03879	7.40561	2.65489	3.29456	5.23562	7.215	5.89717
CD7	Cd7	ENSMUSG00000025163	21.7523	-0.435403	-1.35229	0.119315	0.912997	22.0708	6.60776	29.704	12.0985	24.1597	27.1023	28.9308	22.0279	24.4168	26.3035
NIPSNAP3B	Nipsnap3b	ENSMUSG00000015247	167.592	0.20053	1.14912	0.119318	0.912997	210.162	176.503	155.851	186.645	202.32	178.821	146.423	141.209	166.247	178.185
ZNF385C	Zfp385c	ENSMUSG00000014198	7.07507	1.05737	2.08113	0.11932	0.912997	4.21438	4.28497	1.63603	28.4501	2.0895	4.03496	3.33019	1.59563	4.70436	3.01163
TIMP2	Timp2	ENSMUSG00000017466	5517.97	0.111493	1.08035	0.11933	0.912997	5404.35	5142.66	6104.01	5091.04	6404.99	5083.56	4841.18	4789.28	5311.81	6028.33
SNRNP200	Snrnp200	ENSMUSG00000003660	2559.26	0.113964	1.0822	0.119341	0.912997	2858.27	2574.52	2670.86	2439.51	2992.06	2657.88	2247.48	2229.98	2640.97	2729.99
SOGA1	Soga1	ENSMUSG00000055485	567.369	0.131475	1.09541	0.119369	0.912997	594.495	683.249	518.63	616.766	585.766	557.674	544.12	582.375	468.25	584.113
ARL10	Arl10	ENSMUSG00000025870	151.372	0.173219	1.12757	0.119435	0.912997	145.387	171.687	141.275	145.698	185.373	133.357	109.597	146.433	149.108	161.195
SPCS3	Spcs3	ENSMUSG00000054408	2196.62	0.0987977	1.07088	0.119442	0.912997	2352.97	2081.86	2247.1	2211.2	2371.9	2081.85	1754.58	2168.44	2246.33	2268.13
S1PR5	S1pr5	ENSMUSG00000045087	203.157	0.254153	1.19264	0.119603	0.913067	265.275	268.384	175.233	240.221	231.492	194.354	208.33	188.807	149.864	248.642
ALDH3A1	Aldh3a1	ENSMUSG00000019102	28.774	-0.372385	-1.29449	0.119722	0.913067	33.3206	13.4688	21.5331	27.8203	32.0596	39.1439	35.5821	38.0769	28.6878	26.0324
DESI2	Desi2	ENSMUSG00000026502	721.649	0.102922	1.07395	0.119771	0.913067	690.985	803.897	715.04	757.351	683.813	766.43	600.417	667.676	720.94	644.52
CPOX	Cpox	ENSMUSG00000022742	945.711	0.135709	1.09863	0.11992	0.913067	1061.86	1055.75	1007.78	955.979	1010.84	964.541	932.507	807.175	821.154	1108.2
RPS26	Rps26	ENSMUSG00000025362	1402.38	-0.100891	-1.07244	0.119975	0.913067	1310.36	1440.47	1276.06	1180.13	1364.08	1257.02	1629.81	1468.91	1376.59	1319.36
BEND5	Bend5	ENSMUSG00000028545	231.669	-0.196723	-1.14609	0.120016	0.913067	224.86	194.685	246.442	190.646	268.318	289.96	193.927	209.57	295.953	298.294
SLCO2A1	Slco2a1	ENSMUSG00000032548	39.5416	-0.314101	-1.24324	0.12004	0.913067	42.4664	35.0818	37.2147	29.4387	40.8609	47.6665	37.4883	62.7149	33.0251	51.4667
PPP1R18	Ppp1r18	ENSMUSG00000034595	221.802	-0.209778	-1.15651	0.120106	0.913067	199.924	237.124	187.346	196.295	194.722	193.717	289.256	302.609	199.759	191.554
PKHD1L1	Pkhd1l1	ENSMUSG00000038725	39.1138	1.08859	2.12666	0.12011	0.913067	11.9831	18.7188	41.6647	17.6307	17.7478	8.19993	14.1399	8.43936	7.51232	11.8658
FAM78B	Fam78b	ENSMUSG00000060568	877.339	0.0958572	1.0687	0.120132	0.913067	895.575	889.918	855.046	874.253	951.264	813.323	871.854	765.35	797.244	932.726
JAG1	Jag1	ENSMUSG00000027276	200.216	-0.217831	-1.16298	0.120174	0.913067	181.891	200.342	169.679	228.453	175.748	207.965	234.833	294.162	207.374	166.685
TTYH2	Ttyh2	ENSMUSG00000034714	571.863	0.231202	1.17381	0.120303	0.913146	609.143	829.273	497.087	669.227	633.047	556.867	591.917	522.445	422.335	664.218
NF1	Nf1	ENSMUSG00000020716	2547.95	0.0941546	1.06744	0.12048	0.913146	2434.06	2784.22	2835.79	2611.51	2656.04	2518.89	2217.44	2418.08	2572.39	2749.5
MROH7	Mroh7	ENSMUSG00000047502	135.923	0.251569	1.1905	0.120487	0.913146	200.016	121.699	118.384	136.687	182.73	113.745	164.744	132.59	111.719	110.334
RPL3	Rpl3	ENSMUSG00000060036	8466.95	-0.0632411	-1.04481	0.120495	0.913146	7804.09	8208.25	8328.1	8790	7907.36	8266.62	9345.9	8733.32	8248.33	8285.04
MAVS	Mavs	ENSMUSG00000037523	184.027	-0.17261	-1.1271	0.120676	0.913476	182.062	203.261	160.88	170.683	141.978	199.686	201.457	217.496	192.093	156.364
ZNF770	Zfp770	ENSMUSG00000040321	688.039	0.0949792	1.06805	0.120908	0.914175	760.028	676.027	759.843	676.267	709.762	714.954	602.436	662.799	738.05	633.928
HSF2BP	Hsf2bp	ENSMUSG00000002076	6.51739	0.85178	1.80473	0.120919	0.914175	5.51869	10.1089	8.66621	4.82064	10.3934	2.51108	7.80762	1.63626	6.59868	5.46566
SHPK	Shpk	ENSMUSG00000005951	84.3013	-0.203622	-1.15159	0.121017	0.914175	81.1393	64.8243	86.7572	84.4943	86.897	78.1091	87.8887	91.7748	108.553	100.614
WDR25	Wdr25	ENSMUSG00000040877	164.784	-0.295875	-1.22763	0.12106	0.914175	115.484	137.762	149.867	109.689	190.34	139.454	160.027	158.789	154.545	254.134
PEX11B	Pex11b	ENSMUSG00000028102	808.618	-0.0978296	-1.07016	0.12116	0.914175	733.147	799.158	797.312	834.586	817.011	942.305	773.796	770.505	864.853	904.691
HMBS	Hmbs	ENSMUSG00000032126	268.935	-0.172397	-1.12693	0.121179	0.914175	283.386	236.209	248.862	270.998	233.893	297.029	271.995	331.839	242.372	292.097
IL11RA	Il11ra1	ENSMUSG00000073889	762.77	-0.167472	-1.12309	0.121253	0.914175	714.829	744.634	507.306	833.865	631.896	697.317	852.616	928.841	691.302	686.158
ADCK5	Adck5	ENSMUSG00000022550	300.348	-0.183099	-1.13532	0.121256	0.914175	356.365	253.407	257.659	287.061	251.856	261.569	371.137	348.09	306.94	309.881
SLC25A45	Slc25a45	ENSMUSG00000024818	81.1295	-0.315424	-1.24438	0.121349	0.914175	88.7693	65.6233	58.8843	61.9989	61.9854	70.5949	134.585	92.9238	72.909	54.2235
FZD3	Fzd3	ENSMUSG00000007989	3586.79	0.119836	1.08661	0.121388	0.914175	3763.55	3450.69	4086.95	3722.17	4016	3628.89	2891.99	3045.28	3935.83	4017.96
HSPB3	Hspb3	ENSMUSG00000051456	31.7866	0.348219	1.27299	0.121407	0.914175	41.6553	32.0368	32.7337	38.0144	38.9655	23.9535	14.7627	35.0703	32.628	37.6826
TUBGCP5	Tubgcp5	ENSMUSG00000033790	642.365	-0.191436	-1.1419	0.12163	0.915074	629.788	495.169	646.76	591.168	725.144	667.404	505.986	746.505	841.492	767.948
INPP5B	Inpp5b	ENSMUSG00000028894	961.652	-0.187385	-1.1387	0.121674	0.915074	706.442	943.265	950.788	1025.14	804.12	830.047	1251.68	938.137	1100.5	923.608
HR	Hr	ENSMUSG00000022096	997.03	-0.174128	-1.12828	0.121842	0.915074	1169.79	936.54	757.306	1034.09	916.609	1144.76	1164.88	1099.06	1055.66	969.154
MAPK1	Mapk1	ENSMUSG00000063358	13447.9	0.115908	1.08366	0.121894	0.915074	13147.8	12754.3	14773.7	13417.7	15495.3	12764.9	10914.1	11453.3	13941.4	15143.1
CRMP1	Crmp1	ENSMUSG00000029121	3774.75	0.0976601	1.07004	0.122092	0.915074	3905.85	3667.27	3680.31	3659.51	4391.83	3649.52	3256.47	3659.61	3599	3878.96
LRRC8C	Lrrc8c	ENSMUSG00000054720	898.899	-0.146856	-1.10715	0.122167	0.915074	896.163	896.645	845.847	856.022	866.56	1007.98	1140.29	764.542	897.26	1017.67
SH3RF2	Sh3rf2	ENSMUSG00000057719	10.1404	0.730614	1.65934	0.122244	0.915074	8.92447	16.79	11.1087	10.1383	8.23611	9.644	6.68854	4.56143	2.32299	13.2108
CD22	Cd22	ENSMUSG00000030577	7.48221	-1.10829	-2.15589	0.122268	0.915074	4.93545	5.14677	2.342	11.8884	3.00625	26.9182	7.3725	24.2877	2.02626	1.28735
SDR39U1	Sdr39u1	ENSMUSG00000022223	1013.34	-0.12952	-1.09393	0.122312	0.915074	1051.56	881.715	990.168	920.014	1134.37	1081.84	1006.9	1120.92	1199.12	1038.55
ATP6V0A4	Atp6v0a4	ENSMUSG00000038600	10.601	-0.797079	-1.73758	0.122398	0.915074	3.07913	4.31726	3.51239	5.38603	9.58366	23.369	7.9274	4.82596	9.77704	4.40622
ZNF729	Zfp729a	ENSMUSG00000021510	447.06	0.234125	1.17619	0.122417	0.915074	501.146	465.503	341.663	461.426	573.876	513.786	364.176	294.804	446.7	372.462
KLHDC1	Klhdc1	ENSMUSG00000051890	399.672	-0.170894	-1.12576	0.122443	0.915074	359.364	357.981	421.357	381.647	384.062	525.801	334.23	455.624	347.742	481.871
STAB2	Stab2	ENSMUSG00000035459	8.78556	0.902637	1.86948	0.12248	0.915074	11.0893	10.4639	7.597	21.0909	7.8989	4.25571	12.8986	17.0063	0.977139	2.80806
D2HGDH	D2hgdh	ENSMUSG00000073609	280.072	-0.152087	-1.11118	0.122542	0.915074	258.186	252.859	266.797	271.481	290.145	258.038	300.03	377.354	297.681	261.49
TMEM201	Tmem201	ENSMUSG00000044700	1953.08	-0.0805727	-1.05744	0.122694	0.915074	1738.53	1946.92	1820.63	1885.28	1943.6	1912.18	1996.28	2184.95	1859.23	1919.44
VPS4B	Vps4b	ENSMUSG00000009907	1222.99	0.182531	1.13487	0.122733	0.915074	1360.25	1054.37	1563.93	1158.75	1529.55	1416.85	950.632	1068.13	1111.22	1326.32
AKAIN1	Akain1	ENSMUSG00000091636	109.242	-0.179637	-1.1326	0.122734	0.915074	90.4018	95.7321	113.466	112.764	102.993	134.161	97.7403	103.049	114.067	131.997
DDIT4	Ddit4	ENSMUSG00000020108	832.901	-0.22733	-1.17067	0.122768	0.915074	821.443	574.88	936.868	889.465	855.478	1204.94	999.864	540.006	976.697	1052.12
STRN	Strn	ENSMUSG00000024077	2082.53	0.108894	1.0784	0.12277	0.915074	2119.64	2099.49	2239.89	2086.01	2437.4	2219.93	1942.95	1760.57	2004.79	2254.35
PLAGL1	Plagl1	ENSMUSG00000019817	690.149	0.159049	1.11655	0.122995	0.915507	750.877	658.01	723.341	810.293	807.938	823.458	659.74	650.913	655.988	571.443
STAB1	Stab1	ENSMUSG00000042286	521.981	-0.28159	-1.21553	0.123116	0.915507	382.082	723.878	371.044	418.449	374.793	458.095	840.717	548.782	545.612	362.528
NPPC	Nppc	ENSMUSG00000026241	90.2936	0.262721	1.19974	0.123174	0.915507	109.678	75.1242	116.722	81.4482	109.447	84.8728	50.6859	101.097	84.0317	89.6285
RPL27	Rpl27	ENSMUSG00000063316	826.36	-0.154793	-1.11326	0.123217	0.915507	620.258	934.063	792.136	908.106	723.483	876.596	958.645	882.973	1013.98	694.294
FAM89A	Fam89a	ENSMUSG00000043068	14.3182	-0.499934	-1.41415	0.123294	0.915507	14.8847	10.1005	10.7867	4.9025	12.044	13.9906	11.2535	18.9871	15.654	14.9119
PLXNB2	Plxnb2	ENSMUSG00000036606	1559.62	-0.195604	-1.1452	0.123317	0.915507	1355.75	1732.79	1160.28	1398.89	1220.11	1343.35	1955.28	2056.25	1271.26	1245.53
DPYSL4	Dpysl4	ENSMUSG00000025478	1368.11	-0.0748108	-1.05322	0.123397	0.915507	1310.94	1439	1439.8	1313.32	1317.77	1439.76	1533.14	1443.2	1392.92	1370.08
HSCB	Hscb	ENSMUSG00000043510	69.6708	0.303396	1.23405	0.123495	0.915507	86.5118	74.1551	76.5911	63.8679	62.3293	78.5056	52.9023	55.9943	47.1047	58.8774
C6orf132	AI661453	ENSMUSG00000034382	14.847	-0.598135	-1.51376	0.123544	0.915507	8.33362	12.0404	21.3884	9.02942	9.00423	10.1069	31.6883	29.9356	13.2021	8.27682
GRIP2	Grip2	ENSMUSG00000030098	835.337	-0.127259	-1.09222	0.123559	0.915507	844.528	907.234	675.748	825.866	766.205	860.528	976.013	955.481	819.422	780.06
ABHD3	Abhd3	ENSMUSG00000002475	980.419	-0.113054	-1.08152	0.123608	0.915507	939.185	963.871	816.022	1007.54	911.663	978.819	1150.77	1098.35	888.709	902.22
MAP4K2	Map4k2	ENSMUSG00000024948	2630.33	-0.111054	-1.08002	0.123637	0.915507	2749.93	2597.57	2308.25	2909.23	2174.64	2777.61	2652.13	3068.2	2817.23	2442.46
JAKMIP2	Jakmip2	ENSMUSG00000024502	1265.2	-0.135208	-1.09825	0.123671	0.915507	1438.06	1479.02	1199.38	1044.97	1230.28	1361.54	1332.46	1451.95	1339.68	1523.1
LYRM1	Lyrm1	ENSMUSG00000030922	183.363	-0.197541	-1.14674	0.123709	0.915507	190.434	126.699	179.174	188.327	155.035	163.258	193.606	201.439	190.652	214.47
MAP10	Map10	ENSMUSG00000050930	68.7967	0.218152	1.16324	0.123777	0.915627	83.6718	76.8907	77.2434	71.6828	76.4399	53.1112	75.492	57.8421	70.7943	75.5758
ADGRD1	Adgrd1	ENSMUSG00000044017	145.885	-0.196506	-1.14592	0.123891	0.916089	174.194	104.782	149.892	128.785	161.113	186.368	158.074	158.643	165.252	157.213
FKBP7	Fkbp7	ENSMUSG00000002732	42.4778	-0.290289	-1.22289	0.124047	0.916214	26.6065	37.1251	38.0592	33.2232	38.1601	48.2351	42.4854	39.8001	47.8255	32.9629
IQGAP2	Iqgap2	ENSMUSG00000021676	682.068	0.204459	1.15225	0.124053	0.916214	652.678	690.072	770.595	750.74	778.254	729.593	667.695	549.155	611.56	602.413
FAM124A	Fam124a	ENSMUSG00000035184	801.009	0.176827	1.13039	0.124086	0.916214	951.628	677.809	774.508	687.115	1083.72	783.183	661.396	746.512	752.72	745.976
WARS	Wars	ENSMUSG00000021266	1810.24	-0.0680226	-1.04828	0.124167	0.916214	1743.91	1773.66	1704.44	1681.87	1926.48	1900.46	1788.97	1845.12	1899.02	1825.2
TRAPPC6A	Trappc6a	ENSMUSG00000002043	91.2976	-0.228943	-1.17198	0.124419	0.916267	96.4938	71.6388	82.6168	92.6894	68.7257	92.9389	107.24	98.446	105.322	80.9972
FASTKD3	Fastkd3	ENSMUSG00000021532	259.684	0.142598	1.10389	0.124429	0.916267	270.248	290.61	237.142	241.718	306.76	254.567	221.729	246.106	253.283	241.513
KLC4	Klc4	ENSMUSG00000003546	466.459	-0.127725	-1.09257	0.124721	0.916267	445.346	467.283	426.475	437.711	425.971	476.785	555.122	550.533	402.129	423.389
NR2F2	Nr2f2	ENSMUSG00000030551	221.494	-0.205467	-1.15306	0.124766	0.916267	165.443	239.906	195.367	177.415	183.185	230.218	239.905	217.172	245.837	174.659
RBM39	Rbm39	ENSMUSG00000027620	4562.47	0.0672453	1.04771	0.124779	0.916267	4321.88	5050.14	4688.6	4667.93	4469.47	4139.72	4459.26	4511.44	4706.63	4325.32
POLR3G	Polr3g	ENSMUSG00000035834	161.936	0.212773	1.15891	0.124923	0.916267	194.649	168.038	178.906	177.953	135.393	123.59	117.385	196.648	160.547	139.398
TBC1D4	Tbc1d4	ENSMUSG00000033083	363.201	-0.219378	-1.16423	0.124963	0.916267	439.646	317.548	296.66	354.697	290.053	428.264	519.146	330.342	381.812	317.377
CHST12	Chst12	ENSMUSG00000036599	330.212	0.150234	1.10975	0.125013	0.916267	306.827	344.121	337.924	329.559	403.802	296.77	303.208	312.089	331.93	309.279
TLE6	Tle6	ENSMUSG00000034758	110.961	-0.279556	-1.21382	0.125128	0.916267	118.347	71.7742	119.203	108.601	71.4948	108.92	131.282	88.3791	157.874	107.974
KDELR3	Kdelr3	ENSMUSG00000010830	9.61581	-0.680642	-1.60285	0.125167	0.916267	10.1722	8.90655	1.08853	9.34068	4.52976	7.08018	13.1019	13.7651	14.3614	6.75985
SFMBT2	Sfmbt2	ENSMUSG00000061186	72.2766	-0.239279	-1.1804	0.125197	0.916267	77.3977	69.8073	82.7614	54.727	61.1396	85.4918	57.6307	95.9367	90.9014	79.4664
SETD6	Setd6	ENSMUSG00000031671	232.735	-0.20945	-1.15625	0.125262	0.916267	195.953	225.449	187.034	256.433	179.371	243.055	203.208	290.673	294.894	178.796
FTL	Ftl1	ENSMUSG00000050708	5562.37	-0.113624	-1.08194	0.125338	0.916267	5083.61	5880.34	4791.95	5426.21	4954.75	5190.09	6742.75	6146.92	5123.29	5077.61
TMEM177	Tmem177	ENSMUSG00000036975	229.781	0.138094	1.10045	0.125339	0.916267	243.099	242.312	235.101	210.382	265.418	207.238	235.113	187.005	217.755	241.355
SLC7A6	Slc7a6	ENSMUSG00000031904	732.649	-0.103455	-1.07434	0.125398	0.916267	621.365	675.966	678.143	788.195	797.49	795.989	782.119	754.259	764.49	726.349
DDT	Ddt	ENSMUSG00000001666	392.473	-0.110417	-1.07954	0.125407	0.916267	352.929	395.506	356.791	369.407	362.231	402.611	430.218	385.264	409.547	355.257
BGN	Bgn	ENSMUSG00000031375	407.129	-0.210265	-1.1569	0.125419	0.916267	293.018	367.472	331.284	349.058	394.366	344.317	455.532	536.155	345.067	327.831
VCPIP1	Vcpip1	ENSMUSG00000045210	2077.4	0.124378	1.09004	0.125549	0.916429	2260.87	1989.76	2348.7	1971.82	2445.38	2189.28	1624.79	1874.91	2057.56	2359.1
CNOT2	Cnot2	ENSMUSG00000020166	1294.84	0.0996993	1.07155	0.125624	0.916429	1381.02	1356.91	1471.28	1397.6	1238.51	1209.35	1243.11	1136.5	1309.22	1488.51
BLM	Blm	ENSMUSG00000030528	104.946	0.292441	1.22471	0.125711	0.916429	169.448	85.8876	85.1237	109.057	170.948	126.536	76.615	84.6069	99.2398	118.565
NEUROG2	Neurog2	ENSMUSG00000027967	5.69535	-0.951129	-1.93338	0.125741	0.916429	2.83191	0	2.14926	1.91367	4.74579	1.75891	7.94905	4.22992	4.23953	5.11086
ERI3	Eri3	ENSMUSG00000033423	2585.98	-0.0626903	-1.04441	0.125798	0.916429	2498.41	2495.17	2502.76	2352.4	2709.32	2506.24	2706.5	2618.05	2729.92	2562.98
PYCR3	Pycrl	ENSMUSG00000022571	254.67	-0.168338	-1.12376	0.125851	0.916429	178.324	269.081	217.838	297.055	243.285	273.921	263.303	300.144	242.187	273.271
DZIP3	Dzip3	ENSMUSG00000064061	2387.96	0.0791827	1.05642	0.12588	0.916429	2307.15	2403.01	2659.68	2578.01	2601.72	2323.56	2099.18	2444.33	2470.17	2539.32
C1orf109	9930104L06Rik	ENSMUSG00000044730	512.5	0.127771	1.0926	0.125918	0.916429	618.371	538.505	499.004	574.405	465.416	534.401	512.366	546.176	426.198	446.819
AKAP10	Akap10	ENSMUSG00000047804	732.585	0.136233	1.09903	0.12596	0.916429	769.8	748.942	771.766	815.035	826.56	849.364	575.012	636.616	794.799	719.408
NDUFA7	Ndufa7	ENSMUSG00000041881	784.016	-0.110813	-1.07984	0.126131	0.917292	730.339	781.366	720.82	821.766	693.429	862.418	837.321	856.849	776.479	712.118
CDK12	Cdk12	ENSMUSG00000003119	661.611	0.125552	1.09093	0.12626	0.917478	727.073	606.859	764.406	717.984	710.425	679.002	531.199	709.262	637.397	676.15
[truncated: 11,903 more rows]

## Sheet: Shank2-HM-CTX
Supplementary Table 1. Raw RNA-Seq data from the cortical, hippocampal, and striatal regions of Shank2-HT and Shank2-HM mice.
Gene Information			Deseq2 Results					HM-CTX					WT-CTX
HGNC symbol	Mouse symbol	Ensemble ID	baseMean	log2FC	FC	p-value	adjusted p-value	Shank2_HM-2_CTX	Shank2_HM-3_CTX	Shank2_HM-4_CTX	Shank2_HM-6_CTX	Shank2_HM-7_CTX	Shank2_WT-1_CTX	Shank2_WT-3_CTX	Shank2_WT-6_CTX	Shank2_WT-7_CTX	Shank2_WT-8_CTX
SHANK2	Shank2	ENSMUSG00000037541	4294.47	-1.24237	-2.36586	8.86394e-27	1.47487e-22	2561.32	3042.44	2771.59	1974.58	2559.43	5696.32	7331.55	6491.57	5635.18	5389.72
FAM205A	Fam205a4	ENSMUSG00000078746	48.82	33.4827	1.20034e+10	4.59857e-20	3.82578e-16	0	0	0	383.302	348.997	0	0	0	0	0
KRT80	Krt80	ENSMUSG00000037185	171.668	-1.18742	-2.27745	1.69945e-12	7.06927e-09	83.1326	82.9209	122.533	101.036	134.249	269.904	281.4	232.768	155.296	254.349
CCND1	Ccnd1	ENSMUSG00000070348	776.436	-0.724361	-1.65217	3.2446e-10	9.78909e-07	621.195	642.579	540.1	595.705	499.149	847.963	1101.09	1180.76	788.37	873.05
SMOC2	Smoc2	ENSMUSG00000023886	386.508	0.849396	1.80175	3.52993e-10	9.78909e-07	540.43	603.267	549.095	426.922	483.573	228.057	393.256	247.722	274.904	303.274
CHRNB3	Chrnb3	ENSMUSG00000031492	39.1977	-1.68301	-3.21098	1.68227e-09	3.99875e-06	13.5636	8.71932	29.4657	10.8567	18.4268	56.6003	41.0474	41.7966	55.2253	66.9238
RPH3A	Rph3a	ENSMUSG00000029608	13262.5	-0.32981	-1.25685	9.8398e-09	1.97018e-05	12935.6	11038.5	11154.1	11893.3	11418.4	14574.7	15026.6	15970.5	13582.4	14295
ADCY1	Adcy1	ENSMUSG00000020431	32813.9	-0.294198	-1.2262	1.06567e-08	1.97018e-05	29079.7	29184.4	29857.8	26815.3	28755	38343.8	32848.2	32959.1	36041.1	35997.4
ARPP21	Arpp21	ENSMUSG00000032503	9976.74	0.286511	1.21969	1.08918e-07	0.000164753	10966.8	10783.4	10350.9	11587.1	11218.6	8493.98	8353.97	8813.81	9836.99	9516.64
MYL4	Myl4	ENSMUSG00000061086	372.988	-0.586543	-1.50164	1.65541e-07	0.000229536	343.081	288.041	308.407	267.518	329.703	514.589	531.077	484.767	348.306	427.097
FOSB	Fosb	ENSMUSG00000003545	392.747	0.603179	1.51906	2.13186e-07	0.000272862	371.853	529.228	462.601	442.724	598.414	287.329	313.939	306.849	370.203	305.382
FAT1	Fat1	ENSMUSG00000070047	1210.97	0.392459	1.31263	2.88922e-07	0.000343383	1339.77	1374	1541.93	1420.84	1334.89	1063.95	965.152	1108.68	1194.33	1014.8
BAALC	Baalc	ENSMUSG00000022296	6612.97	0.165386	1.12147	3.32358e-07	0.000368673	6955.77	7146.27	7576.6	7085.09	7250.88	6250.92	6553.7	6586.63	6471.9	6260.78
ADAMTSL5	Adamtsl5	ENSMUSG00000043822	150.914	-0.738458	-1.66839	5.53937e-07	0.00057606	118.715	90.7601	101.458	131.943	92.9273	163.465	201.293	176.868	172.278	182.044
COL15A1	Col15a1	ENSMUSG00000028339	180.319	-0.969565	-1.95825	6.729e-07	0.000658611	152.769	120.836	126.585	131.737	101.748	239.144	205.644	329.356	260.164	211.935
LYPD1	Lypd1	ENSMUSG00000026344	2253.43	0.534068	1.44801	8.39962e-07	0.000754467	2104.88	3209.96	2381.65	2953.49	2760.25	1805.51	1899.95	1656.23	1953.93	1947.19
SYNPR	Synpr	ENSMUSG00000056296	1679.92	0.377268	1.29888	8.61523e-07	0.000754467	1813.57	2081.58	1758.32	1891.63	2050.4	1378.33	1552.41	1420.76	1490.76	1545.03
STAC2	Stac2	ENSMUSG00000017400	3496.14	-0.396073	-1.31592	1.14251e-06	0.000920572	3058.3	2891.14	3098.95	3510.58	2714.44	4023.16	4292.04	4159.57	4229.57	3398.83
DIRAS2	Diras2	ENSMUSG00000047842	8684.4	-0.343881	-1.26917	1.16185e-06	0.000920572	7896.45	7058.65	7163.81	7963.65	7599.18	10415.4	8458.19	9241.19	9344.1	10360.1
DMXL2	Dmxl2	ENSMUSG00000041268	7018.67	-0.268348	-1.20443	1.35787e-06	0.00102698	6345.1	5791.13	5831.96	6306.95	6398.66	7773.67	6712.7	6855.58	7579.42	8010.61
ZFP57	Zfp57	ENSMUSG00000036036	339.858	0.642307	1.56082	1.83397e-06	0.00132675	425.683	494.189	457.238	315.401	441.038	284.291	237.445	289.22	265.341	289.063
ABCC8	Abcc8	ENSMUSG00000040136	1009.89	-0.477314	-1.39215	2.28579e-06	0.00156775	1020.45	756.289	867.247	897.23	719.284	1225.14	1142.03	1101.7	1344.49	1116.44
C3orf38	4930453N24Rik	ENSMUSG00000059920	555.91	0.35249	1.27676	2.35553e-06	0.00156775	593.638	641.753	703.751	553.52	613.486	468.492	508.621	528.361	461.309	470.267
ARRDC2	Arrdc2	ENSMUSG00000002910	299.628	-0.912923	-1.88286	2.47466e-06	0.00158369	231.952	143.838	229.21	236.003	204.656	487.427	441.707	233.735	373.341	429.95
ZCCHC12	Zcchc12	ENSMUSG00000036699	647.999	0.387043	1.30771	3.39072e-06	0.00208957	757.829	871.087	661.029	737.646	718.033	539.348	565.821	592.441	546.887	619.405
DTL	Dtl	ENSMUSG00000037474	212.829	0.576171	1.49089	4.09242e-06	0.002364	238.066	315.494	259.108	252.142	242.913	176.012	124.478	174.171	199.717	201.947
ST8SIA2	St8sia2	ENSMUSG00000025789	158.614	0.886752	1.84901	4.12019e-06	0.002364	168.739	204.819	152.027	179.756	216.502	86.1401	86.7029	115.314	107.204	103.203
PCDHA10	Pcdha9	ENSMUSG00000103770	216.115	-0.775082	-1.71129	4.69607e-06	0.0026046	163.885	162.542	167.164	142.178	89.2089	289.448	224.157	219.209	194.641	312.979
IGFBP4	Igfbp4	ENSMUSG00000017493	1896.68	-0.412765	-1.33124	5.15922e-06	0.00276917	1522.94	1581.04	1867.53	1517.62	1431.4	2158.44	2198.96	1754.74	2308.37	2128.75
PCGF5	Pcgf5	ENSMUSG00000024805	830.67	-0.379071	-1.3005	5.54716e-06	0.00288023	668.507	723.652	653.349	694.33	696.053	1025.87	807.286	785.508	910.283	934.976
SLC6A1	Slc6a1	ENSMUSG00000030310	9548.59	-0.220035	-1.16476	5.71234e-06	0.00288023	9400.39	8689.17	8893.94	8523.73	8268.7	10244.3	10740	10206.1	9778.29	10020.4
FKBP1A	Fkbp1a	ENSMUSG00000032966	10543.9	0.192477	1.14272	7.43115e-06	0.00353277	10822.3	11565.5	11599.9	11439.4	11711.7	9358.64	10158.8	10300.8	9908.97	10280.4
HRK	Hrk	ENSMUSG00000046607	1411.9	0.51043	1.42447	8.97888e-06	0.00409461	1318.4	2135.68	1509.45	1816.89	1917.81	1086.52	1276.41	1310.41	1186.21	1248.21
LAMB1	Lamb1	ENSMUSG00000002900	310.991	0.601657	1.51746	9.10515e-06	0.00409461	372.028	372.621	414.868	278.052	514.351	266.177	307.719	244.377	221.275	243.959
NNAT	Nnat	ENSMUSG00000067786	1188.39	0.799451	1.74044	1.02084e-05	0.00435786	1362.75	2498.11	1314.13	1542.08	1572.17	671.766	1323.56	1072.64	747.968	948.407
KCNS3	Kcns3	ENSMUSG00000043673	156.739	-0.508179	-1.42225	1.02143e-05	0.00435786	133.407	115.866	135.779	124.104	132.372	169.454	175.629	187.595	204.384	176.006
SH3BGRL3	Sh3bgrl3	ENSMUSG00000028843	1650.81	0.237897	1.17927	1.15658e-05	0.00481107	1748.46	1941.59	1758.1	1832.46	1861.43	1445.98	1624.77	1697.83	1532.33	1457
RFXAP	Rfxap	ENSMUSG00000036615	523.616	0.462958	1.37836	1.45736e-05	0.00587403	690.891	561.106	674.617	549.694	531.541	496.575	437.292	385.961	480.234	378.942
LY6H	Ly6h	ENSMUSG00000022577	2575.66	0.357564	1.28126	1.48272e-05	0.00587403	2553.59	3443.5	2886.18	3068.88	3147.57	2077.64	2613.76	2402.23	2207.46	2488.12
CCDC3	Ccdc3	ENSMUSG00000026676	402.222	0.752446	1.68465	1.55356e-05	0.00601157	492.337	625.199	462.403	450.549	618.237	231.095	403.502	347.51	277.572	313.984
LRPAP1	Lrpap1	ENSMUSG00000029103	3176.7	0.237905	1.17928	1.7515e-05	0.00659275	3283.57	3736.41	3619.61	3152.76	3615.77	3006.46	3008.29	3144.52	2796.21	2810.58
FAM43A	Fam43a	ENSMUSG00000046546	292.885	-0.419744	-1.33769	1.783e-05	0.00659275	241.113	264.336	298.156	247.696	243.049	362.035	362.21	309.844	365.786	332.759
SCN7A	Scn7a	ENSMUSG00000034810	150.361	0.560872	1.47516	2.19611e-05	0.00784856	184.186	198.98	156.947	191.56	167.245	96.0021	122.262	117.749	123.257	150.424
SLC22A2	Slc22a2	ENSMUSG00000040966	23.1672	1.21138	2.31559	2.28715e-05	0.00784856	24.9041	29.9264	35.0136	35.9519	38.1335	11.3513	22.5216	10.7161	15.0615	11.5095
PVALB	Pvalb	ENSMUSG00000005716	787.839	-0.557642	-1.47186	2.34226e-05	0.00784856	653.82	586.328	833.535	611.282	527.468	1134.05	857.998	921.832	996.698	818.716
PDXP	Pdxp	ENSMUSG00000116165	4025.98	0.130224	1.09446	2.35848e-05	0.00784856	4154.54	4346.16	4202.9	4422.22	4315.08	3857.28	4041.03	3888.37	3934.23	3876.52
COL23A1	Col23a1	ENSMUSG00000063564	248.997	0.590771	1.50605	2.96314e-05	0.00948147	318.044	435.345	273.499	247.908	336.666	175.779	230.619	226.047	196.911	238.782
VIP	Vip	ENSMUSG00000019772	1390.77	0.360006	1.28343	3.4909e-05	0.0109595	1377.69	1524.48	1674.72	1851.21	1650.26	1169.05	1248.71	1270.22	1424.52	1183.5
SCN4B	Scn4b	ENSMUSG00000046480	2043.38	-0.436145	-1.35298	4.1093e-05	0.0125095	1679.58	1461.29	2082.59	1584.43	1455.55	2549.3	1972.62	1923.29	2174.63	2559.82
C12orf57	Grcc10	ENSMUSG00000072772	1385.17	0.251313	1.19029	4.49428e-05	0.0133536	1502.99	1529.33	1654.58	1657.62	1502.06	1258.26	1350.2	1374.84	1241.22	1370.76
PCLO	Pclo	ENSMUSG00000061601	8850.48	-0.174908	-1.12889	4.6771e-05	0.013653	8371.1	8184.84	8168.52	7871.21	8089.09	9171.88	8490.09	9201.07	9246.55	9812.96
PDYN	Pdyn	ENSMUSG00000027400	543.577	0.286521	1.2197	4.84913e-05	0.0139111	577.405	627.247	615.583	609.06	616.624	471.091	540.773	457.772	556.267	474.022
CLSTN2	Clstn2	ENSMUSG00000032452	1709.5	-0.361281	-1.28457	4.97491e-05	0.0140301	1312.91	1567.95	1543.45	1424.21	1346.33	2044.58	1646.97	1662.96	1877.47	2008.99
RTN4RL2	Rtn4rl2	ENSMUSG00000050896	677.843	0.330119	1.25712	5.15638e-05	0.0142995	647.395	782.007	790.64	735.547	845.539	560.463	609.24	664.289	589.982	602.54
CRHBP	Crhbp	ENSMUSG00000021680	292.854	-0.592905	-1.50828	6.39331e-05	0.0174391	237.899	314.757	206.217	247.609	177.778	354.177	272.121	373.073	403.055	383.156
YPEL1	Ypel1	ENSMUSG00000022773	836.756	0.310541	1.24017	6.61487e-05	0.0177524	895.904	919.452	929.783	995.103	1005.47	702.141	724.327	803.488	820.383	781.944
CDHR1	Cdhr1	ENSMUSG00000021803	89.9402	1.32841	2.51125	7.62309e-05	0.0201334	271.674	221.615	67.4687	66.3546	103.672	50.7094	83.034	55.1375	55.0472	47.1877
IDO2	Ido2	ENSMUSG00000031549	44.9676	-0.843531	-1.79444	8.30965e-05	0.0212113	33.3534	30.6409	32.1369	36.3695	24.0999	71.2978	44.0957	63.7145	60.7916	42.5668
ITGA3	Itga3	ENSMUSG00000001507	487.983	-0.331357	-1.2582	8.38483e-05	0.0212113	437.488	388.495	462.958	467.987	431.464	530.334	529.504	477.162	647.838	575.194
TPCN2	Tpcn2	ENSMUSG00000048677	69.1797	-0.901703	-1.86827	8.50853e-05	0.0212113	47.8024	51.4744	34.0641	47.2315	56.2129	96.8797	83.6997	111.034	84.3331	65.2251
EMP1	Emp1	ENSMUSG00000030208	51.3326	0.764432	1.6987	8.66858e-05	0.0212113	73.3594	60.8786	64.2842	80.4767	64.1192	35.4357	47.6737	56.8982	32.6609	28.9531
UTRN	Utrn	ENSMUSG00000019820	2005.54	-0.259377	-1.19696	9.62887e-05	0.0231937	2040.35	1762.17	1732.6	1816.58	1626.69	1944.34	2167.75	2328.13	2093.99	2213.83
KCTD4	Kctd4	ENSMUSG00000046523	590.157	0.40001	1.31952	9.75756e-05	0.0231937	627.385	745.436	567.417	684.249	719.086	474.115	439.538	543.309	547.973	528.232
KNDC1	Kndc1	ENSMUSG00000066129	2831.49	-0.268292	-1.20438	0.000100311	0.023508	2634.1	2278.19	2705.52	2336.68	2610.61	3073.04	3426.99	2800.07	2847.06	2986.12
CFAP100	Cfap100	ENSMUSG00000048794	99.1526	0.558146	1.47238	0.000112665	0.02568	110.06	128.183	104.918	129.779	115.548	71.8464	82.1733	86.9036	86.8002	70.4693
WFS1	Wfs1	ENSMUSG00000039474	2522.82	0.437815	1.35455	0.000117138	0.0263387	2631.3	3340.88	3124.45	2854.92	2922.49	1675.22	2541.15	2534.41	2121.88	2111.91
HSPH1	Hsph1	ENSMUSG00000029657	6298.06	0.327097	1.25449	0.000124847	0.0276976	6284.68	7889.14	7108.88	6208.06	8214.46	5832.72	6310.5	5206.86	5598.54	5514.78
HCRTR1	Hcrtr1	ENSMUSG00000028778	52.6136	-0.872806	-1.83122	0.000129222	0.0282912	44.6023	38.6146	35.5691	27.631	33.3935	72.3518	83.2411	58.6816	69.1844	45.7363
PKHD1L1	Pkhd1l1	ENSMUSG00000038725	39.1138	2.98767	7.9319	0.000133017	0.0287438	222.546	12.7702	13.44	168.52	11.528	8.19993	14.1399	8.43936	7.51232	11.8658
TLL2	Tll2	ENSMUSG00000025013	23.786	1.43951	2.71229	0.000142119	0.0299052	21.325	26.5393	38.2469	28.3226	64.2913	15.9393	11.0933	9.51259	14.3149	14.7425
DLK1	Dlk1	ENSMUSG00000040856	26.957	1.94279	3.84448	0.00014317	0.0299052	50.0406	96.4869	39.7574	16.21	39.9514	13.7691	19.446	6.2154	16.7085	7.58641
LRRC47	Lrrc47	ENSMUSG00000029028	1215.27	0.191838	1.14222	0.000152367	0.0303519	1238.51	1222.74	1291.61	1266.47	1302.77	1122.97	1053.67	1166.21	1066.02	1125.27
KIF1A	Kif1a	ENSMUSG00000014602	35642.4	-0.166393	-1.12225	0.000153596	0.0303519	34428.2	31880.4	33584.4	31457.6	33205.2	39204.2	36227.7	35543.9	35857.9	37832.4
LZTR1	Lztr1	ENSMUSG00000022761	3968.01	0.207343	1.15456	0.000153842	0.0303519	4177.69	4312.32	4365.53	4372.59	4340.88	3714.55	4091.69	3823.83	3747.88	3311.2
SLC24A2	Slc24a2	ENSMUSG00000037996	15901	-0.509822	-1.42387	0.000154803	0.0303519	11554.9	11374.9	14145.6	12272.7	12773.1	21343.7	13716.1	13003.4	19414.5	20973.6
INHBA	Inhba	ENSMUSG00000041324	262.039	0.57251	1.48711	0.000155052	0.0303519	256.211	445.929	320.882	262.325	307.865	206.084	180.345	258.714	224.141	202.7
ACHE	Ache	ENSMUSG00000023328	1422.83	-0.200577	-1.14916	0.000165554	0.0316744	1410.65	1313.16	1272.83	1289.04	1298.85	1548.98	1450.24	1485.01	1488.15	1590.02
KCNC1	Kcnc1	ENSMUSG00000058975	4674.17	-0.240181	-1.18114	0.000165615	0.0316744	4445.32	3965.77	4489.87	4230.18	3854.87	5287.32	4447.92	5026.88	5183.38	4839.56
XPOT	Xpot	ENSMUSG00000034667	2278.38	0.313052	1.24233	0.00016805	0.0317748	2568.93	2722.24	2204.62	2581.63	2473.79	2167.93	1942.4	1887.99	1808.2	2293.29
NRP2	Nrp2	ENSMUSG00000025969	646.962	0.35503	1.27901	0.000171764	0.0318089	726.505	908.33	719.374	668.31	700.453	501.79	618.324	649.455	596.751	547.064
CYP26B1	Cyp26b1	ENSMUSG00000063415	85.9713	1.08521	2.12169	0.000172054	0.0318089	145.178	142.94	146.867	61.8264	178.146	44.2112	107.156	63.0648	43.4155	61.0429
HSBP1	Hsbp1	ENSMUSG00000031839	3697.64	0.176746	1.13033	0.000175942	0.0321704	3683.94	4124.6	3958.05	4148.07	4109.95	3681.76	3644.04	3460.09	3406.85	3522.52
ARL2BP	Arl2bp	ENSMUSG00000031776	3141.52	0.140484	1.10228	0.000182604	0.032932	3188.33	3438.57	3349.5	3397.98	3345.03	3015.8	3061.1	3175.1	2969.8	2950.07
FOCAD	Focad	ENSMUSG00000038368	965.94	-0.336611	-1.26279	0.000185486	0.032932	1051.01	752.642	784.459	780.399	812.606	1119.85	1117.9	1049.21	1034.32	951.016
IFIT2	Ifit2	ENSMUSG00000045932	267.794	-0.41431	-1.33266	0.000189946	0.032932	261.858	236.67	230.685	253.623	180.726	309.442	279.036	318.862	325.496	316.241
RSPH10B2	Rsph10b	ENSMUSG00000075569	171.203	-0.396135	-1.31598	0.00019321	0.032932	179.747	132.142	138.789	137.954	145.701	197.734	190.801	182.389	195.963	196.246
TH	Th	ENSMUSG00000000214	39.6053	1.05532	2.07817	0.000193796	0.032932	64.1233	106.587	41.778	46.4171	38.0314	34.2797	27.4332	31.1823	23.0128	25.772
PCDHGB7	Pcdhgb7	ENSMUSG00000104063	240.929	-0.427731	-1.34512	0.000193962	0.032932	169.097	169.641	185.76	195.04	227.055	246.642	246.908	262.931	235.049	281.551
CDH13	Cdh13	ENSMUSG00000031841	1541.85	0.410321	1.32898	0.00020571	0.0345739	1499.25	2257.26	1610.45	1691.53	1870.39	1200.48	1364.89	1270.95	1278.97	1603.35
TMEM9	Tmem9	ENSMUSG00000026411	956.702	0.243618	1.18396	0.000217567	0.036201	964.737	1027.27	1064.43	1084.47	1049.72	975.744	844.591	880.095	852.557	831.447
C11orf96	Gm13889	ENSMUSG00000087006	275.943	0.475173	1.39009	0.000221205	0.0364418	332.792	373.823	348.783	290.009	366.425	198.785	281.46	269.285	239.868	244.25
TMEM100	Tmem100	ENSMUSG00000069763	239.416	0.409238	1.32798	0.000238187	0.0378988	336.653	279.135	251.268	267.761	275.708	216.222	213.13	233.394	204.17	194.376
ABLIM3	Ablim3	ENSMUSG00000032735	981.523	0.224839	1.16865	0.000239093	0.0378988	1068.5	1121.99	1038.79	1090.22	1068.35	897.654	984.048	971.841	835.379	923.523
HERC6	Herc6	ENSMUSG00000029798	834.254	-0.316944	-1.24569	0.000240296	0.0378988	663.328	701.852	706.433	871.553	734.678	970.336	821.843	930.972	1030.9	823.465
KCNT2	Kcnt2	ENSMUSG00000052726	955.322	-0.368064	-1.29062	0.000241067	0.0378988	720.871	765.806	856.183	835.417	817.819	1058.26	803.217	915.312	1214.24	1167.29
PITPNC1	Pitpnc1	ENSMUSG00000040430	1624.3	-0.233295	-1.17552	0.000241437	0.0378988	1619.63	1453.94	1511.68	1380.61	1427.43	1833.54	1682.91	1711.58	1592.35	1867.18
ERGIC3	Ergic3	ENSMUSG00000005881	1601.67	0.245601	1.18559	0.000256868	0.0399441	1794.63	1733.5	1858.84	1587.79	1739.68	1497.82	1581.11	1618.74	1284.03	1373.06
CPNE6	Cpne6	ENSMUSG00000022212	3094.91	0.404545	1.32367	0.000285963	0.0436568	3201.92	4150.88	3432.1	3521.72	3729.21	2118.93	3197.26	3019.77	2661.97	2630.18
OLFM3	Olfm3	ENSMUSG00000027965	687.757	-0.486354	-1.4009	0.00028599	0.0436568	539.631	499.787	696.602	500.04	523.388	885.567	629.333	601.561	836.863	912.549
SEMA5A	Sema5a	ENSMUSG00000022231	926.119	-0.415065	-1.33336	0.000290659	0.0439661	799.539	844.397	704.813	681.244	856.274	1147.02	922.441	890.324	897.5	1321.01
WNT2B	Wnt2b	ENSMUSG00000027840	22.6247	-1.27534	-2.42056	0.000303031	0.045019	13.9468	10.7791	21.0522	9.40408	12.2983	43.1109	21.1513	27.3976	40.9985	30.4334
PNRC1	Pnrc1	ENSMUSG00000040128	749.931	0.260474	1.19787	0.000315851	0.0460335	877.051	767.179	839.335	793.447	860.813	721.983	750.768	615.412	635.858	728.897
ERICH3	Erich3	ENSMUSG00000078161	620.396	-0.345449	-1.27055	0.000317306	0.0460335	575.282	482.232	449.288	567.605	561.356	653.472	616.373	733.51	615.091	727.232
KLHL33	Klhl33	ENSMUSG00000090799	188.117	-0.541181	-1.45516	0.00031816	0.0460335	181.295	123.904	141.223	144.025	145.826	285.277	189.866	177.048	232.514	184.887
CLCC1	Clcc1	ENSMUSG00000027884	526.762	-0.281543	-1.21549	0.000323721	0.0464344	451.419	493.743	473.531	499.561	466.064	554.733	561.555	581.763	632.661	568.728
RSPO1	Rspo1	ENSMUSG00000028871	191.287	-0.823608	-1.76983	0.000345765	0.0491725	169.535	80.1803	138.495	155.246	96.5309	303.587	175.399	268.347	201.92	182.006
MYPN	Mypn	ENSMUSG00000020067	94.9751	-0.657291	-1.57712	0.000355475	0.049896	63.8632	65.3617	86.0333	72.7499	54.1532	104.814	109.159	125.486	85.4871	115.506
COL1A2	Col1a2	ENSMUSG00000029661	499.227	0.319529	1.24792	0.000359849	0.049896	529.789	671.727	639.113	526.658	549.79	499.248	477.363	488.854	473.165	400.977
SRF	Srf	ENSMUSG00000015605	937.619	0.338518	1.26446	0.00037456	0.0515066	1042.37	1187.93	1149.02	914.75	1060	939.863	956.042	841.02	798.925	698.263
FAM163B	Fam163b	ENSMUSG00000009216	3747.64	-0.178093	-1.13139	0.000378384	0.051606	3475.69	3518.5	3580.03	3655.21	3380.24	4141.29	3874.86	3970.75	3784.76	4151.11
MDGA1	Mdga1	ENSMUSG00000043557	370.281	0.772188	1.70786	0.000407089	0.054962	506.257	672.303	594.189	257.729	509.652	270.87	394.631	266.005	290.309	265.504
CARTPT	Cartpt	ENSMUSG00000021647	50.412	0.772398	1.70811	0.000409597	0.054962	96.8972	64.3769	67.3799	47.3792	69.3225	49.9865	45.1326	29.842	44.9241	32.3011
CPNE7	Cpne7	ENSMUSG00000034796	1062.56	0.473624	1.38859	0.000412985	0.0549683	1109.75	1883.39	1067.64	1217.51	1315.51	894.959	1112.8	1027.23	826.62	887.964
EVC2	Evc2	ENSMUSG00000050248	632.338	0.422512	1.34026	0.000417841	0.0549683	749.613	788.95	841.639	568.145	754.659	453.508	627.804	651.21	542.917	490.375
GON4L	Gon4l	ENSMUSG00000054199	2300.5	-0.182341	-1.13472	0.000419555	0.0549683	2287.01	2074.03	2087.62	1996.03	2163.75	2458.41	2526.03	2256.16	2366.46	2426.64
LYNX1	Lynx1	ENSMUSG00000022594	10364.1	-0.20218	-1.15044	0.000436115	0.0566916	9679.43	9297.23	10680.3	9527.41	9308.07	11966.5	11270	10395.2	11326.4	10829.4
ZNF496	Zkscan17	ENSMUSG00000020472	304.586	-0.288168	-1.22109	0.000439821	0.0567301	268.809	263.756	259.175	274.538	287.003	319.78	280.086	356.023	355.85	338.187
ATP6AP1L	Atp6ap1l	ENSMUSG00000078958	134.075	0.575418	1.49011	0.000444515	0.0568946	213.649	158.845	189.097	171.446	112.927	122.093	102.347	100.634	106.944	134.888
PGPEP1	Pgpep1	ENSMUSG00000056204	297.079	0.739788	1.66993	0.000452094	0.0574229	381.206	397.504	455.909	332.406	334.261	196.08	238.693	316.503	230.306	160.692
PNMA3	Pnma3	ENSMUSG00000046287	540.413	-0.249301	-1.18863	0.000460784	0.0580832	503.738	491.475	460.359	535.408	451.915	570.063	594.538	543.376	608.758	587.039
CNN1	Cnn1	ENSMUSG00000001349	21.2045	1.53782	2.90355	0.000467324	0.0584647	35.4567	74.4326	24.0589	25.9475	17.2233	7.62625	7.26263	22.2202	11.6785	12.2073
PEA15	Pea15a	ENSMUSG00000013698	11927.2	0.249886	1.18911	0.000478571	0.0591308	12589.2	14108.5	12904.6	13648.9	13375.5	10064.5	13014.6	12003.2	10338.8	10615.2
KIF26B	Kif26b	ENSMUSG00000026494	467.243	0.446751	1.36297	0.000497497	0.0601172	468.722	631.265	465.192	440.55	682.225	364.468	465.324	372.389	396.253	374.136
HAP1	Hap1	ENSMUSG00000006930	2112.77	0.327813	1.25511	0.000498159	0.0601172	2367.36	2814.67	2293.02	2253.73	2332.03	1592.56	2272.96	2052.25	1719	1976.76
SMAD3	Smad3	ENSMUSG00000032402	1888.49	0.320137	1.24845	0.000498598	0.0601172	1843.32	2404.22	2332.17	1738.45	2203.67	1567.79	1816.81	1574.37	1653.93	1816.7
LIMS2	Lims2	ENSMUSG00000024395	254.2	-0.390353	-1.31071	0.000503568	0.0602797	238.031	222.594	235.281	203.091	223.605	268.081	261.368	250.33	320.181	379.674
CDO1	Cdo1	ENSMUSG00000033022	485.8	0.218615	1.16362	0.000508464	0.0604309	527.422	568.071	516.109	558.215	494.443	454.21	463.304	478.996	445.187	449.679
GABARAP	Gabarap	ENSMUSG00000018567	2436.93	0.192285	1.14257	0.0005223	0.061211	2640.86	2766.15	2646.2	2693.85	2690.32	2313.72	2668.66	2403.98	2258.54	2122.59
AKIRIN1	Akirin1	ENSMUSG00000023075	1607.67	0.167347	1.12299	0.000522385	0.061211	1680.66	1717.83	1832.6	1647.92	1747.1	1584.5	1458.02	1584.67	1545.76	1507.89
PRKG2	Prkg2	ENSMUSG00000029334	340.176	0.405925	1.32494	0.000545479	0.0630293	344.772	469.49	374.202	375.17	435.417	252.535	340.256	349.793	314.431	254.85
NRTN	Nrtn	ENSMUSG00000039481	28.1908	-0.884678	-1.84635	0.000558618	0.0641023	18.7079	15.1908	25.7508	17.6543	18.5664	37.8625	46.5247	25.3471	26.8791	40.7844
MPL	Mpl	ENSMUSG00000006389	32.7656	-0.949094	-1.93066	0.000567738	0.0644383	16.2985	18.9966	32.8569	15.5401	24.779	44.0106	43.9045	38.0727	38.3018	45.4471
ARSJ	Arsj	ENSMUSG00000046561	71.6913	0.628312	1.54576	0.000569291	0.0644383	70.3334	104.835	91.0419	104.489	98.1123	60.2655	53.6728	45.2376	85.8338	58.3159
NEFH	Nefh	ENSMUSG00000020396	1136.64	-0.384953	-1.30582	0.000587694	0.0660719	913.553	944.429	1244.2	847.736	964.166	1532.02	1055.81	1131.08	1360.01	1336.13
HDAC11	Hdac11	ENSMUSG00000034245	4438.39	0.12623	1.09144	0.000594696	0.0664104	4693.21	4845.29	4590.53	4623.23	4689.8	4423.36	4496.12	4011.33	4203.1	4341.32
CRH	Crh	ENSMUSG00000049796	92.9426	0.687669	1.61068	0.00060839	0.0671023	121.127	93.7981	132.923	149.18	100.598	60.1755	62.2574	107.911	82.751	58.9289
RNF187	Rnf187	ENSMUSG00000020496	6846.81	0.114967	1.08295	0.000608958	0.0671023	7158.63	7267.99	7406.17	7283.68	6891.18	6725.49	6798.57	6804.35	6472	6453.79
EGFEM1P	Egfem1	ENSMUSG00000063600	146.561	0.674353	1.59588	0.000617617	0.0673405	186.433	258.852	163.317	231.809	126.251	111.675	161.878	89.9188	127.11	114.038
CALB2	Calb2	ENSMUSG00000003657	218.447	0.537852	1.45181	0.000619214	0.0673405	352.607	356.735	246.271	194.207	212.006	167.049	201.896	190.026	199.887	179.248
PCP4	Pcp4	ENSMUSG00000090223	2113.07	-0.266385	-1.20279	0.000625208	0.0675509	1907.34	1881.61	2048.86	1840.51	1972	2427.36	2399.35	2173.95	2033.14	2572.17
HCFC1R1	Hcfc1r1	ENSMUSG00000023904	1372.41	0.159974	1.11727	0.000638227	0.0681986	1452.46	1511.88	1477.15	1502.84	1540.72	1245.75	1443.48	1344.83	1366.79	1306.24
SELENOS	Selenos	ENSMUSG00000075701	616.969	0.210332	1.15695	0.000639401	0.0681986	646.387	672.148	725.03	709.943	621.164	578.335	594.866	577.58	593.722	575.569
KCTD6	Kctd6	ENSMUSG00000021752	778.379	0.199733	1.14849	0.000666431	0.0698857	795.061	939.291	892.254	849.485	867.386	730.146	811.159	761.309	746.26	737.902
GRM2	Grm2	ENSMUSG00000023192	1146.06	-0.522247	-1.43619	0.000667818	0.0698857	1141.5	727.8	821.385	1120.3	737.565	1443.52	1004.28	1364.95	1265.58	1452.21
C1R	C1ra	ENSMUSG00000055172	92.8825	-0.676532	-1.59829	0.000678662	0.0705766	64.1943	57.1145	107.816	69.8893	44.1268	123.89	106.594	97.4368	127.276	95.1126
RXRG	Rxrg	ENSMUSG00000015843	85.5104	0.815191	1.75953	0.000699078	0.0722482	111.921	135.309	81.9185	110.577	115.135	38.6657	85.842	65.405	50.3775	76.0683
DNAJB4	Dnajb4	ENSMUSG00000028035	1653.79	0.167309	1.12296	0.000718361	0.0734524	1704.05	1792.57	1838.11	1644.87	1870.87	1623.26	1549.26	1529.04	1583.03	1597.81
CDS1	Cds1	ENSMUSG00000029330	2843.89	-0.240736	-1.1816	0.000719559	0.0734524	2542.24	2457.07	2636.05	2696.51	2473.87	3220.47	2534.01	2926.79	3149.16	3296.67
NSG2	Nsg2	ENSMUSG00000020297	10847.6	0.162632	1.11933	0.000725056	0.0735623	10968.6	12134.1	11784.7	11415.8	11743.9	9856.67	10067.7	10217.9	10649.5	11069.2
JAKMIP2	Jakmip2	ENSMUSG00000024502	1265.2	-0.330858	-1.25776	0.000745679	0.0751961	1289.38	935.342	1066.19	1135.66	1151.01	1361.54	1332.46	1451.95	1339.68	1523.1
RAB11FIP1	Rab11fip1	ENSMUSG00000031488	94.6704	-0.587177	-1.5023	0.000766185	0.0767985	80.5479	75.7196	90.666	62.6854	64.532	111.52	163.406	101.973	97.7549	86.7606
CDCA3	Cdca3	ENSMUSG00000023505	16.6428	-1.09174	-2.13131	0.000781688	0.0774039	7.12193	11.2107	8.13046	12.0985	14.9151	22.8925	27.2357	26.2623	17.9337	19.841
DNAH7	Dnah7c	ENSMUSG00000101337	91.6173	0.76024	1.69377	0.000785546	0.0774039	106.557	120.882	70.6435	201.954	93.1823	48.9781	70.9317	83.2612	75.173	62.9051
PPIP5K2	Ppip5k2	ENSMUSG00000040648	1023.41	-0.243904	-1.18419	0.000786181	0.0774039	988.578	758.34	925.831	964.662	901.377	1074.53	982.066	1081.98	1171.11	1062.81
PTGES	Ptges	ENSMUSG00000050737	144.038	0.62556	1.54281	0.000818501	0.0801119	184.699	251.546	141.116	140.65	170.96	139.687	98.1181	107.299	96.3703	134.058
SLC16A2	Slc16a2	ENSMUSG00000033965	1304.32	0.253277	1.19191	0.000827341	0.0805037	1501.45	1536.78	1254.1	1432.14	1462.43	1151.3	1115.53	1222.86	1229.5	1307.47
CORO6	Coro6	ENSMUSG00000020836	1482.43	-0.412303	-1.33081	0.000833587	0.0805402	1523.4	1129.97	1370.8	1183.71	1030.2	1929.16	1646.45	1626.79	1759.11	1339.14
BHLHE40	Bhlhe40	ENSMUSG00000030103	3972.56	0.276817	1.21152	0.000837398	0.0805402	3974.3	4613	5132.32	3913.59	4862.96	4007.17	3487.78	3764.23	3713.94	3596.21
ZXDC	Zxdc	ENSMUSG00000034430	615.237	-0.285804	-1.21909	0.000852284	0.0808299	473.572	631.122	504.337	598.91	530.178	671.503	654.024	636.058	669.103	703.678
TMEM19	Tmem19	ENSMUSG00000069520	772.062	-0.235423	-1.17725	0.000853195	0.0808299	691.731	642.221	672.377	743.457	780.082	831.522	801.655	842.527	784.942	892.485
CA10	Car10	ENSMUSG00000056158	3719.73	-0.300716	-1.23176	0.000857398	0.0808299	3457.42	3041.02	3336.58	3201.72	3048.4	3891.25	3385.77	3751.62	4275.74	4508.01
TMEM196	Tmem196	ENSMUSG00000048004	837.881	-0.459565	-1.37513	0.000859841	0.0808299	788.144	582.258	676.499	732.553	610.571	967.047	650.208	875.448	1042.34	1125.88
KCNC3	Kcnc3	ENSMUSG00000062785	2893.05	-0.255171	-1.19348	0.000867967	0.0811354	2674.77	2547.93	2977.91	2355.62	2424.09	3202.79	2975.35	3016.19	3272.1	3026.58
CHD5	Chd5	ENSMUSG00000005045	8566.35	-0.125884	-1.09118	0.000877204	0.0813676	8066.71	8511.48	7886.86	7910.46	8040.22	8809.32	8827	9054.36	8432.14	8977.18
GSPT2	Gspt2	ENSMUSG00000071723	686.918	0.229649	1.17255	0.000880231	0.0813676	775.918	779.147	730.313	638.722	777.99	612.38	669.294	606.347	611.657	657.129
SST	Sst	ENSMUSG00000004366	3097.77	-0.193931	-1.14388	0.000900361	0.0825448	3011.73	3024.57	3030.76	3200.64	2615.45	3202.51	3438.8	3598.99	3475.03	3316.5
GALNT15	Galnt15	ENSMUSG00000021903	154.054	-0.800469	-1.74167	0.000902888	0.0825448	134.219	78.7298	156.116	124.789	122.021	227.454	329.678	115.114	234.346	166.864
GAD1	Gad1	ENSMUSG00000070880	6409.67	-0.284015	-1.21758	0.000917242	0.0833989	5942.52	5966.29	6103.9	5190.41	5401.29	7481.86	5918.58	6085.69	7613.87	7725.22
SMARCA2	Smarca2	ENSMUSG00000024921	7494.7	0.190433	1.14111	0.000949022	0.0858195	7564.92	8559	8773.11	7724.94	8442.83	6512.94	7550.57	7448.02	7226.53	7258.69
KIF5B	Kif5b	ENSMUSG00000006740	6640.1	-0.15632	-1.11444	0.000961371	0.0864662	6519.2	5941.3	6222.65	6197.59	6240.92	7301.63	7028.67	6682.83	7022.85	6643.55
APIP	Apip	ENSMUSG00000010911	165.84	0.369565	1.29196	0.000976704	0.0867507	190.744	196.615	185.114	168.943	189.478	160.646	150.882	119.53	138.441	149.689
CHRNA4	Chrna4	ENSMUSG00000027577	778.308	-0.342509	-1.26796	0.000977003	0.0867507	743.305	637.677	666.279	603	739.569	936.292	822.193	692.258	783.454	1057.58
SYT17	Syt17	ENSMUSG00000058420	1413.51	0.32579	1.25335	0.000980175	0.0867507	1457.97	1930.88	1674.61	1341.47	1592.48	1168.51	1511.7	1177.28	1248.03	1278.17
BOK	Bok	ENSMUSG00000026278	617.206	-0.301306	-1.23226	0.000992717	0.0873959	519.147	639.311	581.824	562.359	546.964	699.127	725.338	674.606	832.702	582.652
TMEM200B	Tmem200b	ENSMUSG00000070720	58.5352	0.818701	1.76382	0.00100337	0.0878684	78.8191	51.6441	127.171	55.8756	81.8906	47.8462	52.3059	45.3806	44.3037	33.6519
RXFP2	Rxfp2	ENSMUSG00000053368	59.6268	-0.61015	-1.52642	0.00108478	0.0941695	42.5755	38.5028	54.9217	51.3645	43.2297	73.2765	80.5787	55.5623	72.629	70.714
ARNT2	Arnt2	ENSMUSG00000015709	9998.26	-0.147633	-1.10775	0.00108664	0.0941695	9826.13	8796.75	9243.96	9577.04	9017.09	10274.5	9585.96	10591.8	10613.9	10398.5
CADPS	Cadps	ENSMUSG00000054423	6435.51	-0.193659	-1.14366	0.0011097	0.0956696	5610.58	6050.51	5864.97	5989.91	5858.18	6975.5	5865.71	6683.82	6988.67	7074.12
RILPL2	Rilpl2	ENSMUSG00000029401	228.752	0.382621	1.30371	0.00114159	0.097544	222.138	290.211	293.011	233.646	288.913	209.739	206.013	234.191	189.829	179.689
TPM1	Tpm1	ENSMUSG00000032366	4185.78	0.16066	1.1178	0.00114316	0.097544	3982.02	4717.58	4610.7	4519.43	4591.21	3923.09	3796.33	4228.89	4106.43	4004.78
ANKRD63	Ankrd63	ENSMUSG00000078137	526.983	0.49779	1.41205	0.00118943	0.100729	616.158	722.028	675.154	468.875	681.797	334.707	618.181	431.826	404.479	453.618
TDRP	Tdrp	ENSMUSG00000050052	428.965	0.332402	1.25911	0.0011926	0.100729	523.591	460.989	446.039	456.201	525.375	321.316	390.219	453.264	356.345	394.931
DOC2B	Doc2b	ENSMUSG00000020848	336.055	0.438155	1.35487	0.00122518	0.101831	357.217	535.877	434.191	283.419	381.926	265.854	345.131	282.79	301.04	277.389
RGL1	Rgl1	ENSMUSG00000026482	2937.37	0.249643	1.18891	0.00122716	0.101831	2875.11	3676.14	3345.37	2953.72	3213.83	2499.97	2550.92	2598.5	2976.25	2887.46
POLR3B	Polr3b	ENSMUSG00000034453	362.732	-0.26025	-1.19769	0.00122802	0.101831	291.242	331.624	324.783	347.241	322.928	392.521	407.212	352.015	370.028	417.269
TAC3	Tac2	ENSMUSG00000025400	155.119	0.374022	1.29596	0.00123915	0.101831	198.765	186.471	164.288	195.773	180.073	145.979	161.515	162.973	112.644	130.775
TRMU	Trmu	ENSMUSG00000022386	351.141	-0.284646	-1.21811	0.00123991	0.101831	318.553	304.793	323.631	320.061	342.776	331.583	470.33	378.684	411.238	374.438
MRPL51	Mrpl51	ENSMUSG00000030335	760.413	0.298319	1.22971	0.00124236	0.101831	852.963	809.017	944.642	810.916	879.44	711.736	656.035	722.16	602.472	802.958
NNT	Nnt	ENSMUSG00000116207	523.103	-0.394586	-1.31457	0.00125931	0.102714	462.221	490.804	359.559	562.238	358.55	527.154	644.915	567.182	584.234	613.256
HPGD	Hpgd	ENSMUSG00000031613	184.63	0.352437	1.27672	0.00127417	0.103419	192.235	205.669	208.06	218.149	241.039	175.955	147.131	199.127	170.081	141.801
NPRL3	Nprl3	ENSMUSG00000020289	625.092	-0.269179	-1.20512	0.00128214	0.103561	579.669	507.027	576.74	628.342	509.021	647.47	663.175	716.218	730.586	619.385
CPNE5	Cpne5	ENSMUSG00000024008	2161.76	-0.230614	-1.17333	0.0013092	0.10475	2135.18	1877.23	1988.17	2016.98	1698.07	2166.43	2358.46	2471.73	2169.19	2235.01
INCENP	Incenp	ENSMUSG00000024660	369.775	-0.465713	-1.381	0.00131456	0.10475	397.836	224.591	315.617	360.845	287.341	522.604	399.482	411.807	372.312	476.236
CPLX1	Cplx1	ENSMUSG00000033615	14408.4	-0.197244	-1.14651	0.00131759	0.10475	13195.7	12713.3	14864.2	13842.7	12534.6	16687.6	14517.5	14637.6	15894.6	15251.5
ADARB2	Adarb2	ENSMUSG00000052551	552.003	-0.24585	-1.18579	0.00133152	0.10475	532.734	499.869	496.742	488.991	445.819	557.639	574.224	646.44	613.518	532.339
FAM171A2	Fam171a2	ENSMUSG00000034685	1795.27	0.228588	1.17169	0.00133359	0.10475	1690.76	2201.69	2017.74	1936.37	1960.64	1780.94	1756.81	1660.11	1661.24	1512.09
PRKG1	Prkg1	ENSMUSG00000052920	292.364	0.263849	1.20068	0.0013371	0.10475	314.689	328.737	321.954	282.938	302.97	250.983	256.865	243.312	286.589	255.164
COL19A1	Col19a1	ENSMUSG00000026141	974.909	-0.334319	-1.26078	0.00134093	0.10475	1077.3	750.569	802.063	756.724	817.526	1052.89	1079.61	1043.64	1196.24	926.605
HNRNPC	Hnrnpc	ENSMUSG00000060373	3596.1	0.16742	1.12305	0.00135658	0.105218	3447.09	3987.56	3942.6	3746.29	4008.47	3343.39	3342.89	3410.36	3382.47	3557.72
PHF24	Phf24	ENSMUSG00000036062	13950.8	-0.176401	-1.13006	0.00135976	0.105218	13873.4	12357.9	12829.9	12448.5	12841.2	15189.4	13223.8	13978.2	14693.1	15631.4
ME3	Me3	ENSMUSG00000030621	993.691	-0.204703	-1.15245	0.00137016	0.105218	1006.64	916.574	898.548	819.467	981.015	1033.83	1121.47	1126.05	1019.66	1026.6
ANKRD6	Ankrd6	ENSMUSG00000040183	940.285	0.424729	1.34232	0.00137222	0.105218	1033.52	1259.24	1197.11	797.947	1165.08	639.614	982.232	832.088	809.538	802.162
UOX	Uox	ENSMUSG00000028186	10.209	-1.31164	-2.48223	0.00138223	0.1055	5.27375	4.06601	5.24018	5.78768	11.17	14.1284	11.5916	19.3881	14.2965	12.2265
TAF5	Taf5	ENSMUSG00000025049	159.363	0.383688	1.30467	0.00138897	0.10553	202.212	175.077	164.294	183.243	184.133	156.962	124.558	149.144	144.947	119.291
HFE	Hfe	ENSMUSG00000006611	110.638	0.574332	1.48899	0.0014268	0.107912	159.09	140.264	98.8757	120.775	113.319	102.365	101.662	82.6629	66.5418	69.1335
RBBP4	Rbbp4	ENSMUSG00000057236	2701.77	0.168628	1.12399	0.00145178	0.108593	2911.39	2855.81	2646.28	2943.05	2899.17	2434.97	2354.08	2583.04	2503.52	2804.08
RHOF	Rhof	ENSMUSG00000029449	957.348	0.203465	1.15146	0.00148807	0.110535	894.762	1134.69	1093.54	1060.28	1055.61	961.676	894.613	901.574	878.191	914.429
BHLHB9	Bhlhb9	ENSMUSG00000072964	1430.59	0.191348	1.14183	0.00150567	0.111346	1411.13	1617.66	1485.48	1392.84	1590.23	1309.72	1319.11	1267.47	1370.43	1300.68
AKIRIN2	Akirin2	ENSMUSG00000028291	1178.7	0.188598	1.13966	0.00151924	0.111853	1117.88	1312.94	1263.88	1243.24	1350.44	1074.42	1047.54	1107.69	1159.7	1130.07
ZDHHC14	Zdhhc14	ENSMUSG00000034265	774.097	0.344107	1.26936	0.00152727	0.111948	758.809	1045.99	953.574	661.094	929.355	651.283	753.691	711.512	636.873	673.774
SPSB1	Spsb1	ENSMUSG00000039911	397.377	-0.431642	-1.34877	0.00154927	0.113063	308.065	297.831	351.624	340.3	370.447	534.01	470.508	318.327	374.347	551.85
GIT2	Git2	ENSMUSG00000041890	952.496	-0.22424	-1.16816	0.0015765	0.114516	907.477	869.051	892.677	832.083	895.212	939.111	1125.9	1066.56	995.803	1011.06
ERBB4	Erbb4	ENSMUSG00000062209	2172.03	-0.305688	-1.23601	0.00158294	0.114516	1865.72	1802.71	1836.78	1698.87	2010.4	2519.11	1922.65	1849.39	2424.54	2670.99
DGKQ	Dgkq	ENSMUSG00000004815	1403.37	-0.317573	-1.24623	0.00160536	0.11549	1448.39	1250.49	1102.5	1413.1	1157.92	1761.46	1727.07	1687.59	1363.58	1401.82
SPSB4	Spsb4	ENSMUSG00000046997	68.7455	0.609854	1.5261	0.00161032	0.11549	117.086	80.4504	95.2897	56.4513	91.9295	45.7516	60.8099	59.2931	61.1497	57.8108
ARID5A	Arid5a	ENSMUSG00000037447	244.472	0.353658	1.2778	0.00161723	0.11549	286.632	283.998	239.597	320.67	297.66	252.598	200.752	248.317	221.173	193.444
PNCK	Pnck	ENSMUSG00000002012	1009.8	0.217695	1.16287	0.00162641	0.115649	1045.09	1113.1	1126.27	1205.21	1132.58	874.939	1072.52	978.269	935.004	979.397
PML	Pml	ENSMUSG00000036986	343.027	-0.323376	-1.25126	0.00164766	0.116661	317.343	281.581	308.081	275.039	300.393	463.438	366.432	345.232	346.342	332.595
NAALADL2	Naaladl2	ENSMUSG00000102758	82.1308	-0.662624	-1.58296	0.00174014	0.121135	67.7931	54.8736	83.3951	47.4667	46.9859	85.62	68.1203	91.0316	95.6386	137.226
PTGES3	Ptges3	ENSMUSG00000071072	2530.68	0.169994	1.12505	0.00175368	0.121135	2605.8	2857.2	2766.51	2572.39	2872.96	2427.92	2455.93	2384.79	2456.38	2431.52
TBC1D10A	Tbc1d10a	ENSMUSG00000034412	489.389	0.238285	1.17959	0.00175453	0.121135	614.113	546.152	519.471	531.042	564.774	455.218	456.19	492.188	492.377	454.884
NPTN	Nptn	ENSMUSG00000032336	12760.6	-0.252497	-1.19127	0.00177571	0.122091	11956.4	11512.1	13731.4	10893.7	10342	12883.2	14188.1	15030.3	12810.8	14702.9
LIMK1	Limk1	ENSMUSG00000029674	1631.57	-0.176637	-1.13025	0.00179389	0.122166	1644.05	1529.24	1476.25	1436.19	1587.42	1819.57	1740.26	1802.89	1655.17	1649.4
DACT1	Dact1	ENSMUSG00000044548	187.213	0.333282	1.25988	0.00179435	0.122166	203.062	241.09	196.648	196.713	211.917	175.268	180.707	150.386	159.25	166.88
TRIM66	Trim66	ENSMUSG00000031026	1085.22	-0.330549	-1.25749	0.00179882	0.122166	1046.6	803.548	1083.31	815.377	867.589	1388.58	1077.95	1040.7	1078.77	1217.81
DSC2	Dsc2	ENSMUSG00000024331	24.9078	1.09721	2.1394	0.00181106	0.122497	39.2977	37.73	30.6254	33.5649	36.606	15.9033	20.1479	13.2692	20.9906	13.0216
ERLIN1	Erlin1	ENSMUSG00000025198	584.887	0.197034	1.14634	0.0018224	0.122607	594.64	615.22	591.463	669.139	635.702	531.807	562.381	528.13	546.071	541.081
WDFY3	Wdfy3	ENSMUSG00000043940	5853.17	-0.172551	-1.12705	0.00182742	0.122607	5604.25	5521.5	5180.12	4973.52	5388.02	6276.51	5857.11	5628.8	5967.13	6320.5
ADAMTS2	Adamts2	ENSMUSG00000036545	225.914	0.428297	1.34564	0.00185058	0.123505	207.078	297.564	314.597	224.895	328.64	227.852	215.738	156.178	198.103	221.595
UTP14A	Utp14a	ENSMUSG00000063785	376.059	0.233243	1.17547	0.00185565	0.123505	410.836	409.534	382.218	359.696	421.092	352.485	317.225	310.49	351.083	352.397
LIMD2	Limd2	ENSMUSG00000040699	1218.5	0.23628	1.17795	0.00192055	0.126789	1162.72	1499.8	1535.56	1252.18	1389.92	1131.08	1253.16	1156.84	1082.57	1183.6
SAMD14	Samd14	ENSMUSG00000047181	721.841	0.309857	1.23958	0.00192786	0.126789	893.728	937.967	780.811	761.492	827.832	617.47	866.85	657.752	599.226	649.995
ZC3H15	Zc3h15	ENSMUSG00000027091	2042.82	0.164586	1.12084	0.00194588	0.127471	2063.26	2277.15	1978.66	2254.15	2343.81	1947.37	1892.73	1960.41	1897.35	2039.23
FBLIM1	Fblim1	ENSMUSG00000006219	24.2988	0.992793	1.99003	0.00195905	0.12783	47.1604	28.4026	27.8528	35.7417	23.2578	16.3452	14.1125	20.2295	13.7708	14.8631
GRP	Grp	ENSMUSG00000024517	192.091	0.54009	1.45406	0.00200357	0.129362	168.374	289.768	281.379	198.022	249.193	154.908	206.635	140.427	149.052	166.29
FAM163A	Fam163a	ENSMUSG00000015484	174.75	0.36434	1.28729	0.00200586	0.129362	228.794	234.802	207.418	212.494	160.373	154.326	157.921	189.856	147.596	161.908
FAM174B	Fam174b	ENSMUSG00000078670	891.264	0.280608	1.21471	0.00202153	0.12987	806.073	1103.85	1059.6	897.738	1064.55	739.709	799.114	772.317	852.326	898.401
C11orf94	1700029I15Rik	ENSMUSG00000044916	29.3623	0.79878	1.73963	0.00205176	0.131051	26.7022	49.5284	32.8288	36.0232	40.6665	17.1248	23.7022	26.9866	18.3483	20.3069
ARHGEF3	Arhgef3	ENSMUSG00000021895	1715.05	-0.20158	-1.14996	0.00205568	0.131051	1587.1	1526.69	1626.27	1628.26	1592.2	2008.98	1753.11	1570.77	1833.98	1982.72
EPB41L3	Epb41l3	ENSMUSG00000024044	4573.54	-0.285566	-1.21889	0.00207635	0.131864	3813.14	3459	4277.05	3989.16	4182.6	5478.87	3990.73	4016.07	5220.59	5330.5
RILPL1	Rilpl1	ENSMUSG00000029392	1406.03	0.38082	1.30208	0.00212659	0.134032	1399.05	1872.91	2026.5	1219.65	1812.93	1123.61	1511.74	1238.07	1313.76	1213.79
KLF15	Klf15	ENSMUSG00000030087	616.594	-0.321131	-1.24931	0.00213767	0.134221	659.249	486.419	574.915	530.07	586.284	731.311	830.89	597.071	710.503	673.492
CCND2	Ccnd2	ENSMUSG00000000184	2310.85	0.332963	1.2596	0.00215023	0.134503	2363.6	2914.24	2660.65	2352.95	3044.5	2041.27	2577.09	2040.54	1870.34	2059.88
B4GALT4	B4galt4	ENSMUSG00000022793	467.017	0.229672	1.17257	0.00216649	0.135012	505.417	524.965	522.259	563.018	506.478	415.48	486.834	474.334	462.847	400.73
OSTF1	Ostf1	ENSMUSG00000024725	238.044	0.322365	1.25038	0.00217613	0.135064	254.017	280.562	263.76	263.344	292.868	193.275	249.418	257.091	189.622	196.967
ATP2C2	Atp2c2	ENSMUSG00000034112	20.7094	0.861276	1.81664	0.00218355	0.135064	28.8806	30.5673	33.0483	40.9042	19.5558	17.6502	18.8875	16.8811	16.2809	14.8666
NOP14	Nop14	ENSMUSG00000036693	460.225	-0.348552	-1.27328	0.00221557	0.136536	358.94	399.716	364.863	442.042	395.935	474.978	418.57	669.861	489.394	456.246
DDR2	Ddr2	ENSMUSG00000026674	384.43	0.421053	1.3389	0.00223306	0.137106	446.771	481.439	586.747	400.94	432.798	314.429	266.683	439.269	329.333	406.077
HTT	Htt	ENSMUSG00000029104	4806.56	-0.172464	-1.12698	0.00224704	0.137457	4582.15	4535.48	4324.63	4161.96	4259.47	5047.63	4634.84	4409.34	5234.9	5307.71
MORN4	Morn4	ENSMUSG00000049670	1271.72	0.206121	1.15358	0.00227015	0.138335	1297.66	1431.36	1384.41	1496.47	1389.82	1115.71	1371.11	1177.16	1191.97	1216.36
ZCCHC9	Zcchc9	ENSMUSG00000021621	273.846	0.328832	1.256	0.002278	0.138335	369.786	291.742	297.067	294.914	324.599	216.75	234.501	244.147	287.091	274.272
NRXN3	Nrxn3	ENSMUSG00000066392	4937.44	-0.292872	-1.22508	0.00231056	0.139787	4534.16	4146.55	4250.74	4355.87	3891.87	5521.97	4187.72	4869.6	5764.05	5601.53
P2RY12	P2ry12	ENSMUSG00000036353	1282.28	0.300233	1.23134	0.00232411	0.139787	1435.77	1417.44	1266.21	1589.98	1457.42	958.79	1203.02	1419.37	1130.97	1109.54
SCHIP1	Schip1	ENSMUSG00000027777	4005.37	0.317272	1.24597	0.00232712	0.139787	3702.09	5117.65	5132.04	3817.97	5298.8	3650.24	3973.98	3235.14	3749.05	3907.08
EFTUD2	Eftud2	ENSMUSG00000020929	2137.86	0.295046	1.22692	0.00234851	0.140564	2868.81	2206	2212.38	2711.73	2080.28	1856.57	2183.59	2136.11	1847.4	1819.33
LHFPL3	Lhfpl3	ENSMUSG00000106379	520.473	0.299954	1.23111	0.00236685	0.141154	559.428	536.47	607.68	712.444	534.842	483.954	476.882	516.325	427.439	492.346
TFPT	Tfpt	ENSMUSG00000006335	343.905	0.28323	1.21692	0.00239544	0.142349	334.261	364.104	430.927	407.831	374.068	348.451	330.828	311.083	294.203	288.195
THAP12	Thap12	ENSMUSG00000030753	1801.48	0.145215	1.1059	0.00249951	0.147702	1751.73	1867.41	2008.22	1927.45	2013.22	1686.93	1745.63	1784.63	1731.01	1707.14
C2CD4C	C2cd4c	ENSMUSG00000045912	549.037	0.34551	1.2706	0.00250327	0.147702	600.318	671.074	512.32	681.587	618.986	453.417	462.339	513.911	403.111	595.302
SCG2	Scg2	ENSMUSG00000050711	3299.68	0.243566	1.18392	0.00251467	0.14785	3414.36	3917.26	3543.17	4210.82	3667.3	3127.27	2703.2	3152.83	3567.83	3287.26
HEG1	Heg1	ENSMUSG00000075254	899.335	-0.401014	-1.32044	0.00254608	0.14917	706.678	767.386	594.657	986.628	673.177	1002.59	768.126	1045.59	1059.84	1046.23
LRRTM1	Lrrtm1	ENSMUSG00000060780	901.021	0.234531	1.17652	0.00259641	0.150789	925.727	977.03	986.51	905.462	1080.3	833.979	793.165	788.255	868.257	858.735
PDPR	Pdpr	ENSMUSG00000033624	717.599	-0.339242	-1.26509	0.00259872	0.150789	604.256	594.414	614.378	636.832	562.344	781.818	663.746	661.062	953.466	754.39
CDH6	Cdh6	ENSMUSG00000039385	755.108	-0.338252	-1.26422	0.00267323	0.153447	625.09	545.99	768.262	584.082	592.666	798.51	608.202	769.475	847.189	916.38
SOS2	Sos2	ENSMUSG00000034801	1029.82	-0.2613	-1.19856	0.00267441	0.153447	1037.56	947.971	799.872	883.575	976.838	1123.03	1014.1	1197.26	1054.47	1174.68
NAP1L3	Nap1l3	ENSMUSG00000055733	1062.77	-0.295265	-1.22711	0.00268669	0.153621	821.001	913.795	978.643	909.634	962.459	1151.08	977.933	986.734	1238.61	1272
RYR2	Ryr2	ENSMUSG00000021313	7320.91	-0.164628	-1.12088	0.00277062	0.155822	7143.17	7290.73	6496.29	5870.09	7038.95	7717.67	7329.1	7586.49	7705.17	7587.27
DIO3	Dio3	ENSMUSG00000075707	18.7002	1.77493	3.42221	0.00277097	0.155822	30.0373	69.8102	42.9029	11.256	13.4263	6.62826	25.0579	2.97588	4.24204	9.73346
LURAP1	Lurap1	ENSMUSG00000028701	845.026	-0.183056	-1.13529	0.00278237	0.155822	754.097	783.879	849.968	799.077	742.322	991.278	881.435	838.871	883.105	865.733
CA12	Car12	ENSMUSG00000032373	102.113	0.643361	1.56196	0.00278738	0.155822	160.902	192.847	113.532	99.0065	97.8337	58.4622	96.1916	116.22	74.4106	81.055
TRH	Trh	ENSMUSG00000005892	24.0472	1.15282	2.22349	0.00279014	0.155822	49.5752	62.02	16.0749	32.4359	14.2544	14.3439	14.5206	12.6018	15.417	21.2514
FMN1	Fmn1	ENSMUSG00000044042	765.823	-0.310767	-1.24037	0.00279073	0.155822	724.417	613.129	762.618	553.117	628.333	920.232	827.486	671.995	830.085	819.473
ESPL1	Espl1	ENSMUSG00000058290	31.1183	1.71713	3.28782	0.00282321	0.157108	125.607	22.4762	118.334	16.9676	14.5066	30.4732	18.3411	13.2764	10.1583	9.89896
RCBTB2	Rcbtb2	ENSMUSG00000022106	525.061	0.262333	1.19942	0.002851	0.158065	533.489	615.974	596.645	574.578	554.24	466.998	500.16	467.32	506.966	458.287
TES	Tes	ENSMUSG00000029552	35.1577	0.667355	1.58816	0.00286565	0.158065	46.0537	58.5556	41.1393	34.7358	45.0341	32.928	29.0735	30.3633	29.1528	20.2565
CCNG2	Ccng2	ENSMUSG00000029385	1117.44	0.249428	1.18874	0.00286891	0.158065	1059.97	1198.41	1324.37	1202.51	1345.25	1057.46	1003.66	952.198	1073.33	1070.19
TRPC6	Trpc6	ENSMUSG00000031997	340.557	0.293084	1.22526	0.00288706	0.158541	363.151	411.983	333.019	381.923	369.109	256.814	302.879	373.385	289.618	296.708
TBC1D9B	Tbc1d9b	ENSMUSG00000036644	6878.51	-0.18822	-1.13936	0.00291937	0.159788	6635.49	6174.12	6249.4	6732.3	6580.47	7034.38	8607.95	7496.49	6831.31	6916.26
NDST4	Ndst4	ENSMUSG00000027971	46.6262	1.42694	2.68876	0.00295563	0.160983	66.5849	195.205	40.386	36.5193	29.9036	21.538	23.3091	26.4776	30.3585	35.3963
VAMP1	Vamp1	ENSMUSG00000030337	2841.14	-0.336791	-1.26294	0.00296056	0.160983	2730.51	2147.99	3192.7	2385.91	1951.04	3415.21	3074.28	2904.55	3344.9	2932.95
SLC32A1	Slc32a1	ENSMUSG00000037771	1202.71	-0.184004	-1.13603	0.00298058	0.16112	1129.48	1189.75	1158.18	1074.18	1070.68	1290.1	1199.58	1213.36	1322.82	1359.28
TMEM158	Tmem158	ENSMUSG00000054871	726.089	0.211559	1.15794	0.00298244	0.16112	797.557	857.38	854.852	718.549	772.575	701.539	673.526	725.674	673.808	678.969
CCDC158	Ccdc158	ENSMUSG00000050050	13.4415	1.54286	2.91371	0.00299333	0.161184	19.7122	60.6579	16.0601	7.77284	22.5124	6.78819	5.73422	7.49359	13.0338	6.56294
RAD9B	Rad9b	ENSMUSG00000038569	100.997	-0.585091	-1.50013	0.00302587	0.162411	109.417	71.8307	66.9389	84.3503	51.0712	110.54	142.177	120.222	89.3509	110.56
CEP112	Cep112	ENSMUSG00000020728	62.4263	0.812691	1.75648	0.00305718	0.162801	79.4515	94.8856	52.4022	67.8578	106.385	43.957	58.824	55.4293	39.0921	30.7249
DUSP14	Dusp14	ENSMUSG00000018648	1303.1	0.248472	1.18795	0.00306133	0.162801	1198.56	1453.34	1438.8	1406.99	1528.14	1146.1	1097.58	1286.19	1276.5	1109.15
B3GALT5	B3galt5	ENSMUSG00000074892	779.558	-0.432473	-1.34955	0.00308104	0.163169	568.192	456.972	651.256	774.109	800.07	933.374	932.749	650.283	793.557	1072.57
RNF114	Rnf114	ENSMUSG00000006418	1247.84	0.147235	1.10744	0.00309497	0.163169	1327.11	1292.19	1309.31	1393.4	1370.4	1213.05	1283.31	1188.56	1216.64	1143.42
ZNF536	Zfp536	ENSMUSG00000043456	456.424	-0.29871	-1.23004	0.00311607	0.163559	443.03	364.585	370.303	349.077	372.383	461.919	444.721	443.719	443.877	538.422
DKK2	Dkk2	ENSMUSG00000028031	18.9423	0.873415	1.83199	0.0031289	0.163716	26.4429	32.6874	17.1528	21.7004	22.6522	12.4592	10.8282	11.5275	16.266	14.4679
PAM16	Pam16	ENSMUSG00000014301	80.7857	-0.712015	-1.63809	0.00318637	0.166201	44.0378	64.013	81.3125	55.2412	71.5532	144.496	94.5123	67.824	128.173	82.9196
SFXN3	Sfxn3	ENSMUSG00000025212	2705.99	-0.131128	-1.09515	0.00321325	0.167079	2593.02	2566.12	2757.17	2447.96	2606.91	2964.38	2980.86	2810.09	2765.84	2685.06
TAF9	Taf9	ENSMUSG00000052293	284.979	0.479012	1.39379	0.00324813	0.167372	286.379	289.317	357.979	395.38	282.235	238.058	174.896	188.853	240.495	313.976
TSHZ2	Tshz2	ENSMUSG00000047907	1249.44	-0.755814	-1.68858	0.00325032	0.167372	1031.75	730.811	870.686	923.645	907.673	2466.28	985.016	958.801	1781.55	1345.33
TMEM82	Tmem82	ENSMUSG00000043085	20.7979	-1.07949	-2.11328	0.00326378	0.167372	14.4255	15.7316	13.2913	10.1822	13.1147	15.9996	44.0908	33.3502	30.3182	20.0789
LHFPL2	Lhfpl2	ENSMUSG00000045312	424.302	0.350892	1.27535	0.00328396	0.167372	534.177	526.09	457.797	410.575	472.07	341.327	416.02	408.394	315.255	400.26
PEG3	Peg3	ENSMUSG00000002265	10757.1	-0.237886	-1.17926	0.0032936	0.167372	11356.3	8820.63	9927.04	8629.81	9029.91	12702	10025.2	10929.7	11558.6	11105.9
CCDC50	Ccdc50	ENSMUSG00000038127	1807.86	-0.166843	-1.1226	0.0032999	0.167372	1741.97	1592.28	1675.24	1736.06	1654.71	2038.23	1844.14	1725.66	1759.01	2058.54
NEK8	Nek8	ENSMUSG00000017405	77.2467	-0.552053	-1.46617	0.00332146	0.167372	79.5209	60.6664	42.8872	53.0281	55.8369	104.783	62.0633	81.8078	94.1281	86.0848
GAL3ST3	Gal3st3	ENSMUSG00000047658	1024.63	0.29574	1.22751	0.00332273	0.167372	1055.33	1327.76	1264.31	953.438	1218.12	933.218	1015.84	926.198	884.22	981.225
TM2D2	Tm2d2	ENSMUSG00000031556	914.519	0.146412	1.10681	0.00332942	0.167372	985.884	939.04	1020.36	950.726	1015.25	852.125	900.335	871.503	941.558	874.363
RIN1	Rin1	ENSMUSG00000024883	1846.52	0.238343	1.17964	0.00335583	0.167372	1868.64	2338.7	2084.91	1905.12	2080.11	1712.95	1952.23	1770.04	1800.64	1479.99
CPLX2	Cplx2	ENSMUSG00000025867	27919.3	-0.160926	-1.118	0.00336485	0.167372	27949.6	25345.2	27590.9	26886.5	23652.8	27380.2	30950.9	31661.3	28414.8	28532.8
HEXA	Hexa	ENSMUSG00000025232	1082.28	0.239679	1.18073	0.00336977	0.167372	1089.78	1282.61	1215.62	1163.19	1263.87	926.014	1116.91	1148.88	939.815	966.62
CA4	Car4	ENSMUSG00000000805	800.081	0.266364	1.20277	0.00338048	0.167404	932.071	912.021	1083.03	799.529	772.389	679.333	765.339	812.334	770.795	715.266
MTF2	Mtf2	ENSMUSG00000029267	1321.17	-0.242888	-1.18336	0.00345771	0.170215	1190.35	1048.35	1103.26	1332.86	1216.62	1365.97	1364.36	1430.6	1490.67	1317.97
XDH	Xdh	ENSMUSG00000024066	367.613	-0.587585	-1.50273	0.00349651	0.171618	320.052	298.386	400.898	238.502	322.651	427.538	759.221	401.346	299.574	488.821
PPP2R5A	Ppp2r5a	ENSMUSG00000026626	2147.69	0.15307	1.11193	0.00351827	0.172178	2246.02	2386.53	2381.69	2156.25	2350.58	2062.18	2224.19	2161.81	1963.8	1952.43
ZMAT2	Zmat2	ENSMUSG00000001383	4141.59	0.127346	1.09228	0.00355848	0.173447	4259.62	4190.65	4519.94	4715.69	4388.35	4040.12	4189.81	4105.91	3989.3	3889.04
MRPS33	Mrps33	ENSMUSG00000029918	929.329	0.219952	1.1647	0.00356504	0.173447	963.035	1017.77	1013.91	1164.56	990.026	864.02	916.613	1009.11	850.97	784.553
AMN1	Amn1	ENSMUSG00000068250	344.009	0.382227	1.30335	0.00362529	0.175352	363.745	435.719	481.072	408.215	350.766	368.077	265.007	263.834	314.542	352.297
RALGPS2	Ralgps2	ENSMUSG00000026594	1034.95	0.330464	1.25742	0.00365357	0.176208	1223.36	1183.43	1130.2	798.376	1411.41	936.49	892.707	952.187	852.513	929.876
MRFAP1	Mrfap1	ENSMUSG00000055302	6113.9	0.0988052	1.07089	0.00366996	0.176389	6267.03	6608.03	6496.23	6317.73	6511.72	5862.93	6057.63	5855.05	5991.74	6305.02
INAFM2	Inafm2	ENSMUSG00000074918	913.912	0.206036	1.15351	0.00367852	0.176389	1039.76	1063.56	939.251	878.183	1064.98	882.784	841.165	856.74	909.824	828.826
DGKK	Dgkk	ENSMUSG00000062393	15.0251	1.04441	2.06252	0.00370085	0.176949	24.6172	23.6056	14.6462	25.8444	23.9816	12.0502	15.8764	10.648	6.18869	9.73405
EOMES	Eomes	ENSMUSG00000032446	9.52623	2.85288	7.22443	0.00371435	0.177086	56.4923	49.7685	4.13295	2.5957	2.78422	0.811155	4.11947	5.83861	0.954078	4.80667
HS3ST3B1	Hs3st3b1	ENSMUSG00000070407	37.6602	0.721564	1.64897	0.00373183	0.177411	49.9492	62.7654	42.9198	41.1944	51.436	30.1451	37.9856	35.3713	24.4931	22.7588
TMEM120A	Tmem120a	ENSMUSG00000039886	229.088	0.320313	1.2486	0.0037509	0.177485	249.247	273.962	279.736	215.958	288.632	207.017	218.691	223.69	216.201	181.258
LRRC27	Lrrc27	ENSMUSG00000015980	172.36	0.576846	1.49158	0.00375471	0.177485	182.342	174.805	305.66	247.585	172.839	91.9201	126.53	140.554	214.849	159.52
RELT	Relt	ENSMUSG00000008318	280.531	-0.315098	-1.2441	0.0038069	0.179442	241.155	199.374	264.895	275.587	228.357	343.606	245.405	292.157	328.243	294.028
B3GLCT	B3glct	ENSMUSG00000051950	551.151	-0.333048	-1.25967	0.00387443	0.181596	480.17	393.185	451.086	571.457	456.22	633.574	484.44	600.886	613.163	627.073
TXNRD1	Txnrd1	ENSMUSG00000020250	1248.18	0.224672	1.16851	0.00391774	0.182059	1200.46	1455.42	1471.38	1207.94	1481.11	1205.39	1141.63	1141.51	1147.11	1196.85
C11orf80	Gm960	ENSMUSG00000071691	47.1106	0.744173	1.67501	0.00392826	0.182059	36.2252	58.5243	40.7442	65.3223	106.062	34.5123	43.2704	40.1075	31.4664	29.6647
MYO5A	Myo5a	ENSMUSG00000034593	15840.6	-0.250495	-1.18961	0.003933	0.182059	14302.7	12942.6	15223.7	13838.1	14422.7	19090.4	14497.7	14692.6	17207.5	18649.5
BCKDHB	Bckdhb	ENSMUSG00000032263	359.997	0.264688	1.20138	0.00397769	0.182059	381.134	391.777	361.116	423.348	399.391	314.345	295.223	396.285	318.45	308.51
PDPN	Pdpn	ENSMUSG00000028583	148.88	0.365597	1.28841	0.00399482	0.182059	182.271	178.001	172.295	174.586	159.153	133.097	129.684	162.049	123.579	124.356
POP1	Pop1	ENSMUSG00000022325	177.73	0.5038	1.41794	0.00399939	0.182059	209.182	151.779	215.185	288.081	208.33	132.271	139.07	158.2	174.295	149.876
IGF1	Igf1	ENSMUSG00000020053	294.22	0.287074	1.22016	0.00403836	0.182059	296.934	346.022	277.221	362.232	351.086	259.587	238.131	251.119	317.949	268.35
FBXL5	Fbxl5	ENSMUSG00000039753	2399.23	-0.164377	-1.12068	0.00404669	0.182059	2320.41	2137.9	2256.62	2174.17	2369.7	2651.74	2200.96	2552.77	2532.34	2675.54
UNC80	Unc80	ENSMUSG00000055567	11244	-0.168123	-1.1236	0.00404744	0.182059	11086.1	10310.7	10775.9	9083.72	10332.2	12320.4	11520.3	10509.2	11835.4	11774.7
TRIM26	Trim26	ENSMUSG00000024457	464.002	-0.253575	-1.19216	0.00404813	0.182059	423.611	407.702	439.16	416.115	414.984	468.061	620.061	436.646	531.963	458.471
IARS	Iars	ENSMUSG00000037851	1282.49	-0.173937	-1.12813	0.00405931	0.182059	1174.14	1267.75	1180.33	1089	1180.8	1362.42	1230.69	1265.92	1413.71	1371.14
CAMKV	Camkv	ENSMUSG00000032936	10836.6	0.171958	1.12659	0.00405938	0.182059	11584.4	12250.6	11471	10728.4	12037.3	9426.46	11537.9	10610.3	9641.74	10333.8
KCTD16	Kctd16	ENSMUSG00000051401	780.48	-0.366568	-1.28928	0.00408342	0.182333	695.781	633.066	618.123	551.818	709.993	874.707	594.293	717.63	1075.63	872.67
ECEL1	Ecel1	ENSMUSG00000026247	41.9306	0.670451	1.59157	0.00408741	0.182333	75.7174	65.8286	44.3599	56.4593	48.876	25.3055	28.0161	52.9419	35.6804	42.3616
ORAI3	Orai3	ENSMUSG00000043964	351.151	0.273959	1.20912	0.00410723	0.182672	341.945	402.345	439.817	406.895	365.037	327.795	301.995	342.435	350.162	297.197
BCR	Bcr	ENSMUSG00000009681	3006.66	0.175835	1.12962	0.00414009	0.182672	3118.77	3560.29	3298.12	2944.54	3117.27	2679.2	2817.16	2953.21	2715.05	3036.09
DENND1A	Dennd1a	ENSMUSG00000035392	1666.48	-0.138608	-1.10084	0.00414383	0.182672	1606.53	1570.14	1482.19	1584.18	1632.81	1767.06	1671.15	1668.57	1788.31	1769.43
E2F2	E2f2	ENSMUSG00000018983	30.6502	-1.21178	-2.31623	0.0041528	0.182672	24.7411	18.9672	5.09715	24.9704	19.7073	30.8656	25.9889	51.6877	24.1808	95.5072
DPY19L3	Dpy19l3	ENSMUSG00000043671	1209.87	0.267346	1.20359	0.00417939	0.182672	1223.1	1355.4	1339.09	1068.98	1485.79	950.743	1210.14	1003.96	1162.23	1054.73
PHLPP2	Phlpp2	ENSMUSG00000031732	1834.34	-0.157954	-1.1157	0.00417982	0.182672	1663.17	1674.18	1689.71	1646	1745.99	1923.27	1664.41	1812.82	1977.3	2010.43
EGLN2	Egln2	ENSMUSG00000058709	1751.72	0.18437	1.13632	0.00418282	0.182672	1915.4	1876.1	2007.38	1793.19	2136.02	1696.51	1864.12	1754.16	1617.71	1628.59
SYT2	Syt2	ENSMUSG00000026452	1048.89	-0.827639	-1.77478	0.0041941	0.182685	678.648	730.642	949.298	692.127	467.349	1815.52	859.616	790.817	1483.3	1296.17
GABRA5	Gabra5	ENSMUSG00000055078	1333.7	-0.303257	-1.23393	0.00423102	0.182924	1147.06	1165.3	1127.35	1134.72	1240.3	1568.96	1163.64	1244.4	1481.87	1712.81
GJA1	Gja1	ENSMUSG00000050953	4181.18	0.163622	1.1201	0.00423183	0.182924	4660.69	4700.41	4558.62	4451.52	4305.85	3941.58	4337.56	4269.6	4027.35	3673.27
CHN2	Chn2	ENSMUSG00000004633	978.971	-0.305398	-1.23576	0.00423258	0.182924	807.205	708.388	903.843	830.354	947.647	1201.75	989.534	825.518	1077.69	1090.8
PCDHA6	Pcdha6	ENSMUSG00000103707	154.922	-0.553046	-1.46718	0.00426613	0.183897	118.991	163.101	96.1686	134.666	92.656	155.377	118.459	194.047	199.288	221.166
EPB41	Epb41	ENSMUSG00000028906	1862.58	-0.228329	-1.17148	0.0043958	0.18795	1874.04	1446.75	1816.12	1695.05	1595.6	2086.95	2169.18	1949.28	1861.16	1806.17
RENBP	Renbp	ENSMUSG00000031387	69.6762	-0.488902	-1.40338	0.00440754	0.18795	57.1909	69.9121	53.2055	55.3666	64.5707	67.3109	84.4245	95.4992	97.5342	78.36
MDGA2	Mdga2	ENSMUSG00000034912	1212.56	-0.216169	-1.16164	0.0044147	0.18795	1133.89	998.608	1169.43	1093.43	1073.39	1434.16	1264.78	1031.91	1317.24	1301.73
TEX14	Tex14	ENSMUSG00000010342	11.0258	-2.02879	-4.08064	0.00441697	0.18795	2.35901	2.89359	6.71703	2.13622	8.37384	1.9598	14.7863	56.1917	29.706	4.27252
MED10	Med10	ENSMUSG00000021598	490.262	0.240774	1.18163	0.00445362	0.188086	520.771	591.281	519.087	515.519	521.04	450.036	487.898	473.019	405.126	442.383
PABPC1	Pabpc1	ENSMUSG00000022283	3297.04	0.149172	1.10893	0.00446044	0.188086	3579.03	3511.54	3571.69	3527.41	3480.24	2868.2	3447.6	3351.08	3237.1	3037.47
ZSCAN2	Zscan2	ENSMUSG00000038797	150.932	0.431816	1.34893	0.00446504	0.188086	128.248	172.608	197.171	165.012	244.863	142.96	128.003	126.133	132.598	141.392
GIMAP5	Gimap5	ENSMUSG00000043505	15.0452	-1.31202	-2.48289	0.00450552	0.189132	15.7581	3.47453	8.96099	8.18679	8.00149	14.6677	35.3684	22.5651	32.5651	7.53545
CALN1	Caln1	ENSMUSG00000060371	5603.42	0.239936	1.18094	0.00451262	0.189132	5557.56	6549.08	5755.38	5851.5	6002.92	5473.01	4584.28	4357.48	5170.2	5576.32
BTBD1	Btbd1	ENSMUSG00000025103	3321.45	0.125878	1.09117	0.00452623	0.189226	3631.02	3591.69	3456.99	3439.95	3512.9	3155.87	3060.59	3391.81	3253.94	3296.31
SEC24A	Sec24a	ENSMUSG00000036391	661.681	-0.20024	-1.14889	0.00455227	0.189838	643.051	589.174	601.626	594.235	593.023	759.347	653.822	696.099	687.827	671.161
LRRC57	Lrrc57	ENSMUSG00000027286	674.976	0.238331	1.17963	0.00458497	0.190723	751.518	701.939	864.637	673.442	752.859	607.046	688.251	563.147	637.456	680.793
PHF23	Phf23	ENSMUSG00000018572	988.661	0.225654	1.16931	0.0046065	0.191141	1019.87	1159.49	1052.95	996.491	1201	934.152	1042.47	916.66	868.945	882.042
ECHDC2	Echdc2	ENSMUSG00000028601	438.853	0.430288	1.3475	0.00467711	0.193032	470.464	473.187	547.009	651.561	566.342	292.353	541.7	407.827	385.799	384.835
COL28A1	Col28a1	ENSMUSG00000068794	33.1118	-0.748825	-1.68042	0.00470417	0.193032	30.4979	23.1621	17.8204	19.8141	34.6587	39.1508	41.7206	36.7429	62.6546	32.2165
ARL6IP5	Arl6ip5	ENSMUSG00000035199	2583.82	0.133759	1.09715	0.00471507	0.193032	2680.19	2751.48	2979.53	2527.34	2679.64	2392.8	2388.09	2483.82	2556.34	2594.03
FLT3	Flt3	ENSMUSG00000042817	265.945	-0.362156	-1.28535	0.00473925	0.193032	310.683	220.622	249.853	212.456	208.249	350.693	308.258	253.374	344.509	285.679
ADARB1	Adarb1	ENSMUSG00000020262	5608.49	-0.17189	-1.12653	0.004751	0.193032	5569.98	5222.54	5446.52	5146.1	4949.47	6566.33	5866.67	5750.57	5681.59	5799.09
HMGB2	Hmgb2	ENSMUSG00000054717	74.5562	-0.518555	-1.43252	0.00476141	0.193032	50.1651	60.8594	62.5358	59.2798	62.2695	95.0428	85.2504	80.9107	63.6848	98.2826
DERL3	Derl3	ENSMUSG00000009092	29.7484	1.18592	2.27508	0.0047793	0.193032	32.9745	37.8861	49.7308	29.3366	54.8253	7.2441	45.657	20.3326	7.59631	11.6795
PCDHB16	Pcdhb17	ENSMUSG00000046387	348.353	-0.269783	-1.20563	0.00482591	0.193032	329.125	286.32	339.645	244.393	340.532	352.838	358.928	364.76	375.595	404.354
FMO1	Fmo1	ENSMUSG00000040181	205.01	0.459767	1.37532	0.00483169	0.193032	210.764	276.395	239.623	252.703	181.879	216.372	193.225	127.209	163.15	145.904
OLFM1	Olfm1	ENSMUSG00000026833	21240.3	0.158765	1.11633	0.00483658	0.193032	23490	22820.6	23441.4	22594.6	22632.6	18675.9	23045.2	21423.6	19392.7	20469
MLIP	Mlip	ENSMUSG00000032355	1002.64	-0.293797	-1.22586	0.00484205	0.193032	1041.77	824.097	823.157	993.155	812.475	1092.6	993.04	1182.25	1237.36	1005.37
KCNA2	Kcna2	ENSMUSG00000040724	8044.09	-0.289363	-1.2221	0.00484778	0.193032	7220.27	6446.3	7650.24	6751.31	6802.97	9778.47	7143.66	6862.53	9260.22	9568.38
BZW2	Bzw2	ENSMUSG00000020547	755.969	0.170141	1.12517	0.00484957	0.193032	789.197	866.314	787.625	806.047	801.848	679.546	684.848	741.103	732.702	763.256
PLEKHA7	Plekha7	ENSMUSG00000045659	651.928	-0.284912	-1.21834	0.00486336	0.193032	743.422	621.155	485.807	521.936	575.76	783.397	652.379	776.926	670.611	701.61
FAM89B	Fam89b	ENSMUSG00000024939	260.189	0.236881	1.17844	0.00486464	0.193032	302.844	335.278	299.1	277.218	274.338	241.051	272.849	258.323	241.689	250.807
CDK4	Cdk4	ENSMUSG00000006728	819.58	0.248728	1.18816	0.0048725	0.193032	943.043	910.171	717.787	939.216	897.232	746.408	633.027	877.735	715.144	737.94
SCD	Scd3	ENSMUSG00000025202	101.173	-0.614734	-1.53128	0.00488567	0.193094	54.5385	77.6213	79.6436	66.466	98.5216	133.816	150.044	116.784	107.082	70.6514
GLMP	Glmp	ENSMUSG00000001418	751.71	0.226892	1.17031	0.00490037	0.193216	916.736	735.812	817.069	921.779	767.446	703.411	778.678	656.562	687.084	723.373
SHD	Shd	ENSMUSG00000039154	566.134	-0.194618	-1.14442	0.00491933	0.193505	581.73	506.153	548.753	555.565	514	619.771	602.803	597.65	679.823	595.713
CBLN2	Cbln2	ENSMUSG00000024647	932.032	0.264421	1.20115	0.00496007	0.194648	1037.77	1103.23	1096.91	852.126	1086.61	902.32	718.073	803.931	992.656	890.948
INSR	Insr	ENSMUSG00000005534	1692.36	-0.145647	-1.10623	0.00504132	0.197371	1691.39	1513.65	1598.27	1489.77	1530.73	1716.11	1827.18	1619.95	1767.23	1724
BRK1	Brk1	ENSMUSG00000033940	3057.93	0.147677	1.10778	0.00506632	0.197436	2956.07	3366.35	3268.48	3535.94	3322.75	2902.46	3070.61	3178.85	2871.89	2830.39
TRIM8	Trim8	ENSMUSG00000025034	1890.37	0.216192	1.16166	0.00507741	0.197436	2129.26	2237.62	1992.44	1986.17	2031.97	1682.43	1920.97	2034.38	1645.18	1651.76
NPNT	Npnt	ENSMUSG00000040998	848.649	-0.517988	-1.43196	0.00507859	0.197436	884.044	603.022	687.677	587.922	641.375	1242.73	580.26	727.936	1240.18	1080.53
ZBTB16	Zbtb16	ENSMUSG00000066687	1365.61	-0.440078	-1.35668	0.00509093	0.19745	1123.16	1108.15	1400.05	874.171	1377.24	1930.91	2004.37	998.68	1489.49	1557.03
NATD1	Natd1	ENSMUSG00000018931	327.047	0.214298	1.16014	0.00510268	0.19745	355.885	363.473	332.653	355.664	355.309	303.23	326.396	313.607	283.361	293.432
KLHDC8A	Klhdc8a	ENSMUSG00000042115	301.258	-0.349755	-1.27434	0.00515571	0.19811	291.263	265.286	188.639	314.324	266.005	389.129	307.641	342.759	344.333	302.381
OR51E2	Olfr78	ENSMUSG00000043366	101.181	-0.604584	-1.52054	0.00516531	0.19811	118.153	41.1814	66.0259	82.8968	66.3442	90.7019	113.338	123.503	96.5417	140.718
LRMP	Lrmp	ENSMUSG00000030263	24.8134	0.830642	1.77848	0.00516741	0.19811	30.3282	38.7543	36.6662	39.9989	29.0094	9.3153	22.9078	23.1018	19.8817	23.5635
ODR4	Odr4	ENSMUSG00000006010	1171.98	0.212484	1.15868	0.00517084	0.19811	1293.27	1257.15	1267.43	1183.04	1260.81	1195.48	1053.1	1052.28	1128.53	975.07
CD34	Cd34	ENSMUSG00000016494	2580.24	-0.290695	-1.22323	0.00517928	0.19811	2422.26	1883.16	2619.9	2304.66	2070.44	3012.25	2422.1	2553.61	3007.07	2827.1
TRAM1	Tram1	ENSMUSG00000025935	692.635	0.179535	1.13252	0.00520025	0.19823	702.658	740.595	791.478	709.129	740.719	614.664	648.226	694.989	641.46	657.695
SLC17A6	Slc17a6	ENSMUSG00000030500	248.618	-0.566957	-1.4814	0.00520624	0.19823	227.218	164.703	268.502	156.659	169.903	415.788	189.681	203.231	333.703	318.763
ZNF358	Zfp358	ENSMUSG00000047264	659.409	0.214771	1.16052	0.00527868	0.199578	662.647	719.348	735.395	811.398	673.374	571.934	650.926	710.433	572.578	603.109
KLF8	Klf8	ENSMUSG00000041649	129.785	-0.562529	-1.47686	0.00528736	0.199578	94.4148	88.0401	117.004	100.843	89.1592	238.606	104.702	139.35	119.986	130.215
PENK	Penk	ENSMUSG00000045573	789.714	0.360951	1.28427	0.00529153	0.199578	1150.66	848.203	798.228	756.966	894.418	704.114	673.256	694.239	691.687	698.542
BRCA2	Brca2	ENSMUSG00000041147	141.576	0.607411	1.52352	0.00532505	0.199578	198.496	133.154	119.152	164.505	153.326	76.8541	93.5715	94.0841	136.489	103.981
B4GALT2	B4galt2	ENSMUSG00000028541	2589.94	0.148493	1.10841	0.00533479	0.199578	2892.57	2830.39	2743.6	2863.32	2597.73	2457.43	2615.34	2703.04	2430.82	2359.18
ELMO1	Elmo1	ENSMUSG00000041112	2534.17	-0.161514	-1.11846	0.00536129	0.199578	2343.13	2349.18	2477.6	2184.84	2495.95	2631.73	2624.62	2528.65	2650.92	2817.53
MSH3	Msh3	ENSMUSG00000014850	533.1	0.253305	1.19193	0.00536634	0.199578	596.834	492.502	538.38	687.546	523.14	448.554	505.75	474.875	467.948	484.502
PLXDC1	Plxdc1	ENSMUSG00000017417	641.117	-0.354464	-1.27851	0.00537079	0.199578	495.897	475.185	641.484	655.958	450.156	796.696	601.285	660.736	641.274	776.047
JUND	Jund	ENSMUSG00000071076	2746.34	0.167228	1.1229	0.00538195	0.199578	3024.78	2954.7	2976.03	2954.69	2964.2	2422.11	2901.46	2889.52	2567.01	2471.85
NPHS1	Nphs1	ENSMUSG00000006649	53.4446	-0.760092	-1.6936	0.00538276	0.199578	37.9206	54.9293	51.9359	43.5178	28.2483	52.5124	88.0612	115.869	41.2064	73.6974
ASH1L	Ash1l	ENSMUSG00000028053	4455.71	-0.159667	-1.11703	0.00541085	0.199578	4324.77	3965.74	4188.36	3830.34	4111.68	4804.78	4178.73	4202.46	4668.91	4950.24
TTC32	Ttc32	ENSMUSG00000066637	48.2744	0.635362	1.55333	0.00542032	0.199578	75.2835	38.7147	61.8315	55.6245	66.6564	30.6752	44.0126	41.7498	40.8595	35.3647
MYH7	Myh7	ENSMUSG00000053093	420.226	0.404295	1.32344	0.00542177	0.199578	474.643	453.821	567.197	585.863	379.948	348.633	477.758	433.918	306.722	298.074
PCDH11X	Pcdh11x	ENSMUSG00000034755	525.251	-0.381746	-1.30292	0.00544422	0.199578	524.898	361.294	416.39	452.522	436.72	613.53	407.605	500.939	601.808	729.361
PRAG1	Prag1	ENSMUSG00000050271	977.15	0.371796	1.29396	0.00548072	0.200426	864.96	1186.51	1235.18	872.567	1289.73	708.493	833.528	962.612	863.72	843.915
SAMD1	Samd1	ENSMUSG00000079003	566.891	0.259388	1.19697	0.00553164	0.201816	592.917	628.753	601.672	692.676	699.118	472.817	585.126	594.451	487.355	549.803
DYNLL1	Dynll1	ENSMUSG00000009013	4265.43	0.186682	1.13814	0.00555465	0.201816	4166.63	5213.49	4690.44	4404.1	4895.58	4041.35	4414.98	4185.07	3892.09	4002.83
EPHB6	Ephb6	ENSMUSG00000029869	3512.8	-0.218094	-1.1632	0.00556284	0.201816	3344.01	3054.26	2760.21	3770.02	3155.88	3846.76	3456.04	3965.17	3561	3880.1
NECAB1	Necab1	ENSMUSG00000040536	3938.7	-0.329831	-1.25687	0.00556726	0.201816	2881.9	3494.12	3402.28	3428.59	3705.28	4529.76	3283.11	3686.14	4988.55	4767.56
ANKRD26	Ankrd26	ENSMUSG00000007827	564.001	-0.231824	-1.17432	0.00563185	0.203714	560.499	504.648	515.044	468.425	485.613	537.392	549.875	577.431	619.429	693.179
EFR3B	Efr3b	ENSMUSG00000020658	5138.74	-0.11686	-1.08437	0.00573956	0.206711	5164.66	4808.15	5056.01	4452.35	4834.49	5382.62	5260.44	5301.65	5152.9	5266.91
RGS14	Rgs14	ENSMUSG00000052087	847.351	0.195831	1.14538	0.00583677	0.209316	836.777	966.955	843.447	937.558	946.17	704.347	834.05	859.775	737.182	824.01
ZNF761	Zfp51	ENSMUSG00000023892	106.013	-0.359622	-1.28309	0.00584416	0.209316	107.313	89.9019	93.6713	88.5335	90.9021	116.872	99.4867	138.423	125.291	122.934
LRRC55	Lrrc55	ENSMUSG00000075224	630.102	-0.300448	-1.23153	0.00584962	0.209316	639.289	495.527	627.159	540.07	464.642	779.272	570.854	631.659	706.857	716.938
SLC5A5	Slc5a5	ENSMUSG00000000792	419.927	-0.250361	-1.1895	0.00590059	0.210235	368.017	368.188	399.404	421.776	370.204	519.398	432.973	454.407	435.303	450.014
ASH2L	Ash2l	ENSMUSG00000031575	869.141	0.198192	1.14726	0.00591324	0.210236	831.982	903.556	1023.21	906.039	1004.05	824.11	721.776	821.246	900.812	802.677
DDN	Ddn	ENSMUSG00000059213	34589.6	0.251954	1.19082	0.00593698	0.210331	37369.8	42522.6	36566.1	39144.1	39043.9	26961	39357.9	35926.2	31722	29493.9
C5orf51	AW549877	ENSMUSG00000041935	2094.1	-0.14306	-1.10424	0.00594119	0.210331	2073.81	1871.87	1811.09	2045.32	1983.77	2242.98	2101.25	1983.38	2197.33	2273.55
PLCE1	Plce1	ENSMUSG00000024998	214	0.451056	1.36704	0.00599044	0.211573	293.994	254.816	224.027	181.047	356.442	190.594	236.125	194.608	168.862	163.872
HSD17B8	H2-Ke6	ENSMUSG00000073422	322.931	0.290485	1.22305	0.00600617	0.211573	363.485	371.941	332.509	387.014	366.543	282.57	344.11	313.928	319.491	233.384
IP6K3	Ip6k3	ENSMUSG00000024210	18.0966	-0.989421	-1.98539	0.00601441	0.211573	16.8947	11.7569	10.8458	11.1313	5.14805	31.1577	12.2094	24.2763	15.5092	26.676
ERF	Erf	ENSMUSG00000040857	1236.6	0.24472	1.18486	0.00604322	0.212138	1405.03	1235.35	1217.7	1630.71	1357.01	1084.49	1082.22	1313.46	1100.55	1195.39
NHLRC3	Nhlrc3	ENSMUSG00000042997	372.166	-0.349131	-1.27379	0.00610344	0.2138	317.872	355.197	321.949	347.215	289.055	321.353	417.293	446.015	407.736	491.583
SKA3	Ska3	ENSMUSG00000021965	15.3988	1.20094	2.2989	0.00612377	0.214062	25.7499	32.6876	8.92404	13.808	35.051	11.6776	6.22668	9.45935	11.7447	9.22739
MAPK3	Mapk3	ENSMUSG00000063065	3372.11	0.341245	1.26685	0.00618174	0.215165	3592.87	4214	4168.85	3567.44	4154.85	2335.65	4324.91	2947.73	2773.56	3170.47
ATP2A2	Atp2a2	ENSMUSG00000029467	20744.8	-0.227884	-1.17112	0.00619265	0.215165	18021.6	18663.7	19589.9	17678.3	18559.1	24026.8	17763.4	19610.4	22355.7	24583.6
CRAMP1	Cramp1l	ENSMUSG00000038002	1269.24	-0.161331	-1.11832	0.00621216	0.215247	1204.98	1199.66	1203.5	1167.23	1282.72	1265.92	1545.71	1288.41	1341.58	1339.91
BCL2	Bcl2	ENSMUSG00000057329	601.457	0.292318	1.22461	0.00625436	0.215247	617.688	771.677	678.934	497.699	739.463	517.058	558.702	526.777	531.135	566.003
PGRMC1	Pgrmc1	ENSMUSG00000006373	4968.34	0.144723	1.10552	0.00626014	0.215247	4720.58	5712.17	5013.01	5519.97	5441.32	4762.73	4615.07	4683.48	4878.11	4947.14
NDUFAF3	Ndufaf3	ENSMUSG00000070283	550.732	0.255418	1.19368	0.00626157	0.215247	631.66	588.224	615.789	631.36	617.558	500.066	492.697	622.315	519.559	453.56
NEK9	Nek9	ENSMUSG00000034290	1582.28	-0.128273	-1.09298	0.00627718	0.215247	1572.11	1499.45	1401.66	1562.25	1501.29	1660.56	1683.12	1607.3	1652.97	1630.55
SULF2	Sulf2	ENSMUSG00000006800	2475.99	-0.237071	-1.1786	0.00627853	0.215247	2119.45	2209.39	2351.11	2219.72	2345.93	2886.9	2738.9	2280.27	2696.56	2652.03
TTC39B	Ttc39b	ENSMUSG00000038172	2157.59	-0.277261	-1.21189	0.00630755	0.215247	2014.1	1789.77	2058.81	1622.1	1710.22	2348.59	1756.87	1925.46	2422.05	2689.42
JMY	Jmy	ENSMUSG00000021690	1592.57	-0.172008	-1.12663	0.0063358	0.215586	1469	1330.17	1545.3	1475.21	1553.98	1803.83	1573.93	1501.68	1679.47	1744.57
PDGFD	Pdgfd	ENSMUSG00000032006	125.567	0.358874	1.28242	0.00640142	0.216931	155.07	141.922	161.434	136.296	144.251	112.123	136.944	97.3758	129.319	101.929
THOC5	Thoc5	ENSMUSG00000034274	599.606	-0.223663	-1.16769	0.0064744	0.218723	482.721	523.442	572.793	545.697	570.114	623.688	689.896	555.19	637.444	642.35
ZNF318	Zfp318	ENSMUSG00000015597	1844.51	-0.21046	-1.15706	0.00648058	0.218723	1752.33	1618.2	1843.35	1555.29	1473.97	2150.54	1782.98	1724.58	1959.8	1917.9
E2F7	E2f7	ENSMUSG00000020185	10.2199	-1.82007	-3.53097	0.00649932	0.218911	7.76605	2.03364	6.27914	3.3337	4.26504	36.8936	6.83871	5.09009	42.3397	5.44701
CRLS1	Crls1	ENSMUSG00000027357	601.437	0.181067	1.13372	0.00652967	0.219489	612.171	596.304	658.411	686.832	626.034	595.366	533.265	582.376	529.389	562.915
ITGA8	Itga8	ENSMUSG00000026768	230.152	0.566858	1.48129	0.00656186	0.220127	293.323	341.38	374.514	191.518	194.312	141.032	224.081	234.95	154.949	187.935
RBP1	Rbp1	ENSMUSG00000046402	205.358	0.364656	1.28757	0.00658073	0.220316	295.684	248.733	208.239	209.971	197.56	150.368	207.216	206.474	175.935	162.097
LRRC6	Lrrc6	ENSMUSG00000022375	160.371	-0.386861	-1.30755	0.00660877	0.22081	125.97	101.534	129.637	168.787	137.038	165.912	145.022	177.897	189.701	187.655
MEIS1	Meis1	ENSMUSG00000020160	37.3579	0.683547	1.60608	0.00664293	0.221494	29.9171	51.9842	39.6669	48.8869	45.9919	25.8333	25.6755	30.8589	26.2101	26.5909
MTG2	Mtg2	ENSMUSG00000039069	304.753	0.26992	1.20574	0.00666851	0.221494	320.877	367.03	309.849	316.348	375.215	271.758	316.361	300.142	272.088	240.332
VPS33B	Vps33b	ENSMUSG00000030534	436.754	-0.218883	-1.16383	0.0066816	0.221494	357.259	435.499	350.324	393.795	389.776	452.103	413.188	465.112	460.786	448.699
PIK3CA	Pik3ca	ENSMUSG00000027665	1934.74	-0.205464	-1.15306	0.0066825	0.221494	1745.04	1664.38	2015.4	1657.89	1829.92	2231.34	2327.69	1933.53	1808.72	1982.98
ARHGEF37	Arhgef37	ENSMUSG00000045094	103.868	-0.485441	-1.40001	0.00670642	0.221845	116.426	74.0036	91.4539	91.4203	69.1312	146.221	133.833	100.637	114.869	122.503
TMEM163	Tmem163	ENSMUSG00000026347	197.569	-0.437141	-1.35392	0.00679717	0.223853	131.246	130.114	199.001	136.661	142.028	212.612	207.961	204.55	139.398	236.235
ZNF503	Zfp503	ENSMUSG00000039081	61.4296	0.455259	1.37103	0.00680098	0.223853	78.0584	62.6446	83.4836	67.109	71.5789	55.4427	60.5824	58.596	42.9538	47.1515
MYLK3	Mylk3	ENSMUSG00000031698	171.699	-0.636748	-1.55482	0.00680749	0.223853	113.408	95.2116	137.932	188.476	107.291	153.212	125.916	210.245	256.94	256.235
MAP2K7	Map2k7	ENSMUSG00000002948	2014.42	-0.110777	-1.07981	0.00683786	0.224256	1964.72	1884.64	1977.9	1856.62	1825.01	1989.45	1998.5	2099.94	2106.74	2075.87
CTXN1	Ctxn1	ENSMUSG00000048644	8925.23	0.127067	1.09207	0.00684669	0.224256	9451.01	9556.98	9380.69	9650.81	9543.05	8239.56	9316.79	9006.73	8486.15	8526.73
TAOK3	Taok3	ENSMUSG00000061288	1607.12	0.1403	1.10213	0.00687331	0.224467	1716.77	1708.59	1752.28	1521.41	1799.26	1557.95	1478.07	1524.3	1570.29	1576.92
LSM12	Lsm12	ENSMUSG00000020922	701.319	0.179827	1.13275	0.00688012	0.224467	729.41	770.164	725.357	777.487	814.16	721.183	657.09	715.971	646.303	626.462
C9orf16	1110008P14Rik	ENSMUSG00000039195	2870.1	-0.176496	-1.13014	0.00691509	0.225167	2503.82	2960.89	2883.88	2809.73	2549.06	3361.13	2970.55	3305.45	3121.55	2734.27
ANGPTL6	Angptl6	ENSMUSG00000038742	130.406	0.328626	1.25582	0.00694281	0.225628	154.472	162.848	139.474	160.255	126.423	107.584	117.608	122.788	131.033	114.346
KLHL40	Klhl40	ENSMUSG00000074001	160.278	-0.410716	-1.32935	0.00705542	0.22884	158.447	111.831	138.446	172.556	102.761	190.028	177.165	187.248	193.193	161.973
CCT6A	Cct6a	ENSMUSG00000029447	2728.62	0.232899	1.17519	0.00715077	0.231482	2344.87	2911.27	3094.49	3065.3	3207.09	2375.61	2342.58	2577.69	2490.75	2654.77
UGDH	Ugdh	ENSMUSG00000029201	674.137	0.190126	1.14086	0.00719344	0.231909	776.923	680.584	767.592	699.693	771.584	720.917	662.01	620.205	630.042	604.023
H3F3A	H3f3a	ENSMUSG00000060743	2710.31	0.138221	1.10055	0.00723726	0.231909	2752.84	2761.75	3117.98	2797.46	2943.15	2622.28	2639.81	2531.56	2495.73	2771.8
SNRNP27	Snrnp27	ENSMUSG00000001158	638.613	0.167617	1.1232	0.00724293	0.231909	635.124	706.743	703.339	698.026	677.108	643.341	579.651	596.444	644.674	581.086
NPTXR	Nptxr	ENSMUSG00000022421	25662.5	0.182303	1.13469	0.00724704	0.231909	26759.9	31254.6	27356.8	26641	25359.9	21804.3	25761.3	25976.2	23871	23657.1
GAP43	Gap43	ENSMUSG00000047261	3545.22	0.199027	1.14792	0.0072476	0.231909	3554.74	4264.18	3670.42	3891.55	3909.79	3180.1	3388.08	3325.92	3264.07	3647.8
RRP7A	Rrp7a	ENSMUSG00000018040	2039.88	0.191414	1.14188	0.00727146	0.232226	2234.52	2437.55	2048.59	2144.4	2166.02	1874.59	2012.9	1810.68	2191.48	1774.08
ICAM5	Icam5	ENSMUSG00000032174	3915.96	0.220065	1.16479	0.0072909	0.232401	3948.77	4749.15	4438.65	3858.43	4512.2	3316.78	4117.5	3577.68	3454.28	4001.18
AK4	Ak4	ENSMUSG00000028527	1443.49	0.350164	1.27471	0.00731456	0.232709	1234.92	1741.06	1914.52	1531.43	1939.48	1398.83	1297.09	1154.21	1196.27	1512.18
CRABP2	Crabp2	ENSMUSG00000004885	53.9371	0.519342	1.4333	0.0073406	0.233092	63.0585	84.1477	59.5885	76.91	55.3115	38.1293	33.6307	52.8796	59.1096	52.8447
SOX5	Sox5	ENSMUSG00000041540	1020.51	-0.406032	-1.32504	0.00742363	0.23528	954.728	822.361	821.327	972.082	768.987	1570.83	786.238	1116.12	1050.69	1227.08
NOS1	Nos1	ENSMUSG00000029361	1257.4	0.32693	1.25434	0.00747028	0.236308	1094.95	1794.83	1330.21	1565.66	1489.64	917.979	1241.66	1342.71	1067.87	1231.68
FMN2	Fmn2	ENSMUSG00000028354	2207.82	-0.149281	-1.10902	0.00748838	0.236431	2065.12	2213.96	2154.6	1942.58	2037.76	2271.92	2206.9	2258	2331.06	2481.2
CERS6	Cers6	ENSMUSG00000027035	1520.62	0.201392	1.14981	0.00751802	0.236917	1587.97	1790.22	1647.16	1419.06	1763.65	1457.28	1565.71	1212.57	1456.56	1447.7
PIGK	Pigk	ENSMUSG00000039047	1864.12	-0.253783	-1.19233	0.00758217	0.237638	1677.68	1589.72	1568.3	1688.14	1742.55	2086.7	1621.88	1825.87	1923.62	2397.69
KCNAB1	Kcnab1	ENSMUSG00000027827	1694.44	-0.251008	-1.19004	0.00758372	0.237638	1343.67	1577.51	1498.05	1625.33	1380.02	1908.08	1497.64	1544.54	1957.83	1926.2
USP24	Usp24	ENSMUSG00000028514	2691.95	-0.116641	-1.08421	0.00760768	0.23794	2612.8	2524.55	2445.03	2540.83	2479.3	2706.23	2790.74	2761.88	2746.1	2660.55
KALRN	Kalrn	ENSMUSG00000061751	17632.5	-0.194322	-1.14419	0.00763172	0.238244	17178.7	14601.4	17474.9	16167.8	14735.3	19417.7	15982.7	17580.5	19439.1	19293.3
SV2C	Sv2c	ENSMUSG00000051111	588.285	-0.282032	-1.21591	0.00770439	0.239701	497.61	474.944	607.052	473.999	494.879	612.765	610.433	479.355	641.737	753.553
KMT5A	Kmt5a	ENSMUSG00000049327	1106.24	0.282595	1.21638	0.00770719	0.239701	1056.69	1291.14	1323.02	1125.96	1396.23	1007.49	1182.8	1052.82	920.56	929.508
VSTM4	Vstm4	ENSMUSG00000050666	66.1422	0.409261	1.32801	0.0077469	0.240486	76.3847	87.1502	78.6552	82.508	69.8581	63.7622	59.448	49.7118	58.5472	65.1921
MAD2L1BP	Mad2l1bp	ENSMUSG00000034509	153.455	0.319807	1.24816	0.00776745	0.240675	173.663	180.871	155.393	202.731	148.313	146.547	134.188	132.536	127.928	147.916
CHPF2	Chpf2	ENSMUSG00000038181	1816.76	-0.173789	-1.12802	0.00779762	0.240765	1813.18	1591.34	1840.03	1560.05	1583.32	1721.6	1970.86	1833.33	2027.09	1909.28
RREB1	Rreb1	ENSMUSG00000039087	1526.51	0.351304	1.27571	0.0077993	0.240765	1894.34	1958.32	1793.92	1688.5	1551.09	1136.98	1701.19	1416.45	1593.47	1120.71
RUNDC3A	Rundc3a	ENSMUSG00000006575	7859.12	0.172665	1.12714	0.00782216	0.240837	8178.76	8839.37	8982.35	8608.36	8351.35	7233.11	8751.1	8131.01	7241.94	6763.31
PAMR1	Pamr1	ENSMUSG00000027188	814.387	-0.397164	-1.31692	0.00783057	0.240837	827.362	504.796	628.414	927.513	546.41	859.595	714.097	1019.02	917.229	1010.3
PDGFC	Pdgfc	ENSMUSG00000028019	229.48	0.276251	1.21104	0.00792671	0.243344	233.848	261.334	272.54	247.848	278.298	196.089	185.324	218.387	226.224	243.338
CACNA1D	Cacna1d	ENSMUSG00000015968	2013.71	-0.198178	-1.14725	0.00795308	0.243704	2109.15	1962.33	1647.99	1694.96	1793.06	2037.04	2221.69	2353.42	1946.17	2004.71
FHAD1	Fhad1	ENSMUSG00000051435	174.121	-0.364496	-1.28743	0.00799593	0.244265	170.623	119.549	165.811	193.669	132.184	181.693	227.09	218.817	177.449	199.319
PURB	Purb	ENSMUSG00000094483	16513.9	-0.12543	-1.09083	0.00800323	0.244265	17066.4	15070.7	15699.6	15267.3	15041	17651.2	15735.8	16552	17665.7	17633.1
PGBD5	Pgbd5	ENSMUSG00000050751	3612.07	0.133079	1.09663	0.00801542	0.244265	3695.04	4055.09	4024.26	3706.21	3729.7	3184.96	3655.21	3634.92	3448.93	3601.09
ALDH3B2	Aldh3b2	ENSMUSG00000075296	60.6554	0.460008	1.37555	0.00807056	0.245375	63.4375	74.8305	58.0629	90.6076	72.957	50.6556	56.2077	59.7285	51.1711	44.4778
CCDC148	Ccdc148	ENSMUSG00000036641	400.715	0.237128	1.17864	0.00808136	0.245375	446.801	428.689	381.934	460.971	452.309	339.106	373.639	346.369	333.939	446.762
USP16	Usp16	ENSMUSG00000025616	838.256	-0.270444	-1.20618	0.00813615	0.246589	755.466	672.115	856.373	662.192	731.239	869.74	995.915	942.23	884.658	744.558
GPAT4	Gpat4	ENSMUSG00000031545	1791.17	0.20391	1.15182	0.0082132	0.247684	1710.9	1809.6	2093.29	1856.12	1863.46	1627.64	1587.19	1392.17	1589.11	1909.48
ARHGAP15	Arhgap15	ENSMUSG00000049744	240.392	-0.306488	-1.23669	0.00821375	0.247684	195.884	175.74	234.499	214.248	214.405	258.934	235.492	214.304	288.62	282.147
SCRN1	Scrn1	ENSMUSG00000019124	5849.97	-0.198762	-1.14771	0.00822082	0.247684	5347.52	5303.53	5195.97	5481.94	5324.38	6466.54	5282.1	5821.65	6188.07	6827.13
COMMD8	Commd8	ENSMUSG00000029213	963.338	0.228474	1.17159	0.00824669	0.247684	963.285	999.734	1074.43	1115.38	1123.28	974.457	885.121	819.657	900.929	921.956
MARCKS	Marcks	ENSMUSG00000069662	3667.03	0.123967	1.08973	0.00832691	0.249232	3625.66	3882.48	3660.87	4032.36	3875.67	3436.73	3279.99	3665.98	3446.18	3676.35
CABP7	Cabp7	ENSMUSG00000009075	532.098	-0.297856	-1.22932	0.00833338	0.249232	380.853	623.435	483.417	476.774	471.373	681.186	623.972	574.318	607.521	507.971
DLGAP2	Dlgap2	ENSMUSG00000047495	1886.87	-0.164961	-1.12114	0.00834555	0.249232	1890.09	1594.92	1751.94	1677.23	1708.74	2067.16	1720.78	2005.94	1904.8	1964.12
DOK4	Dok4	ENSMUSG00000040631	364.63	0.246417	1.18626	0.00839968	0.249689	341.15	449.61	406.494	378.813	434.748	334.573	340.228	366.532	308.821	345.735
ZNF280D	Zfp280d	ENSMUSG00000038535	1017.48	-0.201073	-1.14955	0.00840351	0.249689	922.583	874.084	870.155	1038.03	884.347	940.088	1012.92	1045.51	1097.34	1179.16
LDLR	Ldlr	ENSMUSG00000032193	608.753	-0.328967	-1.25611	0.00852767	0.252927	616.212	466.368	505.154	539.89	542.549	737.902	581.773	789.739	578.558	664.264
PSD4	Psd4	ENSMUSG00000026979	37.8323	1.46618	2.7629	0.00859189	0.25401	122.494	58.0596	12.3772	19.1625	107.457	23.5594	28.7896	25.8729	8.22362	23.0812
RAB1B	Rab1b	ENSMUSG00000024870	2854.06	0.118005	1.08523	0.00859803	0.25401	2928.91	3050.06	2955.31	3112.81	3002.93	2607.67	2975.98	2821.29	2763.45	2707.03
DIRAS1	Diras1	ENSMUSG00000043670	2614.6	-0.122395	-1.08854	0.00860999	0.25401	2547.43	2522.96	2578.79	2573.49	2385.43	2824.69	2802.69	2589.72	2762.41	2745.42
SPECC1L	Specc1l	ENSMUSG00000033444	1362.71	-0.140647	-1.1024	0.00863094	0.254177	1251.06	1243.42	1243.6	1344.4	1310.47	1422.88	1327.41	1419.49	1376.03	1499.49
SLC29A4	Slc29a4	ENSMUSG00000050822	164.8	0.404004	1.32318	0.00867967	0.254787	162.238	263.783	170.527	172.007	186.747	121.487	144.716	170.999	139.016	146.619
LCMT1	Lcmt1	ENSMUSG00000030763	1025.26	0.138984	1.10113	0.00868226	0.254787	1047.37	1134.66	1104.68	1029.36	1151.97	963.049	997.382	955.083	996.503	1053.04
ANO3	Ano3	ENSMUSG00000074968	3291.33	-0.28863	-1.22148	0.00870168	0.254907	2845	2560.25	2936.91	3070.48	2809.94	3714.23	2571.85	3292.01	3521.9	4270.29
KIF16B	Kif16b	ENSMUSG00000038844	461.366	-0.407672	-1.32654	0.00873306	0.255054	512.475	276.875	354.167	523.071	344.303	530.922	524.25	563.005	508.876	532.978
RNF165	Rnf165	ENSMUSG00000025427	1943.33	0.253035	1.19171	0.00873736	0.255054	2278.38	2380.67	2181.05	1743.65	2195.37	1711.02	1822.54	2051.21	1661.97	1801.54
CREM	Crem	ENSMUSG00000063889	311.781	0.282492	1.21629	0.00881543	0.256565	279.459	341.989	412.449	365.106	385.75	319.772	317.926	279.33	253.388	295.365
ABCA2	Abca2	ENSMUSG00000026944	6750.54	-0.208703	-1.15565	0.00883268	0.256565	6806.21	5716.09	6741.69	5225.7	6452.68	7077.33	7651.94	7427.79	6246.17	7350.27
GMEB1	Gmeb1	ENSMUSG00000028901	472.466	0.281174	1.21518	0.0088438	0.256565	524.068	578.205	525.214	516.848	438.364	439.581	373.274	477.482	478.032	357.969
SMIM12	Smim12	ENSMUSG00000042380	652.333	0.165333	1.12143	0.00888268	0.256565	629.407	688.237	684.234	748.123	745.415	603.593	608.792	615.571	635.191	655.105
GJD2	Gjd2	ENSMUSG00000068615	93.0664	-0.448186	-1.36432	0.00888537	0.256565	73.3343	74.9814	84.5427	75.5415	61.74	125.797	87.2842	83.6127	92.2696	115.128
OLFML3	Olfml3	ENSMUSG00000027848	574.311	0.308753	1.23864	0.00888919	0.256565	595.43	740.923	646.148	682.774	613.685	428.35	622.24	624.185	536.594	439.757
NFKBIA	Nfkbia	ENSMUSG00000021025	533.779	-0.419742	-1.33769	0.00889704	0.256565	406.992	437.18	464.248	571.794	418.695	749.743	714.137	412.034	539.03	660.544
TOX2	Tox2	ENSMUSG00000074607	449.741	-0.233857	-1.17597	0.00897993	0.258507	389.862	455.94	413.465	380.756	374.71	510.139	444.859	501.633	416.503	495.177
FN3K	Fn3k	ENSMUSG00000025175	549.915	-0.19345	-1.14349	0.00900369	0.258743	509.748	551.518	525.581	479.23	479.892	600.273	525.457	550.533	637.022	596.565
SHISA8	Shisa8	ENSMUSG00000096883	42.2321	0.75788	1.691	0.00904702	0.259118	27.1434	85.5887	32.8091	67.2909	49.2228	24.8392	32.6742	32.7433	28.6552	35.6036
SEC24D	Sec24d	ENSMUSG00000039234	281.178	0.477698	1.39252	0.00907389	0.259118	372.588	289.703	257.729	444.052	255.689	224.621	244.308	210.615	210.038	270.492
CACNA1B	Cacna1b	ENSMUSG00000004113	3910.63	-0.170663	-1.12558	0.00907903	0.259118	4122.28	3362.34	3636.26	3590.79	3317.43	4150.43	3624.62	4327.15	4119.27	4065.3
RHOU	Rhou	ENSMUSG00000039960	1195.02	-0.238444	-1.17972	0.00914836	0.26065	1019.3	1014.88	1105.13	1235.07	1136.94	1373.04	1460.5	1009.58	1216.87	1441.86
CDKN1B	Cdkn1b	ENSMUSG00000003031	969.79	-0.143374	-1.10449	0.00920933	0.261704	855.793	886.063	987.699	913.637	930.559	1051.28	1037.82	987.5	996.502	979.062
CACNB1	Cacnb1	ENSMUSG00000020882	3355.98	0.157647	1.11547	0.00932078	0.264205	3328.71	3709.22	3767.51	3323.66	3697.05	3116.66	3345.93	3357.71	2938.37	3225.31
VARS2	Vars2	ENSMUSG00000038838	675.187	-0.283895	-1.21748	0.00936105	0.26464	718.499	578.135	569.232	629.246	612.173	801.575	702.313	887.454	724.407	667.225
ARMC6	Armc6	ENSMUSG00000002343	468.689	-0.219005	-1.16393	0.00937059	0.26464	454.04	458.864	439.788	414.688	408.148	529.543	441.553	535.189	547.521	477.304
CAPN6	Capn6	ENSMUSG00000067276	75.0186	-0.528104	-1.44203	0.00942356	0.26464	96.1542	48.8366	52.3505	66.9054	47.6814	97.6913	115.802	88.6823	68.2984	78.5272
VWA1	Vwa1	ENSMUSG00000042116	684.267	0.355659	1.27957	0.00942802	0.26464	700.129	932.01	843.753	712.796	858.139	541.91	792.989	695.564	612.036	522.476
NRSN2	Nrsn2	ENSMUSG00000059361	890.087	0.165787	1.12178	0.00943182	0.26464	926.892	1045.54	880.613	946.898	948.109	865.542	836.825	787.47	872.618	867.873
GSTM2	Gstm7	ENSMUSG00000004035	325.477	0.316029	1.2449	0.00943336	0.26464	297.677	381.559	407.312	374.219	363.647	234.519	345.276	343.501	282.249	264.981
CPNE4	Cpne4	ENSMUSG00000032564	1169.75	0.223205	1.16732	0.00944745	0.26464	1432.16	1313.74	1094.42	1199.83	1336.31	1109.06	1075.51	1032.02	1086.53	1156.18
RBPJ	Rbpj	ENSMUSG00000039191	1097.03	-0.154452	-1.113	0.0094901	0.265388	1122.03	1025.58	968.823	1093.6	953.694	1132.83	1166.89	1172.75	1164.08	1109.26
CCDC9	Ccdc9	ENSMUSG00000041375	912.722	-0.207557	-1.15473	0.00956769	0.266698	876.136	823.934	868.685	816.505	822.479	948.993	1091.76	977.634	986.53	857.38
ALOX15B	Alox8	ENSMUSG00000020891	95.3581	-0.455972	-1.37171	0.00959514	0.266698	60.3816	91.8359	75.3861	77.4655	78.436	140.504	77.6896	109.3	88.5368	109.436
MAS1	Mas1	ENSMUSG00000068037	324.067	0.409986	1.32867	0.00960107	0.266698	289.439	496.286	260.205	423.799	391.003	258.573	243.869	333.955	278.833	283.144
CHRNA7	Chrna7	ENSMUSG00000030525	193.344	-0.380798	-1.30206	0.00964187	0.267194	125.881	164.122	161.294	173.344	174.771	230.435	147.09	170.368	231.71	260.071
AHR	Ahr	ENSMUSG00000019256	303.039	-0.24732	-1.187	0.00966407	0.267194	287.967	274.813	238.911	250.926	294.998	355.888	259.276	314.864	309.57	354.398
CDH18	Cdh18	ENSMUSG00000040420	387.242	-0.328653	-1.25584	0.00972037	0.267194	320.182	326.308	333.686	354.269	378.193	461.989	340.718	364.819	454.566	526.491
NUDT3	Nudt3	ENSMUSG00000024213	6122.24	0.0953788	1.06835	0.00972811	0.267194	6226.52	6322.57	6411.84	6544.29	6677.57	5891.57	6002.58	6159.55	6080.44	5993.35
RASL10A	Rasl10a	ENSMUSG00000034209	456.419	0.449146	1.36523	0.00975091	0.267194	484.769	619.808	609.336	459.717	616.567	328.037	505.191	491.631	332.965	387.247
ERRFI1	Errfi1	ENSMUSG00000028967	690.144	-0.224806	-1.16862	0.00976266	0.267194	649.866	634.271	673.401	546.304	674.383	861.57	685.688	626.743	737.715	797.75
[truncated: 13,002 more rows]

## Sheet: Shank2-HT-HPC
Supplementary Table 1. Raw RNA-Seq data from the cortical, hippocampal, and striatal regions of Shank2-HT and Shank2-HM mice.
[truncated: 14,138 more rows]

[truncated: 3 more sheets: Shank2-HM-HPC, Shank2-HT-STR, Shank2-HM-STR]
