# Supplementary material for: Brain region and gene dosage-differential transcriptomic changes in Shank2-mutant mice
Source: Front Mol Neurosci. 2022 Oct 13;15:977305. doi: 10.3389/fnmol.2022.977305 (PMC9612946; doi:10.3389/fnmol.2022.977305)
Supplement: Supplementary file 2 [file Table_2.XLSX]

## Sheet: Shank2-HT-CTX
Supplementary Table 2. DEGs from the cortical, hippocampal, and striatal transcripts in Shank2-HT and Shank2-HM mice.
Gene information			RNA-seq probe information		DESeq2 results						Functional annotation
HGNC symbol	Full name	Position (human)	Ensembl ID (mouse)	Position (mouse)	baseMean	log2FC	FC	p-value	adjusted p-value	direction	GO terms	KEGG Pathway
ST8SIA2	ST8 alpha-N-acetyl-neuraminide alpha-2,8-sialyltransferase 2	Chr15:92393828-92468728	ENSMUSG00000025789	Chr7:73588867-73663438	158.614	0.941643	1.92071	5.68468e-08	0.0005021	up	alpha-N-acetylneuraminate alpha-2,8-sialyltransferase activity;ganglioside biosynthetic process;sialic acid binding;post-translational protein modification;dolichol-linked oligosaccharide biosynthetic process;oligosaccharide metabolic process;integral component of Golgi membrane;cellular protein metabolic process;protein N-linked glycosylation via asparagine;N-glycan processing;sialylation;sialyl…
SHANK2	SH3 and multiple ankyrin repeat domains 2	Chr11:70467856-71252577	ENSMUSG00000037541	Chr7:143555665-143978231	4294.47	-0.543039	-1.45704	1.64083e-07	0.000966174	down	protein binding;GKAP/Homer scaffold activity;long term synaptic depression;ionotropic glutamate receptor binding;vocalization behavior;adult behavior;neuronal cell body;social behavior;ciliary membrane;learning;photoreceptor inner segment;apical plasma membrane;neuron projection;long-term synaptic potentiation;brush border membrane;ionotropic glutamate receptor complex;SH3 domain binding;dendriti…
LFNG	LFNG O-fucosylpeptide 3-beta-N-acetylglucosaminyltransferase	Chr7:2512529-2529177	ENSMUSG00000029570	Chr5:140593075-140601300	501.956	-0.464427	-1.37977	4.63974e-06	0.017058	down	negative regulation of Notch signaling pathway involved in somitogenesis;regulation of Notch signaling pathway;O-fucosylpeptide 3-beta-N-acetylglucosaminyltransferase activity;extracellular vesicle;regulation of somitogenesis;marginal zone B cell differentiation;somitogenesis;T cell differentiation;organ morphogenesis;integral component of Golgi membrane;molecular_function;Notch signaling pathway…
CEP350	centrosomal protein 350	Chr1:179954738-180114880	ENSMUSG00000033671	Chr1:155720710-155849001	1691.3	0.26344	1.20034	4.82819e-06	0.017058	up	spindle;protein binding;microtubule anchoring;microtubule binding;membrane;centrosome;nucleoplasm;cytoplasm;
LRRC47	leucine rich repeat containing 47	Chr1:3778558-3796504	ENSMUSG00000029028	Chr4:154096188-154105970	1215.27	0.203384	1.1514	7.51381e-06	0.0221219	up	phenylalanine-tRNA ligase activity;poly(A) RNA binding;protein binding;RNA binding;
SST	somatostatin	Chr3:187668906-187670399	ENSMUSG00000004366	Chr16:23708323-23709708	3097.77	-0.226307	-1.16984	1.57422e-05	0.0397266	down	hormone-mediated apoptotic signaling pathway;response to nutrient;cell-cell signaling;synaptic transmission;digestion;cell surface receptor signaling pathway;negative regulation of cell proliferation;regulation of cell migration;hormone activity;extracellular region;G-protein coupled receptor signaling pathway;extracellular space;response to heat;response to drug;response to organonitrogen compou…

## Sheet: Shank2-HM-CTX
Supplementary Table 2. DEGs from the cortical, hippocampal, and striatal transcripts in Shank2-HT and Shank2-HM mice.
Gene information			RNA-seq probe information		DESeq2 results						Functional annotation
HGNC symbol	Full name	Position (human)	Ensembl ID (mouse)	Position (mouse)	baseMean	log2FC	FC	p-value	adjusted p-value	direction	GO terms	KEGG Pathway
SHANK2	SH3 and multiple ankyrin repeat domains 2	Chr11:70467856-71252577	ENSMUSG00000037541	Chr7:143555665-143978231	4294.47	-1.24237	-2.36586	8.86394e-27	1.47487e-22	down	protein binding;GKAP/Homer scaffold activity;long term synaptic depression;ionotropic glutamate receptor binding;vocalization behavior;adult behavior;neuronal cell body;social behavior;ciliary membrane;learning;photoreceptor inner segment;apical plasma membrane;neuron projection;long-term synaptic potentiation;brush border membrane;ionotropic glutamate receptor complex;SH3 domain binding;dendriti…
FAM205A	family with sequence similarity 205 member A	Chr9:34723055-34729467	ENSMUSG00000078746	Chr4:41966058-41971856	48.82	33.4827	1.20034e+10	4.59857e-20	3.82578e-16	up	integral component of membrane;nucleus;
KRT80	keratin 80	Chr12:52168996-52192000	ENSMUSG00000037185	Chr15:101245325-101268043	171.668	-1.18742	-2.27745	1.69945e-12	7.06927e-09	down	protein binding;structural molecule activity;keratin filament;intermediate filament;cytoplasm;
CCND1	cyclin D1	Chr11:69641087-69654474	ENSMUSG00000070348	Chr7:144483668-144493662	776.436	-0.724361	-1.65217	3.2446e-10	9.78909e-07	down	response to leptin;response to UV-A;response to drug;positive regulation of cyclin-dependent protein serine/threonine kinase activity;cyclin-dependent protein kinase holoenzyme complex;positive regulation of G2/M transition of mitotic cell cycle;proline-rich region binding;G1/S transition of mitotic cell cycle;transcriptional repressor complex;enzyme binding;mitotic cell cycle;cell division;posit…
SMOC2	SPARC related modular calcium binding 2	Chr6:168441151-168673445	ENSMUSG00000023886	Chr17:14499768-14625052	386.508	0.849396	1.80175	3.52993e-10	9.78909e-07	up	basement membrane;protein binding;proteinaceous extracellular matrix;signal transduction;calcium ion binding;heparin binding;extracellular matrix organization;interstitial matrix;glycosaminoglycan binding;positive regulation of cell-substrate adhesion;integral component of membrane;
CHRNB3	cholinergic receptor nicotinic beta 3 subunit	Chr8:42697376-42737407	ENSMUSG00000031492	Chr8:27858739-27889758	39.1977	-1.68301	-3.21098	1.68227e-09	3.99875e-06	down	acetylcholine binding;response to nicotine;synaptic transmission, cholinergic;neuromuscular synaptic transmission;channel activity;acetylcholine receptor activity;acetylcholine-activated cation-selective channel activity;ion transport;extracellular ligand-gated ion channel activity;synaptic transmission;postsynaptic membrane;cell junction;cation transmembrane transport;signal transduction;transpo…
RPH3A	rabphilin 3A	Chr12:112570380-112898881	ENSMUSG00000029608	Chr5:121078562-121148155	13262.5	-0.32981	-1.25685	9.8398e-09	1.97018e-05	down	intracellular protein transport;intracellular;Rab GTPase binding;phosphatidylinositol phosphate binding;phosphate ion binding;synaptic vesicle membrane;neuron projection;protein complex binding;syntaxin binding;phosphatidylinositol-4,5-bisphosphate binding;protein complex;selenium binding;protein binding;synapse;secretory granule;inositol 1,4,5 trisphosphate binding;clathrin binding;extrinsic com…
ADCY1	adenylate cyclase 1	Chr7:45574140-45723116	ENSMUSG00000020431	Chr11:7013489-7128506	32813.9	-0.294198	-1.2262	1.06567e-08	1.97018e-05	down	phosphorus-oxygen lyase activity;cyclic nucleotide biosynthetic process;intracellular signal transduction;intracellular;nucleotide binding;integral component of membrane;calcium- and calmodulin-responsive adenylate cyclase activity;cellular response to calcium ion;cellular response to forskolin;activation of protein kinase A activity;adenylate cyclase-activating G-protein coupled receptor signali…
ARPP21	cAMP regulated phosphoprotein 21	Chr3:35638945-35794496	ENSMUSG00000032503	Chr9:111894159-112065006	9976.74	0.286511	1.21969	1.08918e-07	0.000164753	up	biological_process;cellular_component;molecular_function;calmodulin binding;nucleic acid binding;cytoplasm;cellular response to heat;
MYL4	myosin light chain 4	Chr17:47200446-47223679	ENSMUSG00000061086	Chr11:104441489-104486579	372.988	-0.586543	-1.50164	1.65541e-07	0.000229536	down	myosin II heavy chain binding;regulation of the force of heart contraction;muscle filament sliding;A band;cardiac muscle contraction;positive regulation of ATPase activity;actin monomer binding;actin filament binding;cytosol;myosin complex;calcium ion binding;
FOSB	FosB proto-oncogene, AP-1 transcription factor subunit	Chr19:45467995-45475179	ENSMUSG00000003545	Chr7:19036621-19043976	392.747	0.603179	1.51906	2.13186e-07	0.000272862	up	transcription factor activity, RNA polymerase II core promoter proximal region sequence-specific binding;RNA polymerase II core promoter proximal region sequence-specific DNA binding;transcription factor binding;negative regulation of transcription from RNA polymerase II promoter;DNA binding;nucleus;sequence-specific DNA binding;transcription factor activity, sequence-specific DNA binding;regulat…
FAT1	FAT atypical cadherin 1	Chr4:186587783-186726722	ENSMUSG00000070047	Chr8:45388484-45505294	1210.97	0.392459	1.31263	2.88922e-07	0.000343383	up	establishment or maintenance of cell polarity;cell-cell signaling;anatomical structure morphogenesis;extracellular exosome;protein binding;cell-cell junction;focal adhesion;actin filament organization;single organismal cell-cell adhesion;integral component of plasma membrane;cell migration;perinuclear region of cytoplasm;cell adhesion;homophilic cell adhesion via plasma membrane adhesion molecule…
BAALC	BAALC, MAP3K1 and KLF4 binding	Chr8:103140710-103230305	ENSMUSG00000022296	Chr15:38740784-38816307	6612.97	0.165386	1.12147	3.32358e-07	0.000368673	up	membrane;cytoplasm;
ADAMTSL5	ADAMTS like 5	Chr19:1505018-1513604	ENSMUSG00000043822	Chr10:80174944-80184246	150.914	-0.738458	-1.66839	5.53937e-07	0.00057606	down	protein binding;extracellular matrix;metalloendopeptidase activity;proteinaceous extracellular matrix;proteolysis;zinc ion binding;metallopeptidase activity;
COL15A1	collagen type XV alpha 1 chain	Chr9:98943179-99070792	ENSMUSG00000028339	Chr4:47208161-47313167	180.319	-0.969565	-1.95825	6.729e-07	0.000658611	down	collagen type XV trimer;endoplasmic reticulum lumen;collagen catabolic process;extracellular matrix organization;extracellular matrix disassembly;extracellular exosome;structural molecule activity;cell differentiation;extracellular matrix;cell adhesion;extracellular matrix structural constituent;signal transduction;extracellular region;angiogenesis;integral component of membrane;extracellular spa…
LYPD1	LY6/PLAUR domain containing 1	Chr2:132644853-132671579	ENSMUSG00000026344	Chr1:125795359-125840838	2253.43	0.534068	1.44801	8.39962e-07	0.000754467	up	anchored component of membrane;plasma membrane;
SYNPR	synaptoporin	Chr3:63228315-63616921	ENSMUSG00000056296	Chr14:8853423-9184983	1679.92	0.377268	1.29888	8.61523e-07	0.000754467	up	integral component of synaptic vesicle membrane;synaptic vesicle membrane;neuron projection;protein binding;cell junction;synaptic vesicle;transport;membrane;transporter activity;integral component of membrane;
STAC2	SH3 and cysteine rich domain 2	Chr17:39210536-39225872	ENSMUSG00000017400	Chr11:97927449-97944288	3496.14	-0.396073	-1.31592	1.14251e-06	0.000920572	down	protein binding;intracellular signal transduction;intracellular;metal ion binding;
DIRAS2	DIRAS family GTPase 2	Chr9:90609832-90643104	ENSMUSG00000047842	Chr13:52658416-52685315	8684.4	-0.343881	-1.26917	1.16185e-06	0.000920572	down	signal transduction;protein transport;small GTPase mediated signal transduction;intracellular;membrane;plasma membrane;GTP binding;
DMXL2	Dmx like 2	Chr15:51447711-51622833	ENSMUSG00000041268	Chr9:54272442-54408910	7018.67	-0.268348	-1.20443	1.35787e-06	0.00102698	down	synaptic vesicle membrane;protein binding;Rab GTPase binding;cell junction;synaptic vesicle;extracellular space;
ZFP57	ZFP57 zinc finger protein	Chr6:29672392-29681110	ENSMUSG00000036036	Chr17:37312055-37321527	339.858	0.642307	1.56082	1.83397e-06	0.00132675	up	DNA methylation involved in embryo development;regulation of gene expression by genetic imprinting;intracellular;regulation of transcription, DNA-templated;transcription, DNA-templated;metal ion binding;nucleic acid binding;DNA methylation involved in embryo development;regulation of gene expression by genetic imprinting;intracellular;regulation of transcription, DNA-templated;transcription, DNA-…
ABCC8	ATP binding cassette subfamily C member 8	Chr11:17392885-17476845	ENSMUSG00000040136	Chr7:45753947-45829457	1009.89	-0.477314	-1.39215	2.28579e-06	0.00156775	down	energy reserve metabolic process;sulfonylurea receptor activity;regulation of insulin secretion;potassium channel activity;ion channel binding;small molecule metabolic process;synaptic transmission;potassium ion transport;ATPase activity, coupled to transmembrane movement of substances;signal transduction;transport;potassium ion transmembrane transport;voltage-gated potassium channel complex;ATPa…
C3orf38	chromosome 3 open reading frame 38	Chr3:88149743-88168729	ENSMUSG00000059920	Chr16:64572114-64591524	555.91	0.35249	1.27676	2.35553e-06	0.00156775	up	apoptotic process;
ARRDC2	arrestin domain containing 2	Chr19:18001132-18014102	ENSMUSG00000002910	Chr8:71287773-71292364	299.628	-0.912923	-1.88286	2.47466e-06	0.00158369	down	cytoplasmic vesicle;signal transduction;plasma membrane;
ZCCHC12	zinc finger CCHC-type containing 12	ChrX:118823790-118826968	ENSMUSG00000036699	ChrX:35459557-35462811	647.999	0.387043	1.30771	3.39072e-06	0.00208957	up	ligand-dependent nuclear receptor transcription coactivator activity;BMP signaling pathway;nuclear speck;protein binding;transcription, DNA-templated;nucleic acid binding;zinc ion binding;
DTL	denticleless E3 ubiquitin protein ligase homolog	Chr1:212035553-212107400	ENSMUSG00000037474	Chr1:191269468-191307656	212.829	0.576171	1.49089	4.09242e-06	0.002364	up	Cul4B-RING E3 ubiquitin ligase complex;Cul4A-RING E3 ubiquitin ligase complex;DNA damage response, detection of DNA damage;G2 DNA damage checkpoint;protein monoubiquitination;response to UV;protein binding;protein polyubiquitination;translesion synthesis;chromosome;DNA repair;DNA replication;cellular response to DNA damage stimulus;ubiquitin-protein transferase activity;regulation of cell cycle;i…
ST8SIA2	ST8 alpha-N-acetyl-neuraminide alpha-2,8-sialyltransferase 2	Chr15:92393828-92468728	ENSMUSG00000025789	Chr7:73588867-73663438	158.614	0.886752	1.84901	4.12019e-06	0.002364	up	alpha-N-acetylneuraminate alpha-2,8-sialyltransferase activity;ganglioside biosynthetic process;sialic acid binding;post-translational protein modification;dolichol-linked oligosaccharide biosynthetic process;oligosaccharide metabolic process;integral component of Golgi membrane;cellular protein metabolic process;protein N-linked glycosylation via asparagine;N-glycan processing;sialylation;sialyl…
PCDHA10	protocadherin alpha 10	Chr5:140855883-141012344	ENSMUSG00000103770	Chr18:37130933-37320710	216.115	-0.775082	-1.71129	4.69607e-06	0.0026046	down	integral component of plasma membrane;cell adhesion;homophilic cell adhesion via plasma membrane adhesion molecules;membrane;plasma membrane;extracellular region;nervous system development;calcium ion binding;
IGFBP4	insulin like growth factor binding protein 4	Chr17:40443461-40457731	ENSMUSG00000017493	Chr11:98932070-98945218	1896.68	-0.412765	-1.33124	5.15922e-06	0.00276917	down	regulation of insulin-like growth factor receptor signaling pathway;insulin-like growth factor II binding;insulin-like growth factor I binding;skeletal system development;cellular protein metabolic process;DNA metabolic process;cell proliferation;insulin-like growth factor binding;regulation of cell growth;signal transduction;extracellular region;extracellular space;positive regulation of MAPK ca…
PCGF5	polycomb group ring finger 5	Chr10:91163012-91284331	ENSMUSG00000024805	Chr19:36325709-36438370	830.67	-0.379071	-1.3005	5.54716e-06	0.00288023	down	PcG protein complex;protein binding;positive regulation of transcription from RNA polymerase II promoter;centrosome;transcription, DNA-templated;nucleolus;metal ion binding;zinc ion binding;nucleus;
SLC6A1	solute carrier family 6 member 1	Chr3:10992724-11039247	ENSMUSG00000030310	Chr6:114259596-114294493	9548.59	-0.220035	-1.16476	5.71234e-06	0.00288023	down	gamma-aminobutyric acid transport;gamma-aminobutyric acid:sodium symporter activity;mitophagy in response to mitochondrial depolarization;neuron projection;synaptic transmission;neurotransmitter transport;integral component of plasma membrane;neurotransmitter:sodium symporter activity;neurotransmitter secretion;transport;membrane;transmembrane transport;plasma membrane;integral component of membr…
FKBP1A	FK506 binding protein 1A	Chr20:1368978-1393172	ENSMUSG00000032966	Chr2:151384403-151403612	10543.9	0.192477	1.14272	7.43115e-06	0.00353277	up	regulation of amyloid precursor protein catabolic process;negative regulation of protein phosphatase type 2B activity;macrolide binding;terminal cisterna;regulation of ryanodine-sensitive calcium-release channel activity;'de novo' protein folding;amyloid fibril formation;SMAD protein complex assembly;heart trabecula formation;protein refolding;regulation of protein localization;heart morphogenesi…
HRK	harakiri, BCL2 interacting protein	Chr12:116856144-116881441	ENSMUSG00000046607	Chr5:118302713-118327543	1411.9	0.51043	1.42447	8.97888e-06	0.00409461	up	positive regulation of release of cytochrome c from mitochondria;positive regulation of protein homooligomerization;protein binding;positive regulation of apoptotic process;regulation of apoptotic process;apoptotic process;mitochondrion;integral component of membrane;
LAMB1	laminin subunit beta 1	Chr7:107923799-108003255	ENSMUSG00000002900	Chr12:31315233-31379643	310.991	0.601657	1.51746	9.10515e-06	0.00409461	up	protein binding;laminin-8 complex;odontogenesis;neuronal-glial interaction involved in cerebral cortex radial glia guided migration;laminin-2 complex;laminin-1 complex;endodermal cell differentiation;positive regulation of epithelial cell proliferation;laminin-10 complex;extracellular matrix organization;basement membrane;extracellular matrix disassembly;extracellular exosome;neuron projection de…
NNAT	neuronatin	Chr20:37521215-37523693	ENSMUSG00000067786	Chr2:157401998-157404442	1188.39	0.799451	1.74044	1.02084e-05	0.00435786	up	protein lipoylation;positive regulation of insulin secretion;transport;cytoplasm;brain development;neuron differentiation;
KCNS3	potassium voltage-gated channel modifier subfamily S member 3	Chr2:17877847-18361616	ENSMUSG00000043673	Chr12:11140203-11201057	156.739	-0.508179	-1.42225	1.02143e-05	0.00435786	down	delayed rectifier potassium channel activity;energy reserve metabolic process;regulation of insulin secretion;potassium channel regulator activity;small molecule metabolic process;protein binding;ion transport;synaptic transmission;potassium ion transport;ion channel activity;regulation of ion transmembrane transport;Golgi apparatus;potassium ion transmembrane transport;protein homooligomerizatio…
SH3BGRL3	SH3 domain binding glutamate rich protein like 3	Chr1:26279176-26281522	ENSMUSG00000028843	Chr4:133854717-133856100	1650.81	0.237897	1.17927	1.15658e-05	0.00481107	up	regulation of actin filament depolymerization;regulation of blood vessel endothelial cell migration;semaphorin receptor binding;extracellular exosome;lamellipodium;regulation of actin cytoskeleton organization;cell redox homeostasis;protein disulfide oxidoreductase activity;electron carrier activity;positive regulation of GTPase activity;GTPase activator activity;oxidation-reduction process;cytop…
RFXAP	regulatory factor X associated protein	Chr13:36819224-36829104	ENSMUSG00000036615	Chr3:54710536-54715212	523.616	0.462958	1.37836	1.45736e-05	0.00587403	up	transcription coactivator activity;transcription factor activity, sequence-specific DNA binding;nucleus;
LY6H	lymphocyte antigen 6 family member H	ChrCHR_HSCHR8_4_CTG7:143163211-143166008	ENSMUSG00000022577	Chr15:75423117-75439104	2575.66	0.357564	1.28126	1.48272e-05	0.00587403	up	organ morphogenesis;protein binding;anchored component of membrane;plasma membrane;nervous system development;organ morphogenesis;protein binding;anchored component of membrane;plasma membrane;nervous system development;
CCDC3	coiled-coil domain containing 3	Chr10:12896625-13099652	ENSMUSG00000026676	Chr2:5142587-5235689	402.222	0.752446	1.68465	1.55356e-05	0.00601157	up	endoplasmic reticulum;extracellular region;
LRPAP1	LDL receptor related protein associated protein 1	Chr4:3506376-3532559	ENSMUSG00000029103	Chr5:35248845-35263110	3176.7	0.237905	1.17928	1.7515e-05	0.00659275	up	negative regulation of beta-amyloid clearance;asialoglycoprotein receptor activity;negative regulation of very-low-density lipoprotein particle clearance;very-low-density lipoprotein particle receptor binding;extracellular negative regulation of signal transduction;receptor antagonist activity;low-density lipoprotein particle receptor binding;negative regulation of protein binding;cell surface;pr…
FAM43A	family with sequence similarity 43 member A	Chr3:194686544-194689037	ENSMUSG00000046546	Chr16:30418541-30421615	292.885	-0.419744	-1.33769	1.783e-05	0.00659275	down	protein binding;
SCN7A	sodium voltage-gated channel alpha subunit 7	Chr2:166403573-166494247	ENSMUSG00000034810	Chr2:66503769-66615258	150.361	0.560872	1.47516	2.19611e-05	0.00784856	up	neuronal action potential;membrane depolarization during action potential;muscle contraction;ion transport;voltage-gated sodium channel activity;voltage-gated sodium channel complex;sodium ion transport;ion channel activity;regulation of ion transmembrane transport;sodium ion transmembrane transport;membrane;transmembrane transport;plasma membrane;protein binding;sodium channel activity;sodium io…
SLC22A2	solute carrier family 22 member 2	Chr6:160171061-160277638	ENSMUSG00000040966	Chr17:12803019-12847375	23.1672	1.21138	2.31559	2.28715e-05	0.00784856	up	neurotransmitter biosynthetic process;dopamine transport;choline transport;quaternary ammonium group transport;organic cation transport;quaternary ammonium group transmembrane transporter activity;choline transmembrane transporter activity;organic cation transmembrane transporter activity;body fluid secretion;dopamine transmembrane transporter activity;drug transmembrane transport;small molecule …
PVALB	parvalbumin	Chr22:36800684-36819479	ENSMUSG00000005716	Chr15:78075314-78090600	787.839	-0.557642	-1.47186	2.34226e-05	0.00784856	down	extracellular exosome;calcium ion binding;extracellular exosome;calcium ion binding;cytoplasm;axon;nucleus;cytosol;protein homodimerization activity;protein heterodimerization activity;cytosolic calcium ion homeostasis;protein complex;neuronal cell body;terminal bouton;
PDXP	pyridoxal phosphatase	Chr22:37658727-37666934	ENSMUSG00000116165	Chr15:78798119-78803717	4025.98	0.130224	1.09446	2.35848e-05	0.00784856	up	pyridoxal phosphate catabolic process;pyridoxal phosphatase activity;actin rod assembly;lamellipodium membrane;cellular response to ATP;contractile ring;ruffle membrane;regulation of cytokinesis;cleavage furrow;positive regulation of actin filament depolymerization;phosphoserine phosphatase activity;extracellular exosome;lamellipodium;protein binding;regulation of mitotic nuclear division;protein…
COL23A1	collagen type XXIII alpha 1 chain	Chr5:178237618-178590555	ENSMUSG00000063564	Chr11:51180747-51474745	248.997	0.590771	1.50605	2.96314e-05	0.00948147	up	endoplasmic reticulum lumen;collagen catabolic process;extracellular matrix organization;extracellular matrix disassembly;protein binding;collagen trimer;plasma membrane;integral component of membrane;
VIP	vasoactive intestinal peptide	Chr6:152750798-152759765	ENSMUSG00000019772	Chr10:5589218-5597617	1390.77	0.360006	1.28343	3.4909e-05	0.0109595	up	positive regulation of adenylate cyclase activity involved in G-protein coupled receptor signaling pathway;response to yeast;regulation of protein localization;body fluid secretion;positive regulation of protein catabolic process;prolactin secretion;mRNA stabilization;antifungal humoral response;neuropeptide hormone activity;defense response to Gram-positive bacterium;antibacterial humoral respon…
SCN4B	sodium voltage-gated channel beta subunit 4	Chr11:118133377-118152888	ENSMUSG00000046480	Chr9:45049693-45065450	2043.38	-0.436145	-1.35298	4.1093e-05	0.0125095	down	AV node cell action potential;intercalated disc;regulation of ventricular cardiac muscle cell membrane repolarization;regulation of heart rate by cardiac conduction;membrane depolarization during cardiac muscle cell action potential;voltage-gated sodium channel activity involved in cardiac muscle cell action potential;cardiac muscle cell action potential involved in contraction;cardiac muscle con…
C12orf57	chromosome 12 open reading frame 57	Chr12:6942978-6946003	ENSMUSG00000072772	Chr6:124716146-124718337	1385.17	0.251313	1.19029	4.49428e-05	0.0133536	up	cytoplasm;
PCLO	piccolo presynaptic cytomatrix protein	Chr7:82754013-83162930	ENSMUSG00000061601	Chr5:14564932-14913473	8850.48	-0.174908	-1.12889	4.6771e-05	0.013653	down	cytoskeleton of presynaptic active zone;profilin binding;synaptic vesicle exocytosis;extracellular exosome;protein binding;synapse;synapse assembly;cell junction;cytoskeleton organization;calcium-dependent phospholipid binding;cytoskeleton;membrane;metal ion binding;calcium ion binding;intracellular;insulin secretion;regulation of exocytosis;postsynaptic density;cAMP-mediated signaling;presynapti…
PDYN	prodynorphin	Chr20:1978757-1994285	ENSMUSG00000027400	Chr2:129528485-129541764	543.577	0.286521	1.2197	4.84913e-05	0.0139111	up	opioid peptide activity;neuropeptide signaling pathway;synaptic transmission;plasma membrane;extracellular region;cytoplasm;protein binding;neuronal cell body;
CLSTN2	calsyntenin 2	Chr3:139935185-140577397	ENSMUSG00000032452	Chr9:97326448-97915234	1709.5	-0.361281	-1.28457	4.97491e-05	0.0140301	down	endoplasmic reticulum membrane;Golgi membrane;homophilic cell adhesion via plasma membrane adhesion molecules;membrane;integral component of membrane;calcium ion binding;cell surface;postsynaptic membrane;positive regulation of synapse assembly;neuronal postsynaptic density;positive regulation of synaptic transmission;
RTN4RL2	reticulon 4 receptor like 2	Chr11:57460549-57477534	ENSMUSG00000050896	Chr2:84702268-84717054	677.843	0.330119	1.25712	5.15638e-05	0.0142995	up	axon regeneration;anchored component of plasma membrane;negative regulation of cyclin-dependent protein kinase activity;negative regulation of protein kinase activity;protein kinase inhibitor activity;negative regulation of JAK-STAT cascade;cell surface;extracellular exosome;protein binding;receptor activity;cytokine-mediated signaling pathway;cytoplasm;external side of plasma membrane;membrane r…
CRHBP	corticotropin releasing hormone binding protein	Chr5:76952713-76981158	ENSMUSG00000021680	Chr13:95567879-95581432	292.854	-0.592905	-1.50828	6.39331e-05	0.0174391	down	negative regulation of corticotropin-releasing hormone receptor activity;cellular response to gonadotropin-releasing hormone;cellular response to cocaine;negative regulation of corticotropin secretion;regulation of corticotropin secretion;regulated secretory pathway;varicosity;dense core granule;secondary lysosome;behavioral response to ethanol;regulation of N-methyl-D-aspartate selective glutama…
YPEL1	yippee like 1	Chr22:21697544-21735834	ENSMUSG00000022773	Chr16:16887560-16904909	836.756	0.310541	1.24017	6.61487e-05	0.0177524	up	nucleus;
CDHR1	cadherin related family member 1	Chr10:84194635-84219621	ENSMUSG00000021803	Chr14:36799814-36820304	89.9402	1.32841	2.51125	7.62309e-05	0.0201334	up	cell adhesion;homophilic cell adhesion via plasma membrane adhesion molecules;membrane;plasma membrane;calcium ion binding;integral component of plasma membrane;protein binding;photoreceptor cell maintenance;photoreceptor outer segment membrane;cellular process;integral component of membrane;
IDO2	indoleamine 2,3-dioxygenase 2	Chr8:39934614-40016391	ENSMUSG00000031549	Chr8:25021908-25066349	44.9676	-0.843531	-1.79444	8.30965e-05	0.0212113	down	heme binding;indoleamine 2,3-dioxygenase activity;immune system process;tryptophan catabolic process to kynurenine;tryptophan 2,3-dioxygenase activity;cellular nitrogen compound metabolic process;small molecule metabolic process;tryptophan catabolic process;cytosol;oxidation-reduction process;metal ion binding;cytoplasm;
ITGA3	integrin subunit alpha 3	Chr17:50055968-50090481	ENSMUSG00000001507	Chr11:94935300-94967627	487.983	-0.331357	-1.2582	8.38483e-05	0.0212113	down	integrin-mediated signaling pathway;cell adhesion;integral component of membrane;renal filtration;regulation of BMP signaling pathway;invadopodium membrane;integrin alpha3-beta1 complex;skin development;filopodium membrane;lung development;positive regulation of establishment of protein localization to plasma membrane;regulation of transforming growth factor beta receptor signaling pathway;mesode…
TPCN2	two pore segment channel 2	Chr11:69048897-69090604	ENSMUSG00000048677	Chr7:144740261-144837748	69.1797	-0.901703	-1.86827	8.50853e-05	0.0212113	down	NAADP-sensitive calcium-release channel activity;membrane depolarization during action potential;lysosomal membrane;endosome membrane;identical protein binding;protein kinase binding;protein binding;ion transport;calcium-mediated signaling;lysosome organization;cellular calcium ion homeostasis;smooth muscle contraction;ion channel activity;regulation of ion transmembrane transport;calcium ion tra…
EMP1	epithelial membrane protein 1	Chr12:13196716-13219939	ENSMUSG00000030208	Chr6:135339543-135360171	51.3326	0.764432	1.6987	8.66858e-05	0.0212113	up	bleb assembly;cell death;cell proliferation;protein binding;epidermis development;cell growth;multicellular organismal development;membrane;plasma membrane;integral component of membrane;
UTRN	utrophin	Chr6:144285701-144853034	ENSMUSG00000019820	Chr10:12257932-12745109	2005.54	-0.259377	-1.19696	9.62887e-05	0.0231937	down	protein binding;filopodium membrane;contractile ring;vinculin binding;integrin binding;positive regulation of cell-matrix adhesion;regulation of sodium ion transmembrane transporter activity;muscle contraction;protein complex;muscle organ development;extracellular exosome;filopodium;protein kinase binding;postsynaptic membrane;cell junction;cytoskeleton;membrane;muscle attachment;structural const…
KCTD4	potassium channel tetramerization domain containing 4	Chr13:45192853-45194717	ENSMUSG00000046523	Chr14:76192449-76203646	590.157	0.40001	1.31952	9.75756e-05	0.0231937	up	protein binding;protein homooligomerization;
KNDC1	kinase non-catalytic C-lobe domain containing 1	Chr10:133160447-133226412	ENSMUSG00000066129	Chr7:139474612-139521450	2831.49	-0.268292	-1.20438	0.000100311	0.023508	down	Ras guanyl-nucleotide exchange factor activity;biological_process;cellular_component;molecular_function;guanyl-nucleotide exchange factor activity;positive regulation of GTPase activity;small GTPase mediated signal transduction;protein binding;positive regulation of protein phosphorylation;neuronal cell body;dendrite;regulation of dendrite morphogenesis;guanyl-nucleotide exchange factor complex;c…
CFAP100	cilia and flagella associated protein 100	Chr3:126394939-126436556	ENSMUSG00000048794	Chr6:90380461-90405779	99.1526	0.558146	1.47238	0.000112665	0.02568	up
WFS1	wolframin ER transmembrane glycoprotein	Chr4:6269849-6303265	ENSMUSG00000039474	Chr5:37123448-37146549	2522.82	0.437815	1.35455	0.000117138	0.0263387	up	negative regulation of type B pancreatic cell apoptotic process;negative regulation of ATF6-mediated unfolded protein response;neurological system process;negative regulation of programmed cell death;endoplasmic reticulum calcium ion homeostasis;ER overload response;positive regulation of growth;positive regulation of protein metabolic process;renal water homeostasis;glucose homeostasis;negative …
HSPH1	heat shock protein family H (Hsp110) member 1	Chr13:31134974-31162388	ENSMUSG00000029657	Chr5:149537752-149559841	6298.06	0.327097	1.25449	0.000124847	0.0276976	up	positive regulation of MHC class I biosynthetic process;positive regulation of NK T cell activation;endocytic vesicle lumen;regulation of cellular response to heat;cellular response to heat;extracellular exosome;response to unfolded protein;protein binding;cytosol;receptor-mediated endocytosis;extracellular region;nucleoplasm;cytoplasm;ATP binding;nucleus;positive regulation of transcription from…
HCRTR1	hypocretin receptor 1	Chr1:31617686-31632518	ENSMUSG00000028778	Chr4:130024010-130033152	52.6136	-0.872806	-1.83122	0.000129222	0.0282912	down	response to peptide;regulation of circadian sleep/wake cycle, sleep;neuropeptide receptor activity;cellular response to hormone stimulus;orexin receptor activity;feeding behavior;peptide binding;synaptic transmission;integral component of plasma membrane;G-protein coupled receptor activity;plasma membrane;G-protein coupled receptor signaling pathway;integral component of membrane;neuropeptide sig…
PKHD1L1	PKHD1 like 1	Chr8:109362477-109530330	ENSMUSG00000038725	Chr15:44320890-44464765	39.1138	2.98767	7.9319	0.000133017	0.0287438	up	protein binding;receptor activity;cytosol;immune response;integral component of membrane;extracellular space;
TLL2	tolloid like 2	Chr10:96364606-96513918	ENSMUSG00000025013	Chr19:41071192-41195274	23.786	1.43951	2.71229	0.000142119	0.0299052	up	extracellular matrix organization;extracellular matrix disassembly;protein binding;cell differentiation;multicellular organismal development;metallopeptidase activity;metalloendopeptidase activity;proteolysis;extracellular region;zinc ion binding;calcium ion binding;negative regulation of skeletal muscle tissue growth;
DLK1	delta like non-canonical Notch ligand 1	Chr14:100725705-100738224	ENSMUSG00000040856	Chr12:109418749-109429262	26.957	1.94279	3.84448	0.00014317	0.0299052	up	protein binding;negative regulation of Notch signaling pathway;molecular_function;Notch signaling pathway;integral component of membrane;extracellular space;calcium ion binding;cell differentiation;
LRRC47	leucine rich repeat containing 47	Chr1:3778558-3796504	ENSMUSG00000029028	Chr4:154096188-154105970	1215.27	0.191838	1.14222	0.000152367	0.0303519	up	phenylalanine-tRNA ligase activity;poly(A) RNA binding;protein binding;RNA binding;
KIF1A	kinesin family member 1A	Chr2:240713764-240820308	ENSMUSG00000014602	Chr1:92943186-93029673	35642.4	-0.166393	-1.12225	0.000153596	0.0303519	down	anterograde axon cargo transport;protein binding;kinesin complex;microtubule binding;microtubule;motor activity;ATPase activity;microtubule-based movement;microtubule motor activity;metabolic process;cytoplasm;ATP binding;
LZTR1	leucine zipper like transcription regulator 1	Chr22:20979462-20999038	ENSMUSG00000022761	Chr16:17326552-17344197	3968.01	0.207343	1.15456	0.000153842	0.0303519	up	anatomical structure morphogenesis;protein binding;transcription factor activity, sequence-specific DNA binding;regulation of transcription, DNA-templated;
SLC24A2	solute carrier family 24 member 2	Chr9:19507452-19786928	ENSMUSG00000037996	Chr4:86901361-87148714	15901	-0.509822	-1.42387	0.000154803	0.0303519	down	long term synaptic depression;sodium ion binding;calcium, potassium:sodium antiporter activity;long-term synaptic potentiation;potassium ion binding;response to stimulus;symporter activity;ion transport;potassium ion transport;cellular calcium ion homeostasis;integral component of plasma membrane;visual perception;calcium channel activity;sodium ion transmembrane transport;ion transmembrane trans…
INHBA	inhibin subunit beta A	Chr7:41685114-41703108	ENSMUSG00000041324	Chr13:16186436-16206206	262.039	0.57251	1.48711	0.000155052	0.0303519	up	GABAergic neuron differentiation;type II activin receptor binding;positive regulation of ovulation;regulation of follicle-stimulating hormone secretion;activin A complex;progesterone secretion;striatal medium spiny neuron differentiation;odontogenesis;eyelid development in camera-type eye;negative regulation of follicle-stimulating hormone secretion;positive regulation of follicle-stimulating hor…
ACHE	acetylcholinesterase (Cartwright blood group)	Chr7:100889994-100896974	ENSMUSG00000023328	Chr5:137285781-137292728	1422.83	-0.200577	-1.14916	0.000165554	0.0316744	down	synaptic cleft;amyloid precursor protein metabolic process;negative regulation of synaptic transmission, cholinergic;acetylcholine catabolic process;acetylcholine catabolic process in synaptic cleft;serine hydrolase activity;acetylcholinesterase activity;acetylcholine binding;phosphatidylcholine biosynthetic process;neurotransmitter biosynthetic process;neuromuscular junction;basal lamina;positiv…
KCNC1	potassium voltage-gated channel subfamily C member 1	Chr11:17734812-17783055	ENSMUSG00000058975	Chr7:46045921-46088128	4674.17	-0.240181	-1.18114	0.000165615	0.0316744	down	neuronal cell body membrane;delayed rectifier potassium channel activity;protein binding;ion transport;synaptic transmission;potassium ion transport;protein tetramerization;ion channel activity;potassium ion transmembrane transport;protein homooligomerization;voltage-gated potassium channel complex;voltage-gated potassium channel activity;membrane;transmembrane transport;plasma membrane;brain dev…
XPOT	exportin for tRNA	Chr12:64404350-64451127	ENSMUSG00000034667	Chr10:121423285-121462237	2278.38	0.313052	1.24233	0.00016805	0.0317748	up	binding;tRNA re-export from nucleus;nucleobase-containing compound transmembrane transporter activity;tRNA export from nucleus;nuclear matrix;gene expression;tRNA binding;nuclear pore;tRNA processing;cytosol;Ran GTPase binding;intracellular protein transport;nucleoplasm;cytoplasm;
NRP2	neuropilin 2	Chr2:205681990-205798133	ENSMUSG00000025969	Chr1:62742444-62857854	646.962	0.35503	1.27901	0.000171764	0.0318089	up	membrane;metal ion binding;vascular endothelial growth factor signaling pathway;semaphorin receptor activity;axon guidance;vascular endothelial growth factor-activated receptor activity;angiogenesis;integral component of membrane;protein binding;axon;heart development;neuron migration;negative chemotaxis;facial nerve structural organization;nerve development;gonadotrophin-releasing hormone neuron…
CYP26B1	cytochrome P450 family 26 subfamily B member 1	Chr2:72129238-72148038	ENSMUSG00000063415	Chr6:84548396-84570890	85.9713	1.08521	2.12169	0.000172054	0.0318089	up	male meiosis;embryonic limb morphogenesis;retinoic acid 4-hydroxylase activity;vitamin metabolic process;proximal/distal pattern formation;cell fate determination;retinoic acid catabolic process;retinoic acid binding;bone morphogenesis;small molecule metabolic process;spermatogenesis;xenobiotic metabolic process;endoplasmic reticulum membrane;negative regulation of retinoic acid receptor signalin…
HSBP1	heat shock factor binding protein 1	Chr16:83807843-83819737	ENSMUSG00000031839	Chr8:120071227-120075661	3697.64	0.176746	1.13033	0.000175942	0.0321704	up	regulation of cellular response to heat;cellular response to heat;protein binding;negative regulation of transcription from RNA polymerase II promoter;transcription corepressor activity;nucleoplasm;nucleus;endodermal cell differentiation;cytoskeleton;muscle contraction;
ARL2BP	ADP ribosylation factor like GTPase 2 binding protein	Chr16:57245098-57253635	ENSMUSG00000031776	Chr8:95393228-95401053	3141.52	0.140484	1.10228	0.000182604	0.032932	up	maintenance of protein location in nucleus;positive regulation of tyrosine phosphorylation of Stat3 protein;energy reserve metabolic process;GTPase regulator activity;mitochondrial intermembrane space;regulation of insulin secretion;spindle;cilium;small molecule metabolic process;protein binding;mitochondrial matrix;regulation of nucleic acid-templated transcription;midbody;regulation of catalyti…
FOCAD	focadhesin	Chr9:20658309-20995955	ENSMUSG00000038368	Chr4:88012866-88329248	965.94	-0.336611	-1.26279	0.000185486	0.032932	down	binding;protein binding;focal adhesion;integral component of membrane;
IFIT2	interferon induced protein with tetratricopeptide repeats 2	Chr10:89301955-89309276	ENSMUSG00000045932	Chr19:34528094-34553819	267.794	-0.41431	-1.33266	0.000189946	0.032932	down	apoptotic mitochondrial changes;negative regulation of protein binding;type I interferon signaling pathway;poly(A) RNA binding;protein binding;endoplasmic reticulum;defense response to virus;positive regulation of apoptotic process;cytosol;cytokine-mediated signaling pathway;response to virus;RNA binding;cytoplasm;cellular response to interferon-alpha;
RSPH10B2	radial spoke head 10 homolog B2	Chr7:6754109-6799365	ENSMUSG00000075569	Chr5:143869853-143922537	171.203	-0.396135	-1.31598	0.00019321	0.032932	down
TH	tyrosine hydroxylase	Chr11:2163929-2171877	ENSMUSG00000000214	Chr7:142446489-142484865	39.6053	1.05532	2.07817	0.000193796	0.032932	up	embryonic camera-type eye morphogenesis;norepinephrine biosynthetic process;epinephrine biosynthetic process;dopamine biosynthetic process;dopamine biosynthetic process from tyrosine;smooth endoplasmic reticulum;synaptic transmission, dopaminergic;response to ethanol;catecholamine biosynthetic process;locomotory behavior;pigmentation;neurotransmitter biosynthetic process;heart morphogenesis;memor…
PCDHGB7	protocadherin gamma subfamily B, 7	Chr5:141417645-141512979	ENSMUSG00000104063	Chr18:37884653-37974926	240.929	-0.427731	-1.34512	0.000193962	0.032932	down	cell adhesion;homophilic cell adhesion via plasma membrane adhesion molecules;membrane;plasma membrane;integral component of membrane;calcium ion binding;
CDH13	cadherin 13	Chr16:82626803-83800640	ENSMUSG00000031841	Chr8:119010472-120051660	1541.85	0.410321	1.32898	0.00020571	0.0345739	up	adiponectin binding;low-density lipoprotein particle mediated signaling;localization within membrane;lipoprotein particle binding;positive regulation of calcium-mediated signaling;positive regulation of positive chemotaxis;low-density lipoprotein particle binding;Rac protein signal transduction;adherens junction organization;cell junction assembly;positive regulation of smooth muscle cell prolife…
TMEM9	transmembrane protein 9	Chr1:201134772-201171574	ENSMUSG00000026411	Chr1:135935888-135963080	956.702	0.243618	1.18396	0.000217567	0.036201	up	lysosomal membrane;late endosome;late endosome membrane;biological_process;molecular_function;transport;lysosome;integral component of membrane;
C11orf96	chromosome 11 open reading frame 96	Chr11:43925342-43944338	ENSMUSG00000087006	Chr2:93786155-93787546	275.943	0.475173	1.39009	0.000221205	0.0364418	up
TMEM100	transmembrane protein 100	Chr17:55719627-55732121	ENSMUSG00000069763	Chr11:89921174-89927334	239.416	0.409238	1.32798	0.000238187	0.0378988	up	positive regulation of endothelial cell differentiation;positive regulation of vasculogenesis;regulation of sensory perception of pain;cellular response to BMP stimulus;BMP signaling pathway;perikaryon;molecular_function;protein binding;endoplasmic reticulum;perinuclear region of cytoplasm;plasma membrane;integral component of membrane;in utero embryonic development;angiogenesis;protein kinase B …
ABLIM3	actin binding LIM protein family member 3	Chr5:149141483-149260542	ENSMUSG00000032735	Chr18:61932463-62044895	981.523	0.224839	1.16865	0.000239093	0.0378988	up	positive regulation of protein targeting to mitochondrion;stress fiber;lamellipodium assembly;lamellipodium;protein binding;cilium assembly;actin cytoskeleton organization;cytoskeleton organization;actin binding;transcription, DNA-templated;axon guidance;zinc ion binding;cytoplasm;positive regulation of transcription from RNA polymerase II promoter;
HERC6	HECT and RLD domain containing E3 ubiquitin protein ligase family member 6	Chr4:88378739-88443111	ENSMUSG00000029798	Chr6:57557985-57641617	834.254	-0.316944	-1.24569	0.000240296	0.0378988	down	protein ubiquitination involved in ubiquitin-dependent protein catabolic process;ligase activity;cytosol;ubiquitin-protein transferase activity;cytoplasm;nucleus;hematopoietic progenitor cell differentiation;
KCNT2	potassium sodium-activated channel subfamily T member 2	Chr1:196225779-196609225	ENSMUSG00000052726	Chr1:140173896-140539805	955.322	-0.368064	-1.29062	0.000241067	0.0378988	down	potassium ion transport;calcium-activated potassium channel activity;potassium ion transmembrane transport;voltage-gated potassium channel complex;voltage-gated potassium channel activity;membrane;ATP binding;
PITPNC1	phosphatidylinositol transfer protein cytoplasmic 1	Chr17:67377281-67697261	ENSMUSG00000040430	Chr11:107098718-107361525	1624.3	-0.233295	-1.17552	0.000241437	0.0378988	down	transport;intracellular;phosphatidylinositol transporter activity;phospholipid transport;protein binding;lipid binding;signal transduction;nucleoplasm;cytoplasm;
ERGIC3	ERGIC and golgi 3	Chr20:35542021-35557634	ENSMUSG00000005881	Chr2:155849965-155860199	1601.67	0.245601	1.18559	0.000256868	0.0399441	up	endoplasmic reticulum-Golgi intermediate compartment membrane;endoplasmic reticulum membrane;Golgi apparatus;vesicle-mediated transport;membrane;integral component of membrane;
CPNE6	copine 6	Chr14:24070837-24078100	ENSMUSG00000022212	Chr14:55747902-55754888	3094.91	0.404545	1.32367	0.000285963	0.0436568	up	positive regulation of dendrite extension;phosphatidylserine binding;dendrite;glycerophospholipid biosynthetic process;small molecule metabolic process;extracellular exosome;perikaryon;axon;protein binding;synaptic transmission;endosome;phospholipid metabolic process;vesicle-mediated transport;membrane;transporter activity;plasma membrane;nervous system development;lipid metabolic process;calcium…
OLFM3	olfactomedin 3	Chr1:101802574-101997030	ENSMUSG00000027965	Chr3:114697727-114919371	687.757	-0.486354	-1.4009	0.00028599	0.0436568	down	protein binding;synapse;cell junction;Golgi apparatus;extracellular space;AMPA glutamate receptor complex;eye photoreceptor cell development;
SEMA5A	semaphorin 5A	Chr5:9035026-9546075	ENSMUSG00000022231	Chr15:32244956-32696487	926.119	-0.415065	-1.33336	0.000290659	0.0439661	down	signal clustering;chondroitin sulfate proteoglycan binding;diencephalon development;axonal fasciculation;positive regulation of endothelial cell chemotaxis;positive regulation of catenin import into nucleus;negative chemotaxis;negative regulation of axon extension involved in axon guidance;chemorepellent activity;semaphorin receptor binding;neural crest cell migration;positive chemotaxis;positive…
WNT2B	Wnt family member 2B	Chr1:112466541-112530165	ENSMUSG00000027840	Chr3:104852588-104869237	22.6247	-1.27534	-2.42056	0.000303031	0.045019	down	Wnt signaling pathway;multicellular organismal development;receptor binding;proteinaceous extracellular matrix;extracellular region;forebrain regionalization;lens development in camera-type eye;cornea development in camera-type eye;iris morphogenesis;hematopoietic stem cell proliferation;cell fate commitment;neuron differentiation;frizzled binding;chondrocyte differentiation;male gonad developmen…
PNRC1	proline rich nuclear receptor coactivator 1	Chr6:89080751-89085160	ENSMUSG00000040128	Chr4:33245423-33290163	749.931	0.260474	1.19787	0.000315851	0.0460335	up	protein binding;regulation of transcription, DNA-templated;transcription, DNA-templated;nucleus;
ERICH3	glutamate rich 3	Chr1:74568111-74673738	ENSMUSG00000078161	Chr3:154369496-154473427	620.396	-0.345449	-1.27055	0.000317306	0.0460335	down
KLHL33	kelch like family member 33	Chr14:20428811-20435642	ENSMUSG00000090799	Chr14:51126039-51134964	188.117	-0.541181	-1.45516	0.00031816	0.0460335	down	Cul3-RING ubiquitin ligase complex;protein binding;actin cytoskeleton;protein ubiquitination;ubiquitin-protein transferase activity;actin binding;
CLCC1	chloride channel CLIC like 1	Chr1:108929508-108963457	ENSMUSG00000027884	Chr3:108561229-108586156	526.762	-0.281543	-1.21549	0.000323721	0.0464344	down	chloride channel complex;chloride channel activity;chloride transmembrane transport;endoplasmic reticulum;Golgi apparatus;membrane;intracellular membrane-bounded organelle;nucleus;integral component of membrane;
RSPO1	R-spondin 1	Chr1:37611350-37634923	ENSMUSG00000028871	Chr4:124880223-124902892	191.287	-0.823608	-1.76983	0.000345765	0.0491725	down	regulation of receptor internalization;positive regulation of Wnt signaling pathway;G-protein coupled receptor binding;positive regulation of canonical Wnt signaling pathway;positive regulation of protein phosphorylation;protein binding;receptor binding;extracellular region;
MYPN	myopalladin	Chr10:68106117-68212017	ENSMUSG00000020067	Chr10:62951574-63039731	94.9751	-0.657291	-1.57712	0.000355475	0.049896	down	muscle alpha-actinin binding;Z disc;sarcomere organization;SH3 domain binding;I band;cytoskeletal protein binding;protein binding;actin binding;nucleus;
COL1A2	collagen type I alpha 2 chain	Chr7:94394561-94431232	ENSMUSG00000029661	Chr6:4504814-4541544	499.227	0.319529	1.24792	0.000359849	0.049896	up	odontogenesis;collagen type I trimer;platelet-derived growth factor binding;blood vessel development;collagen fibril organization;skin morphogenesis;endoplasmic reticulum lumen;leukocyte migration;transforming growth factor beta receptor signaling pathway;blood coagulation;collagen catabolic process;extracellular matrix organization;extracellular matrix disassembly;skeletal system development;ext…

## Sheet: Shank2-HT-HPC
Supplementary Table 2. DEGs from the cortical, hippocampal, and striatal transcripts in Shank2-HT and Shank2-HM mice.
Gene information			RNA-seq probe information		DESeq2 results						Functional annotation
HGNC symbol	Full name	Position (human)	Ensembl ID (mouse)	Position (mouse)	baseMean	log2FC	FC	p-value	adjusted p-value	direction	GO terms	KEGG Pathway
EXO1	exonuclease 1	Chr1:241847967-241895148	ENSMUSG00000039748	Chr1:175708147-175741055	15.8566	2.41128	5.31948	1.74658e-08	0.000156983	up	double-stranded DNA 5'-3' exodeoxyribonuclease activity;flap endonuclease activity;single-stranded DNA 5'-3' exodeoxyribonuclease activity;5'-3' exonuclease activity;double-strand break repair via synthesis-dependent strand annealing;5'-3' exodeoxyribonuclease activity;exonuclease activity;protein binding;meiotic cell cycle;RNA-DNA hybrid ribonuclease activity;hydrolase activity, acting on ester …
PDLIM1	PDZ and LIM domain 1	Chr10:95237572-95291024	ENSMUSG00000055044	Chr19:40209617-40260286	141.162	0.753143	1.68546	5.82142e-08	0.000328235	up	protein binding;focal adhesion;response to oxidative stress;cytoskeleton;zinc ion binding;cytoplasm;regulation of transcription, DNA-templated;transcription factor complex;transcription coactivator activity;response to hypoxia;
SHANK2	SH3 and multiple ankyrin repeat domains 2	Chr11:70467856-71252577	ENSMUSG00000037541	Chr7:143555665-143978231	3915.9	-0.489653	-1.40411	7.30385e-08	0.000328235	down	protein binding;GKAP/Homer scaffold activity;long term synaptic depression;ionotropic glutamate receptor binding;vocalization behavior;adult behavior;neuronal cell body;social behavior;ciliary membrane;learning;photoreceptor inner segment;apical plasma membrane;neuron projection;long-term synaptic potentiation;brush border membrane;ionotropic glutamate receptor complex;SH3 domain binding;dendriti…
AGMO	alkylglycerol monooxygenase	Chr7:15200318-15562015	ENSMUSG00000050103	Chr12:37291640-37632201	206.032	0.443122	1.35954	5.14753e-06	0.0185064	up	glyceryl-ether monooxygenase activity;ether lipid metabolic process;membrane lipid metabolic process;small molecule metabolic process;cellular lipid metabolic process;triglyceride biosynthetic process;fatty acid biosynthetic process;endoplasmic reticulum;endoplasmic reticulum membrane;oxidoreductase activity;oxidation-reduction process;iron ion binding;integral component of membrane;
TEAD3	TEA domain transcription factor 3	Chr6:35473597-35497076	ENSMUSG00000002249	Chr17:28550645-28569791	88.3004	0.810561	1.75389	7.23563e-06	0.0213885	up	hippo signaling;transcription factor activity, sequence-specific DNA binding;regulation of transcription, DNA-templated;nucleus;asymmetric neuroblast division;RNA polymerase II transcription factor binding;female pregnancy;gene expression;protein binding;transcription initiation from RNA polymerase II promoter;positive regulation of transcription from RNA polymerase II promoter;nucleoplasm;regula…
SPINT1	serine peptidase inhibitor, Kunitz type 1	Chr15:40844018-40858207	ENSMUSG00000027315	Chr2:119067843-119080008	62.94	0.773972	1.70997	1.07085e-05	0.0213885	up	extracellular exosome;protein binding;serine-type endopeptidase inhibitor activity;negative regulation of endopeptidase activity;membrane;extracellular region;extracellular space;plasma membrane;embryonic placenta development;neural tube closure;extracellular matrix organization;placenta blood vessel development;branching involved in labyrinthine layer morphogenesis;cellular response to BMP stimu…
OR2AK2	olfactory receptor family 2 subfamily AK member 2	Chr1:247965233-247966339	ENSMUSG00000107677	Chr11:58643560-58650497	28.6931	-0.797393	-1.73796	1.27222e-05	0.0228695	down	sensory perception of smell;detection of chemical stimulus involved in sensory perception of smell;olfactory receptor activity;G-protein coupled receptor activity;plasma membrane;G-protein coupled receptor signaling pathway;integral component of membrane;
RPA1	replication protein A1	Chr17:1829702-1900082	ENSMUSG00000000751	Chr11:75188992-75239150	1397.07	0.167963	1.12347	1.62652e-05	0.0243652	up	DNA replication;DNA binding;nucleus;error-free translesion synthesis;nucleotide-excision repair, DNA gap filling;telomere maintenance via semi-conservative replication;telomere maintenance via recombination;global genome nucleotide-excision repair;DNA damage response, detection of DNA damage;DNA strand elongation involved in DNA replication;error-prone translesion synthesis;DNA replication factor…
HS3ST5	heparan sulfate-glucosamine 3-sulfotransferase 5	Chr6:114055586-114343045	ENSMUSG00000044499	Chr10:36382810-36710393	35.4855	-0.747391	-1.67875	3.13282e-05	0.0398752	down	protein sulfation;heparan sulfate proteoglycan biosynthetic process, enzymatic modification;regulation of viral entry into host cell;3'-phosphoadenosine 5'-phosphosulfate binding;[heparan sulfate]-glucosamine 3-sulfotransferase 1 activity;glycosaminoglycan metabolic process;negative regulation of coagulation;small molecule metabolic process;glycosaminoglycan biosynthetic process;protein binding;G…
TCP1	t-complex 1	Chr6:159778498-159789749	ENSMUSG00000068039	Chr17:13134588-13143954	3910.68	0.187292	1.13862	3.32737e-05	0.0398752	up	chaperonin-containing T-complex;'de novo' posttranslational protein folding;tubulin complex assembly;cellular protein metabolic process;extracellular exosome;poly(A) RNA binding;protein binding;cytosol;ubiquitin protein ligase binding;unfolded protein binding;protein folding;microtubule;centrosome;ATP binding;Golgi apparatus;acrosomal vesicle;microtubule organizing center;binding of sperm to zona…
SOX17	SRY-box 17	Chr8:54457935-54460888	ENSMUSG00000025902	Chr1:4561154-4567577	170.23	-0.384816	-1.30569	4.06048e-05	0.0455064	down	heart formation;regulation of transcription from RNA polymerase II promoter involved in definitive endodermal cell fate specification;cardiogenic plate morphogenesis;embryonic heart tube morphogenesis;endodermal digestive tract morphogenesis;cardiac cell fate determination;embryonic foregut morphogenesis;endocardial cell differentiation;endocardium formation;mRNA transcription from RNA polymerase…
NOTCH4	notch 4	ChrCHR_HSCHR6_MHC_MCF_CTG1:32271266-32300513	ENSMUSG00000015468	Chr17:34783242-34807477	269.433	-0.790853	-1.7301	4.30357e-05	0.0455064	down	regulation of developmental process;negative regulation of endothelial cell differentiation;positive regulation of transcription of Notch receptor target;morphogenesis of a branching structure;mammary gland development;patterning of blood vessels;cell fate determination;Notch receptor processing;hemopoiesis;cell surface;gene expression;embryo development;protein binding;transcription initiation f…
SLC38A11	solute carrier family 38 member 11	Chr2:164896186-164955525	ENSMUSG00000061171	Chr2:65146774-65194378	57.1783	0.732635	1.66167	4.90959e-05	0.0480281	up	sodium ion transport;endoplasmic reticulum;amino acid transmembrane transporter activity;amino acid transmembrane transport;integral component of membrane;
DNAH5	dynein axonemal heavy chain 5	Chr5:13690331-13944543	ENSMUSG00000022262	Chr15:28203898-28472198	239.847	0.402758	1.32203	5.0764e-05	0.0480281	up	outer dynein arm;outer dynein arm assembly;determination of left/right symmetry;axoneme;biological_process;cellular_component;sperm motility;cilium assembly;cilium movement;microtubule;dynein complex;ATPase activity;microtubule-based movement;microtubule motor activity;metabolic process;ATP binding;heart development;axonemal dynein complex;lateral ventricle development;

## Sheet: Shank2-HM-HPC
Supplementary Table 2. DEGs from the cortical, hippocampal, and striatal transcripts in Shank2-HT and Shank2-HM mice.
Gene information			RNA-seq probe information		DESeq2 results						Functional annotation
HGNC symbol	Full name	Position (human)	Ensembl ID (mouse)	Position (mouse)	baseMean	log2FC	FC	p-value	adjusted p-value	direction	GO terms	KEGG Pathway
SHANK2	SH3 and multiple ankyrin repeat domains 2	Chr11:70467856-71252577	ENSMUSG00000037541	Chr7:143555665-143978231	3915.9	-1.40678	-2.65146	1.18951e-33	1.80734e-29	down	protein binding;GKAP/Homer scaffold activity;long term synaptic depression;ionotropic glutamate receptor binding;vocalization behavior;adult behavior;neuronal cell body;social behavior;ciliary membrane;learning;photoreceptor inner segment;apical plasma membrane;neuron projection;long-term synaptic potentiation;brush border membrane;ionotropic glutamate receptor complex;SH3 domain binding;dendriti…
CCND1	cyclin D1	Chr11:69641087-69654474	ENSMUSG00000070348	Chr7:144483668-144493662	929.833	-0.673005	-1.59439	9.66796e-19	7.34475e-15	down	response to leptin;response to UV-A;response to drug;positive regulation of cyclin-dependent protein serine/threonine kinase activity;cyclin-dependent protein kinase holoenzyme complex;positive regulation of G2/M transition of mitotic cell cycle;proline-rich region binding;G1/S transition of mitotic cell cycle;transcriptional repressor complex;enzyme binding;mitotic cell cycle;cell division;posit…
PENK	proenkephalin	Chr8:56436674-56446734	ENSMUSG00000045573	Chr4:4133531-4138819	665.2	0.952256	1.9349	4.43119e-16	1.68319e-12	up	neuropeptide signaling pathway;opioid peptide activity;neuropeptide hormone activity;protein binding;signal transduction;extracellular region;locomotory behavior;behavioral fear response;sensory perception of pain;startle response;aggressive behavior;response to estradiol;response to lipopolysaccharide;cellular response to transforming growth factor beta stimulus;dendrite;response to hypoxia;resp…
DDX1	DEAD-box helicase 1	Chr2:15591178-15631111	ENSMUSG00000037149	Chr12:13266974-13299214	3108.59	0.374048	1.29598	1.35671e-11	4.12277e-08	up	DNA/RNA helicase activity;cleavage body;cytoplasmic stress granule;poly(A) binding;RNA secondary structure unwinding;RNA helicase activity;ATP-dependent RNA helicase activity;tRNA splicing, via endonucleolytic cleavage and ligation;tRNA-splicing ligase complex;spliceosomal complex assembly;transcription cofactor activity;gene expression;DNA duplex unwinding;exonuclease activity;poly(A) RNA bindin…
TPM1	tropomyosin 1	Chr15:63042632-63071915	ENSMUSG00000032366	Chr9:66929872-66956688	4376.27	0.361351	1.28463	1.07965e-10	2.73404e-07	up	negative regulation of vascular associated smooth muscle cell migration;negative regulation of vascular smooth muscle cell proliferation;positive regulation of heart rate by epinephrine;muscle thin filament tropomyosin;sarcomere;cellular response to reactive oxygen species;bleb;ruffle membrane;muscle filament sliding;ventricular cardiac muscle tissue morphogenesis;negative regulation of cell migr…
SLC35F3	solute carrier family 35 member F3	Chr1:233904933-234324516	ENSMUSG00000057060	Chr8:126865734-127122717	1043.63	0.456313	1.37203	3.23641e-10	7.02486e-07	up	thiamine transport;membrane;integral component of membrane;
IGFBP4	insulin like growth factor binding protein 4	Chr17:40443461-40457731	ENSMUSG00000017493	Chr11:98932070-98945218	1398.03	-0.446586	-1.36281	6.28909e-10	1.19445e-06	down	regulation of insulin-like growth factor receptor signaling pathway;insulin-like growth factor II binding;insulin-like growth factor I binding;skeletal system development;cellular protein metabolic process;DNA metabolic process;cell proliferation;insulin-like growth factor binding;regulation of cell growth;signal transduction;extracellular region;extracellular space;positive regulation of MAPK ca…
SRR	serine racemase	Chr17:2303383-2325260	ENSMUSG00000001323	Chr11:74797185-74816774	2444.15	0.326329	1.25382	2.01488e-09	3.40157e-06	up	pyridoxal phosphate binding;cellular amino acid metabolic process;D-serine biosynthetic process;serine racemase activity;threonine racemase activity;D-serine ammonia-lyase activity;pyruvate biosynthetic process;L-serine ammonia-lyase activity;D-serine metabolic process;serine family amino acid metabolic process;neuronal cell body;PDZ domain binding;protein homotetramerization;L-serine metabolic p…
ACVR1C	activin A receptor type 1C	Chr2:157526767-157629005	ENSMUSG00000026834	Chr2:58157465-58247907	628.818	0.738096	1.66797	2.95414e-09	4.48851e-06	up	negative regulation of chorionic trophoblast cell proliferation;apoptotic nuclear changes;activin receptor complex;activin receptor activity, type I;nodal binding;nodal signaling pathway;negative regulation of trophoblast cell migration;positive regulation of cysteine-type endopeptidase activity involved in apoptotic process;growth factor binding;transmembrane receptor protein serine/threonine ki…
HLA-DRB5	major histocompatibility complex, class II, DR beta 5	Chr6:32517343-32530287	ENSMUSG00000060586	Chr17:34524841-34535648	43.2005	-1.83411	-3.56552	6.84663e-09	8.66897e-06	down	transport vesicle membrane;clathrin-coated endocytic vesicle membrane;integral component of lumenal side of endoplasmic reticulum membrane;ER to Golgi transport vesicle membrane;interferon-gamma-mediated signaling pathway;T cell costimulation;endocytic vesicle membrane;trans-Golgi network membrane;antigen processing and presentation of exogenous peptide antigen via MHC class II;lysosomal membrane…
COL5A1	collagen type V alpha 1 chain	Chr9:134641774-134844843	ENSMUSG00000026837	Chr2:27776437-27929526	805.107	-1.1183	-2.17091	2.31172e-08	2.70187e-05	down	integrin biosynthetic process;wound healing, spreading of epidermal cells;negative regulation of endodermal cell differentiation;eye morphogenesis;collagen type V trimer;skin development;platelet-derived growth factor binding;proteoglycan binding;extracellular fibril organization;collagen biosynthetic process;collagen fibril organization;integrin binding;endoplasmic reticulum lumen;collagen catab…
TCP1	t-complex 1	Chr6:159778498-159789749	ENSMUSG00000068039	Chr17:13134588-13143954	3910.68	0.318909	1.24739	2.85714e-08	2.8941e-05	up	chaperonin-containing T-complex;'de novo' posttranslational protein folding;tubulin complex assembly;cellular protein metabolic process;extracellular exosome;poly(A) RNA binding;protein binding;cytosol;ubiquitin protein ligase binding;unfolded protein binding;protein folding;microtubule;centrosome;ATP binding;Golgi apparatus;acrosomal vesicle;microtubule organizing center;binding of sperm to zona…
CYP7B1	cytochrome P450 family 7 subfamily B member 1	Chr8:64587763-64798761	ENSMUSG00000039519	Chr3:18126114-18297502	512.818	0.439041	1.3557	3.44131e-08	3.16954e-05	up	25-hydroxycholesterol 7alpha-hydroxylase activity;bile acid metabolic process;bile acid biosynthetic process;small molecule metabolic process;cholesterol metabolic process;sterol metabolic process;xenobiotic metabolic process;endoplasmic reticulum membrane;oxidation-reduction process;heme binding;oxidoreductase activity, acting on paired donors, with incorporation or reduction of molecular oxygen…
ABI1	abl interactor 1	Chr10:26746593-26861087	ENSMUSG00000058835	Chr2:22830085-22930253	4392.39	0.388831	1.30933	3.54628e-08	3.16954e-05	up	SCAR complex;movement of cell or subcellular component;protein complex binding;postsynaptic density;vascular endothelial growth factor receptor signaling pathway;viral process;extracellular exosome;growth cone;filopodium;lamellipodium;innate immune response;Fc-gamma receptor signaling pathway involved in phagocytosis;cytoskeletal protein binding;protein binding;transmembrane receptor protein tyro…
CYB561	cytochrome b561	Chr17:63432304-63446378	ENSMUSG00000019590	Chr11:105824528-105844162	1351.35	-0.397698	-1.3174	4.07329e-08	3.43831e-05	down	transmembrane electron transfer carrier;ferric-chelate reductase activity;electron transport chain;protein binding;oxidoreductase activity;oxidation-reduction process;transmembrane transport;metal ion binding;integral component of membrane;
PPP4R4	protein phosphatase 4 regulatory subunit 4	ChrCHR_HSCHR14_7_CTG1:94146128-94279735	ENSMUSG00000021209	Chr12:103498542-103580090	1452.64	0.395516	1.31541	7.30696e-08	5.84326e-05	up	binding;regulation of protein serine/threonine phosphatase activity;protein phosphatase regulator activity;protein serine/threonine phosphatase complex;negative regulation of phosphoprotein phosphatase activity;protein binding;cytoplasm;binding;regulation of protein serine/threonine phosphatase activity;protein phosphatase regulator activity;protein serine/threonine phosphatase complex;negative r…
GGA1	golgi associated, gamma adaptin ear containing, ARF binding protein 1	Chr22:37608475-37633564	ENSMUSG00000033128	Chr15:78761390-78778785	1382.36	-0.267461	-1.20369	9.31396e-08	7.07582e-05	down	endosome membrane;cellular protein metabolic process;molecular_function;protein binding;clathrin adaptor complex;Golgi apparatus;vesicle-mediated transport;intracellular protein transport;intracellular;membrane;intracellular membrane-bounded organelle;nucleoplasm;positive regulation of protein catabolic process;toxin transport;
HLA-DQA1	major histocompatibility complex, class II, DQ alpha 1	ChrCHR_HSCHR6_MHC_DBB_CTG1:32606510-32628863	ENSMUSG00000036594	Chr17:34501718-34506797	44.9653	-1.62985	-3.09481	1.16625e-07	8.05027e-05	down	MHC class II receptor activity;transport vesicle membrane;clathrin-coated endocytic vesicle membrane;integral component of lumenal side of endoplasmic reticulum membrane;ER to Golgi transport vesicle membrane;interferon-gamma-mediated signaling pathway;T cell costimulation;endocytic vesicle membrane;trans-Golgi network membrane;antigen processing and presentation of exogenous peptide antigen via …
SCG2	secretogranin II	Chr2:223596940-223602503	ENSMUSG00000050711	Chr1:79412386-79417837	4644.4	0.413402	1.33182	1.20221e-07	8.05027e-05	up	induction of positive chemotaxis;chemoattractant activity;endothelial cell migration;positive chemotaxis;negative regulation of endothelial cell apoptotic process;negative regulation of endothelial cell proliferation;eosinophil chemotaxis;positive regulation of endothelial cell proliferation;protein secretion;protein binding;negative regulation of extrinsic apoptotic signaling pathway;secretory g…
STUM	stum, mechanosensory transduction mediator homolog	null	ENSMUSG00000053963	Chr1:180259952-180311069	17322.5	0.366954	1.28963	1.25817e-07	8.05027e-05	up
CDH9	cadherin 9	Chr5:26880600-27121150	ENSMUSG00000025370	Chr15:16728842-16857180	876.401	0.459476	1.37504	1.2716e-07	8.05027e-05	up	adherens junction organization;cell junction assembly;molecular_function;cell-cell junction organization;single organismal cell-cell adhesion;cell adhesion;homophilic cell adhesion via plasma membrane adhesion molecules;membrane;plasma membrane;integral component of membrane;calcium ion binding;
CD74	CD74 molecule	Chr5:150401637-150412929	ENSMUSG00000024610	Chr18:60936920-60945724	105.42	-1.39497	-2.62983	1.58011e-07	9.60328e-05	down	MHC class II protein binding, via antigen binding groove;macrophage migration inhibitory factor binding;macrophage migration inhibitory factor receptor complex;antigen processing and presentation of endogenous antigen;immunoglobulin mediated immune response;negative regulation of peptide secretion;MHC class II protein complex binding;T cell selection;positive regulation of chemokine (C-X-C motif)…
THUMPD3-AS1	THUMPD3 antisense RNA 1	Chr3:9349689-9398579	ENSMUSG00000086429	Chr6:113044389-113054294	221.28	-0.587083	-1.50221	2.12366e-07	0.000124103	down
PTPRA	protein tyrosine phosphatase, receptor type A	Chr20:2864184-3039076	ENSMUSG00000027303	Chr2:130292198-130398044	5872.57	0.252861	1.19157	2.8517e-07	0.000160477	up	transmembrane receptor protein tyrosine phosphatase activity;neurotrophin TRK receptor signaling pathway;vascular endothelial growth factor receptor signaling pathway;insulin receptor signaling pathway;epidermal growth factor receptor signaling pathway;activation of MAPKK activity;receptor complex;extracellular exosome;innate immune response;Fc-epsilon receptor signaling pathway;protein binding;R…
CAP1	cyclase associated actin cytoskeleton regulatory protein 1	Chr1:40040233-40072649	ENSMUSG00000028656	Chr4:122752840-122779849	6350.8	0.297076	1.22865	3.38045e-07	0.00018243	up	activation of adenylate cyclase activity;establishment or maintenance of cell polarity;platelet degranulation;blood coagulation;extracellular exosome;focal adhesion;cytoskeleton organization;platelet activation;signal transduction;actin binding;plasma membrane;axon guidance;cytoplasm;protein binding;actin cytoskeleton organization;cell morphogenesis;receptor-mediated endocytosis;cortical actin cy…
TSPYL5	TSPY like 5	Chr8:97273474-97277964	ENSMUSG00000038984	Chr15:33684021-33688030	1067.42	0.308679	1.23857	3.5841e-07	0.00018243	up	cellular response to gamma radiation;positive regulation of protein kinase B signaling;positive regulation of protein ubiquitination;regulation of growth;protein binding;nucleosome assembly;positive regulation of cell proliferation;nucleus;
WHRN	whirlin	null	ENSMUSG00000039137	Chr4:63333147-63414228	909.145	-0.661889	-1.58215	3.60202e-07	0.00018243	down
LZTS2	leucine zipper tumor suppressor 2	Chr10:100996618-101007836	ENSMUSG00000035342	Chr19:45002853-45015550	965.388	-0.362035	-1.28524	4.52641e-07	0.00021953	down	microtubule severing;protein binding;spindle midzone assembly;cytokinesis;nuclear export;mitotic nuclear division;midbody;microtubule;centrosome;cytoplasm;Wnt signaling pathway;negative regulation of cell proliferation;renal system development;negative regulation of Wnt signaling pathway;negative regulation of canonical Wnt signaling pathway;kidney development;negative regulation of protein local…
ST6GALNAC3	ST6 N-acetylgalactosaminide alpha-2,6-sialyltransferase 3	Chr1:76074719-76634601	ENSMUSG00000052544	Chr3:152903903-153430811	428.323	0.583772	1.49876	4.81449e-07	0.000221671	up	glycosylceramide metabolic process;alpha-N-acetylgalactosaminide alpha-2,6-sialyltransferase activity;glycosphingolipid metabolic process;glycoprotein metabolic process;ganglioside biosynthetic process;post-translational protein modification;dolichol-linked oligosaccharide biosynthetic process;oligosaccharide metabolic process;cellular protein metabolic process;protein N-linked glycosylation via …
COL12A1	collagen type XII alpha 1 chain	Chr6:75084326-75206051	ENSMUSG00000032332	Chr9:79506273-79626113	426.795	-0.723934	-1.65168	5.21632e-07	0.000233108	down	collagen type XII trimer;endodermal cell differentiation;extracellular matrix structural constituent conferring tensile strength;collagen fibril organization;extracellular vesicle;endoplasmic reticulum lumen;collagen catabolic process;extracellular matrix organization;extracellular matrix disassembly;skeletal system development;extracellular exosome;protein binding;extracellular matrix;cell adhes…
RGSL1	regulator of G protein signaling like 1	Chr1:182409192-182560599	ENSMUSG00000042641	Chr1:153655127-153719888	59.8561	-1.05368	-2.07582	5.76934e-07	0.000250455	down	positive regulation of GTPase activity;GTPase activator activity;plasma membrane;integral component of membrane;cytoplasm;
MMD	monocyte to macrophage differentiation associated	Chr17:55392613-55421992	ENSMUSG00000003948	Chr11:90140282-90169415	9107.26	0.401905	1.32125	6.11795e-07	0.000254583	up	regulation of protein localization;positive regulation of protein kinase activity;positive regulation of neuron differentiation;lysosomal membrane;late endosome membrane;cytolysis;integral component of plasma membrane;receptor activity;Golgi apparatus;membrane;integral component of membrane;protein phosphorylation;protein kinase activity;
PABPN1	poly(A) binding protein nuclear 1	Chr14:23321289-23326185	ENSMUSG00000022194	Chr14:55129957-55135626	3978.44	-0.255353	-1.19363	6.19954e-07	0.000254583	down	modification by virus of host mRNA processing;poly(A)+ mRNA export from nucleus;termination of RNA polymerase II transcription;mRNA 3'-end processing;muscle contraction;modulation by virus of host process;modulation by virus of host morphology or physiology;viral life cycle;gene expression;poly(A) RNA binding;protein binding;RNA splicing;mRNA splicing, via spliceosome;RNA processing;transcription…
PCGF2	polycomb group ring finger 2	Chr17:38733897-38749817	ENSMUSG00000018537	Chr11:97579649-97591323	637.815	-0.399633	-1.31917	7.19281e-07	0.000287599	down	nuclear chromatin;post-translational protein modification;PRC1 complex;PcG protein complex;protein sumoylation;cellular protein metabolic process;protein binding;negative regulation of transcription from RNA polymerase II promoter;transcription factor activity, sequence-specific DNA binding;transcription, DNA-templated;metal ion binding;nucleoplasm;zinc ion binding;DNA binding;nucleus;nuclear chr…
RAB11A	RAB11A, member RAS oncogene family	Chr15:65726054-65891991	ENSMUSG00000004771	Chr9:64622581-64645040	2490.22	0.339776	1.26556	7.77795e-07	0.000303021	up	signal transduction;protein transport;small GTPase mediated signal transduction;intracellular;membrane;GTP binding;establishment of vesicle localization;multivesicular body assembly;regulation of multivesicular body size;exosomal secretion;plasma membrane to endosome transport;astral microtubule organization;establishment of protein localization to organelle;multivesicular body;phagocytic vesicle…
SLC19A1	solute carrier family 19 member 1	Chr21:45493572-45544411	ENSMUSG00000001436	Chr10:76868075-76896836	367.838	-0.492625	-1.407	1.02254e-06	0.000370577	down	methotrexate transport;folic acid transport;methotrexate transporter activity;folic acid transporter activity;integral component of plasma membrane;transport;membrane;reduced folate transmembrane transport;reduced folate carrier activity;folic acid metabolic process;water-soluble vitamin metabolic process;vitamin metabolic process;apical plasma membrane;small molecule metabolic process;folic acid…
HSPD1	heat shock protein family D (Hsp60) member 1	Chr2:197486581-197516737	ENSMUSG00000025980	Chr1:55116994-55127402	4095.48	0.257796	1.19565	1.02437e-06	0.000370577	up	cyclin-dependent protein kinase activating kinase holoenzyme complex;isotype switching to IgG isotypes;coated vesicle;'de novo' protein folding;positive regulation of T cell mediated immune response to tumor cell;B cell cytokine production;response to cold;B cell proliferation;protein maturation;positive regulation of macrophage activation;protein refolding;chaperone-mediated protein complex asse…
SRRM2	serine/arginine repetitive matrix 2	Chr16:2752329-2772538	ENSMUSG00000039218	Chr17:24009506-24043715	24086.5	-0.374784	-1.29665	1.09224e-06	0.000385943	down	C2H2 zinc finger domain binding;protein N-terminus binding;Cajal body;catalytic step 2 spliceosome;nuclear speck;poly(A) RNA binding;protein binding;mRNA splicing, via spliceosome;nucleoplasm;
RAB18	RAB18, member RAS oncogene family	Chr10:27504174-27542237	ENSMUSG00000073639	Chr18:6733905-6794429	3370.61	0.235626	1.17742	1.17212e-06	0.000404756	up	endoplasmic reticulum tubular network;endoplasmic reticulum tubular network organization;GDP binding;lipid particle organization;eye development;extracellular exosome;protein binding;nucleocytoplasmic transport;brain development;signal transduction;intracellular protein transport;GTPase activity;protein transport;small GTPase mediated signal transduction;intracellular;membrane;plasma membrane;GTP…
RRAGD	Ras related GTP binding D	Chr6:89364636-89412270	ENSMUSG00000028278	Chr4:32983037-33022180	2780.44	0.299743	1.23093	1.23118e-06	0.000415701	up	Gtr1-Gtr2 GTPase complex;macroautophagy;cellular protein localization;cellular response to amino acid stimulus;positive regulation of TOR signaling;cellular response to starvation;insulin receptor signaling pathway;gene expression;protein binding;transcription initiation from RNA polymerase II promoter;cytosol;protein heterodimerization activity;cell cycle arrest;GTPase activity;lysosome;GTP bind…
GPNMB	glycoprotein nmb	Chr7:23235967-23275108	ENSMUSG00000029816	Chr6:49013480-49047863	147.162	0.868263	1.82546	1.27713e-06	0.000421843	up	melanosome;negative regulation of cell proliferation;integral component of membrane;integral component of plasma membrane;cytoplasmic membrane-bounded vesicle;cell adhesion;heparin binding;integrin binding;negative regulation of tumor necrosis factor production;osteoblast differentiation;bone mineralization;
ENC1	ectodermal-neural cortex 1	Chr5:74627406-74641424	ENSMUSG00000041773	Chr13:97377613-97389542	20639.1	0.363213	1.28629	1.43223e-06	0.000463006	up	proteasomal ubiquitin-independent protein catabolic process;nuclear matrix;Cul3-RING ubiquitin ligase complex;protein binding;negative regulation of translation;multicellular organismal development;protein ubiquitination;cytoskeleton;actin binding;nervous system development;cytoplasm;nucleus;nucleoplasm;neuronal cell body;positive regulation of neuron projection development;nuclear chromatin;nucl…
LTBP3	latent transforming growth factor beta binding protein 3	Chr11:65538560-65558930	ENSMUSG00000024940	Chr19:5790932-5808560	957.25	-0.590007	-1.50525	1.56017e-06	0.000482464	down	positive regulation of mesenchymal stem cell proliferation;transforming growth factor beta activation;positive regulation of mesenchymal stem cell differentiation;transforming growth factor beta binding;extracellular matrix organization;extracellular exosome;protein binding;extracellular matrix;extracellular region;calcium ion binding;
LRRC27	leucine rich repeat containing 27	Chr10:132332154-132379918	ENSMUSG00000015980	Chr7:138792904-138822895	136.112	0.713579	1.63987	1.58048e-06	0.000482464	up	protein binding;
ZEB2	zinc finger E-box binding homeobox 2	Chr2:144384081-144524583	ENSMUSG00000026872	Chr2:44873644-45007407	6916.58	0.449136	1.36522	1.58768e-06	0.000482464	up	regulation of melanosome organization;melanocyte migration;developmental pigmentation;positive regulation of melanin biosynthetic process;positive regulation of melanocyte differentiation;protein binding;phosphatase regulator activity;positive regulation of transcription from RNA polymerase II promoter;negative regulation of transcription from RNA polymerase II promoter;transcription, DNA-templat…
SEC23A	Sec23 homolog A, coat complex II component	Chr14:39031919-39109646	ENSMUSG00000020986	Chr12:59005169-59058803	3027.62	0.215328	1.16097	1.80444e-06	0.000537583	up	smooth endoplasmic reticulum membrane;ER to Golgi transport vesicle membrane;post-translational protein modification;antigen processing and presentation of exogenous peptide antigen via MHC class II;COPII vesicle coat;membrane organization;small molecule metabolic process;cellular protein metabolic process;COPII vesicle coating;protein N-linked glycosylation via asparagine;protein binding;ER to G…
EPHA4	EPH receptor A4	Chr2:221418027-221574202	ENSMUSG00000026235	Chr1:77343822-77491725	8821.95	0.469591	1.38472	1.8614e-06	0.000543675	up	protein binding;ephrin receptor activity;transmembrane receptor protein tyrosine kinase signaling pathway;integral component of plasma membrane;ephrin receptor signaling pathway;peptidyl-tyrosine phosphorylation;protein tyrosine kinase activity;integral component of membrane;protein phosphorylation;ATP binding;protein kinase activity;positive regulation of Rho guanyl-nucleotide exchange factor ac…
RASGRP1	RAS guanyl releasing protein 1	Chr15:38488103-38565575	ENSMUSG00000027347	Chr2:117110474-117173482	14814.5	0.416752	1.33492	1.89646e-06	0.000543675	up	positive regulation of granulocyte macrophage colony-stimulating factor production;phosphatidylserine binding;positive regulation of Ras protein signal transduction;Ras guanyl-nucleotide exchange factor activity;positive regulation of natural killer cell mediated cytotoxicity;positive regulation of MAP kinase activity;regulation of ERK1 and ERK2 cascade;activation of GTPase activity;protein oligo…
SH3BP5	SH3 domain binding protein 5	Chr3:15254853-15341368	ENSMUSG00000021892	Chr14:31081837-31158035	2656.02	0.308523	1.23844	1.95719e-06	0.000550697	up	negative regulation of protein tyrosine kinase activity;negative regulation of cyclin-dependent protein kinase activity;protein kinase inhibitor activity;SH3 domain binding;protein binding;signal transduction;intracellular signal transduction;mitochondrion;cytoplasm;negative regulation of protein kinase activity;
AJAP1	adherens junctions associated protein 1	Chr1:4654732-4792534	ENSMUSG00000039546	Chr4:153457678-153567268	995.513	0.428027	1.34539	2.06517e-06	0.000570513	up	apical plasma membrane;adherens junction;basolateral plasma membrane;cell adhesion;integral component of membrane;
NEFL	neurofilament light	Chr8:24950955-24957110	ENSMUSG00000022055	Chr14:68321312-68326544	11284.5	0.299296	1.23054	2.12615e-06	0.000576869	up	neurofilament bundle assembly;retrograde axon cargo transport;intermediate filament organization;axon transport of mitochondrion;anterograde axon cargo transport;TSC1-TSC2 complex;neurotrophin TRK receptor signaling pathway;vascular endothelial growth factor receptor signaling pathway;insulin receptor signaling pathway;epidermal growth factor receptor signaling pathway;activation of MAPKK activit…
FAM13C	family with sequence similarity 13 member C	Chr10:59246129-59363181	ENSMUSG00000043259	Chr10:70276311-70394566	2737.92	0.310677	1.24029	2.17428e-06	0.000578019	up	protein binding;
ZMYM2	zinc finger MYM-type containing 2	Chr13:19958670-20091829	ENSMUSG00000021945	Chr14:57124110-57200158	2720.44	0.425644	1.34317	2.2608e-06	0.000582212	up	ubiquitin conjugating enzyme binding;PML body;biological_process;cytosol;regulation of transcription, DNA-templated;transcription, DNA-templated;zinc ion binding;protein binding;
TEX9	testis expressed 9	Chr15:56244009-56445997	ENSMUSG00000090626	Chr9:72357676-72399494	223.749	-0.619456	-1.5363	2.3759e-06	0.000590013	down
RALA	RAS like proto-oncogene A	Chr7:39623483-39708124	ENSMUSG00000008859	Chr13:18055156-18118824	1566.59	0.223448	1.16752	2.42389e-06	0.000590013	up	membrane raft localization;Edg-2 lysophosphatidic acid receptor binding;ATPase binding;cleavage furrow;GDP binding;endocytic vesicle;positive regulation of filopodium assembly;myosin binding;chemotaxis;cell surface;neurotrophin TRK receptor signaling pathway;membrane organization;viral process;extracellular exosome;protein binding;Ras protein signal transduction;cytokinesis;exocytosis;nucleocytop…
NELL2	neural EGFL like 2	Chr12:44508275-44921848	ENSMUSG00000022454	Chr15:94973111-95426440	18146.7	0.314506	1.24359	2.42587e-06	0.000590013	up	neuron cellular homeostasis;protein binding;calcium ion binding;cytoplasm;extracellular space;heparin binding;membrane;dendrite;identical protein binding;protein homotrimerization;perikaryon;protein kinase C binding;regulation of growth;
STAM	signal transducing adaptor molecule	Chr10:17644125-17715914	ENSMUSG00000026718	Chr2:14078909-14154445	1645.09	0.289342	1.22208	2.44642e-06	0.000590013	up	regulation of extracellular exosome assembly;negative regulation of epidermal growth factor receptor signaling pathway;SH3/SH2 adaptor activity;positive regulation of exosomal secretion;early endosome membrane;epidermal growth factor receptor signaling pathway;membrane organization;protein binding;positive regulation of signal transduction;cytosol;endosomal transport;signal transduction;intracell…
PCDH8	protocadherin 8	Chr13:52842889-52848641	ENSMUSG00000036422	Chr14:80004215-80008752	1327.07	0.448995	1.36509	2.65049e-06	0.000629243	up	dendrite;cell-cell signaling;presynaptic membrane;postsynaptic membrane;cell junction;integral component of plasma membrane;cell adhesion;homophilic cell adhesion via plasma membrane adhesion molecules;membrane;plasma membrane;calcium ion binding;morphogenesis of embryonic epithelium;somitogenesis;synaptic transmission;
SMOC2	SPARC related modular calcium binding 2	Chr6:168441151-168673445	ENSMUSG00000023886	Chr17:14499768-14625052	818.074	0.468558	1.38373	2.8043e-06	0.000655516	up	basement membrane;protein binding;proteinaceous extracellular matrix;signal transduction;calcium ion binding;heparin binding;extracellular matrix organization;interstitial matrix;glycosaminoglycan binding;positive regulation of cell-substrate adhesion;integral component of membrane;
PYGM	glycogen phosphorylase, muscle associated	Chr11:64746389-64760297	ENSMUSG00000032648	Chr19:6434429-6448489	624.314	-0.41489	-1.3332	2.92081e-06	0.000672405	down	glycogen catabolic process;glycogen phosphorylase activity;phosphorylase activity;glucose metabolic process;glycogen metabolic process;small molecule metabolic process;extracellular exosome;protein binding;cytosol;pyridoxal phosphate binding;carbohydrate metabolic process;cytoplasm;response to hypoxia;cellular calcium ion homeostasis;drug binding;response to organic substance;carbohydrate binding…
AK4	adenylate kinase 4	Chr1:65147549-65232145	ENSMUSG00000028527	Chr4:101276474-101324192	2060.02	0.556983	1.47119	3.25693e-06	0.000738595	up	nucleotide phosphorylation;adenylate kinase activity;nucleobase-containing compound kinase activity;nucleobase-containing compound metabolic process;mitochondrion;ATP binding;phosphotransferase activity, phosphate group as acceptor;nucleoside triphosphate adenylate kinase activity;GTP metabolic process;nucleoside triphosphate biosynthetic process;AMP metabolic process;ADP biosynthetic process;ATP…
BDNF	brain derived neurotrophic factor	Chr11:27654893-27722058	ENSMUSG00000048482	Chr2:109505045-109557352	1019.55	0.570293	1.48483	3.55883e-06	0.000786273	up	positive regulation of collateral sprouting;collateral sprouting;positive regulation of brain-derived neurotrophic factor receptor signaling pathway;brain-derived neurotrophic factor receptor signaling pathway;neurotrophin TRKB receptor binding;negative regulation of neuron apoptotic process;cell-cell signaling;cytoplasmic membrane-bounded vesicle;positive regulation of synapse assembly;synapse a…
ADORA1	adenosine A1 receptor	Chr1:203090654-203167405	ENSMUSG00000042429	Chr1:134126961-134163169	8500.16	0.278347	1.2128	3.58519e-06	0.000786273	up	cell-cell signaling;apoptotic signaling pathway;protein binding;adenosine receptor signaling pathway;G-protein coupled adenosine receptor activity;integral component of plasma membrane;phagocytosis;G-protein coupled receptor activity;inflammatory response;signal transduction;plasma membrane;G-protein coupled receptor signaling pathway;integral component of membrane;nervous system development;syna…
WNT2	Wnt family member 2	Chr7:117276631-117323289	ENSMUSG00000010797	Chr6:17988939-18030584	134.1	0.860294	1.81541	3.62243e-06	0.000786273	up	lens development in camera-type eye;mammary gland epithelium development;positive regulation of fibroblast proliferation;iris morphogenesis;cellular response to retinoic acid;receptor agonist activity;cell fate commitment;neuron differentiation;frizzled binding;positive regulation of sequence-specific DNA binding transcription factor activity;cellular response to transforming growth factor beta s…
ISLR2	immunoglobulin superfamily containing leucine rich repeat 2	Chr15:74100311-74138540	ENSMUSG00000051243	Chr9:58103580-58111602	2481.36	0.365071	1.28795	3.82943e-06	0.000819498	up	cell surface;positive regulation of axon extension;protein binding;plasma membrane;integral component of membrane;
NEUROD2	neuronal differentiation 2	Chr17:39603536-39609777	ENSMUSG00000038255	Chr11:98216241-98220474	4325.21	0.395217	1.31514	3.92239e-06	0.000827734	up	cerebellar cortex development;cellular response to electrical stimulus;positive regulation of synaptic plasticity;positive regulation of calcium-mediated signaling;negative regulation of synapse maturation;cellular response to calcium ion;positive regulation of sequence-specific DNA binding transcription factor activity;E-box binding;positive regulation of neuron differentiation;positive regulati…
PLXNB2	plexin B2	Chr22:50274979-50307627	ENSMUSG00000036606	Chr15:89039752-89064991	2057.34	-0.460188	-1.37572	4.11855e-06	0.000857222	down	regulation of neuron migration;semaphorin-plexin signaling pathway involved in axon guidance;positive regulation of axonogenesis;regulation of protein phosphorylation;semaphorin receptor complex;neural tube closure;negative regulation of cell adhesion;neuroblast proliferation;cell surface;extracellular exosome;protein binding;regulation of GTPase activity;integral component of plasma membrane;reg…
CHGB	chromogranin B	Chr20:5911430-5925361	ENSMUSG00000027350	Chr2:132623198-132636999	12786	0.429893	1.34713	4.64011e-06	0.000951418	up	protein binding;secretory granule;hormone activity;extracellular region;
FAP	fibroblast activation protein alpha	Chr2:162170684-162245151	ENSMUSG00000000392	Chr2:62331287-62404419	60.356	-2.21858	-4.65434	4.69635e-06	0.000951418	down	serine-type peptidase activity;proteolysis;negative regulation of extracellular matrix organization;melanocyte apoptotic process;melanocyte proliferation;negative regulation of cell proliferation involved in contact inhibition;mitotic cell cycle arrest;invadopodium membrane;regulation of collagen catabolic process;positive regulation of execution phase of apoptosis;regulation of fibrinolysis;nega…
DR1	down-regulator of transcription 1	Chr1:93345888-93369498	ENSMUSG00000029265	Chr5:108416763-108428392	1376.35	0.259758	1.19728	4.77776e-06	0.000955174	up	Ada2/Gcn5/Ada3 transcription activator complex;histone H3 acetylation;TBP-class protein binding;chromatin organization;protein binding;transcription factor binding;negative regulation of transcription from RNA polymerase II promoter;transcription corepressor activity;protein heterodimerization activity;transcription, DNA-templated;DNA binding;nucleus;
CALM1	calmodulin 1	Chr14:90396502-90408261	ENSMUSG00000001175	Chr12:100165694-100176073	69113.6	0.182986	1.13523	5.20154e-06	0.00102639	up	calcium ion binding;positive regulation of cyclic-nucleotide phosphodiesterase activity;N-terminal myristoylation domain binding;positive regulation of cyclic nucleotide metabolic process;positive regulation of ryanodine-sensitive calcium-release channel activity;regulation of cell communication by electrical coupling involved in cardiac conduction;sarcomere;protein phosphatase activator activity…
SOX17	SRY-box 17	Chr8:54457935-54460888	ENSMUSG00000025902	Chr1:4561154-4567577	170.23	-0.550943	-1.46504	5.62494e-06	0.00109571	down	heart formation;regulation of transcription from RNA polymerase II promoter involved in definitive endodermal cell fate specification;cardiogenic plate morphogenesis;embryonic heart tube morphogenesis;endodermal digestive tract morphogenesis;cardiac cell fate determination;embryonic foregut morphogenesis;endocardial cell differentiation;endocardium formation;mRNA transcription from RNA polymerase…
GPR63	G protein-coupled receptor 63	Chr6:96794126-96837463	ENSMUSG00000040372	Chr4:24966407-25009233	211.927	0.652416	1.5718	5.85613e-06	0.0011263	up	receptor complex;biological_process;molecular_function;G-protein coupled receptor activity;plasma membrane;G-protein coupled receptor signaling pathway;integral component of membrane;
NRBP2	nuclear receptor binding protein 2	Chr8:143833594-143840974	ENSMUSG00000075590	Chr15:75957367-75963476	4489.06	-0.328114	-1.25537	6.39506e-06	0.00121458	down	negative regulation of neuron apoptotic process;neuron differentiation;negative regulation of macroautophagy;protein phosphorylation;cytoplasm;ATP binding;protein kinase activity;
SPAG4	sperm associated antigen 4	Chr20:35615892-35621049	ENSMUSG00000038180	Chr2:155907095-155912537	87.8642	-0.726717	-1.65487	6.53516e-06	0.00122587	down	nuclear envelope organization;nuclear envelope;protein anchor;protein binding;spermatogenesis;motile cilium;cytoskeletal anchoring at nuclear membrane;structural molecule activity;cytoskeleton;integral component of membrane;cytoplasm;
FBXL12	F-box and leucine rich repeat protein 12	Chr19:9810267-9827816	ENSMUSG00000066892	Chr9:20529414-20556063	395.713	-0.447119	-1.36331	6.64759e-06	0.00123175	down	protein binding;protein ubiquitination;cytoplasm;ubiquitin-dependent protein catabolic process;ubiquitin ligase complex;
EFNA5	ephrin A5	Chr5:107376889-107670895	ENSMUSG00000048915	Chr17:62911179-63188312	183.645	-0.808026	-1.75081	7.11718e-06	0.00130287	down	neurotrophin TRKC receptor binding;regulation of microtubule cytoskeleton organization;neurotrophin TRKB receptor binding;neurotrophin TRKA receptor binding;ephrin receptor binding;activation of transmembrane receptor protein tyrosine kinase activity;regulation of insulin secretion involved in cellular response to glucose stimulus;transmembrane receptor protein tyrosine kinase activator activity;…
CLASRP	CLK4 associating serine/arginine rich protein	Chr19:45039040-45070956	ENSMUSG00000061028	Chr7:19314960-19338411	1939.12	-0.273698	-1.2089	7.48152e-06	0.00135327	down	RNA splicing;mRNA processing;nucleus;
TMEM50B	transmembrane protein 50B	Chr21:33432485-33480011	ENSMUSG00000022964	Chr16:91371391-91394688	2093.86	0.260538	1.19793	7.8241e-06	0.00138271	up	biological_process;molecular_function;endoplasmic reticulum;plasma membrane;integral component of membrane;biological_process;molecular_function;endoplasmic reticulum;plasma membrane;integral component of membrane;
MAGI2	membrane associated guanylate kinase, WW and PDZ domain containing 2	Chr7:78017057-79453574	ENSMUSG00000040003	Chr5:19432034-20909790	3089.59	0.324229	1.25199	7.82629e-06	0.00138271	up	planar cell polarity pathway involved in axis elongation;beta-1 adrenergic receptor binding;nerve growth factor signaling pathway;mitotic cell cycle arrest;type II activin receptor binding;cellular response to nerve growth factor stimulus;negative regulation of activin receptor signaling pathway;positive regulation of phosphoprotein phosphatase activity;cytoplasmic transport;positive regulation o…
GRB2	growth factor receptor bound protein 2	Chr17:75318076-75405709	ENSMUSG00000059923	Chr11:115534871-115599423	3723.39	0.301059	1.23205	8.18512e-06	0.00141928	up	Grb2-EGFR complex;neurotrophin TRKA receptor binding;ephrin receptor binding;signal transduction in response to DNA damage;receptor internalization;negative regulation of epidermal growth factor receptor signaling pathway;SH3/SH2 adaptor activity;T cell costimulation;cellular response to ionizing radiation;leukocyte migration;cell-cell signaling;insulin receptor substrate binding;SH3 domain bindi…
DGKB	diacylglycerol kinase beta	Chr7:14145049-14974777	ENSMUSG00000036095	Chr12:37867725-38684238	4866.29	0.429628	1.34689	8.22015e-06	0.00141928	up	blood coagulation;protein kinase C-activating G-protein coupled receptor signaling pathway;diacylglycerol kinase activity;platelet activation;phosphorylation;kinase activity;intracellular signal transduction;plasma membrane;cytoplasm;ATP binding;calcium ion binding;intracellular;
PLEKHG2	pleckstrin homology and RhoGEF domain containing G2	Chr19:39412585-39428415	ENSMUSG00000037552	Chr7:28059029-28072024	225.882	-0.718573	-1.64555	8.79134e-06	0.00148098	down	neurotrophin TRK receptor signaling pathway;apoptotic signaling pathway;protein binding;regulation of small GTPase mediated signal transduction;positive regulation of apoptotic process;cytosol;regulation of Rho protein signal transduction;Rho guanyl-nucleotide exchange factor activity;positive regulation of GTPase activity;small GTPase mediated signal transduction;
STARD9	StAR related lipid transfer domain containing 9	Chr15:42575659-42720981	ENSMUSG00000033705	Chr2:120459602-120562376	805.216	-0.390413	-1.31077	8.79558e-06	0.00148098	down	cytoskeleton-dependent intracellular transport;protein binding;centriole;spindle assembly;lipid binding;kinesin complex;Golgi apparatus;microtubule binding;ATPase activity;microtubule-based movement;microtubule motor activity;metabolic process;nucleoplasm;cytoplasm;nucleus;ATP binding;
EMX2OS	EMX2 opposite strand/antisense RNA	Chr10:117473215-117545068	ENSMUSG00000087095	Chr19:59413536-59447067	230.94	0.501478	1.41566	8.86992e-06	0.00148098	up
TRHDE	thyrotropin releasing hormone degrading enzyme	Chr12:72087266-72670757	ENSMUSG00000050663	Chr10:114234726-114638212	1092.4	0.432905	1.34995	9.07499e-06	0.00149875	up	cell-cell signaling;metalloaminopeptidase activity;peptide catabolic process;peptide binding;extracellular exosome;regulation of blood pressure;integral component of plasma membrane;metallopeptidase activity;aminopeptidase activity;signal transduction;proteolysis;zinc ion binding;cytoplasm;membrane;
OR2AK2	olfactory receptor family 2 subfamily AK member 2	Chr1:247965233-247966339	ENSMUSG00000107677	Chr11:58643560-58650497	28.6931	-1.0731	-2.10394	9.83075e-06	0.00159219	down	sensory perception of smell;detection of chemical stimulus involved in sensory perception of smell;olfactory receptor activity;G-protein coupled receptor activity;plasma membrane;G-protein coupled receptor signaling pathway;integral component of membrane;
CHN1	chimerin 1	Chr2:174799363-175005369	ENSMUSG00000056486	Chr2:73441004-73605690	27228.8	0.304898	1.23533	9.85032e-06	0.00159219	up	motor neuron axon guidance;regulation of axonogenesis;SH3/SH2 adaptor activity;protein binding;positive regulation of signal transduction;regulation of GTPase activity;regulation of small GTPase mediated signal transduction;cytosol;ephrin receptor signaling pathway;positive regulation of GTPase activity;GTPase activator activity;signal transduction;intracellular signal transduction;small GTPase m…
PERP	PERP, TP53 apoptosis effector	Chr6:138088505-138107511	ENSMUSG00000019851	Chr10:18720768-18732821	173.084	-0.959148	-1.94416	1.04635e-05	0.00166688	down	activation of cysteine-type endopeptidase activity;desmosome organization;positive regulation of proteolysis;cell-cell adhesion;desmosome;cell junction;integral component of membrane;Golgi apparatus;integral component of plasma membrane;mitochondrion;intrinsic apoptotic signaling pathway by p53 class mediator;amelogenesis;Notch signaling pathway;heterotypic cell-cell adhesion;
TIMM29	translocase of inner mitochondrial membrane 29	null	ENSMUSG00000048429	Chr9:21504018-21507266	1759.71	0.186908	1.13832	1.05318e-05	0.00166688	up
FRRS1L	ferric chelate reductase 1 like	Chr9:109130293-109167291	ENSMUSG00000045589	Chr4:56957173-56990391	10828.6	0.296061	1.22779	1.07259e-05	0.0016801	up	biological_process;cellular_component;molecular_function;synapse;cell junction;plasma membrane;integral component of membrane;
MBD6	methyl-CpG binding domain protein 6	Chr12:57520710-57530148	ENSMUSG00000025409	Chr10:127117825-127124887	1704.5	-0.346922	-1.27184	1.12799e-05	0.00174885	down	DNA binding;nucleus;chromocenter;chromatin binding;nucleolus;nucleoplasm;
AKIRIN2	akirin 2	Chr6:87675072-87702209	ENSMUSG00000028291	Chr4:34550937-34566908	1154.2	0.264901	1.20155	1.14278e-05	0.00175389	up	transcriptional repressor complex;enzyme binding;innate immune response;transcription, DNA-templated;nucleus;protein binding;positive regulation of transcription from RNA polymerase II promoter;response to lipopolysaccharide;positive regulation of interleukin-6 production;embryo development;negative regulation of transcription from RNA polymerase II promoter;negative regulation of transcription, …
DUSP18	dual specificity phosphatase 18	Chr22:30652051-30667890	ENSMUSG00000047205	Chr11:3845240-3851296	1026.12	0.275189	1.21015	1.25267e-05	0.00190331	up	MAP kinase tyrosine/serine/threonine phosphatase activity;inactivation of MAPK activity;protein dephosphorylation;phosphatase activity;dephosphorylation;protein tyrosine/serine/threonine phosphatase activity;peptidyl-tyrosine dephosphorylation;protein tyrosine phosphatase activity;nucleoplasm;cytoplasm;nucleus;mitochondrial intermembrane space;extrinsic component of mitochondrial inner membrane;
NAA50	N(alpha)-acetyltransferase 50, NatE catalytic subunit	Chr3:113716460-113746300	ENSMUSG00000022698	Chr16:43960193-43983729	2304.18	0.244494	1.18468	1.2964e-05	0.00190469	up	mitotic sister chromatid cohesion, centromeric;peptidyl-lysine N-acetyltransferase activity, acting on acetyl phosphate as donor;peptide alpha-N-acetyltransferase activity;NatA complex;N-terminal protein amino acid acetylation;H4 histone acetyltransferase activity;histone H4 acetylation;extracellular exosome;protein binding;N-acetyltransferase activity;cytoplasm;metabolic process;
DAGLA	diacylglycerol lipase alpha	Chr11:61680433-61747001	ENSMUSG00000035735	Chr19:10222629-10282241	4192.43	0.310567	1.24019	1.30916e-05	0.00190469	up	diacylglycerol catabolic process;neurotransmitter biosynthetic process;arachidonic acid metabolic process;blood coagulation;platelet activation;plasma membrane;hydrolase activity;metal ion binding;integral component of membrane;lipid metabolic process;neurogenesis;neuroblast proliferation;varicosity;endocannabinoid signaling pathway;
RPRM	reprimo, TP53 dependent G2 arrest mediator homolog	Chr2:153477338-153478808	ENSMUSG00000075334	Chr2:53974105-53975564	578.537	0.481147	1.39585	1.31247e-05	0.00190469	up	protein binding;integral component of membrane;cytoplasm;cell cycle arrest;regulation of mitotic cell cycle;
CHD5	chromodomain helicase DNA binding protein 5	Chr1:6101793-6180123	ENSMUSG00000005045	Chr4:152423108-152474651	6631.35	-0.283971	-1.21754	1.31676e-05	0.00190469	down	H3K27me3 modified histone binding;cerebral cortex neuron differentiation;histone H3-K27 trimethylation;spermatogenesis, exchange of chromosomal proteins;regulation of transcription involved in cell fate commitment;positive regulation of signal transduction by p53 class mediator;heterochromatin;histone H4 acetylation;hydrolase activity, acting on acid anhydrides, in phosphorus-containing anhydride…
RABGAP1L	RAB GTPase activating protein 1 like	Chr1:174159410-174995308	ENSMUSG00000026721	Chr1:160046744-160620781	5053.14	0.349799	1.27438	1.32238e-05	0.00190469	up	regulation of protein localization;protein binding;early endosome;Rab GTPase binding;Golgi apparatus;positive regulation of GTPase activity;GTPase activator activity;nucleus;integral component of membrane;
BRINP1	BMP/retinoic acid inducible neural specific 1	Chr9:119153458-119369467	ENSMUSG00000028351	Chr4:68679751-68872634	5052.92	0.357182	1.28092	1.3288e-05	0.00190469	up	cell death;negative regulation of cell cycle;protein binding;cell cycle arrest;cytoplasm;cellular response to retinoic acid;negative regulation of mitotic cell cycle;positive regulation of neuron differentiation;
RNF145	ring finger protein 145	Chr5:159157409-159210053	ENSMUSG00000019189	Chr11:44409791-44456347	2520.15	0.177174	1.13067	1.37186e-05	0.00194804	up	protein ubiquitination involved in ubiquitin-dependent protein catabolic process;proteasome-mediated ubiquitin-dependent protein catabolic process;ubiquitin protein ligase activity;protein binding;protein polyubiquitination;integral component of membrane;zinc ion binding;
MYO5C	myosin VC	Chr15:52192322-52295798	ENSMUSG00000033590	Chr9:75139302-75212733	79.2586	-1.19759	-2.29357	1.41037e-05	0.00198419	down	extracellular exosome;protein binding;calmodulin binding;actin binding;myosin complex;motor activity;metabolic process;ATP binding;
UCP2	uncoupling protein 2	Chr11:73974667-73983307	ENSMUSG00000033685	Chr7:100142544-100151227	826.846	-0.671568	-1.5928	1.4291e-05	0.00199208	down	response to hypoxia;small molecule metabolic process;protein binding;respiratory electron transport chain;proton transport;mitochondrial inner membrane;cellular metabolic process;transport;translation;structural constituent of ribosome;integral component of membrane;mitochondrion;regulation of mitochondrial membrane potential;cytoplasm;cellular response to glucose stimulus;liver regeneration;nega…
AZIN2	antizyme inhibitor 2	Chr1:33081104-33120530	ENSMUSG00000028789	Chr4:128824026-128856235	458.13	-0.319222	-1.24766	1.51262e-05	0.00207052	down	granular vesicle;trans-Golgi network membrane organization;agmatine biosynthetic process;putrescine transport;putrescine transmembrane transporter activity;positive regulation of polyamine transmembrane transport;negative regulation of protein catabolic process;putrescine biosynthetic process from ornithine;endoplasmic reticulum-Golgi intermediate compartment membrane;dendrite;ornithine decarboxy…
MAP6D1	MAP6 domain containing 1	Chr3:183815876-183825594	ENSMUSG00000041205	Chr16:20052053-20060108	1417.72	0.321026	1.24922	1.66879e-05	0.00224386	up	microtubule cytoskeleton organization;microtubule;microtubule binding;calmodulin binding;cis-Golgi network;negative regulation of microtubule depolymerization;Golgi-associated vesicle;N-terminal peptidyl-L-cysteine N-palmitoylation;
KCNT1	potassium sodium-activated channel subfamily T member 1	Chr9:135702185-135795508	ENSMUSG00000058740	Chr2:25753746-25808285	2220.83	-0.649317	-1.56843	1.725e-05	0.0022991	down	potassium ion transport;calcium-activated potassium channel activity;potassium ion transmembrane transport;voltage-gated potassium channel complex;voltage-gated potassium channel activity;membrane;integral component of membrane;
ABCE1	ATP binding cassette subfamily E member 1	Chr4:145097932-145129179	ENSMUSG00000058355	Chr8:80410091-80438369	2772.61	0.199238	1.14809	1.77046e-05	0.00232333	up	ribonuclease inhibitor activity;RNA catabolic process;viral process;protein binding;mitochondrial matrix;negative regulation of catalytic activity;response to virus;membrane;ATPase activity;transmembrane transport;mitochondrion;cytoplasm;ATP binding;metabolic process;
CREG2	cellular repressor of E1A stimulated genes 2	Chr2:101345551-101387595	ENSMUSG00000050967	Chr1:39657574-39690642	4429.06	0.353049	1.27726	1.77377e-05	0.00232333	up	FMN binding;oxidoreductase activity;oxidation-reduction process;extracellular region;Golgi apparatus;endoplasmic reticulum;
PRKCG	protein kinase C gamma	Chr19:53879190-53907652	ENSMUSG00000078816	Chr7:3337704-3379615	13967.4	0.278531	1.21296	1.84515e-05	0.00236637	up	protein binding;intracellular signal transduction;intracellular;negative regulation of proteasomal protein catabolic process;response to pain;response to morphine;positive regulation of mismatch repair;regulation of response to food;rhythmic process;activation of phospholipase C activity;negative regulation of neuron apoptotic process;regulation of circadian rhythm;negative regulation of protein …
MAP4	microtubule associated protein 4	Chr3:47850690-48089272	ENSMUSG00000032479	Chr9:109760528-109913023	17178.7	0.243474	1.18384	1.85335e-05	0.00236637	up	tubulin binding;microtubule binding;microtubule;cytoplasm;establishment of spindle orientation;microtubule sliding;mitotic spindle;neuron projection;mitotic spindle organization;cell division;extracellular exosome;microtubule associated complex;neuron projection development;poly(A) RNA binding;protein binding;microtubule cytoskeleton;structural molecule activity;plasma membrane;neuronal postsynap…
EVC2	EvC ciliary complex subunit 2	Chr4:5542772-5709548	ENSMUSG00000050248	Chr5:37495843-37582399	846.559	0.393909	1.31395	1.88109e-05	0.00238178	up	smoothened signaling pathway;integral component of membrane;ciliary membrane;cilium;cytoskeleton;cytoplasm;nucleus;protein binding;
ATP2C1	ATPase secretory pathway Ca2+ transporting 1	Chr3:130850595-131016712	ENSMUSG00000032570	Chr9:105280738-105404518	4976.12	0.26636	1.20277	1.97725e-05	0.00248284	up	calcium ion transport;calcium-transporting ATPase activity;calcium ion transmembrane transport;metabolic process;metal ion binding;nucleotide binding;integral component of membrane;ATP binding;Golgi calcium ion transport;Golgi calcium ion homeostasis;cellular manganese ion homeostasis;manganese ion transport;manganese ion transmembrane transport;manganese-transporting ATPase activity;manganese io…
KLHDC8A	kelch domain containing 8A	Chr1:205336065-205357090	ENSMUSG00000042115	Chr1:132226364-132235095	222.268	-0.633918	-1.55177	2.05692e-05	0.00256171	down	protein ubiquitination involved in ubiquitin-dependent protein catabolic process;Cul3-RING ubiquitin ligase complex;protein binding;ubiquitin-protein transferase activity;
NAA40	N(alpha)-acetyltransferase 40, NatD catalytic subunit	Chr11:63938959-63957328	ENSMUSG00000024764	Chr19:7203033-7218548	1029.91	-0.260453	-1.19785	2.13014e-05	0.00263133	down	N-acetyltransferase activity;lipid metabolic process;
WBP4	WW domain binding protein 4	Chr13:41061274-41084006	ENSMUSG00000022023	Chr14:79697377-79718960	1557.63	0.179599	1.13257	2.16336e-05	0.00265082	up	proline-rich region binding;mRNA cis splicing, via spliceosome;nuclear speck;protein binding;plasma membrane;nucleoplasm;nucleic acid binding;zinc ion binding;nucleus;spliceosomal complex;
KIF5C	kinesin family member 5C	Chr2:148875250-149026759	ENSMUSG00000026764	Chr2:49509310-49664790	25401.1	0.172234	1.1268	2.19153e-05	0.00266385	up	kinesin complex;microtubule binding;microtubule;microtubule-based movement;microtubule motor activity;metabolic process;ATP binding;protein localization;ATP-dependent microtubule motor activity, plus-end-directed;cytoskeleton-dependent intracellular transport;organelle organization;mRNA transport;protein binding;kinesin complex;microtubule binding;microtubule;microtubule-based movement;microtubul…
KIAA1522	KIAA1522	Chr1:32741885-32774970	ENSMUSG00000050390	Chr4:129113371-129155197	383.191	-0.473156	-1.38814	2.2831e-05	0.00275313	down
ATF6	activating transcription factor 6	Chr1:161766294-161964070	ENSMUSG00000026663	Chr1:170532243-170695340	2430.82	0.329624	1.25669	2.36862e-05	0.00281924	up	positive regulation of transcription from RNA polymerase II promoter involved in unfolded protein response;positive regulation of transcription from RNA polymerase II promoter in response to endoplasmic reticulum stress;ATF6-mediated unfolded protein response;nuclear envelope;response to stress;cellular protein metabolic process;identical protein binding;RNA polymerase II regulatory region sequen…
RGS11	regulator of G protein signaling 11	Chr16:268301-275980	ENSMUSG00000024186	Chr17:26421925-26430298	1033.99	-0.323267	-1.25116	2.37503e-05	0.00281924	down	G-protein beta-subunit binding;negative regulation of signal transduction;protein complex;regulation of G-protein coupled receptor protein signaling pathway;positive regulation of GTPase activity;GTPase activator activity;intracellular signal transduction;plasma membrane;G-protein coupled receptor signaling pathway;heterotrimeric G-protein complex;signal transducer activity;cytoplasm;intracellula…
GHITM	growth hormone inducible transmembrane protein	Chr10:84139440-84153555	ENSMUSG00000041028	Chr14:36842049-36857229	8426.91	0.203697	1.15165	2.41219e-05	0.00284114	up	extracellular exosome;biological_process;molecular_function;protein binding;mitochondrial inner membrane;apoptotic process;integral component of membrane;mitochondrion;
UBQLN1	ubiquilin 1	Chr9:83659963-83708203	ENSMUSG00000005312	Chr13:58323970-58363467	4409.71	0.190766	1.14137	2.63462e-05	0.00307927	up	negative regulation of store-operated calcium channel activity;negative regulation of autophagosome maturation;aggrephagy;regulation of autophagosome assembly;polyubiquitin binding;regulation of oxidative stress-induced intrinsic apoptotic signaling pathway;regulation of macroautophagy;regulation of protein ubiquitination;positive regulation of ER-associated ubiquitin-dependent protein catabolic …
CNKSR2	connector enhancer of kinase suppressor of Ras 2	ChrX:21374418-21654695	ENSMUSG00000025658	ChrX:156604432-156826290	8908.05	0.303067	1.23376	2.72504e-05	0.00314002	up	extracellular exosome;protein binding;regulation of signal transduction;Golgi apparatus;membrane;plasma membrane;cytoplasm;neuronal postsynaptic density;postsynaptic membrane;neuron projection;neuronal cell body;identical protein binding;
DOC2B	double C2 domain beta	ChrCHR_HSCHR17_1_CTG1:142789-180568	ENSMUSG00000020848	Chr11:75659792-75686875	2546.28	0.392288	1.31247	2.72794e-05	0.00314002	up	protein binding;positive regulation of calcium ion-dependent exocytosis;positive regulation of vesicle fusion;calcium-dependent phospholipid binding;calcium ion binding;cytoplasm;plasma membrane;syntaxin binding;calcium ion-dependent exocytosis of neurotransmitter;protein localization;positive regulation of insulin secretion;positive regulation of insulin secretion;protein binding;calcium ion-dep…
PAQR9	progestin and adipoQ receptor family member 9	Chr3:142949164-142963682	ENSMUSG00000064225	Chr9:95441710-95450076	2438.76	0.324446	1.25218	2.82966e-05	0.00320849	up	integral component of membrane;response to steroid hormone;steroid hormone receptor activity;steroid binding;steroid hormone mediated signaling pathway;plasma membrane;
C5orf22	chromosome 5 open reading frame 22	Chr5:31532266-31555058	ENSMUSG00000022195	Chr15:12808263-12824735	1212.25	0.223874	1.16787	3.02264e-05	0.00337969	up
HSPH1	heat shock protein family H (Hsp110) member 1	Chr13:31134974-31162388	ENSMUSG00000029657	Chr5:149537752-149559841	7176.98	0.425657	1.34318	3.02513e-05	0.00337969	up	positive regulation of MHC class I biosynthetic process;positive regulation of NK T cell activation;endocytic vesicle lumen;regulation of cellular response to heat;cellular response to heat;extracellular exosome;response to unfolded protein;protein binding;cytosol;receptor-mediated endocytosis;extracellular region;nucleoplasm;cytoplasm;ATP binding;nucleus;positive regulation of transcription from…
PITPNA	phosphatidylinositol transfer protein alpha	Chr17:1517718-1562816	ENSMUSG00000017781	Chr11:75478923-75519630	8017.05	0.175952	1.12971	3.19471e-05	0.0035431	up	phosphatidylcholine transporter activity;phosphatidylinositol transporter activity;phospholipid transport;extracellular exosome;visual perception;lipid binding;transport;intracellular;axon guidance;lipid metabolic process;cytoplasm;myelin sheath;
TPGS2	tubulin polyglutamylase complex subunit 2	Chr18:36777647-36829216	ENSMUSG00000024269	Chr18:25260280-25302064	1355.75	0.222471	1.16673	3.25685e-05	0.00357271	up	microtubule;cytoplasm;
FOXJ3	forkhead box J3	Chr1:42176539-42335877	ENSMUSG00000032998	Chr4:119394201-119486316	2158.76	0.240966	1.18178	3.26844e-05	0.00357271	up	anatomical structure morphogenesis;RNA polymerase II transcription factor activity, sequence-specific DNA binding;cell differentiation;sequence-specific DNA binding;transcription factor activity, sequence-specific DNA binding;regulation of transcription, DNA-templated;transcription, DNA-templated;regulation of transcription from RNA polymerase II promoter;nucleus;
ABHD14B	abhydrolase domain containing 14B	Chr3:51968510-51983409	ENSMUSG00000042073	Chr9:106324658-106330122	403.491	-0.486715	-1.40125	3.43277e-05	0.00372554	down	3'-phosphoadenosine 5'-phosphosulfate metabolic process;small molecule metabolic process;extracellular exosome;protein binding;xenobiotic metabolic process;cytosol;positive regulation of transcription from RNA polymerase II promoter;hydrolase activity;nucleolus;cytoplasm;nucleus;metabolic process;
RPL13A	ribosomal protein L13a	Chr19:49487554-49492308	ENSMUSG00000074129	Chr7:44774982-44778185	5396.11	-0.402472	-1.32177	3.47471e-05	0.00374431	down	negative regulation of formation of translation preinitiation complex;GAIT complex;viral transcription;cytosolic large ribosomal subunit;cellular response to interferon-gamma;viral life cycle;viral process;gene expression;cellular protein metabolic process;translational initiation;poly(A) RNA binding;negative regulation of translation;mRNA binding;nuclear-transcribed mRNA catabolic process, nonse…
FYN	FYN proto-oncogene, Src family tyrosine kinase	Chr6:111660332-111873452	ENSMUSG00000019843	Chr10:39244851-39441377	3084.07	0.178376	1.13161	3.53718e-05	0.00378478	up	ephrin receptor binding;peptidyl-tyrosine autophosphorylation;regulation of defense response to virus by virus;growth factor receptor binding;T cell costimulation;learning;T cell activation;glycoprotein binding;leukocyte migration;blood coagulation;feeding behavior;membrane raft;adaptive immune response;neurotrophin TRK receptor signaling pathway;vascular endothelial growth factor receptor signal…
UBE3C	ubiquitin protein ligase E3C	Chr7:157138913-157269372	ENSMUSG00000039000	Chr5:29774240-29881090	2418.24	0.257905	1.19574	3.66204e-05	0.00388729	up	protein ubiquitination involved in ubiquitin-dependent protein catabolic process;protein binding;protein polyubiquitination;proteasome complex;ligase activity;ubiquitin-protein transferase activity;intracellular;nucleus;
CRMP1	collapsin response mediator protein 1	Chr4:5748084-5893058	ENSMUSG00000029121	Chr5:37399284-37449477	5309.34	0.194513	1.14434	3.68415e-05	0.00388729	up	hydrolase activity, acting on carbon-nitrogen (but not peptide) bonds;spindle;protein binding;cytosol;microtubule cytoskeleton organization;nucleobase-containing compound metabolic process;microtubule organizing center;hydrolase activity;axon guidance;nervous system development;cytoplasm;neuron development;metabolic process;
LTBP4	latent transforming growth factor beta binding protein 4	Chr19:40592883-40629818	ENSMUSG00000040488	Chr7:27004561-27037117	2111.55	-0.357539	-1.28124	3.96268e-05	0.00414973	down	protein binding;calcium ion binding;transforming growth factor beta-activated receptor activity;glycosaminoglycan binding;growth hormone secretion;regulation of transforming growth factor beta receptor signaling pathway;integrin binding;transforming growth factor beta binding;extracellular matrix organization;regulation of proteolysis;extracellular exosome;regulation of cell differentiation;regul…
HNRNPC	heterogeneous nuclear ribonucleoprotein C (C1/C2)	Chr14:21209136-21269494	ENSMUSG00000060373	Chr14:52310834-52341485	4637.48	0.27979	1.21402	4.01353e-05	0.00414973	up	intracellular ribonucleoprotein complex;viral nucleocapsid;nucleic acid binding;nucleotide binding;N6-methyladenosine-containing RNA binding;3'-UTR-mediated mRNA stabilization;negative regulation of telomere maintenance via telomerase;poly(U) RNA binding;osteoblast differentiation;telomerase RNA binding;telomerase holoenzyme complex;RNA polymerase II distal enhancer sequence-specific DNA binding;…
TANC1	tetratricopeptide repeat, ankyrin repeat and coiled-coil containing 1	Chr2:158968634-159232659	ENSMUSG00000035168	Chr2:59442386-59676493	3543.71	0.43926	1.35591	4.01481e-05	0.00414973	up	postsynaptic density;protein binding;postsynaptic membrane;cell junction;myoblast fusion;neuronal cell body;dendrite;axon terminus;visual learning;dendritic spine maintenance;
LRRC10B	leucine rich repeat containing 10B	Chr11:61508800-61511018	ENSMUSG00000090291	Chr19:10432735-10434837	1359.42	0.654584	1.57416	4.11341e-05	0.00420639	up	protein binding;
TRIP6	thyroid hormone receptor interactor 6	Chr7:100867138-100873454	ENSMUSG00000023348	Chr5:137307916-137312666	145.28	-0.593335	-1.50873	4.1445e-05	0.00420639	down	interleukin-1 receptor complex;thyroid hormone receptor binding;release of cytoplasmic sequestered NF-kappaB;focal adhesion assembly;kinase binding;interleukin-1 receptor binding;positive regulation of cell migration;poly(A) RNA binding;protein binding;focal adhesion;cytoskeleton;plasma membrane;regulation of transcription, DNA-templated;transcription, DNA-templated;zinc ion binding;cytoplasm;nuc…
SYNGR2	synaptogyrin 2	Chr17:78168558-78173527	ENSMUSG00000048277	Chr11:117700494-117705109	195.833	-0.402773	-1.32205	4.15268e-05	0.00420639	down	neuromuscular junction;synaptic vesicle membrane;extracellular exosome;protein binding;membrane;integral component of membrane;synaptic vesicle;
RALGPS2	Ral GEF with PH domain and SH3 binding motif 2	Chr1:178725147-178921841	ENSMUSG00000026594	Chr1:156631736-156767196	1620.05	0.54023	1.4542	4.42023e-05	0.00441943	up	regulation of Ral protein signal transduction;guanyl-nucleotide exchange factor activity;positive regulation of GTPase activity;small GTPase mediated signal transduction;plasma membrane;cytoplasm;intracellular;
ICE1	interactor of little elongation complex ELL subunit 1	Chr5:5420664-5490234	ENSMUSG00000034525	Chr13:70699826-70785753	3912.85	-0.223431	-1.16751	4.44514e-05	0.00441943	down	snRNA transcription from RNA polymerase III promoter;histone locus body;positive regulation of transcription from RNA polymerase III promoter;transcriptionally active chromatin;positive regulation of intracellular protein transport;positive regulation of protein complex assembly;snRNA transcription from RNA polymerase II promoter;transcription elongation factor complex;Cajal body;protein homodime…
COL26A1	collagen type XXVI alpha 1 chain	Chr7:101362820-101559024	ENSMUSG00000004415	Chr5:136770613-136912063	97.2385	-0.863692	-1.81969	4.45027e-05	0.00441943	down	endoplasmic reticulum lumen;collagen catabolic process;extracellular matrix organization;extracellular matrix disassembly;protein binding;extracellular matrix;collagen trimer;proteinaceous extracellular matrix;plasma membrane;extracellular region;Golgi apparatus;endoplasmic reticulum;positive regulation of cell-substrate adhesion;
TMEM184C	transmembrane protein 184C	Chr4:147617383-147672044	ENSMUSG00000031617	Chr8:78322611-78337327	1788.4	0.178363	1.1316	4.55317e-05	0.00449227	up	transport;transporter activity;integral component of membrane;
LMO3	LIM domain only 3	Chr12:16548373-16610594	ENSMUSG00000030226	Chr6:138339916-138558966	3658.74	0.295551	1.22735	4.84412e-05	0.00471841	up	positive regulation of glucocorticoid receptor signaling pathway;positive regulation of peroxisome proliferator activated receptor signaling pathway;positive regulation of fat cell differentiation;protein binding;negative regulation of ERK1 and ERK2 cascade;regulation of transcription, DNA-templated;transcription, DNA-templated;zinc ion binding;cytoplasm;
NPTX1	neuronal pentraxin 1	Chr17:80467148-80477843	ENSMUSG00000025582	Chr11:119429545-119438579	14590.4	0.368826	1.2913	4.8445e-05	0.00471841	up	central nervous system development;synaptic transmission;transport vesicle;transport;metal ion binding;axonogenesis involved in innervation;
COG5	component of oligomeric golgi complex 5	Chr7:107201555-107564514	ENSMUSG00000035933	Chr12:31704868-31987629	1540.08	0.316031	1.2449	5.08767e-05	0.0049237	up	intra-Golgi vesicle-mediated transport;molecular_function;protein binding;Golgi transport complex;cytosol;Golgi membrane;Golgi apparatus;protein transport;membrane;nucleoplasm;
SLC7A14	solute carrier family 7 member 14	Chr3:170459584-170586074	ENSMUSG00000069072	Chr3:31257007-31364527	5487.1	0.437431	1.35419	5.19101e-05	0.00496709	up	L-amino acid transport;antiporter activity;lysosomal membrane;negative regulation of phosphatase activity;L-alpha-amino acid transmembrane transport;L-amino acid transmembrane transporter activity;amino acid transmembrane transporter activity;amino acid transmembrane transport;membrane;integral component of membrane;
MPEG1	macrophage expressed 1	Chr11:59208510-59212951	ENSMUSG00000046805	Chr19:12438143-12442647	689.837	-0.24392	-1.18421	5.19789e-05	0.00496709	down	integral component of membrane;
SHISA6	shisa family member 6	Chr17:11241263-11564063	ENSMUSG00000053930	Chr11:66102551-66416790	4680.34	0.453011	1.36889	5.23291e-05	0.00496719	up	regulation of short-term neuronal synaptic plasticity;AMPA glutamate receptor complex;synapse;integral component of membrane;
ST6GALNAC4	ST6 N-acetylgalactosaminide alpha-2,6-sialyltransferase 4	Chr9:127907886-127917038	ENSMUSG00000079442	Chr2:32477107-32489710	768.295	0.349455	1.27408	5.26338e-05	0.00496719	up	(alpha-N-acetylneuraminyl-2,3-beta-galactosyl-1,3)-N-acetyl-galactosaminide 6-alpha-sialyltransferase activity;alpha-N-acetylgalactosaminide alpha-2,6-sialyltransferase activity;glycolipid metabolic process;ganglioside biosynthetic process;post-translational protein modification;protein O-linked glycosylation;dolichol-linked oligosaccharide biosynthetic process;oligosaccharide metabolic process;c…
PPP2R5C	protein phosphatase 2 regulatory subunit B'gamma	Chr14:101761798-101927989	ENSMUSG00000017843	Chr12:110413554-110549496	4982.07	0.186544	1.13803	5.55659e-05	0.00521153	up	regulation of protein phosphatase type 2A activity;protein phosphatase type 2A regulator activity;protein phosphatase type 2A complex;signal transduction;binding;intrinsic apoptotic signaling pathway in response to DNA damage by p53 class mediator;proteasome-mediated ubiquitin-dependent protein catabolic process;DNA damage response, signal transduction by p53 class mediator resulting in cell cycl…
COMMD8	COMM domain containing 8	Chr4:47450796-47463719	ENSMUSG00000029213	Chr5:72313918-72325532	1102.29	0.323118	1.25103	5.59506e-05	0.00521542	up	protein binding;regulation of transcription, DNA-templated;transcription, DNA-templated;cytoplasm;nucleus;
ATP2B1	ATPase plasma membrane Ca2+ transporting 1	Chr12:89588049-89709300	ENSMUSG00000019943	Chr10:98750268-98862005	24562.4	0.395036	1.31498	5.63807e-05	0.00522346	up	PDZ domain binding;blood coagulation;extracellular exosome;protein binding;calcium-transporting ATPase activity;cellular calcium ion homeostasis;calmodulin binding;integral component of plasma membrane;calcium ion transmembrane transport;ion transmembrane transport;transport;membrane;intracellular membrane-bounded organelle;transmembrane transport;plasma membrane;metabolic process;metal ion bindi…
CTXND1	cortexin domain containing 1	null	ENSMUSG00000097789	Chr7:84178162-84232739	4092.11	0.448485	1.36461	5.84399e-05	0.00538143	up
CCDC157	coiled-coil domain containing 157	Chr22:30356635-30378658	ENSMUSG00000051427	Chr11:4091123-4110293	769.859	-0.300976	-1.23198	5.98724e-05	0.0054631	down
COL6A2	collagen type VI alpha 2 chain	Chr21:46098097-46132849	ENSMUSG00000020241	Chr10:76431596-76459464	427.243	-0.869858	-1.82748	6.00459e-05	0.0054631	down	protein heterotrimerization;extracellular vesicle;endoplasmic reticulum lumen;protein complex;collagen catabolic process;extracellular matrix organization;extracellular matrix disassembly;extracellular exosome;protein binding;extracellular matrix;cell adhesion;collagen trimer;proteinaceous extracellular matrix;extracellular region;axon guidance;extracellular space;sarcolemma;response to glucose;
IQGAP2	IQ motif containing GTPase activating protein 2	Chr5:76403249-76708132	ENSMUSG00000021676	Chr13:95763682-96028991	2868.22	0.547211	1.46126	6.07432e-05	0.00549365	up	Rac GTPase binding;negative regulation of GTPase activity;GTPase inhibitor activity;Arp2/3 complex binding;thrombin receptor signaling pathway;filamentous actin;phosphatidylinositol-3,4,5-trisphosphate binding;cell surface;extracellular exosome;filopodium;lamellipodium;Rho GTPase binding;protein binding;Arp2/3 complex-mediated actin nucleation;regulation of GTPase activity;calmodulin binding;acti…
PLEKHA2	pleckstrin homology domain containing A2	Chr8:38901235-38973909	ENSMUSG00000031557	Chr8:25529160-25592392	1247.9	0.687376	1.61035	6.57164e-05	0.00581647	up	protein binding;1-phosphatidylinositol binding;PDZ domain binding;
TCTN3	tectonic family member 3	Chr10:95663396-95694143	ENSMUSG00000025008	Chr19:40584890-40600677	519.686	-0.29258	-1.22483	6.58386e-05	0.00581647	down	ciliary membrane;extracellular exosome;organelle organization;cilium morphogenesis;smoothened signaling pathway;apoptotic process;integral component of membrane;protein binding;
BCAN	brevican	Chr1:156641390-156659532	ENSMUSG00000004892	Chr3:87894838-87907537	5759.83	-0.189678	-1.14051	6.61298e-05	0.00581647	down	protein binding;dermatan sulfate biosynthetic process;chondroitin sulfate catabolic process;chondroitin sulfate biosynthetic process;lysosomal lumen;chondroitin sulfate metabolic process;Golgi lumen;central nervous system development;glycosaminoglycan metabolic process;extracellular matrix organization;extracellular matrix disassembly;skeletal system development;small molecule metabolic process;h…
OLFM4	olfactomedin 4	Chr13:53028759-53052057	ENSMUSG00000022026	Chr14:80221521-80260579	161.566	0.838605	1.78832	6.61439e-05	0.00581647	up	positive regulation of substrate adhesion-dependent cell spreading;specific granule;protein homodimerization activity;extracellular exosome;protein binding;cadherin binding;perinuclear region of cytoplasm;catalytic activity;cell adhesion;protein homooligomerization;plasma membrane;mitochondrion;metabolic process;extracellular space;
PDLIM1	PDZ and LIM domain 1	Chr10:95237572-95291024	ENSMUSG00000055044	Chr19:40209617-40260286	141.162	0.702591	1.62743	6.62267e-05	0.00581647	up	protein binding;focal adhesion;response to oxidative stress;cytoskeleton;zinc ion binding;cytoplasm;regulation of transcription, DNA-templated;transcription factor complex;transcription coactivator activity;response to hypoxia;
FAM43A	family with sequence similarity 43 member A	Chr3:194686544-194689037	ENSMUSG00000046546	Chr16:30418541-30421615	241.992	-0.524901	-1.43883	6.68681e-05	0.00583905	down	protein binding;
MAPK1	mitogen-activated protein kinase 1	Chr22:21754500-21867680	ENSMUSG00000063358	Chr16:16801246-16865317	16013.3	0.192714	1.14291	6.94615e-05	0.00603085	up	ERBB signaling pathway;regulation of Golgi inheritance;caveolin-mediated endocytosis;response to epidermal growth factor;regulation of stress-activated MAPK cascade;RNA polymerase II carboxy-terminal domain kinase activity;regulation of early endosome to late endosome transport;mitotic spindle;regulation of cellular response to heat;positive regulation of peptidyl-threonine phosphorylation;peptid…
NEUROD6	neuronal differentiation 6	Chr7:31337461-31340894	ENSMUSG00000037984	Chr6:55654807-55658248	5182.79	0.42463	1.34223	7.55121e-05	0.00650264	up	cell differentiation;protein dimerization activity;regulation of transcription, DNA-templated;nervous system development;nucleus;positive regulation of transcription from RNA polymerase II promoter;RNA polymerase II core promoter proximal region sequence-specific DNA binding;transcriptional activator activity, RNA polymerase II core promoter proximal region sequence-specific binding;transcription…
SLC47A2	solute carrier family 47 member 2	Chr17:19678288-19718979	ENSMUSG00000010122	Chr11:61234227-61269171	100.607	-1.09043	-2.12937	7.58541e-05	0.00650264	down	antiporter activity;drug transmembrane transporter activity;drug transmembrane transport;membrane;transmembrane transport;plasma membrane;integral component of membrane;
ADRA2C	adrenoceptor alpha 2C	Chr4:3766348-3768526	ENSMUSG00000045318	Chr5:35435663-35439107	547.109	0.34028	1.266	7.61971e-05	0.00650264	up	alpha2-adrenergic receptor activity;adrenergic receptor signaling pathway;regulation of smooth muscle contraction;regulation of vasoconstriction;platelet activation;G-protein coupled receptor activity;plasma membrane;G-protein coupled receptor signaling pathway;integral component of membrane;activation of MAPK activity by adrenergic receptor signaling pathway;epidermal growth factor-activated rec…
RASL10A	RAS like family 10 member A	Chr22:29312933-29319679	ENSMUSG00000034209	Chr11:5008128-5010385	501.896	0.708429	1.63402	7.66073e-05	0.00650264	up	GTPase activity;small GTPase mediated signal transduction;plasma membrane;GTP binding;nucleolus;signal transduction;protein transport;intracellular;membrane;
KATNAL1	katanin catalytic subunit A1 like 1	Chr13:30202630-30307484	ENSMUSG00000041298	Chr5:148808394-148866130	2179.61	0.316437	1.24525	7.72017e-05	0.00651668	up	microtubule-severing ATPase activity;protein binding;microtubule binding;microtubule;metabolic process;cytoplasm;ATP binding;spermatogenesis;microtubule cytoskeleton;microtubule severing;
SLC12A9	solute carrier family 12 member 9	Chr7:100826820-100867009	ENSMUSG00000037344	Chr5:137312820-137331859	683.429	-0.260586	-1.19797	7.79258e-05	0.00654146	down	transport;membrane;transmembrane transport;integral component of membrane;potassium ion symporter activity;cation:chloride symporter activity;extracellular exosome;chloride transmembrane transport;potassium:chloride symporter activity;chloride transport;potassium ion transmembrane transport;plasma membrane;
PCDHGC5	protocadherin gamma subfamily C, 5	Chr5:141489121-141512979	ENSMUSG00000102543	Chr18:37952566-37974926	3497.35	0.286951	1.22006	7.86309e-05	0.00656438	up	extracellular exosome;cell adhesion;homophilic cell adhesion via plasma membrane adhesion molecules;membrane;plasma membrane;integral component of membrane;calcium ion binding;synapse organization;
GPHN	gephyrin	Chr14:66507407-67181803	ENSMUSG00000047454	Chr12:78273153-78731546	1851.98	0.325708	1.25328	7.92906e-05	0.00658328	up	glycine receptor clustering;molybdopterin molybdotransferase activity;molybdopterin adenylyltransferase activity;molybdenum incorporation into molybdenum-molybdopterin complex;molybdopterin cofactor biosynthetic process;water-soluble vitamin metabolic process;vitamin metabolic process;Mo-molybdopterin cofactor biosynthetic process;small molecule metabolic process;postsynaptic membrane;cell juncti…
PPP3CA	protein phosphatase 3 catalytic subunit alpha	Chr4:101023409-101348278	ENSMUSG00000028161	Chr3:136375885-136643488	38630.3	0.307183	1.23729	7.9859e-05	0.00659445	up	calmodulin-dependent protein phosphatase activity;calcineurin complex;positive regulation of NFAT protein import into nucleus;response to calcium ion;cellular response to drug;T cell activation;calcineurin-NFAT signaling cascade;drug binding;enzyme binding;stimulatory C-type lectin receptor signaling pathway;sarcolemma;innate immune response;Fc-epsilon receptor signaling pathway;protein binding;p…
KCNAB2	potassium voltage-gated channel subfamily A regulatory beta subunit 2	Chr1:5991466-6101193	ENSMUSG00000028931	Chr4:152475199-152562367	15108.9	0.236064	1.17777	8.16948e-05	0.00670716	up	potassium ion transmembrane transport;voltage-gated potassium channel activity;integral component of membrane;pinceau fiber;NADPH oxidation;juxtaparanode region of axon;regulation of potassium ion transmembrane transport;aldo-keto reductase (NADP) activity;regulation of protein localization to cell surface;potassium channel regulator activity;extrinsic component of cytoplasmic side of plasma memb…
HEXDC	null	Chr17:82418318-82442645	ENSMUSG00000039307	Chr11:121095259-121113481	809.729	-0.330895	-1.25779	8.21068e-05	0.00670716	down	beta-N-acetylhexosaminidase activity;hydrolase activity, hydrolyzing O-glycosyl compounds;carbohydrate metabolic process;cytoplasm;nucleus;
GOLM1	golgi membrane protein 1	Chr9:86026146-86100173	ENSMUSG00000021556	Chr13:59782440-59823625	2395.01	0.302087	1.23293	8.29657e-05	0.00671573	up	extracellular exosome;protein binding;integral component of plasma membrane;Golgi apparatus;extracellular space;regulation of lipid metabolic process;nucleus organization;
LGMN	legumain	Chr14:92703807-92748702	ENSMUSG00000021190	Chr12:102360343-102406072	2147.2	-0.233014	-1.17529	8.30958e-05	0.00671573	down	negative regulation of ERBB signaling pathway;vacuolar protein processing;receptor catabolic process;renal system process;vitamin D metabolic process;negative regulation of neuron apoptotic process;lysosomal lumen;antigen processing and presentation of exogenous peptide antigen via MHC class II;toll-like receptor signaling pathway;steroid metabolic process;small molecule metabolic process;extrace…
DENND6B	DENN domain containing 6B	Chr22:50309030-50327060	ENSMUSG00000015377	Chr15:89066416-89080699	1999.66	-0.336439	-1.26264	8.36703e-05	0.00672638	down	recycling endosome;Rab guanyl-nucleotide exchange factor activity;positive regulation of GTPase activity;
USP12	ubiquitin specific peptidase 12	Chr13:27066142-27171896	ENSMUSG00000029640	Chr5:146671619-146731816	1986.07	0.16765	1.12323	8.43972e-05	0.00674911	up	cellular_component;protein binding;cysteine-type endopeptidase activity;ubiquitin-specific protease activity;ubiquitinyl hydrolase activity;protein deubiquitination;ubiquitin-dependent protein catabolic process;
ALDH1A1	aldehyde dehydrogenase 1 family member A1	Chr9:72900662-73080442	ENSMUSG00000053279	Chr19:20470079-20620829	1791.22	0.464618	1.37995	8.73275e-05	0.00694688	up	benzaldehyde dehydrogenase (NAD+) activity;androgen binding;retinal dehydrogenase activity;cellular aldehyde metabolic process;aldehyde dehydrogenase (NAD) activity;small molecule metabolic process;extracellular exosome;ethanol oxidation;xenobiotic metabolic process;cytosol;retinol metabolic process;oxidoreductase activity;positive regulation of GTPase activity;GTPase activator activity;oxidation…
ESYT1	extended synaptotagmin 1	Chr12:56118250-56144671	ENSMUSG00000025366	Chr10:128345834-128361740	316.441	-0.397651	-1.31736	8.82885e-05	0.00697663	down	lipid binding;organelle membrane contact site;protein binding;integral component of endoplasmic reticulum membrane;membrane;plasma membrane;metal ion binding;lipid transport;
SLC24A3	solute carrier family 24 member 3	Chr20:19212646-19722937	ENSMUSG00000063873	Chr2:145009674-145484086	5191.79	0.281546	1.2155	8.86199e-05	0.00697663	up	sodium ion binding;calcium, potassium:sodium antiporter activity;potassium ion binding;symporter activity;ion transport;potassium ion transport;cellular calcium ion homeostasis;integral component of plasma membrane;calcium channel activity;calcium ion transmembrane transport;sodium ion transmembrane transport;transmembrane transport;plasma membrane;integral component of membrane;calcium ion bindi…
AP1AR	adaptor related protein complex 1 associated regulatory protein	Chr4:112231737-112270047	ENSMUSG00000074238	Chr3:127600656-127631172	2019.77	0.200758	1.1493	8.99859e-05	0.00704766	up	negative regulation of receptor recycling;negative regulation of substrate adhesion-dependent cell spreading;vesicle targeting, trans-Golgi to endosome;AP-1 adaptor complex binding;late endosome;kinesin binding;early endosome;transport vesicle;Golgi apparatus;protein transport;endosome;regulation of Arp2/3 complex-mediated actin nucleation;cellular protein localization;negative regulation of cell…
YWHAZ	tyrosine 3-monooxygenase/tryptophan 5-monooxygenase activation protein zeta	Chr8:100916525-100953388	ENSMUSG00000022285	Chr15:36771014-36797173	26858.6	0.195226	1.1449	9.16829e-05	0.00714375	up	positive regulation of protein insertion into mitochondrial membrane involved in apoptotic signaling pathway;intrinsic apoptotic signaling pathway;Golgi reassembly;establishment of Golgi localization;blood coagulation;melanosome;regulation of mRNA stability;membrane organization;gene expression;programmed cell death;extracellular exosome;blood microparticle;identical protein binding;protein kinas…
PLCD1	phospholipase C delta 1	Chr3:38007496-38029762	ENSMUSG00000010660	Chr9:118900595-118922570	263.734	-0.49883	-1.41307	9.32548e-05	0.00722915	down	GTPase activating protein binding;inositol phosphate metabolic process;small molecule metabolic process;extracellular exosome;protein binding;phosphoric diester hydrolase activity;phospholipid metabolic process;phosphatidylinositol phospholipase C activity;signal transduction;lipid catabolic process;intracellular signal transduction;plasma membrane;signal transducer activity;lipid metabolic proce…
GABBR1	gamma-aminobutyric acid type B receptor subunit 1	ChrCHR_HSCHR6_MHC_QBL_CTG1:29555518-29633080	ENSMUSG00000024462	Chr17:37356858-37385959	18498.3	0.142731	1.10399	9.4589e-05	0.00728353	up	G-protein coupled receptor heterodimeric complex;negative regulation of adenylate cyclase activity;dendrite;adenylate cyclase-inhibiting G-protein coupled receptor signaling pathway;G-protein coupled GABA receptor activity;protein binding;gamma-aminobutyric acid signaling pathway;synaptic transmission;postsynaptic membrane;cell junction;integral component of plasma membrane;G-protein coupled rece…
KCNS2	potassium voltage-gated channel modifier subfamily S member 2	Chr8:98427022-98432848	ENSMUSG00000050963	Chr15:34837501-34843553	852.181	0.409916	1.32861	9.49151e-05	0.00728353	up	regulation of delayed rectifier potassium channel activity;delayed rectifier potassium channel activity;protein binding;ion transport;synaptic transmission;potassium ion transport;ion channel activity;perinuclear region of cytoplasm;potassium ion transmembrane transport;protein homooligomerization;voltage-gated potassium channel complex;membrane;transmembrane transport;plasma membrane;integral co…
NPTX2	neuronal pentraxin 2	Chr7:98617297-98629868	ENSMUSG00000059991	Chr5:144482712-144494288	566.047	0.642067	1.56056	9.60641e-05	0.00733467	up	cellular_component;molecular_function;synaptic transmission;carbohydrate binding;extracellular region;metal ion binding;associative learning;
CHCHD3	coiled-coil-helix-coiled-coil-helix domain containing 3	Chr7:132784868-133082088	ENSMUSG00000053768	Chr6:32767911-33037195	970.158	0.277807	1.21235	9.67555e-05	0.00735051	up	MICOS complex;cristae formation;inner mitochondrial membrane organization;transcriptional repressor activity, RNA polymerase II transcription regulatory region sequence-specific binding;extracellular exosome;phosphatase binding;mitochondrial fusion;protein binding;mitochondrial inner membrane;negative regulation of transcription from RNA polymerase II promoter;protein complex scaffold;mitochondri…
BLNK	B cell linker	Chr10:96191702-96271587	ENSMUSG00000061132	Chr19:40917371-40982978	100.963	0.69273	1.61634	9.84784e-05	0.00740844	up	transmembrane receptor protein tyrosine kinase adaptor activity;B cell differentiation;SH3/SH2 adaptor activity;humoral immune response;protein binding;positive regulation of signal transduction;transmembrane receptor protein tyrosine kinase signaling pathway;cytosol;inflammatory response;intracellular signal transduction;intracellular;plasma membrane;cytoplasm;
MTPN	myotrophin	Chr7:135926761-135977353	ENSMUSG00000029840	Chr6:35485841-35516823	9047.22	0.195061	1.14477	9.84932e-05	0.00740844	up	regulation of barbed-end actin filament capping;positive regulation of macromolecule biosynthetic process;regulation of striated muscle tissue development;positive regulation of cardiac muscle hypertrophy;positive regulation of protein metabolic process;neuron differentiation;positive regulation of cell growth;regulation of translation;extracellular exosome;F-actin capping protein complex;protein…
RNF157	ring finger protein 157	Chr17:76142453-76240373	ENSMUSG00000052949	Chr11:116227179-116303858	8547.06	0.180584	1.13334	0.000100559	0.00752656	up	protein binding;zinc ion binding;
PLK2	polo like kinase 2	Chr5:58453982-58460260	ENSMUSG00000021701	Chr13:110531580-110537378	4573.63	0.331555	1.25837	0.000102008	0.0075976	up	long term synaptic depression;regulation of centriole replication;Rap protein signal transduction;memory;regulation of synaptic plasticity;dendrite;long-term synaptic potentiation;G1/S transition of mitotic cell cycle;mitotic spindle organization;mitotic cell cycle checkpoint;protein binding;Ras protein signal transduction;centriole;positive regulation of I-kappaB kinase/NF-kappaB signaling;prote…
ACVR1	activin A receptor type 1	Chr2:157736444-157875862	ENSMUSG00000026836	Chr2:58278656-58457169	851.944	0.325642	1.25322	0.000106037	0.00783363	up	positive regulation of determination of dorsal identity;endocardial cushion cell fate commitment;regulation of ossification;embryonic heart tube morphogenesis;atrial septum primum morphogenesis;activin receptor complex;activin receptor activity, type I;mitral valve morphogenesis;cardiac muscle cell fate commitment;negative regulation of activin receptor signaling pathway;peptide hormone binding;p…
HSP90AA1	heat shock protein 90 alpha family class A member 1	Chr14:102080738-102139699	ENSMUSG00000021270	Chr12:110657039-110669162	28354.7	0.288909	1.22172	0.000106365	0.00783363	up	chaperone-mediated autophagy;protein import into mitochondrial outer membrane;protein unfolding;response to cold;GTPase binding;MHC class II protein complex binding;endocytic vesicle lumen;nitric-oxide synthase regulator activity;regulation of protein complex assembly;protein refolding;regulation of protein ubiquitination;response to antibiotic;positive regulation of nitric oxide biosynthetic pro…
NFIB	nuclear factor I B	Chr9:14081843-14398983	ENSMUSG00000008575	Chr4:82208410-82623987	4244.17	0.27022	1.20599	0.000106724	0.00783363	up	negative regulation of epithelial cell proliferation involved in lung morphogenesis;negative regulation of mesenchymal cell proliferation involved in lung development;negative regulation of pri-miRNA transcription from RNA polymerase II promoter;commissural neuron axon guidance;lung ciliated cell differentiation;Type II pneumocyte differentiation;Type I pneumocyte differentiation;Clara cell diffe…
HIVEP1	human immunodeficiency virus type I enhancer binding protein 1	Chr6:12008762-12164999	ENSMUSG00000021366	Chr13:42205497-42346013	1426.13	-0.474083	-1.38904	0.000108144	0.0078997	down	transcriptional repressor activity, RNA polymerase II distal enhancer sequence-specific binding;protein binding;transcription from RNA polymerase II promoter;multicellular organismal development;transcription regulatory region DNA binding;signal transduction;sequence-specific DNA binding;mitochondrion;metal ion binding;DNA binding;nucleus;negative regulation of transcription from RNA polymerase I…
LSM1	LSM1 homolog, mRNA degradation associated	Chr8:38163321-38176730	ENSMUSG00000037296	Chr8:26275316-26294003	355.991	0.445662	1.36194	0.000111261	0.00808855	up	histone mRNA catabolic process;exonucleolytic nuclear-transcribed mRNA catabolic process involved in deadenylation-dependent decay;RNA splicing, via transesterification reactions;RNA cap binding;nuclear-transcribed mRNA catabolic process, deadenylation-dependent decay;gene expression;poly(A) RNA binding;cytoplasmic mRNA processing body;protein binding;RNA splicing;cytosol;deadenylation-dependent …
FAM135A	family with sequence similarity 135 member A	Chr6:70412941-70561174	ENSMUSG00000026153	Chr1:24050174-24139422	896.742	-0.3229	-1.25084	0.000112222	0.00811951	down	cellular lipid metabolic process;carboxylic ester hydrolase activity;
CFAP69	cilia and flagella associated protein 69	Chr7:90245174-90311063	ENSMUSG00000040473	Chr5:5629278-5714239	525.82	-0.554515	-1.46867	0.00011598	0.00835166	down	binding;
SEMA3E	semaphorin 3E	Chr7:83363906-83649010	ENSMUSG00000063531	Chr5:14075290-14306703	1705.38	0.463346	1.37874	0.000121522	0.00870948	up	negative chemotaxis;negative regulation of axon extension involved in axon guidance;chemorepellent activity;neuropilin binding;semaphorin receptor binding;neural crest cell migration;negative regulation of cell-matrix adhesion;patterning of blood vessels;regulation of actin cytoskeleton reorganization;negative regulation of angiogenesis;sprouting angiogenesis;positive regulation of cell migration…
CGN	cingulin	Chr1:151510510-151538692	ENSMUSG00000068876	Chr3:94667376-94693826	180.991	-0.530533	-1.44446	0.0001227	0.00871953	down	transforming growth factor beta receptor signaling pathway;biological_process;protein binding;cell junction;bicellular tight junction;actin binding;myosin complex;motor activity;metabolic process;
FHOD3	formin homology 2 domain containing 3	Chr18:36297714-36780055	ENSMUSG00000034295	Chr18:24841680-25266558	459.69	-0.675817	-1.5975	0.00012281	0.00871953	down	binding;Z disc;protein binding;cytoskeleton;actin binding;negative regulation of actin filament polymerization;cardiac myofibril assembly;sarcomere organization;sarcomere;actin filament network formation;actin filament organization;
NAA30	N(alpha)-acetyltransferase 30, NatC catalytic subunit	Chr14:57390544-57415917	ENSMUSG00000036282	Chr14:49409683-49428488	1262.96	0.228367	1.17151	0.00012462	0.0088038	up	N-acetyltransferase activity;metabolic process;NatC complex;N-terminal peptidyl-methionine acetylation;peptide alpha-N-acetyltransferase activity;polysome;protein binding;cytoplasm;
LARS	leucyl-tRNA synthetase	Chr5:146113038-146182660	ENSMUSG00000024493	Chr18:42335363-42395259	1041	-0.385178	-1.30602	0.000125156	0.0088038	down	leucyl-tRNA aminoacylation;leucine-tRNA ligase activity;gene expression;protein binding;regulation of translational fidelity;aminoacyl-tRNA editing activity;tRNA aminoacylation for protein translation;aminoacyl-tRNA ligase activity;cytosol;nucleotide binding;cytoplasm;nucleus;ATP binding;
KMT5A	lysine methyltransferase 5A	Chr12:123383773-123409358	ENSMUSG00000049327	Chr5:124577993-124600371	1287.11	0.333306	1.2599	0.000125901	0.00881538	up	regulation of DNA damage response, signal transduction by p53 class mediator;peptidyl-lysine monomethylation;protein-lysine N-methyltransferase activity;p53 binding;mitotic cell cycle;cell division;chromatin organization;protein binding;histone lysine methylation;histone-lysine N-methyltransferase activity;chromosome;mitotic nuclear division;negative regulation of transcription, DNA-templated;neg…
MARVELD1	MARVEL domain containing 1	Chr10:97713173-97718152	ENSMUSG00000044345	Chr19:42135839-42140142	269.023	-0.47617	-1.39105	0.000128061	0.00888472	down	cell cycle;cytoskeleton;membrane;plasma membrane;integral component of membrane;cytoplasm;nucleus;
RTN4RL1	reticulon 4 receptor like 1	Chr17:1934677-2025345	ENSMUSG00000045287	Chr11:75084609-75158595	1926.69	0.33713	1.26324	0.000128894	0.00890188	up	axon regeneration;anchored component of plasma membrane;negative regulation of cyclin-dependent protein kinase activity;negative regulation of protein kinase activity;protein kinase inhibitor activity;negative regulation of JAK-STAT cascade;cell surface;extracellular exosome;protein binding;receptor activity;cytokine-mediated signaling pathway;cytoplasm;external side of plasma membrane;membrane r…
CCND2	cyclin D2	Chr12:4273772-4305350	ENSMUSG00000000184	Chr6:127102125-127129156	2822.42	0.362277	1.28545	0.000129864	0.00892829	up	positive regulation of cyclin-dependent protein serine/threonine kinase activity;cyclin-dependent protein kinase holoenzyme complex;cell division;positive regulation of protein phosphorylation;protein kinase binding;protein binding;chromatin;cytosol;cell cycle;nuclear membrane;nucleolus;nucleoplasm;nucleus;regulation of cell cycle;
NOTCH4	notch 4	ChrCHR_HSCHR6_MHC_MCF_CTG1:32271266-32300513	ENSMUSG00000015468	Chr17:34783242-34807477	269.433	-0.942747	-1.92218	0.000130617	0.00893965	down	regulation of developmental process;negative regulation of endothelial cell differentiation;positive regulation of transcription of Notch receptor target;morphogenesis of a branching structure;mammary gland development;patterning of blood vessels;cell fate determination;Notch receptor processing;hemopoiesis;cell surface;gene expression;embryo development;protein binding;transcription initiation f…
SLC37A3	solute carrier family 37 member 3	Chr7:140293693-140404433	ENSMUSG00000029924	Chr6:39311707-39354609	1509.79	0.272483	1.20788	0.00013363	0.00910482	up	transmembrane transport;integral component of membrane;anion transport;transmembrane transporter activity;carbohydrate transport;transport;transporter activity;cytoplasm;
RAB6A	RAB6A, member RAS oncogene family	Chr11:73675638-73761137	ENSMUSG00000030704	Chr7:100256617-100290475	12692.4	0.16054	1.11771	0.000135372	0.00914571	up	minus-end-directed organelle transport along microtubule;endosome to plasma membrane transport vesicle;peptidyl-cysteine methylation;protein localization to Golgi apparatus;early endosome to Golgi transport;myosin V binding;protein targeting to Golgi;cytoplasmic vesicle;viral process;extracellular exosome;antigen processing and presentation;protein binding;protein domain specific binding;nucleocy…
PCNT	pericentrin	Chr21:46324122-46445769	ENSMUSG00000001151	Chr10:76187097-76278620	1013.4	-0.38637	-1.3071	0.000135434	0.00914571	down	centriolar satellite;positive regulation of intracellular protein transport;G2/M transition of mitotic cell cycle;mitotic cell cycle;mitotic spindle organization;organelle organization;protein binding;cilium assembly;centriole;calmodulin binding;cytosol;microtubule cytoskeleton organization;microtubule;membrane;centrosome;cytoplasm;
PLAGL1	PLAG1 like zinc finger 1	Chr6:143940300-144064599	ENSMUSG00000019817	Chr10:12936248-13007438	837.481	-0.587189	-1.50232	0.000137839	0.00925922	down	transcriptional activator activity, RNA polymerase II transcription regulatory region sequence-specific binding;RNA polymerase II regulatory region sequence-specific DNA binding;transcription from RNA polymerase II promoter;cell differentiation;Golgi apparatus;positive regulation of transcription from RNA polymerase II promoter;apoptotic process;cell cycle arrest;intracellular membrane-bounded or…
LOXL2	lysyl oxidase like 2	Chr8:23297189-23425328	ENSMUSG00000034205	Chr14:69846517-69933283	32.9619	-1.15671	-2.22949	0.000138334	0.00925922	down	protein deamination;positive regulation of chondrocyte differentiation;protein-lysine 6-oxidase activity;oligosaccharide binding;aging;response to copper ion;endothelial cell proliferation;epithelial to mesenchymal transition;collagen fibril organization;endothelial cell migration;oxidoreductase activity, acting on the CH-NH2 group of donors, oxygen as acceptor;histone modification;response to hy…
BCL11B	B cell CLL/lymphoma 11B	Chr14:99169287-99271524	ENSMUSG00000048251	Chr12:107876662-107969861	3749.13	0.390973	1.31128	0.000139575	0.00929574	up	transcriptional activator activity, RNA polymerase II core promoter proximal region sequence-specific binding;protein binding;positive regulation of transcription from RNA polymerase II promoter;transcription regulatory region DNA binding;signal transduction;sequence-specific DNA binding;neurogenesis;metal ion binding;nucleus;intracellular;regulation of gene expression;negative regulation of apop…
RPL10	ribosomal protein L10	ChrX:154389955-154409168	ENSMUSG00000008682	ChrX:73314418-73316741	659.108	-0.298419	-1.2298	0.000140127	0.00929574	down	viral transcription;ribosomal large subunit assembly;cytosolic large ribosomal subunit;viral life cycle;viral process;gene expression;cellular protein metabolic process;translational initiation;poly(A) RNA binding;protein binding;nuclear-transcribed mRNA catabolic process, nonsense-mediated decay;translational termination;endoplasmic reticulum;SRP-dependent cotranslational protein targeting to me…
SLC16A9	solute carrier family 16 member 9	Chr10:59650761-59736002	ENSMUSG00000037762	Chr10:70080930-70121798	139.833	-0.816175	-1.76073	0.000140731	0.00929574	down	urate metabolic process;monocarboxylic acid transport;monocarboxylic acid transmembrane transporter activity;symporter activity;protein binding;transmembrane transport;plasma membrane;integral component of membrane;
SC5D	sterol-C5-desaturase	Chr11:121292453-121308694	ENSMUSG00000032018	Chr9:42162891-42175552	2033.31	0.257383	1.19531	0.000141327	0.00929574	up	cholesterol biosynthetic process;small molecule metabolic process;fatty acid biosynthetic process;endoplasmic reticulum membrane;oxidoreductase activity;oxidation-reduction process;iron ion binding;integral component of membrane;lipid metabolic process;intracellular membrane-bounded organelle;C-5 sterol desaturase activity;cholesterol biosynthetic process via lathosterol;
TNS2	tensin 2	Chr12:53046969-53064372	ENSMUSG00000037003	Chr15:102008848-102024836	716.768	-0.622684	-1.53974	0.000144596	0.00942912	down	kinase binding;protein binding;focal adhesion;protein dephosphorylation;phosphoprotein phosphatase activity;negative regulation of cell proliferation;intracellular signal transduction;intracellular;plasma membrane;metal ion binding;multicellular organism growth;kidney development;collagen metabolic process;response to muscle activity;multicellular organismal homeostasis;cellular homeostasis;
SPINT2	serine peptidase inhibitor, Kunitz type 2	Chr19:38244035-38292614	ENSMUSG00000074227	Chr7:28955748-28981337	455.97	-0.739174	-1.66922	0.000147804	0.00959714	down	serine-type endopeptidase inhibitor activity;negative regulation of endopeptidase activity;negative regulation of cell-cell adhesion;movement of cell or subcellular component;negative regulation of cell motility;endopeptidase inhibitor activity;extracellular region;integral component of membrane;cytoplasm;
RAI14	retinoic acid induced 14	Chr5:34656237-34832627	ENSMUSG00000022246	Chr15:10569055-10714710	292.347	-0.516807	-1.43078	0.000148649	0.00961096	down	cell cortex;protein binding;actin cytoskeleton;nucleoplasm;cytoplasm;nucleus;mitochondrion;
SYNPR	synaptoporin	Chr3:63228315-63616921	ENSMUSG00000056296	Chr14:8853423-9184983	2891.73	0.320428	1.2487	0.000153267	0.00981486	up	integral component of synaptic vesicle membrane;synaptic vesicle membrane;neuron projection;protein binding;cell junction;synaptic vesicle;transport;membrane;transporter activity;integral component of membrane;
TPCN2	two pore segment channel 2	Chr11:69048897-69090604	ENSMUSG00000048677	Chr7:144740261-144837748	90.698	-0.756653	-1.68957	0.000153741	0.00981486	down	NAADP-sensitive calcium-release channel activity;membrane depolarization during action potential;lysosomal membrane;endosome membrane;identical protein binding;protein kinase binding;protein binding;ion transport;calcium-mediated signaling;lysosome organization;cellular calcium ion homeostasis;smooth muscle contraction;ion channel activity;regulation of ion transmembrane transport;calcium ion tra…
JSRP1	junctional sarcoplasmic reticulum protein 1	Chr19:2252252-2269759	ENSMUSG00000020216	Chr10:80644330-80649332	38.4534	0.980747	1.97349	0.000155691	0.00989594	up	regulation of ryanodine-sensitive calcium-release channel activity;sarcoplasmic reticulum;skeletal muscle contraction;sarcoplasmic reticulum membrane;
RPL37	ribosomal protein L37	Chr5:40825262-40835335	ENSMUSG00000041841	Chr15:5146127-5148622	1742.05	-0.304654	-1.23512	0.000156918	0.00989594	down	viral transcription;cytosolic large ribosomal subunit;viral life cycle;viral process;gene expression;cellular protein metabolic process;translational initiation;nuclear-transcribed mRNA catabolic process, nonsense-mediated decay;translational termination;SRP-dependent cotranslational protein targeting to membrane;cytosol;intracellular;ribosome;translational elongation;rRNA binding;translation;str…
RTN4RL2	reticulon 4 receptor like 2	Chr11:57460549-57477534	ENSMUSG00000050896	Chr2:84702268-84717054	707.905	0.406208	1.3252	0.000157502	0.00989594	up	axon regeneration;anchored component of plasma membrane;negative regulation of cyclin-dependent protein kinase activity;negative regulation of protein kinase activity;protein kinase inhibitor activity;negative regulation of JAK-STAT cascade;cell surface;extracellular exosome;protein binding;receptor activity;cytokine-mediated signaling pathway;cytoplasm;external side of plasma membrane;membrane r…
PIP5K1A	phosphatidylinositol-4-phosphate 5-kinase type 1 alpha	Chr1:151197949-151249536	ENSMUSG00000028126	Chr3:94965841-95014241	1801.62	0.276955	1.21164	0.000157619	0.00989594	up	glycerophospholipid metabolic process;protein targeting to plasma membrane;ruffle membrane;1-phosphatidylinositol-4-phosphate 5-kinase activity;keratinocyte differentiation;activation of GTPase activity;phosphatidylinositol biosynthetic process;focal adhesion assembly;mRNA cleavage and polyadenylation specificity factor complex;kinase binding;phosphatidylinositol metabolic process;ruffle assembly…
SERPINA3	serpin family A member 3	Chr14:94612384-94624055	ENSMUSG00000021091	Chr12:104372988-104380588	1182.37	0.579187	1.49401	0.000158589	0.00989594	up	regulation of lipid metabolic process;extracellular exosome;blood microparticle;maintenance of gastrointestinal epithelium;protein binding;acute-phase response;serine-type endopeptidase inhibitor activity;negative regulation of endopeptidase activity;inflammatory response;intracellular;extracellular region;DNA binding;extracellular space;nucleus;
GHSR	growth hormone secretagogue receptor	Chr3:172445133-172448456	ENSMUSG00000051136	Chr3:27425500-27432159	46.9197	1.27145	2.41404	0.000158919	0.00989594	up	growth hormone secretagogue receptor activity;negative regulation of tumor necrosis factor biosynthetic process;negative regulation of interleukin-6 biosynthetic process;positive regulation of appetite;adult feeding behavior;growth hormone secretion;positive regulation of multicellular organism growth;response to hormone;growth hormone-releasing hormone receptor activity;negative regulation of in…
CEBPB	CCAAT enhancer binding protein beta	Chr20:50190734-50192689	ENSMUSG00000056501	Chr2:167530835-167532338	205.591	0.658371	1.5783	0.000164048	0.0101737	up	liver regeneration;hepatocyte proliferation;regulation of transcription involved in cell fate commitment;CHOP-C/EBP complex;T-helper 1 cell activation;granuloma formation;ovarian follicle development;negative regulation of T cell proliferation;positive regulation of fat cell differentiation;positive regulation of transcription from RNA polymerase II promoter in response to endoplasmic reticulum s…
GPR83	G protein-coupled receptor 83	Chr11:94377311-94401419	ENSMUSG00000031932	Chr9:14771506-14782085	397.048	0.391568	1.31182	0.000164825	0.0101803	up	neuropeptide Y receptor activity;neuropeptide signaling pathway;cell surface receptor signaling pathway;integral component of plasma membrane;G-protein coupled receptor activity;G-protein coupled receptor signaling pathway;integral component of membrane;nonmotile primary cilium;response to glucocorticoid;
OLFML2B	olfactomedin like 2B	Chr1:161983192-162023854	ENSMUSG00000038463	Chr1:170472101-170510358	1034.65	0.373099	1.29513	0.000167014	0.010267	up	extracellular region;proteinaceous extracellular matrix;extracellular matrix organization;extracellular matrix binding;
RBFOX1	RNA binding fox-1 homolog 1	Chr16:6019094-7713338	ENSMUSG00000008658	Chr16:5703219-7229390	6424.93	0.350389	1.2749	0.00016758	0.010267	up	nucleic acid binding;nucleotide binding;RNA transport;regulation of alternative mRNA splicing, via spliceosome;protein binding;mRNA binding;regulation of RNA splicing;RNA splicing;trans-Golgi network;protein C-terminus binding;RNA binding;mRNA processing;nervous system development;cytoplasm;nucleus;neuromuscular process controlling balance;regulation of skeletal muscle cell differentiation;
LAMA1	laminin subunit alpha 1	Chr18:6941744-7117814	ENSMUSG00000032796	Chr17:68004254-68129642	150.769	-0.977929	-1.96964	0.000169067	0.0103165	down	laminin-3 complex;laminin-1 complex;extracellular matrix organization;basement membrane;protein binding;cell surface receptor signaling pathway;regulation of embryonic development;regulation of cell adhesion;receptor binding;extracellular matrix;regulation of cell migration;cell adhesion;extracellular matrix structural constituent;proteinaceous extracellular matrix;extracellular region;axon guida…
NR4A3	nuclear receptor subfamily 4 group A member 3	Chr9:99821855-99866891	ENSMUSG00000028341	Chr4:48045153-48086447	2264.03	0.373378	1.29538	0.00016986	0.0103234	up	positive regulation of feeding behavior;positive regulation of mast cell activation by Fc-epsilon receptor signaling pathway;pyruvate oxidation;negative regulation of hydrogen peroxide-induced neuron death;energy homeostasis;cellular response to leptin stimulus;cellular response to corticotropin-releasing hormone stimulus;regulation of type B pancreatic cell proliferation;positive regulation of m…
SYTL2	synaptotagmin like 2	Chr11:85694224-85811159	ENSMUSG00000030616	Chr7:89951460-90059927	823.324	-0.559048	-1.4733	0.000170934	0.0103473	down	protein binding;Rab GTPase binding;exocytosis;cell;exocytic vesicle;extrinsic component of plasma membrane;phosphatidylserine binding;syntaxin binding;phosphatidylinositol-4,5-bisphosphate binding;negative regulation of phosphatase activity;melanosome;phosphatase binding;neurexin family protein binding;clathrin binding;vesicle-mediated transport;vesicle docking involved in exocytosis;intracellula…
SLU7	SLU7 homolog, splicing factor	Chr5:160401641-160421711	ENSMUSG00000020409	Chr11:43324571-43338808	1414.35	0.29188	1.22423	0.00017182	0.0103597	up	pre-mRNA 3'-splice site binding;mRNA 3'-splice site recognition;alternative mRNA splicing, via spliceosome;RNA splicing, via transesterification reactions;small nuclear ribonucleoprotein complex;cellular response to heat;spliceosomal complex;second spliceosomal transesterification activity;catalytic step 2 spliceosome;nuclear speck;protein binding;mRNA splicing, via spliceosome;intracellular prot…
POLG	DNA polymerase gamma, catalytic subunit	Chr15:89316305-89334861	ENSMUSG00000039176	Chr7:79095979-79116110	1861.86	-0.295977	-1.22772	0.000173009	0.0103901	down	gamma DNA polymerase complex;DNA replication;DNA binding;mitochondrial DNA replication;base-excision repair, gap-filling;mitochondrial nucleoid;protease binding;protein complex;extracellular exosome;DNA metabolic process;protein binding;DNA-dependent DNA replication;DNA biosynthetic process;3'-5' exonuclease activity;DNA-directed DNA polymerase activity;chromatin binding;mitochondrion;nucleic aci…
CNTROB	centrobin, centriole duplication and spindle assembly protein	Chr17:7932101-7949918	ENSMUSG00000032782	Chr11:69190313-69214601	416.446	-0.417219	-1.33535	0.00017471	0.0104509	down	centrosome;cytoplasm;mitotic cytokinetic process;centrosome separation;protein binding;centriole;protein domain specific binding;centriole replication;
ABR	ABR, RhoGEF and GTPase activating protein	ChrCHR_HSCHR17_2_CTG2:1003519-1192547	ENSMUSG00000017631	Chr11:76307560-76514384	16594.8	0.213321	1.15935	0.000176542	0.0104851	up	protein binding;guanyl-nucleotide exchange factor activity;regulation of Rho protein signal transduction;Rho guanyl-nucleotide exchange factor activity;positive regulation of GTPase activity;signal transduction;intracellular signal transduction;intracellular;GTPase activator activity;neurotrophin TRK receptor signaling pathway;apoptotic signaling pathway;regulation of small GTPase mediated signal…
ELK1	ELK1, ETS transcription factor	ChrX:47635521-47650604	ENSMUSG00000009406	ChrX:20799634-20816847	2258.59	0.353809	1.27793	0.000176661	0.0104851	up	response to fibroblast growth factor;stress-activated MAPK cascade;toll-like receptor 5 signaling pathway;transcriptional activator activity, RNA polymerase II core promoter proximal region sequence-specific binding;toll-like receptor TLR6:TLR2 signaling pathway;toll-like receptor TLR1:TLR2 signaling pathway;TRIF-dependent toll-like receptor signaling pathway;toll-like receptor 4 signaling pathwa…
SOGA3	SOGA family member 3	Chr6:127472794-127519191	ENSMUSG00000038916	Chr10:29019835-29075626	1443.93	0.435547	1.35242	0.000178759	0.0105683	up	regulation of autophagy;integral component of membrane;extracellular space;
YPEL5	yippee like 5	Chr2:30146941-30160533	ENSMUSG00000039770	Chr17:73143448-73158190	2154.69	0.289365	1.2221	0.000179971	0.0105988	up
RPS4Y1	ribosomal protein S4 Y-linked 1	ChrY:2841486-2932000	ENSMUSG00000031320	ChrX:101228547-101233000	4225.99	-0.272254	-1.20769	0.000182871	0.0106867	down	polysome;viral transcription;viral life cycle;viral process;gene expression;cellular protein metabolic process;translational initiation;cytosolic small ribosomal subunit;nuclear-transcribed mRNA catabolic process, nonsense-mediated decay;translational termination;SRP-dependent cotranslational protein targeting to membrane;cytosol;multicellular organismal development;intracellular;membrane;ribosom…
CLDN1	claudin 1	Chr3:190305701-190322475	ENSMUSG00000022512	Chr16:26175392-26190591	177.134	-1.95952	-3.88932	0.000189091	0.0110025	down	virus receptor activity;establishment of skin barrier;calcium-independent cell-cell adhesion via plasma membrane cell-adhesion molecules;viral entry into host cell;protein heterooligomerization;identical protein binding;cell-cell junction organization;bicellular tight junction assembly;protein binding;integral component of plasma membrane;structural molecule activity;bicellular tight junction;pro…
LRP11	LDL receptor related protein 11	Chr6:149818798-149864026	ENSMUSG00000019796	Chr10:7465564-7501247	4886.58	0.248234	1.18775	0.000190969	0.0110025	up	phosphoprotein binding;protein binding;plasma membrane;integral component of membrane;response to cold;response to heat;response to water deprivation;response to mechanical stimulus;multicellular organismal response to stress;response to immobilization stress;response to starvation;
TBC1D9B	TBC1 domain family member 9B	Chr5:179862066-179907859	ENSMUSG00000036644	Chr11:50022223-50063612	5720.24	-0.20883	-1.15575	0.000191003	0.0110025	down	calcium ion binding;protein binding;positive regulation of GTPase activity;GTPase activator activity;integral component of membrane;
RASGRF1	Ras protein specific guanine nucleotide releasing factor 1	Chr15:78959947-79090773	ENSMUSG00000032356	Chr9:89791961-89909030	12832.4	0.188487	1.13957	0.000191172	0.0110025	up	regulation of Ras protein signal transduction;positive regulation of Ras protein signal transduction;regulation of Rac protein signal transduction;Ras guanyl-nucleotide exchange factor activity;regulation of synaptic plasticity;activation of GTPase activity;long-term memory;neuron projection;neurotrophin TRK receptor signaling pathway;vascular endothelial growth factor receptor signaling pathway;…
TDRP	testis development related protein	Chr8:489792-545781	ENSMUSG00000050052	Chr8:14002008-14025032	441.622	0.337855	1.26388	0.000192878	0.0110588	up	molecular_function;spermatogenesis;intracellular membrane-bounded organelle;cytoplasm;nucleus;
CYB5B	cytochrome b5 type B	Chr16:69424525-69466266	ENSMUSG00000031924	Chr8:107877272-107914103	4912.42	0.166301	1.12218	0.000196255	0.0111352	up	mitochondrial outer membrane;oxidation-reduction process;heme binding;membrane;metal ion binding;integral component of membrane;mitochondrion;mitochondrial inner membrane;intracellular membrane-bounded organelle;positive regulation of catalytic activity;enzyme activator activity;
CYB5R4	cytochrome b5 reductase 4	Chr6:83859643-83967424	ENSMUSG00000032872	Chr9:86904067-86959827	954.441	0.278918	1.21328	0.00019678	0.0111352	up	oxidoreductase activity, acting on NAD(P)H, heme protein as acceptor;detection of oxygen;cytochrome-b5 reductase activity, acting on NAD(P)H;response to antibiotic;glucose homeostasis;NAD(P)H oxidase activity;generation of precursor metabolites and energy;cell development;insulin secretion;superoxide metabolic process;endoplasmic reticulum;perinuclear region of cytoplasm;oxidoreductase activity;o…
SPRN	shadow of prion protein	Chr10:133420666-133424572	ENSMUSG00000045733	Chr7:139730541-139734790	5310.3	0.271425	1.207	0.000196826	0.0111352	up	anchored component of membrane;plasma membrane;nucleus;nucleic acid binding;membrane;cytosol;protein import into nucleus;nucleolus;vesicle;
SCHIP1	schwannomin interacting protein 1	Chr3:159839861-159897360	ENSMUSG00000027777	Chr3:67972135-68533814	4644.72	0.231665	1.17419	0.000197439	0.0111352	up	identical protein binding;biological_process;protein binding;cytoplasm;
PPP1R3B	protein phosphatase 1 regulatory subunit 3B	Chr8:9136255-9151574	ENSMUSG00000046794	Chr8:35842893-35855293	74.0928	-1.04984	-2.07029	0.000197875	0.0111352	down	regulation of glycogen catabolic process;glycogen metabolic process;protein binding;intracellular membrane-bounded organelle;enzyme binding;regulation of catalytic activity;protein dephosphorylation;phosphoprotein phosphatase activity;regulation of glycogen biosynthetic process;glycogen granule;protein phosphatase regulator activity;protein phosphatase type 1 complex;
TRIM2	tripartite motif containing 2	Chr4:153152342-153339320	ENSMUSG00000027993	Chr3:84067746-84214184	12467.1	0.328903	1.25606	0.000198917	0.0111526	up	protein binding;intracellular;zinc ion binding;regulation of neuron apoptotic process;ligase activity;protein ubiquitination;ubiquitin-protein transferase activity;cytoplasm;metal ion binding;
ARHGEF40	Rho guanine nucleotide exchange factor 40	Chr14:21070270-21090240	ENSMUSG00000004562	Chr14:52222176-52243708	584.248	-0.33751	-1.26357	0.00020042	0.0111955	down	protein binding;regulation of Rho protein signal transduction;Rho guanyl-nucleotide exchange factor activity;positive regulation of GTPase activity;cytoplasm;
RAB35	RAB35, member RAS oncogene family	Chr12:120095095-120117502	ENSMUSG00000029518	Chr5:115769967-115785795	1919.12	0.211335	1.15776	0.000201169	0.0111962	up	cell projection membrane;protein localization to endosome;plasma membrane to endosome transport;cellular response to nerve growth factor stimulus;protein localization;clathrin-coated endocytic vesicle;GDP binding;intercellular bridge;phosphatidylinositol-4,5-bisphosphate binding;melanosome;endosome membrane;extracellular exosome;neuron projection development;antigen processing and presentation;pr…
RPL24	ribosomal protein L24	Chr3:101681091-101686782	ENSMUSG00000098274	Chr16:55786638-55791798	2399.53	-0.407466	-1.32635	0.000204575	0.0113442	down	assembly of large subunit precursor of preribosome;viral transcription;ribosomal large subunit assembly;cytosolic large ribosomal subunit;viral life cycle;viral process;gene expression;cellular protein metabolic process;extracellular exosome;translational initiation;poly(A) RNA binding;nuclear-transcribed mRNA catabolic process, nonsense-mediated decay;translational termination;SRP-dependent cotr…
DLG3	discs large MAGUK scaffold protein 3	ChrX:70444861-70505490	ENSMUSG00000000881	ChrX:99811328-99862016	6162.15	0.206665	1.15402	0.000205813	0.0113713	up	protein binding;ionotropic glutamate receptor binding;receptor localization to synapse;establishment or maintenance of epithelial cell apical/basal polarity;kinase binding;ionotropic glutamate receptor complex;GDP metabolic process;GMP metabolic process;guanylate kinase activity;negative regulation of phosphatase activity;postsynaptic density;phosphatase binding;receptor clustering;synaptic trans…
SORBS3	sorbin and SH3 domain containing 3	Chr8:22544986-22575788	ENSMUSG00000022091	Chr14:70417917-70449438	828.696	-0.478182	-1.39299	0.000211265	0.0116105	down	positive regulation of cytoskeleton organization;vinculin binding;positive regulation of stress fiber assembly;muscle contraction;protein binding;focal adhesion;actin filament organization;cytosol;cell adhesion;cytoskeleton;structural constituent of cytoskeleton;nucleus;cytoplasm;transcription factor binding;positive regulation of MAPK cascade;negative regulation of transcription from RNA polymer…
ARRDC2	arrestin domain containing 2	Chr19:18001132-18014102	ENSMUSG00000002910	Chr8:71287773-71292364	349.162	-0.804755	-1.74685	0.000211669	0.0116105	down	cytoplasmic vesicle;signal transduction;plasma membrane;
NAPB	NSF attachment protein beta	Chr20:23374519-23421519	ENSMUSG00000027438	Chr2:148535905-148574387	15242.8	0.208053	1.15513	0.000217182	0.0118113	up	SNARE complex disassembly;soluble NSF attachment protein activity;vacuolar membrane;syntaxin binding;SNARE complex;extracellular exosome;membrane fusion;protein binding;intracellular protein transport;myelin sheath;synaptic transmission, glutamatergic;regulation of synaptic vesicle priming;synaptobrevin 2-SNAP-25-syntaxin-1a complex;
RPS11	ribosomal protein S11	Chr19:49496365-49499689	ENSMUSG00000003429	Chr7:44771803-44773863	2256.05	-0.229814	-1.17268	0.000219086	0.0118113	down	viral transcription;viral life cycle;viral process;gene expression;cellular protein metabolic process;extracellular exosome;translational initiation;cytosolic small ribosomal subunit;poly(A) RNA binding;protein binding;nuclear-transcribed mRNA catabolic process, nonsense-mediated decay;focal adhesion;translational termination;SRP-dependent cotranslational protein targeting to membrane;cytosol;int…
PCSK1	proprotein convertase subtilisin/kexin type 1	Chr5:96390415-96434143	ENSMUSG00000021587	Chr13:75237945-75282980	813.764	-0.405238	-1.32431	0.000219325	0.0118113	down	peptide biosynthetic process;secretory granule lumen;peptide hormone processing;cell-cell signaling;protein processing;regulation of insulin secretion;cellular protein metabolic process;transport vesicle;serine-type endopeptidase activity;proteolysis;metabolic process;extracellular space;endopeptidase activity;
SLC6A1	solute carrier family 6 member 1	Chr3:10992724-11039247	ENSMUSG00000030310	Chr6:114259596-114294493	9113.22	-0.232099	-1.17454	0.000219788	0.0118113	down	gamma-aminobutyric acid transport;gamma-aminobutyric acid:sodium symporter activity;mitophagy in response to mitochondrial depolarization;neuron projection;synaptic transmission;neurotransmitter transport;integral component of plasma membrane;neurotransmitter:sodium symporter activity;neurotransmitter secretion;transport;membrane;transmembrane transport;plasma membrane;integral component of membr…
ITGA5	integrin subunit alpha 5	Chr12:54395261-54419460	ENSMUSG00000000555	Chr15:103252713-103275190	70.5821	-0.868574	-1.82586	0.000220433	0.0118113	down	wound healing, spreading of epidermal cells;heterotypic cell-cell adhesion;alphav-beta3 integrin-vitronectin complex;endodermal cell differentiation;positive regulation of vascular endothelial growth factor receptor signaling pathway;vascular endothelial growth factor receptor 2 binding;negative regulation of anoikis;ruffle membrane;cell-substrate adhesion;virus receptor activity;viral entry into…
FKBP1A	FK506 binding protein 1A	Chr20:1368978-1393172	ENSMUSG00000032966	Chr2:151384403-151403612	14084.5	0.320104	1.24842	0.000220521	0.0118113	up	regulation of amyloid precursor protein catabolic process;negative regulation of protein phosphatase type 2B activity;macrolide binding;terminal cisterna;regulation of ryanodine-sensitive calcium-release channel activity;'de novo' protein folding;amyloid fibril formation;SMAD protein complex assembly;heart trabecula formation;protein refolding;regulation of protein localization;heart morphogenesi…
ABCA7	ATP binding cassette subfamily A member 7	Chr19:1040101-1065572	ENSMUSG00000035722	Chr10:79832328-79851406	627.882	-0.307377	-1.23746	0.000220881	0.0118113	down	phagocytosis;transporter activity;integral component of membrane;positive regulation of engulfment of apoptotic cell;positive regulation of beta-amyloid clearance;negative regulation of amyloid precursor protein biosynthetic process;positive regulation of phospholipid efflux;negative regulation of beta-amyloid formation;positive regulation of cholesterol efflux;apolipoprotein A-I-mediated signali…
OLA1	Obg like ATPase 1	Chr2:174072447-174248698	ENSMUSG00000027108	Chr2:72923145-73049268	2611.54	0.296653	1.22829	0.000222998	0.011847	up	ribosomal large subunit binding;ATP metabolic process;extracellular exosome;protein binding;ribosome binding;membrane;centrosome;ATPase activity;GTP binding;nucleolus;metal ion binding;cytoplasm;ATP binding;metabolic process;
ANO3	anoctamin 3	Chr11:26309599-26663288	ENSMUSG00000074968	Chr2:110485546-110781268	3490.28	0.329589	1.25666	0.000224662	0.0118525	up	calcium activated phospholipid scrambling;protein dimerization activity;integral component of membrane;ion transmembrane transport;transmembrane transport;plasma membrane;lipid transport;phospholipid scramblase activity;calcium activated phosphatidylcholine scrambling;calcium activated galactosylceramide scrambling;detection of mechanical stimulus;detection of temperature stimulus;
ST6GALNAC2	ST6 N-acetylgalactosaminide alpha-2,6-sialyltransferase 2	Chr17:76563710-76586956	ENSMUSG00000057286	Chr11:116566129-116585694	173.161	-0.960881	-1.9465	0.0002267	0.0119186	down	ganglioside biosynthetic process;post-translational protein modification;protein O-linked glycosylation;dolichol-linked oligosaccharide biosynthetic process;oligosaccharide metabolic process;integral component of Golgi membrane;cellular protein metabolic process;O-glycan processing;protein N-linked glycosylation via asparagine;sialylation;sialyltransferase activity;protein glycosylation;Golgi mem…
CUX1	cut like homeobox 1	Chr7:101815904-102283957	ENSMUSG00000029705	Chr5:136276989-136596344	1233.76	-0.273798	-1.20899	0.000234734	0.0122165	down	intra-Golgi vesicle-mediated transport;integral component of Golgi membrane;Golgi apparatus;nucleoplasm;positive regulation of dendrite morphogenesis;RNA polymerase II regulatory region sequence-specific DNA binding;cytosol;multicellular organismal development;sequence-specific DNA binding;regulation of transcription, DNA-templated;regulation of transcription from RNA polymerase II promoter;DNA b…
RAD23B	RAD23 homolog B, nucleotide excision repair protein	Chr9:107283137-107332194	ENSMUSG00000028426	Chr4:55350043-55392237	4544.35	0.26279	1.1998	0.000234778	0.0122165	up	protein binding;nucleoplasm;XPC complex;polyubiquitin binding;nucleotide-excision repair, DNA damage recognition;global genome nucleotide-excision repair;regulation of proteasomal ubiquitin-dependent protein catabolic process;damaged DNA binding;proteasome-mediated ubiquitin-dependent protein catabolic process;proteasome complex;DNA repair;nucleotide-excision repair;single-stranded DNA binding;cy…
ZNF703	zinc finger protein 703	Chr8:37695751-37700021	ENSMUSG00000085795	Chr8:27467353-27471489	599.627	-0.296126	-1.22784	0.000236907	0.0122852	down	positive regulation of mammary gland epithelial cell proliferation;negative regulation of homotypic cell-cell adhesion;cellular response to estradiol stimulus;positive regulation of epithelial to mesenchymal transition;regulation of transforming growth factor beta receptor signaling pathway;mammary gland epithelial cell differentiation;nuclear matrix;regulation of canonical Wnt signaling pathway;…
RPL39	ribosomal protein L39	ChrX:119786504-119791643	ENSMUSG00000079641	ChrX:36346173-36349055	953.517	-0.354109	-1.2782	0.000238389	0.0123052	down	viral transcription;cytosolic large ribosomal subunit;defense response to Gram-positive bacterium;antibacterial humoral response;innate immune response in mucosa;viral life cycle;viral process;gene expression;cellular protein metabolic process;translational initiation;nuclear-transcribed mRNA catabolic process, nonsense-mediated decay;translational termination;SRP-dependent cotranslational protei…
GSTM1	glutathione S-transferase mu 1	Chr1:109687814-109709039	ENSMUSG00000040562	Chr3:107889018-107893769	70.1795	-0.753738	-1.68616	0.000240218	0.0123052	down	cellular detoxification of nitrogen compound;xenobiotic catabolic process;nitrobenzene metabolic process;glutathione derivative biosynthetic process;glutathione binding;enzyme binding;protein homodimerization activity;small molecule metabolic process;glutathione metabolic process;protein binding;xenobiotic metabolic process;glutathione transferase activity;cytosol;cytoplasm;metabolic process;
PDHX	pyruvate dehydrogenase complex component X	Chr11:34915829-35020591	ENSMUSG00000010914	Chr2:102851420-102903858	1093.61	0.215016	1.16072	0.000241686	0.0123052	up	transferase activity, transferring acyl groups;metabolic process;pyruvate dehydrogenase (NAD+) activity;mitochondrial acetyl-CoA biosynthetic process from pyruvate;regulation of acetyl-CoA biosynthetic process from pyruvate;pyruvate dehydrogenase complex;pyruvate metabolic process;small molecule metabolic process;protein binding;mitochondrial matrix;cellular metabolic process;mitochondrion;
C8orf37	chromosome 8 open reading frame 37	Chr8:95244919-95269201	ENSMUSG00000059482	Chr4:10874498-10899425	1010.49	0.21131	1.15774	0.00024178	0.0123052	up	cell junction;plasma membrane;cytoplasm;
ERAP1	endoplasmic reticulum aminopeptidase 1	Chr5:96760810-96808100	ENSMUSG00000021583	Chr13:74787687-74841320	333.347	-0.658677	-1.57863	0.000241907	0.0123052	down	interleukin-1, Type II receptor binding;regulation of innate immune response;response to bacterium;endoplasmic reticulum lumen;membrane protein ectodomain proteolysis;interleukin-6 receptor binding;metalloexopeptidase activity;adaptive immune response;metalloaminopeptidase activity;peptide catabolic process;peptide binding;fat cell differentiation;extracellular exosome;protein binding;regulation …
ARL4D	ADP ribosylation factor like GTPase 4D	Chr17:43398959-43401137	ENSMUSG00000034936	Chr11:101556367-101558658	324.923	-0.573333	-1.48796	0.000242152	0.0123052	down	protein secretion;protein binding;signal transduction;GTPase activity;protein transport;small GTPase mediated signal transduction;intracellular;membrane;plasma membrane;GTP binding;nucleolus;cytoplasm;nucleus;
NCDN	neurochondrin	Chr1:35557473-35567274	ENSMUSG00000028833	Chr4:126637543-126647231	53436.7	0.278308	1.21277	0.000244025	0.012359	up	binding;neuronal cell body;dendrite;neuron projection development;protein binding;cytosol;membrane;neuron projection;bone resorption;regulation of neuronal synaptic plasticity;
CNOT2	CCR4-NOT transcription complex subunit 2	Chr12:70242994-70354993	ENSMUSG00000020166	Chr10:116321066-116417416	1431.49	0.185876	1.13751	0.000249093	0.0125738	up	RNA polymerase II transcription corepressor binding;gene silencing by RNA;poly(A)-specific ribonuclease activity;regulation of stem cell population maintenance;RNA phosphodiester bond hydrolysis, exonucleolytic;negative regulation of intracellular estrogen receptor signaling pathway;CCR4-NOT core complex;CCR4-NOT complex;nuclear-transcribed mRNA catabolic process, deadenylation-dependent decay;ge…
RPS27A	ribosomal protein S27a	Chr2:55231903-55235853	ENSMUSG00000020460	Chr11:29495846-29498109	3367.43	-0.350801	-1.27527	0.000252397	0.0126984	down	error-free translesion synthesis;regulation of type I interferon production;nucleotide-excision repair, DNA gap filling;nucleotide-excision repair, DNA damage recognition;global genome nucleotide-excision repair;DNA damage response, detection of DNA damage;error-prone translesion synthesis;macromitophagy;macroautophagy;nucleotide-excision repair, DNA incision;transcription-coupled nucleotide-exci…
TSPAN5	tetraspanin 5	Chr4:98470367-98658629	ENSMUSG00000028152	Chr3:138447956-138613666	3670.11	0.250606	1.18971	0.000253633	0.0127185	up	integral component of membrane;protein maturation;establishment of protein localization to plasma membrane;positive regulation of Notch signaling pathway;enzyme binding;cell surface receptor signaling pathway;integral component of plasma membrane;plasma membrane;
GRIA1	glutamate ionotropic receptor AMPA type subunit 1	Chr5:153489615-153813869	ENSMUSG00000020524	Chr11:56902213-57221070	23825.8	0.283661	1.21728	0.000255879	0.0127889	up	neuron spine;AMPA glutamate receptor activity;neuronal cell body;endoplasmic reticulum-Golgi intermediate compartment membrane;ER to Golgi transport vesicle membrane;PDZ domain binding;endocytic vesicle membrane;post-translational protein modification;glutamate receptor activity;dendrite;dendritic spine membrane;recycling endosome;dendritic spine;postsynaptic density;AMPA glutamate receptor compl…
TTL	tubulin tyrosine ligase	Chr2:112482154-112541739	ENSMUSG00000027394	Chr2:128907862-128938203	1357.69	0.237142	1.17866	0.000258603	0.0128827	up	tubulin-tyrosine ligase activity;cellular protein modification process;ATP binding;microtubule cytoskeleton organization;regulation of axon extension;
HAPLN4	hyaluronan and proteoglycan link protein 4	Chr19:19255641-19262796	ENSMUSG00000007594	Chr8:70536107-70543512	2466.53	0.249888	1.18911	0.000267375	0.0132533	up	central nervous system development;skeletal system development;protein binding;hyaluronic acid binding;cell adhesion;proteinaceous extracellular matrix;
STXBP2	syntaxin binding protein 2	Chr19:7636881-7647873	ENSMUSG00000004626	Chr8:3680955-3693644	1114.48	-0.312472	-1.24183	0.00026831	0.0132533	down	vesicle-mediated transport;vesicle docking involved in exocytosis;cell;syntaxin-3 binding;leukocyte mediated cytotoxicity;cytolytic granule;regulation of mast cell degranulation;tertiary granule;neutrophil degranulation;azurophil granule;specific granule;SNARE complex;extracellular exosome;protein binding;cytosol;protein transport;plasma membrane;exocytosis;apical plasma membrane;syntaxin-1 bindi…
LENG8	leukocyte receptor cluster member 8	Chr19:54448887-54462037	ENSMUSG00000035545	Chr7:4140038-4151176	10102.6	-0.309779	-1.23952	0.00026866	0.0132533	down	protein binding;protein binding;protein binding;protein binding;
ADGRB2	adhesion G protein-coupled receptor B2	Chr1:31727117-31764893	ENSMUSG00000028782	Chr4:129878663-129916426	14478.4	0.211492	1.15788	0.000269712	0.0132621	up	negative regulation of angiogenesis;cell surface receptor signaling pathway;transmembrane signaling receptor activity;G-protein coupled receptor activity;membrane;G-protein coupled receptor signaling pathway;integral component of membrane;plasma membrane;protein binding;positive regulation of synapse assembly;peripheral nervous system development;
IGF2	insulin like growth factor 2	Chr11:2129112-2141238	ENSMUSG00000048583	Chr7:142204503-142220553	3416.99	-1.21847	-2.327	0.000270686	0.0132671	down	positive regulation of glycogen (starch) synthase activity;insulin receptor signaling pathway via phosphatidylinositol 3-kinase;receptor activator activity;positive regulation of insulin receptor signaling pathway;positive regulation of glycogen biosynthetic process;regulation of gene expression by genetic imprinting;positive regulation of activated T cell proliferation;positive regulation of rec…
MYBBP1A	MYB binding protein 1a	Chr17:4538897-4555631	ENSMUSG00000040463	Chr11:72332181-72342594	1350.71	-0.274489	-1.20957	0.000272878	0.0133315	down	binding;DNA biosynthetic process;DNA-directed DNA polymerase activity;transcription, DNA-templated;DNA binding;NLS-dependent protein nuclear import complex;positive regulation of anoikis;osteoblast differentiation;intrinsic apoptotic signaling pathway by p53 class mediator;cellular response to glucose starvation;positive regulation of cell cycle arrest;core promoter binding;poly(A) RNA binding;pr…
BHLHE41	basic helix-loop-helix family member e41	Chr12:26120026-26125127	ENSMUSG00000030256	Chr6:145803969-145811284	1106.31	0.445704	1.36198	0.00027547	0.0133722	up	negative regulation of myotube differentiation;negative regulation of transcription by competitive promoter binding;MRF binding;RNA polymerase II activating transcription factor binding;transcription factor activity, RNA polymerase II distal enhancer sequence-specific binding;E-box binding;bHLH transcription factor binding;circadian rhythm;organ morphogenesis;transcriptional repressor activity, R…
DNAJA1	DnaJ heat shock protein family (Hsp40) member A1	Chr9:33025211-33039907	ENSMUSG00000028410	Chr4:40722150-40737149	7411.5	0.291962	1.2243	0.00027858	0.0134801	up	protein localization to mitochondrion;cytoplasmic side of endoplasmic reticulum membrane;C3HC4-type RING finger domain binding;low-density lipoprotein particle receptor binding;negative regulation of JUN kinase activity;negative regulation of protein ubiquitination;Hsp70 protein binding;regulation of protein transport;chaperone binding;G-protein coupled receptor binding;extracellular exosome;resp…
AOX1	aldehyde oxidase 1	Chr2:200585868-200677064	ENSMUSG00000063558	Chr1:58069090-58145572	299.502	-0.480434	-1.39516	0.000280032	0.0135073	down	molybdopterin cofactor binding;xanthine catabolic process;xanthine dehydrogenase activity;aldehyde oxidase activity;reactive oxygen species metabolic process;vitamin B6 metabolic process;water-soluble vitamin metabolic process;vitamin metabolic process;oxidoreductase activity, acting on CH-OH group of donors;small molecule metabolic process;extracellular exosome;NAD binding;2 iron, 2 sulfur clust…
LIN7C	lin-7 homolog C, crumbs cell polarity complex component	Chr11:27494576-27506773	ENSMUSG00000027162	Chr2:109721198-109731348	3170.42	0.257392	1.19532	0.000282209	0.0135692	up	morphogenesis of an epithelial sheet;MPP7-DLG1-LIN7 complex;protein localization to basolateral plasma membrane;L27 domain binding;maintenance of epithelial cell apical/basal polarity;neuron projection;postsynaptic density;extracellular exosome;cytoskeletal protein binding;protein binding;synapse;cell-cell junction;synaptic transmission;exocytosis;protein domain specific binding;basolateral plasm…
INTS1	integrator complex subunit 1	Chr7:1470277-1504367	ENSMUSG00000029547	Chr5:139737037-139761429	2312.98	-0.231165	-1.17378	0.000283646	0.01357	down	binding;integrator complex;snRNA processing;membrane;nuclear membrane;integral component of membrane;
BMF	Bcl2 modifying factor	Chr15:40087890-40108892	ENSMUSG00000040093	Chr2:118359238-118380168	104.394	-0.753769	-1.68619	0.000284012	0.01357	down	anoikis;positive regulation of protein insertion into mitochondrial membrane involved in apoptotic signaling pathway;intrinsic apoptotic signaling pathway;positive regulation of intrinsic apoptotic signaling pathway;positive regulation of release of cytochrome c from mitochondria;positive regulation of protein homooligomerization;programmed cell death;protein binding;mitochondrial outer membrane;…
AGPAT5	1-acylglycerol-3-phosphate O-acyltransferase 5	Chr8:6708357-6759666	ENSMUSG00000031467	Chr8:18896293-18941377	1481.21	0.165164	1.12129	0.000287158	0.0136774	up	CDP-diacylglycerol biosynthetic process;1-acylglycerol-3-phosphate O-acyltransferase activity;phosphatidic acid biosynthetic process;nuclear envelope;glycerophospholipid biosynthetic process;small molecule metabolic process;cellular lipid metabolic process;protein binding;triglyceride biosynthetic process;mitochondrial outer membrane;phospholipid metabolic process;endoplasmic reticulum membrane;t…
NOP58	NOP58 ribonucleoprotein	Chr2:202265716-202303666	ENSMUSG00000026020	Chr1:59724130-59758203	1123.1	0.308866	1.23873	0.000288953	0.0137199	up	snRNP protein import into nucleus;snoRNA localization;TFIID-class transcription factor binding;ATPase binding;pre-snoRNP complex;snoRNA binding;rRNA modification;box C/D snoRNP complex;Cajal body;poly(A) RNA binding;protein binding;small-subunit processome;small nucleolar ribonucleoprotein complex;cell growth;rRNA processing;membrane;nucleolus;cytoplasm;nucleus;
CERS1	ceramide synthase 1	Chr19:18868545-18896727	ENSMUSG00000087408	Chr8:70768425-70784242	2835.02	0.228755	1.17182	0.000290363	0.0137438	up	cellular response to dithiothreitol;sphingosine N-acyltransferase activity;cellular response to mycotoxin;cellular response to UV-A;cellular response to drug;negative regulation of telomerase activity;ceramide biosynthetic process;sphingolipid biosynthetic process;small molecule metabolic process;molecular_function;sphingolipid metabolic process;endoplasmic reticulum;endoplasmic reticulum membran…
DCAF6	DDB1 and CUL4 associated factor 6	Chr1:167935783-168075843	ENSMUSG00000026571	Chr1:165156267-165288044	2522.18	0.168359	1.12378	0.000291414	0.0137508	up	Cul4-RING E3 ubiquitin ligase complex;ligand-dependent nuclear receptor transcription coactivator activity;protein binding;focal adhesion;positive regulation of transcription from RNA polymerase II promoter;protein ubiquitination;cytoplasm;nucleus;
TOMM20	translocase of outer mitochondrial membrane 20	Chr1:235109336-235128936	ENSMUSG00000093904	Chr8:127657417-127672594	9142.75	0.180245	1.13308	0.000294187	0.0138386	up	mitochondrial outer membrane translocase complex assembly;mitochondrion targeting sequence binding;tRNA import into mitochondrion;ER-mitochondrion membrane contact site;macromitophagy;macroautophagy;P-P-bond-hydrolysis-driven protein transmembrane transporter activity;protein channel activity;integral component of mitochondrial outer membrane;protein targeting;cellular protein metabolic process;p…
RNF213	ring finger protein 213	Chr17:80260866-80398786	ENSMUSG00000070327	Chr11:119283926-119378244	439.307	-0.387783	-1.30838	0.000298445	0.0139956	down	protein binding;protein ubiquitination;ubiquitin-protein transferase activity;ATPase activity;metal ion binding;zinc ion binding;protein autoubiquitination;ligase activity;membrane;nucleolus;cytoplasm;
FAM171A1	family with sequence similarity 171 member A1	Chr10:15211643-15371062	ENSMUSG00000050530	Chr2:3115261-3228843	2111.69	0.170391	1.12536	0.000302138	0.0141252	up	extracellular exosome;integral component of membrane;
CASD1	CAS1 domain containing 1	Chr7:94509219-94557019	ENSMUSG00000015189	Chr6:4600839-4643355	1869.56	0.217478	1.1627	0.000305227	0.0141841	up	integral component of membrane;protein binding;
FBXO25	F-box protein 25	Chr8:406428-477967	ENSMUSG00000038365	Chr8:13957803-13990522	1342.75	0.166912	1.12265	0.000305265	0.0141841	up	SCF ubiquitin ligase complex;protein binding;ubiquitin ligase complex;protein ubiquitination;ubiquitin-protein transferase activity;actin binding;nucleus;
TPRA1	transmembrane protein adipocyte associated 1	Chr3:127573069-127598251	ENSMUSG00000002871	Chr6:88879233-88889220	560.663	-0.302454	-1.23324	0.000312037	0.0144222	down	aging;G-protein coupled receptor activity;G-protein coupled receptor signaling pathway;integral component of membrane;lipid metabolic process;embryonic cleavage;negative regulation of mitotic cell cycle phase transition;
ACBD4	acyl-CoA binding domain containing 4	Chr17:45132600-45144181	ENSMUSG00000056938	Chr11:102992508-103003026	685.97	-0.259287	-1.19689	0.000312287	0.0144222	down	fatty-acyl-CoA binding;lipid binding;
HEMK1	HemK methyltransferase family member 1	Chr3:50569152-50596168	ENSMUSG00000032579	Chr9:107204283-107215549	275.893	-0.71072	-1.63662	0.000314508	0.01445	down	N-methyltransferase activity;protein methyltransferase activity;DNA methylation;protein binding;protein methylation;methyltransferase activity;methylation;mitochondrion;nucleic acid binding;DNA binding;
GABBR2	gamma-aminobutyric acid type B receptor subunit 2	Chr9:98288082-98709197	ENSMUSG00000039809	Chr4:46662305-46991873	8951.11	0.173038	1.12743	0.000314791	0.01445	up	G-protein coupled receptor heterodimeric complex;negative regulation of adenylate cyclase activity;G-protein coupled GABA receptor activity;protein binding;gamma-aminobutyric acid signaling pathway;synaptic transmission;postsynaptic membrane;cell junction;integral component of plasma membrane;G-protein coupled receptor activity;plasma membrane;G-protein coupled receptor signaling pathway;integral…
ZSWIM6	zinc finger SWIM-type containing 6	Chr5:61332273-61546170	ENSMUSG00000032846	Chr13:107861152-108026598	820.431	0.293735	1.22581	0.00031919	0.0145553	up	zinc ion binding;neuron projection morphogenesis;regulation of neuron migration;
RACK1	receptor for activated C kinase 1	null	ENSMUSG00000020372	Chr11:48691159-48697261	3188.64	-0.242928	-1.18339	0.00031979	0.0145553	down
VWA5B2	von Willebrand factor A domain containing 5B2	Chr3:184230429-184242329	ENSMUSG00000046613	Chr16:20408221-20424127	1181.21	-0.426318	-1.3438	0.000319959	0.0145553	down
TIGAR	TP53 induced glycolysis regulatory phosphatase	Chr12:4307763-4354593	ENSMUSG00000038028	Chr6:127062079-127086520	808.549	0.322625	1.2506	0.000324664	0.0147252	up	positive regulation of hexokinase activity;regulation of response to DNA damage checkpoint signaling;cellular response to cobalt ion;regulation of pentose-phosphate shunt;bisphosphoglycerate 2-phosphatase activity;fructose 1,6-bisphosphate metabolic process;negative regulation of programmed cell death;response to ischemia;cellular response to hypoxia;positive regulation of DNA repair;fructose-2,6…
RAB40B	RAB40B, member RAS oncogene family	Chr17:82654973-82698728	ENSMUSG00000025170	Chr11:121246951-121279077	892.491	0.397071	1.31683	0.000331056	0.0149704	up	nucleocytoplasmic transport;protein ubiquitination;signal transduction;intracellular protein transport;intracellular signal transduction;GTPase activity;protein transport;small GTPase mediated signal transduction;intracellular;membrane;plasma membrane;GTP binding;
BHLHE22	basic helix-loop-helix family member e22	Chr8:64580367-64583628	ENSMUSG00000025128	Chr3:18108338-18111681	2483.23	0.319055	1.24751	0.000332957	0.0150117	up	RNA polymerase II transcription factor activity, sequence-specific DNA binding;protein dimerization activity;transcription, DNA-templated;neurogenesis;regulation of transcription from RNA polymerase II promoter;nucleus;
TWF1	twinfilin actin binding protein 1	Chr12:43793723-43806375	ENSMUSG00000022451	Chr15:94475832-94487770	1539.52	0.180434	1.13322	0.000334074	0.0150175	up	regulation of actin phosphorylation;myofibril;ruffle membrane;sequestering of actin monomers;negative regulation of actin filament polymerization;phosphatidylinositol-4,5-bisphosphate binding;filopodium;cell-cell junction;actin monomer binding;focal adhesion;perinuclear region of cytoplasm;actin cytoskeleton;intracellular;actin binding;cytoplasm;ATP binding;barbed-end actin filament capping;pepti…
PRKCE	protein kinase C epsilon	Chr2:45651345-46187990	ENSMUSG00000045038	Chr17:86475213-86965347	15810.3	0.25173	1.19063	0.000346374	0.0155179	up	protein binding;calcium-independent protein kinase C activity;positive regulation of cellular glucuronidation;TRAM-dependent toll-like receptor 4 signaling pathway;positive regulation of fibroblast migration;positive regulation of wound healing;negative regulation of sodium ion transmembrane transporter activity;activation of phospholipase C activity;positive regulation of epithelial cell migrati…
GABRB3	gamma-aminobutyric acid type A receptor beta3 subunit	Chr15:26543546-26939539	ENSMUSG00000033676	Chr7:57069440-57478550	10237	0.240572	1.18146	0.000348269	0.0155179	up	GABA-gated chloride ion channel activity;cellular response to histamine;palate development;GABA-A receptor complex;chloride channel complex;chloride channel activity;ion transport;extracellular ligand-gated ion channel activity;GABA-A receptor activity;chloride transmembrane transport;synaptic transmission;postsynaptic membrane;cell junction;integral component of plasma membrane;ion transmembrane…
SEMA3F	semaphorin 3F	Chr3:50155045-50189075	ENSMUSG00000034684	Chr9:107558699-107587674	151.634	-0.78772	-1.72634	0.000353591	0.0156858	down	protein binding;negative regulation of axon extension involved in axon guidance;chemorepellent activity;neuropilin binding;semaphorin receptor binding;neural crest cell migration;semaphorin-plexin signaling pathway involved in neuron projection guidance;sympathetic neuron projection guidance;sympathetic neuron projection extension;sympathetic ganglion development;axon extension involved in axon g…
CDH11	cadherin 11	Chr16:64943753-65126112	ENSMUSG00000031673	Chr8:103358727-103512274	2182.17	0.19501	1.14473	0.000354102	0.0156858	up	adherens junction organization;cell junction assembly;ossification;skeletal system development;extracellular exosome;cell-cell junction organization;cell adhesion;homophilic cell adhesion via plasma membrane adhesion molecules;membrane;plasma membrane;integral component of membrane;calcium ion binding;cytoplasm;corticospinal tract morphogenesis;
MYL12B	myosin light chain 12B	Chr18:3261909-3278284	ENSMUSG00000034868	Chr17:71280128-71297885	3595.05	0.245414	1.18543	0.000359561	0.0158813	up	muscle contraction;extracellular exosome;protein binding;cytosol;ephrin receptor signaling pathway;small GTPase mediated signal transduction;axon guidance;calcium ion binding;Z disc;regulation of cell shape;stress fiber;apical part of cell;brush border;myosin II complex;myosin heavy chain binding;protein complex;
ARHGAP28	Rho GTPase activating protein 28	Chr18:6729718-6915716	ENSMUSG00000024043	Chr17:68149708-68311115	28.6784	-1.73422	-3.327	0.000375721	0.016541	down	cell junction;regulation of small GTPase mediated signal transduction;cytosol;positive regulation of GTPase activity;GTPase activator activity;signal transduction;small GTPase mediated signal transduction;nucleoplasm;
SLC8A2	solute carrier family 8 member A2	Chr19:47428017-47472168	ENSMUSG00000030376	Chr7:15863751-15894988	8585.91	0.226736	1.17018	0.000376675	0.016541	up	memory;learning;long-term synaptic potentiation;calcium:sodium antiporter activity;blood coagulation;dendritic spine;regulation of short-term neuronal synaptic plasticity;perikaryon;calcium ion transport;ion transport;cell communication;cellular calcium ion homeostasis;basolateral plasma membrane;calmodulin binding;integral component of plasma membrane;calcium ion transmembrane transport;sodium i…
ATP1B1	ATPase Na+/K+ transporting subunit beta 1	Chr1:169105697-169132722	ENSMUSG00000026576	Chr1:164264678-164285924	41382.5	0.176547	1.13018	0.000380697	0.0166587	up	positive regulation of potassium ion import;positive regulation of calcium:sodium antiporter activity;positive regulation of potassium ion transmembrane transporter activity;protein transport into plasma membrane raft;regulation of cardiac muscle contraction by calcium ion signaling;potassium ion import across plasma membrane;cell communication by electrical coupling involved in cardiac conductio…
KIF2A	kinesin family member 2A	Chr5:62306162-62537249	ENSMUSG00000021693	Chr13:107095504-107158634	2520.1	0.169787	1.12489	0.000381546	0.0166587	up	antigen processing and presentation of exogenous peptide antigen via MHC class II;spindle microtubule;mitotic spindle assembly;blood coagulation;mitotic cell cycle;mitotic spindle organization;cell division;protein binding;kinesin complex;cell differentiation;cytosol;spindle pole;microtubule binding;small GTPase mediated signal transduction;membrane;centrosome;motor activity;ATPase activity;micro…
NCKAP1	NCK associated protein 1	Chr2:182909115-183038858	ENSMUSG00000027002	Chr2:80330856-80411724	18932.2	0.245975	1.18589	0.000386945	0.016846	up	SCAR complex;lamellipodium membrane;Rac protein signal transduction;Rac GTPase binding;positive regulation of lamellipodium assembly;central nervous system development;protein complex binding;positive regulation of Arp2/3 complex-mediated actin nucleation;vascular endothelial growth factor receptor signaling pathway;viral process;extracellular exosome;innate immune response;Fc-gamma receptor sign…
SON	SON DNA binding protein	Chr21:33542618-33577481	ENSMUSG00000022961	Chr16:91444394-91476109	12816.5	-0.205424	-1.15303	0.000390916	0.0169702	down	nuclear speck;poly(A) RNA binding;protein binding;cytokinesis;regulation of RNA splicing;RNA splicing;microtubule cytoskeleton organization;negative regulation of apoptotic process;regulation of cell cycle;RNA binding;mRNA processing;nucleoplasm;nucleic acid binding;DNA binding;RS domain binding;
PLCD3	phospholipase C delta 3	Chr17:45108967-45133354	ENSMUSG00000020937	Chr11:102961130-102992484	236.083	-0.397775	-1.31747	0.000393551	0.017005	down	inositol phosphate metabolic process;cleavage furrow;small molecule metabolic process;protein binding;phosphoric diester hydrolase activity;phosphatidylinositol phospholipase C activity;signal transduction;lipid catabolic process;intracellular signal transduction;plasma membrane;metal ion binding;signal transducer activity;lipid metabolic process;regulation of cell proliferation;angiogenesis;laby…
RAB10	RAB10, member RAS oncogene family	Chr2:26034107-26137454	ENSMUSG00000020671	Chr12:3297428-3359969	4549.75	0.154904	1.11335	0.00039403	0.017005	up	establishment of protein localization to endoplasmic reticulum membrane;endoplasmic reticulum tubular network;basolateral protein localization;establishment of neuroblast polarity;polarized epithelial cell differentiation;insulin-responsive compartment;endoplasmic reticulum tubular network organization;protein localization to plasma membrane;Golgi to plasma membrane transport;establishment of pro…
PHF20	PHD finger protein 20	Chr20:35771974-35950381	ENSMUSG00000038116	Chr2:156038386-156151872	2717.05	0.195413	1.14505	0.000395074	0.017005	up	histone acetyltransferase activity (H4-K16 specific);histone acetyltransferase activity (H4-K8 specific);histone acetyltransferase activity (H4-K5 specific);histone H4-K8 acetylation;histone H4-K5 acetylation;MLL1 complex;histone H4-K16 acetylation;histone acetyltransferase complex;chromatin organization;protein binding;regulation of transcription, DNA-templated;transcription, DNA-templated;nucle…
RGL1	ral guanine nucleotide dissociation stimulator like 1	Chr1:183636085-183928531	ENSMUSG00000026482	Chr1:152392511-152642102	3221.26	0.243926	1.18421	0.000397865	0.0170286	up	small molecule metabolic process;cellular lipid metabolic process;cellular_component;Ral guanyl-nucleotide exchange factor activity;guanyl-nucleotide exchange factor activity;cytosol;positive regulation of GTPase activity;signal transduction;small GTPase mediated signal transduction;
ATP10D	ATPase phospholipid transporting 10D (putative)	Chr4:47485288-47593486	ENSMUSG00000046808	Chr5:72360672-72456118	126.148	-0.612744	-1.52916	0.000402259	0.0171683	down	phospholipid transport;protein binding;cation transport;endoplasmic reticulum;endoplasmic reticulum membrane;ion transmembrane transport;phospholipid translocation;phospholipid-translocating ATPase activity;magnesium ion binding;transmembrane transport;plasma membrane;metabolic process;metal ion binding;nucleoplasm;nucleotide binding;integral component of membrane;ATP binding;
CADM3	cell adhesion molecule 3	Chr1:159171609-159203313	ENSMUSG00000005338	Chr1:173160825-173195261	10502.4	0.181487	1.13405	0.000408073	0.0172375	up	adherens junction organization;cell junction assembly;cell adhesion molecule binding;cell recognition;heterophilic cell-cell adhesion via plasma membrane cell adhesion molecules;protein homodimerization activity;cell-cell junction organization;protein binding;cell-cell adherens junction;cell-cell junction;integral component of plasma membrane;receptor activity;receptor binding;homophilic cell adh…
OVOL2	ovo like zinc finger 2	Chr20:17956979-18059188	ENSMUSG00000037279	Chr2:144147095-144174066	41.8239	-1.35119	-2.55123	0.000408095	0.0172375	down	regulation of keratinocyte proliferation;negative regulation of keratinocyte differentiation;negative regulation of Notch signaling pathway;negative regulation of transcription by competitive promoter binding;negative regulation of epithelial to mesenchymal transition;RNA polymerase II transcription factor activity, sequence-specific DNA binding;transcription from RNA polymerase II promoter;regul…
ZNF442	zinc finger protein 442	Chr19:12345949-12365905	ENSMUSG00000078897	Chr2:175264093-175277600	578.056	0.460724	1.37623	0.000411367	0.0172375	up	intracellular;regulation of transcription, DNA-templated;transcription, DNA-templated;metal ion binding;nucleic acid binding;DNA binding;nucleus;
PPP2CA	protein phosphatase 2 catalytic subunit alpha	Chr5:134194334-134226142	ENSMUSG00000020349	Chr11:51989508-52018605	9628.69	0.165166	1.1213	0.000411392	0.0172375	up	second-messenger-mediated signaling;mitotic nuclear envelope reassembly;negative regulation of tyrosine phosphorylation of Stat3 protein;negative regulation of epithelial to mesenchymal transition;response to organic substance;positive regulation of protein serine/threonine kinase activity;inactivation of MAPK activity;regulation of growth;mitotic cell cycle;gene expression;negative regulation of…
MAFB	MAF bZIP transcription factor B	Chr20:40685848-40689240	ENSMUSG00000074622	Chr2:160205623-160208985	334.505	-0.355292	-1.27924	0.000411891	0.0172375	down	sensory organ development;negative regulation of erythrocyte differentiation;transcriptional activator activity, RNA polymerase II transcription regulatory region sequence-specific binding;negative regulation of osteoclast differentiation;protein binding;transcription factor binding;sequence-specific DNA binding;transcription factor activity, sequence-specific DNA binding;regulation of transcript…
RELN	reelin	Chr7:103471784-103989516	ENSMUSG00000042453	Chr5:22089452-22549700	1739.09	-0.434277	-1.35123	0.000412412	0.0172375	down	positive regulation of alpha-amino-3-hydroxy-5-methyl-4-isoxazole propionate selective glutamate receptor activity;positive regulation of long-term synaptic potentiation;lipoprotein particle receptor binding;positive regulation of small GTPase mediated signal transduction;cerebral cortex tangential migration;spinal cord patterning;cell morphogenesis involved in differentiation;hippocampus develop…
SAPCD2	suppressor APC domain containing 2	Chr9:137062124-137070588	ENSMUSG00000026955	Chr2:25262333-25268225	35.1081	-1.15302	-2.22379	0.000412857	0.0172375	down	nucleolus;cytoplasm;nucleus;
DESI2	desumoylating isopeptidase 2	Chr1:244652935-244709033	ENSMUSG00000026502	Chr1:178014983-178084867	825.864	0.373383	1.29539	0.000412957	0.0172375	up	peptidase activity;proteolysis;cytoplasm;
ZNF804A	zinc finger protein 804A	Chr2:184598366-184939492	ENSMUSG00000070866	Chr2:81883566-82090223	645.946	0.34422	1.26946	0.000416865	0.017353	up	metal ion binding;
CIAO1	cytosolic iron-sulfur assembly component 1	Chr2:96266132-96273349	ENSMUSG00000003662	Chr2:127082858-127089736	1156.42	0.261014	1.19832	0.000418977	0.0173933	up	CIA complex;MMXD complex;chromosome segregation;iron-sulfur cluster assembly;small molecule metabolic process;protein binding;positive regulation of cell proliferation;regulation of transcription from RNA polymerase II promoter;
SCPEP1	serine carboxypeptidase 1	Chr17:56978105-57006768	ENSMUSG00000000278	Chr11:88814846-88846291	273.084	-0.338772	-1.26468	0.000433676	0.0179544	down	positive regulation of vasodilation;retinoic acid metabolic process;negative regulation of blood pressure;extracellular exosome;serine-type carboxypeptidase activity;cytosol;proteolysis involved in cellular protein catabolic process;proteolysis;
MFSD10	major facilitator superfamily domain containing 10	Chr4:2930561-2934859	ENSMUSG00000001082	Chr5:34790986-34794556	396.582	-0.357927	-1.28158	0.000436991	0.0180425	down	transmembrane transport;integral component of membrane;tetracycline transport;tetracycline transporter activity;brush border membrane;sodium-independent organic anion transport;organic anion transmembrane transporter activity;cytoplasmic vesicle membrane;apoptotic process;transport;
PLEKHA7	pleckstrin homology domain containing A7	Chr11:16778295-17014443	ENSMUSG00000045659	Chr7:115722720-115907611	672.534	-0.422369	-1.34013	0.000440575	0.0181412	down	protein binding;cell junction;cytoplasm;nucleus;zonula adherens maintenance;zonula adherens;delta-catenin binding;extracellular exosome;epithelial cell-cell adhesion;centrosome;
KLHL9	kelch like family member 9	Chr9:21329671-21335380	ENSMUSG00000070923	Chr4:88636529-88640702	2717.28	0.152064	1.11116	0.000444919	0.0182705	up	Cul3-RING ubiquitin ligase complex;protein binding;cytokinesis;mitotic nuclear division;midbody;protein ubiquitination;ubiquitin-protein transferase activity;
GNAQ	G protein subunit alpha q	Chr9:77716087-78031458	ENSMUSG00000024639	Chr19:16110195-16364827	6992.19	0.258111	1.19591	0.00046897	0.0191228	up	type 2A serotonin receptor binding;phospholipase C-activating dopamine receptor signaling pathway;action potential;glutamate receptor signaling pathway;adenylate cyclase-activating G-protein coupled receptor signaling pathway;activation of phospholipase C activity;entrainment of circadian clock;regulation of catenin import into nucleus;negative regulation of protein kinase activity;phototransduct…
ARHGEF9	Cdc42 guanine nucleotide exchange factor 9	ChrX:63634967-63809274	ENSMUSG00000025656	ChrX:94092541-94240462	11551.1	0.202177	1.15043	0.00046945	0.0191228	up	neurotrophin TRK receptor signaling pathway;apoptotic signaling pathway;protein binding;synaptic transmission;regulation of small GTPase mediated signal transduction;positive regulation of apoptotic process;cytosol;ion transmembrane transport;regulation of Rho protein signal transduction;Rho guanyl-nucleotide exchange factor activity;positive regulation of GTPase activity;small GTPase mediated si…
PFAS	phosphoribosylformylglycinamidine synthase	Chr17:8247618-8270491	ENSMUSG00000020899	Chr11:68876523-68899286	808.073	-0.349801	-1.27439	0.000471895	0.019171	down	phosphoribosylformylglycinamidine synthase activity;nucleobase-containing small molecule metabolic process;purine ribonucleoside monophosphate biosynthetic process;purine nucleotide biosynthetic process;purine nucleobase metabolic process;small molecule metabolic process;extracellular exosome;ribonucleoside monophosphate biosynthetic process;'de novo' IMP biosynthetic process;glutamine metabolic …
IPPK	inositol-pentakisphosphate 2-kinase	Chr9:92613184-92670265	ENSMUSG00000021385	Chr13:49574725-49618049	898.544	0.278191	1.21267	0.000473983	0.0192045	up	inositol phosphorylation;inositol pentakisphosphate 2-kinase activity;inositol phosphate metabolic process;mitophagy in response to mitochondrial depolarization;small molecule metabolic process;cytosol;intracellular;nucleoplasm;ATP binding;phosphorylation;
FAM217B	family with sequence similarity 217 member B	Chr20:59933764-59948680	ENSMUSG00000070476	Chr2:178056317-178066221	1623.35	0.193055	1.14318	0.000476239	0.0192446	up
DGCR6	DiGeorge syndrome critical region gene 6	Chr22:18906028-18914238	ENSMUSG00000003531	Chr16:17870724-17889496	870.3	-0.272695	-1.20806	0.000479652	0.0192929	down	organ morphogenesis;molecular_function;cell adhesion;proteinaceous extracellular matrix;nucleus;
PLXNA3	plexin A3	ChrX:154458281-154477779	ENSMUSG00000031398	ChrX:73372672-73388295	985.336	-0.445242	-1.36154	0.000479974	0.0192929	down	regulation of axon extension involved in axon guidance;branchiomotor neuron axon guidance;semaphorin-plexin signaling pathway involved in axon guidance;semaphorin receptor complex;protein binding;cell junction;integral component of plasma membrane;multicellular organismal development;transmembrane signaling receptor activity;regulation of cell migration;signal transduction;membrane;intracellular …
ORAI2	ORAI calcium release-activated calcium modulator 2	Chr7:102433106-102456821	ENSMUSG00000039747	Chr5:136176313-136199567	5055.93	0.399024	1.31862	0.000483735	0.0193928	up	integral component of membrane;store-operated calcium entry;store-operated calcium channel activity;protein binding;calcium ion transmembrane transport;membrane;growth cone;
WFIKKN2	WAP, follistatin/kazal, immunoglobulin, kunitz and netrin domain containing 2	Chr17:50834650-50842348	ENSMUSG00000044177	Chr11:94126782-94136831	94.0396	-1.25104	-2.38013	0.000485193	0.0194001	down	protein binding;serine-type endopeptidase inhibitor activity;negative regulation of endopeptidase activity;extracellular region;metalloendopeptidase inhibitor activity;peptidase inhibitor activity;transforming growth factor beta receptor signaling pathway;palate development;skeletal system development;negative regulation of protein binding;negative regulation of DNA binding;muscle fiber developme…
FXYD6	FXYD domain containing ion transport regulator 6	Chr11:117836976-117877486	ENSMUSG00000066705	Chr9:45281483-45307457	1748.39	-0.404777	-1.32388	0.000490949	0.0195465	down	biological_process;molecular_function;protein binding;ion transport;ion channel activity;ion transmembrane transport;membrane;transmembrane transport;plasma membrane;integral component of membrane;
SNHG11	small nucleolar RNA host gene 11	Chr20:38446578-38450921	ENSMUSG00000044349	Chr2:158217558-158228071	55304	-0.319555	-1.24795	0.000491429	0.0195465	down
PPP1R1A	protein phosphatase 1 regulatory inhibitor subunit 1A	Chr12:54575387-54588659	ENSMUSG00000022490	Chr15:103438706-103446430	1872.14	0.279261	1.21357	0.000494209	0.0196058	up	protein phosphatase inhibitor activity;negative regulation of catalytic activity;signal transduction;protein serine/threonine phosphatase inhibitor activity;negative regulation of protein kinase activity;glycogen metabolic process;protein binding;intracellular signal transduction;cytoplasm;extracellular space;
PRMT8	protein arginine methyltransferase 8	Chr12:3381349-3593973	ENSMUSG00000030350	Chr6:127665974-127746435	1995.44	0.22145	1.1659	0.000497023	0.0196661	up	protein-arginine omega-N monomethyltransferase activity;histone methylation;regulation of protein binding;protein-arginine omega-N asymmetric methyltransferase activity;histone arginine methylation;peptidyl-arginine methylation, to asymmetrical-dimethyl arginine;peptidyl-arginine methylation;histone-arginine N-methyltransferase activity;protein homodimerization activity;identical protein binding;…
ST8SIA3	ST8 alpha-N-acetyl-neuraminide alpha-2,8-sialyltransferase 3	Chr18:57350813-57371731	ENSMUSG00000056812	Chr18:64387430-64412682	4226.75	0.284724	1.21818	0.000506747	0.0199335	up	protein sialylation;glycoprotein metabolic process;alpha-N-acetylneuraminate alpha-2,8-sialyltransferase activity;ganglioside biosynthetic process;glycosphingolipid biosynthetic process;sialic acid binding;post-translational protein modification;dolichol-linked oligosaccharide biosynthetic process;oligosaccharide metabolic process;integral component of Golgi membrane;cellular protein metabolic pr…
RPS8	ribosomal protein S8	Chr1:44775251-44778779	ENSMUSG00000047675	Chr4:117011024-117013440	4230.8	-0.215776	-1.16133	0.000507381	0.0199335	down	viral transcription;maturation of SSU-rRNA from tricistronic rRNA transcript (SSU-rRNA, 5.8S rRNA, LSU-rRNA);viral life cycle;viral process;gene expression;cellular protein metabolic process;extracellular exosome;translational initiation;cytosolic small ribosomal subunit;poly(A) RNA binding;nuclear-transcribed mRNA catabolic process, nonsense-mediated decay;focal adhesion;translational terminatio…
SLC7A4	solute carrier family 7 member 4	Chr22:21028718-21032840	ENSMUSG00000022756	Chr16:17389882-17401078	1414.62	0.26927	1.2052	0.000507718	0.0199335	up	basic amino acid transmembrane transport;L-amino acid transport;basic amino acid transmembrane transporter activity;antiporter activity;L-alpha-amino acid transmembrane transport;L-amino acid transmembrane transporter activity;cellular amino acid metabolic process;amino acid transmembrane transporter activity;amino acid transmembrane transport;transport;membrane;integral component of membrane;
S100A11	S100 calcium binding protein A11	Chr1:152032506-152047907	ENSMUSG00000027907	Chr3:93427795-93433594	85.0215	-0.559526	-1.47378	0.000509484	0.0199513	down	S100 protein binding;negative regulation of DNA replication;ruffle;calcium-dependent protein binding;protein homodimerization activity;extracellular exosome;protein binding;negative regulation of cell proliferation;signal transduction;extracellular space;cytoplasm;nucleus;calcium ion binding;
SFRP1	secreted frizzled related protein 1	Chr8:41261958-41309497	ENSMUSG00000031548	Chr8:23901518-23939648	199.571	-0.825464	-1.77211	0.000511278	0.0199598	down	negative regulation of canonical Wnt signaling pathway involved in controlling type B pancreatic cell proliferation;negative regulation of Wnt signaling pathway involved in dorsal/ventral axis specification;positive regulation of non-canonical Wnt signaling pathway;cellular response to vitamin D;menstrual cycle phase;response to organic cyclic compound;negative regulation of fibroblast apoptotic …
PTGS2	prostaglandin-endoperoxide synthase 2	Chr1:186671791-186680427	ENSMUSG00000032487	Chr1:149975782-149983978	723.798	0.530724	1.44465	0.000512775	0.0199598	up	positive regulation of platelet-derived growth factor production;positive regulation of fibroblast growth factor production;positive regulation of prostaglandin biosynthetic process;nicotinamide metabolic process;positive regulation of fever generation;positive regulation of brown fat cell differentiation;positive regulation of vascular endothelial growth factor production;positive regulation of …
GPRC5C	G protein-coupled receptor class C group 5 member C	Chr17:74424851-74451653	ENSMUSG00000051043	Chr11:114741978-114763443	127.866	-0.578718	-1.49352	0.000513642	0.0199598	down	G-protein coupled receptor activity;G-protein coupled receptor signaling pathway;integral component of membrane;vesicle;receptor complex;extracellular exosome;cytoplasmic vesicle membrane;integral component of plasma membrane;
PCOLCE	procollagen C-endopeptidase enhancer	Chr7:100602177-100608175	ENSMUSG00000029718	Chr5:137603365-137612046	251.193	-1.16023	-2.23493	0.00051562	0.0199855	down	collagen binding;peptidase activator activity;positive regulation of peptidase activity;extracellular exosome;protein binding;heparin binding;multicellular organismal development;extracellular matrix;extracellular space;proteolysis;
PTGIS	prostaglandin I2 synthase	Chr20:49503874-49568146	ENSMUSG00000017969	Chr2:167033725-167082524	31.569	-0.930465	-1.90589	0.000519661	0.0200909	down	positive regulation of peroxisome proliferator activated receptor signaling pathway;prostaglandin-I synthase activity;nicotinamide metabolic process;icosanoid metabolic process;cellular response to interleukin-6;negative regulation of nitric oxide biosynthetic process;positive regulation of execution phase of apoptosis;cellular response to hypoxia;prostaglandin biosynthetic process;water-soluble …
RNF34	ring finger protein 34	Chr12:121400041-121430623	ENSMUSG00000029474	Chr5:122988111-123009354	1405.86	0.36768	1.29028	0.00052323	0.0201316	up	regulation of oxygen metabolic process;phosphatidylinositol phosphate binding;negative regulation of cysteine-type endopeptidase activity involved in execution phase of apoptosis;negative regulation of signal transduction by p53 class mediator;negative regulation of extrinsic apoptotic signaling pathway via death domain receptors;p53 binding;nucleotide-binding domain, leucine rich repeat containi…
STRAP	serine/threonine kinase receptor associated protein	Chr12:15882391-15903478	ENSMUSG00000030224	Chr6:137712076-137728930	3036.53	0.175762	1.12956	0.000523363	0.0201316	up	negative regulation of epithelial cell migration;negative regulation of pathway-restricted SMAD protein phosphorylation;negative regulation of epithelial to mesenchymal transition;negative regulation of epithelial cell proliferation;SMN-Sm protein complex;SMN complex;transforming growth factor beta receptor signaling pathway;maintenance of gastrointestinal epithelium;poly(A) RNA binding;protein b…
PPP2R2C	protein phosphatase 2 regulatory subunit Bgamma	Chr4:6320578-6563600	ENSMUSG00000029120	Chr5:37025857-37112422	14224.7	0.171151	1.12596	0.00052779	0.0202287	up	regulation of protein phosphatase type 2A activity;protein phosphatase type 2A regulator activity;protein phosphatase type 2A complex;protein binding;
MAN2C1	mannosidase alpha class 2C member 1	Chr15:75355207-75368630	ENSMUSG00000032295	Chr9:57037974-57050006	1789.63	-0.191209	-1.14172	0.000531768	0.0202372	down	vacuole;protein deglycosylation;mannosidase activity;mannose metabolic process;alpha-mannosidase activity;carbohydrate binding;catalytic activity;hydrolase activity, hydrolyzing O-glycosyl compounds;carbohydrate metabolic process;zinc ion binding;
CTNNAL1	catenin alpha like 1	Chr9:108942569-109013529	ENSMUSG00000038816	Chr4:56810935-56865188	550.067	-0.463941	-1.3793	0.000532356	0.0202372	down	protein binding;Rho protein signal transduction;cadherin binding;actin filament binding;cytosol;cell adhesion;cytoskeleton;plasma membrane;intracellular;
UBTD2	ubiquitin domain containing 2	Chr5:172209640-172284071	ENSMUSG00000044949	Chr11:32405370-32466687	207.244	0.367864	1.29044	0.000532768	0.0202372	up	protein binding;cytoplasm;
ATL1	atlastin GTPase 1	Chr14:50532509-50633068	ENSMUSG00000021066	Chr12:69939388-70013191	2612.99	0.199318	1.14816	0.000534121	0.020238	up	Golgi cis cisterna;axon;identical protein binding;protein binding;axonogenesis;endoplasmic reticulum organization;endoplasmic reticulum;endoplasmic reticulum membrane;Golgi membrane;Golgi apparatus;GTPase activity;protein homooligomerization;metabolic process;GTP binding;integral component of membrane;cytoplasm;
COL4A5	collagen type IV alpha 5 chain	ChrX:108439844-108697545	ENSMUSG00000031274	ChrX:140258381-140472230	207.071	-0.75235	-1.68453	0.00053677	0.0202878	down	endoplasmic reticulum lumen;collagen catabolic process;extracellular matrix organization;extracellular matrix disassembly;collagen trimer;extracellular matrix structural constituent;extracellular region;axon guidance;basement membrane;basal lamina;neuromuscular junction development;collagen type IV trimer;neuromuscular junction;
RPS20	ribosomal protein S20	Chr8:56067295-56074581	ENSMUSG00000028234	Chr4:3831334-3835665	1752.68	-0.336154	-1.26239	0.000541271	0.0204023	down	viral transcription;viral life cycle;viral process;gene expression;cellular protein metabolic process;extracellular exosome;translational initiation;cytosolic small ribosomal subunit;poly(A) RNA binding;protein binding;nuclear-transcribed mRNA catabolic process, nonsense-mediated decay;translational termination;SRP-dependent cotranslational protein targeting to membrane;cytosol;intracellular;memb…
CRLS1	cardiolipin synthase 1	Chr20:6006090-6040053	ENSMUSG00000027357	Chr2:132688586-132708705	1037.68	0.293698	1.22578	0.000542485	0.0204023	up	cardiolipin synthase activity;cardiolipin biosynthetic process;phosphatidylglycerol acyl-chain remodeling;glycerophospholipid biosynthetic process;small molecule metabolic process;phospholipid metabolic process;phosphotransferase activity, for other substituted phosphate groups;phospholipid biosynthetic process;mitochondrial inner membrane;membrane;mitochondrion;integral component of membrane;CDP…
CAMK2A	calcium/calmodulin dependent protein kinase II alpha	Chr5:150219491-150290291	ENSMUSG00000024617	Chr18:61058690-61121224	103702	0.17425	1.12838	0.000555398	0.0208363	up	glutamate receptor binding;regulation of mitochondrial membrane permeability involved in apoptotic process;positive regulation of cardiac muscle cell apoptotic process;regulation of cellular response to heat;response to ischemia;positive regulation of calcium ion transport;interferon-gamma-mediated signaling pathway;endocytic vesicle membrane;peptidyl-serine phosphorylation;regulation of neuronal…
ALS2CL	ALS2 C-terminal like	Chr3:46668997-46693704	ENSMUSG00000044037	Chr9:110708938-110729598	380.592	-0.735455	-1.66492	0.000561481	0.0210126	down	endosome organization;identical protein binding;regulation of Rho protein signal transduction;Rho guanyl-nucleotide exchange factor activity;positive regulation of GTPase activity;GTPase activator activity;cytoplasm;
SAMD15	sterile alpha motif domain containing 15	Chr14:77376689-77391497	ENSMUSG00000090812	Chr12:87246497-87260315	39.67	0.760005	1.6935	0.0005651	0.0210955	up	protein binding;
ERC2	ELKS/RAB6-interacting/CAST family member 2	Chr3:55508308-56468363	ENSMUSG00000040640	Chr14:27344385-28200494	5456.36	0.283414	1.21707	0.000567349	0.0210955	up	growth cone;presynaptic membrane;protein binding;presynaptic active zone;cell junction;cytoskeleton;cytoplasm;synapse;
SUSD4	sushi domain containing 4	Chr1:223220819-223364202	ENSMUSG00000038576	Chr1:182591425-182724156	3981.85	0.183289	1.13547	0.000567858	0.0210955	up	negative regulation of complement activation, alternative pathway;negative regulation of complement activation, classical pathway;regulation of complement activation;innate immune response;complement activation, classical pathway;extracellular region;integral component of membrane;
BAG4	BCL2 associated athanogene 4	Chr8:38176533-38213301	ENSMUSG00000037316	Chr8:26254566-26275315	2388.35	0.238438	1.17971	0.000573412	0.0211981	up	negative regulation of protein targeting to mitochondrion;regulation of cellular response to heat;cellular response to heat;receptor signaling protein activity;chaperone binding;cellular response to tumor necrosis factor;tumor necrosis factor-mediated signaling pathway;poly(A) RNA binding;protein binding;cell surface receptor signaling pathway;cytosol;negative regulation of apoptotic process;ubiq…
NCKAP5L	NCK associated protein 5 like	Chr12:49791146-49828750	ENSMUSG00000023009	Chr15:99319916-99355629	720.257	-0.257907	-1.19574	0.000574882	0.0212003	down
NUMBL	NUMB like, endocytic adaptor protein	Chr19:40665905-40690972	ENSMUSG00000063160	Chr7:26957858-26981569	3570.22	0.243962	1.18424	0.000577089	0.0212003	up	neuroblast division in subventricular zone;lateral ventricle development;positive regulation of neurogenesis;protein metabolic process;protein binding;cytokine-mediated signaling pathway;nervous system development;cytoplasm;axonogenesis;forebrain development;neuroblast proliferation;adherens junction organization;positive regulation of dendrite morphogenesis;
UBE2G2	ubiquitin conjugating enzyme E2 G2	Chr21:44768580-44802019	ENSMUSG00000009293	Chr10:77458109-77481827	1225.97	0.25788	1.19572	0.000577657	0.0212003	up	negative regulation of retrograde protein transport, ER to cytosol;protein K48-linked ubiquitination;cellular response to interferon-beta;cellular protein catabolic process;ubiquitin conjugating enzyme activity;protein N-linked glycosylation via asparagine;ubiquitin protein ligase activity;protein binding;cytosol;ER-associated ubiquitin-dependent protein catabolic process;ubiquitin protein ligase…
GBP6	guanylate binding protein family member 6	Chr1:89364058-89386461	ENSMUSG00000104713	Chr5:105418568-105441564	69.0505	-0.82636	-1.77321	0.000580525	0.0212443	down	cellular response to interferon-gamma;extracellular exosome;defense response to bacterium;GTPase activity;immune response;metabolic process;GTP binding;
PLCB1	phospholipase C beta 1	Chr20:8114453-8968360	ENSMUSG00000051177	Chr2:134627987-135317178	5705.12	0.169288	1.1245	0.000581933	0.0212443	up	protein binding;phosphoric diester hydrolase activity;regulation of cell cycle;brain development;phosphatidylinositol phospholipase C activity;signal transduction;lipid catabolic process;intracellular signal transduction;signal transducer activity;lipid metabolic process;cytoplasm;nucleus;calcium ion binding;metabolic process;positive regulation of CD24 biosynthetic process;negative regulation of…
RBFOX3	RNA binding fox-1 homolog 3	Chr17:79089345-79516148	ENSMUSG00000025576	Chr11:118380588-118802423	5626.07	0.167422	1.12305	0.00058305	0.0212443	up	regulation of RNA splicing;RNA splicing;RNA binding;mRNA processing;nucleic acid binding;nucleotide binding;nucleus;regulation of alternative mRNA splicing, via spliceosome;mRNA binding;cytoplasm;intracellular;DNA binding;protein binding;neuronal cell body;perikaryon;
BAD	BCL2 associated agonist of cell death	Chr11:64269830-64284704	ENSMUSG00000024959	Chr19:6919229-6929267	515.342	-0.364594	-1.28752	0.000588514	0.0213904	down	ADP metabolic process;positive regulation of glucokinase activity;pore complex assembly;activation of cysteine-type endopeptidase activity;positive regulation of mitochondrial membrane potential;type B pancreatic cell proliferation;positive regulation of type B pancreatic cell development;regulation of mitochondrial membrane permeability;negative regulation of cytolysis;cellular response to nicot…
SLC16A11	solute carrier family 16 member 11	Chr17:7041630-7043923	ENSMUSG00000040938	Chr11:70103578-70107243	465.167	-0.420855	-1.33872	0.000589875	0.0213904	down	plasma membrane lactate transport;lactate transmembrane transporter activity;symporter activity;integral component of plasma membrane;endoplasmic reticulum membrane;transmembrane transport;integral component of membrane;lipid metabolic process;
RUVBL1	RuvB like AAA ATPase 1	Chr3:128064778-128153914	ENSMUSG00000030079	Chr6:88442391-88474554	679.114	0.25099	1.19002	0.000600169	0.0216602	up	ATP-dependent 5'-3' DNA helicase activity;DNA helicase activity;DNA duplex unwinding;ATP binding;Golgi apparatus;intracellular membrane-bounded organelle;nucleoplasm;cytoplasm;histone H2A acetylation;NuA4 histone acetyltransferase complex;Swr1 complex;positive regulation of protein targeting to mitochondrion;MLL1 complex;histone H4 acetylation;regulation of mitophagy;nuclear matrix;regulation of …
ZNF667	zinc finger protein 667	Chr19:56439325-56478065	ENSMUSG00000054893	Chr7:6289578-6310882	567.512	0.267179	1.20345	0.000601892	0.021671	up	intracellular;regulation of transcription, DNA-templated;nucleic acid binding;transcription cofactor activity;transcription, DNA-templated;metal ion binding;regulation of transcription from RNA polymerase II promoter;DNA binding;nucleus;
SCRIB	scribbled planar cell polarity protein	Chr8:143790920-143815379	ENSMUSG00000022568	Chr15:75919007-75941633	1255.13	-0.334137	-1.26062	0.00060658	0.0217367	down	protein binding;establishment of apical/basal cell polarity;Scrib-APC-beta-catenin complex;apoptotic process involved in morphogenesis;protein localization to adherens junction;mammary gland duct morphogenesis;positive regulation of receptor recycling;positive chemotaxis;negative regulation of mitotic cell cycle;neural tube closure;activation of GTPase activity;viral process;extracellular exosome…
EPC2	enhancer of polycomb homolog 2	Chr2:148644440-148787568	ENSMUSG00000069495	Chr2:49341498-49441960	1278.66	0.197136	1.14642	0.000610253	0.0218169	up	Piccolo NuA4 histone acetyltransferase complex;transcription, DNA-templated;regulation of transcription from RNA polymerase II promoter;chromatin modification;DNA repair;
APOD	apolipoprotein D	Chr3:195568702-195584205	ENSMUSG00000022548	Chr16:31115010-31133626	3888.95	-0.419283	-1.33726	0.000612521	0.0218466	down	negative regulation of T cell migration;negative regulation of smooth muscle cell-matrix adhesion;negative regulation of monocyte chemotactic protein-1 production;negative regulation of lipoprotein lipid oxidation;negative regulation of protein import into nucleus;cytosolic ribosome;peripheral nervous system axon regeneration;aging;negative regulation of smooth muscle cell proliferation;response …
BTBD11	BTB domain containing 11	Chr12:107318413-107659642	ENSMUSG00000020042	Chr10:85222678-85496156	462.024	-0.320413	-1.24869	0.000618232	0.0219987	down	protein binding;protein heterodimerization activity;integral component of membrane;SMAD protein signal transduction;
MYH3	myosin heavy chain 3	Chr17:10628526-10657309	ENSMUSG00000020908	Chr11:66969126-66993117	23.8171	-0.932955	-1.90918	0.000620318	0.0220213	down	embryonic limb morphogenesis;sarcomere;muscle myosin complex;microfilament motor activity;muscle filament sliding;face morphogenesis;sarcomere organization;ATP metabolic process;myosin filament;muscle organ development;actin filament-based movement;skeletal muscle contraction;extracellular exosome;ATPase activity, coupled;protein binding;calmodulin binding;actin filament binding;cytosol;myosin co…
MAP2K2	mitogen-activated protein kinase kinase 2	Chr19:4090321-4124129	ENSMUSG00000035027	Chr10:80941749-80969809	1636.11	-0.218401	-1.16344	0.000628382	0.0222556	down	regulation of Golgi inheritance;regulation of stress-activated MAPK cascade;peptidyl-serine autophosphorylation;regulation of early endosome to late endosome transport;protein serine/threonine kinase activator activity;MAP kinase kinase activity;scaffold protein binding;PDZ domain binding;stress-activated protein kinase signaling cascade;cytoplasmic side of plasma membrane;ERK1 and ERK2 cascade;n…
PPP3R1	protein phosphatase 3 regulatory subunit B, alpha	Chr2:68178857-68256237	ENSMUSG00000033953	Chr11:17109263-17150375	24237.6	0.271704	1.20723	0.000630424	0.0222759	up	calcium-dependent protein serine/threonine phosphatase activity;calcineurin complex;positive regulation of NFAT protein import into nucleus;positive regulation of protein insertion into mitochondrial membrane involved in apoptotic signaling pathway;intrinsic apoptotic signaling pathway;calcineurin-NFAT signaling cascade;stimulatory C-type lectin receptor signaling pathway;sarcolemma;programmed ce…
TRIOBP	TRIO and F-actin binding protein	Chr22:37697004-37776556	ENSMUSG00000033088	Chr15:78831924-78890069	240.208	-0.348989	-1.27367	0.000631977	0.022279	down	actin modification;myosin II binding;positive regulation of substrate adhesion-dependent cell spreading;GTP-Rho binding;cell division;barbed-end actin filament capping;focal adhesion;mitotic nuclear division;actin filament binding;actin cytoskeleton;midbody;ubiquitin protein ligase binding;microtubule organizing center;cytoplasm;nucleus;regulation of actin cytoskeleton organization;
UCHL3	ubiquitin C-terminal hydrolase L3	Chr13:75549480-75606020	ENSMUSG00000022111	Chr14:101891403-101933561	535.981	0.275631	1.21052	0.000633736	0.0222893	up	ubiquitin binding;extracellular exosome;protein binding;peptidase activity;protein catabolic process;ubiquitin-specific protease activity;protein deubiquitination;intracellular;ubiquitin-dependent protein catabolic process;cytoplasm;nucleus;
CDH8	cadherin 8	Chr16:61647242-62037035	ENSMUSG00000036510	Chr8:99751103-100143103	1609.12	0.311047	1.24061	0.000637504	0.0223701	up	cell adhesion;homophilic cell adhesion via plasma membrane adhesion molecules;membrane;plasma membrane;integral component of membrane;calcium ion binding;adherens junction organization;cell junction assembly;cell-cell junction organization;synaptic transmission;response to cold;axon terminus;synaptic cleft;synaptic transmission, glutamatergic;
FBXW11	F-box and WD repeat domain containing 11	Chr5:171861549-172006873	ENSMUSG00000020271	Chr11:32592724-32696816	3795.99	0.220916	1.16547	0.000641817	0.0224695	up	protein destabilization;rhythmic process;positive regulation of proteolysis;stress-activated MAPK cascade;toll-like receptor 5 signaling pathway;positive regulation of circadian rhythm;toll-like receptor TLR6:TLR2 signaling pathway;toll-like receptor TLR1:TLR2 signaling pathway;TRIF-dependent toll-like receptor signaling pathway;toll-like receptor 4 signaling pathway;toll-like receptor 2 signalin…
SCAF1	SR-related CTD associated factor 1	Chr19:49642125-49658642	ENSMUSG00000038406	Chr7:44652372-44665787	4103.51	-0.168025	-1.12352	0.000644139	0.022499	down	RNA splicing;RNA binding;nucleus;mRNA processing;protein domain specific binding;transcription from RNA polymerase II promoter;
FBXO11	F-box protein 11	Chr2:47789316-47905793	ENSMUSG00000005371	Chr17:88298287-88372719	3909.42	0.190671	1.14129	0.000652313	0.0226154	up	ubiquitin ligase complex;protein ubiquitination;zinc ion binding;protein-arginine N-methyltransferase activity;peptidyl-arginine N-methylation;protein binding;chromosome;cellular protein modification process;ubiquitin-protein transferase activity;ubiquitin-dependent protein catabolic process;nucleolus;cytoplasm;nucleus;sensory perception of sound;
SLC35E1	solute carrier family 35 member E1	Chr19:16549831-16572382	ENSMUSG00000019731	Chr8:73234485-73246458	1666.8	0.155997	1.11419	0.000652644	0.0226154	up	carbohydrate transmembrane transport;membrane;integral component of membrane;
ANKRD34C	ankyrin repeat domain 34C	Chr15:79293285-79298235	ENSMUSG00000047606	Chr9:89607298-89620528	104.765	-0.762975	-1.69699	0.000653425	0.0226154	down	protein binding;
COMT	catechol-O-methyltransferase	Chr22:19941607-19969975	ENSMUSG00000000326	Chr16:18225636-18245602	1528.08	0.200406	1.14902	0.000655966	0.0226517	up	neurotransmitter biosynthetic process;neurotransmitter catabolic process;catechol O-methyltransferase activity;catecholamine metabolic process;small molecule metabolic process;extracellular exosome;protein binding;O-methyltransferase activity;synaptic transmission;xenobiotic metabolic process;cytosol;methylation;membrane;magnesium ion binding;plasma membrane;integral component of membrane;mitocho…
RNF187	ring finger protein 187	Chr1:228487061-228495766	ENSMUSG00000020496	Chr11:58823114-58829742	7218.29	0.224963	1.16875	0.000663773	0.0228252	up	protein K48-linked ubiquitination;protein autoubiquitination;proteasome-mediated ubiquitin-dependent protein catabolic process;protein binding;positive regulation of transcription, DNA-templated;ligase activity;positive regulation of cell proliferation;ubiquitin-protein transferase activity;metal ion binding;nucleoplasm;zinc ion binding;cytoplasm;nucleus;
TAOK3	TAO kinase 3	Chr12:118149801-118372945	ENSMUSG00000061288	Chr5:117258194-117413284	1678.71	0.245231	1.18528	0.000663995	0.0228252	up	positive regulation of JUN kinase activity;negative regulation of cyclin-dependent protein kinase activity;protein kinase inhibitor activity;positive regulation of stress-activated MAPK cascade;stress-activated protein kinase signaling cascade;mitotic G2 DNA damage checkpoint;negative regulation of JNK cascade;protein autophosphorylation;MAP kinase kinase kinase activity;activation of MAPKK activ…
RPE	ribulose-5-phosphate-3-epimerase	Chr2:210002565-210022259	ENSMUSG00000026005	Chr1:66739990-66758964	655.336	0.256346	1.19445	0.00066634	0.0228531	up	pentose catabolic process;pentose-phosphate shunt, non-oxidative branch;cellular carbohydrate metabolic process;pentose-phosphate shunt;ribulose-phosphate 3-epimerase activity;racemase and epimerase activity, acting on carbohydrates and derivatives;protein homodimerization activity;small molecule metabolic process;extracellular exosome;identical protein binding;cytosol;catalytic activity;carbohyd…
DLGAP1	DLG associated protein 1	Chr18:3496032-4455335	ENSMUSG00000003279	Chr17:70276068-71128408	16420.1	0.214114	1.15999	0.000667816	0.0228531	up	cellular_component;protein binding;signaling;synaptic transmission;postsynaptic membrane;cell junction;synapse;postsynaptic density;neuronal postsynaptic density;protein domain specific binding;protein complex binding;
CLCN2	chloride voltage-gated channel 2	Chr3:184346185-184361651	ENSMUSG00000022843	Chr16:20521714-20536496	2011.57	-0.212004	-1.1583	0.000669764	0.0228683	down	chloride channel complex;chloride transmembrane transport;ion channel activity;regulation of anion transmembrane transport;ion transmembrane transport;chloride transport;voltage-gated chloride channel activity;transport;membrane;transmembrane transport;plasma membrane;retina development in camera-type eye;cell differentiation involved in salivary gland development;integral component of membrane;
ARHGAP12	Rho GTPase activating protein 12	Chr10:31805404-31928876	ENSMUSG00000041225	Chr18:6024427-6136098	1980.22	0.446578	1.3628	0.000673621	0.0229295	up	morphogenesis of an epithelial sheet;protein binding;regulation of small GTPase mediated signal transduction;cytosol;positive regulation of GTPase activity;GTPase activator activity;signal transduction;small GTPase mediated signal transduction;
ETF1	eukaryotic translation termination factor 1	Chr5:138506095-138543300	ENSMUSG00000024360	Chr18:35035838-35065060	2295.71	0.135016	1.0981	0.000674575	0.0229295	up	translation termination factor activity;regulation of translational termination;translation release factor activity;gene expression;cellular protein metabolic process;poly(A) RNA binding;protein binding;nuclear-transcribed mRNA catabolic process, nonsense-mediated decay;translation release factor activity, codon specific;translational termination;protein methylation;cytosol;ribosome binding;trans…
ARHGEF5	Rho guanine nucleotide exchange factor 5	Chr7:144355288-144380632	ENSMUSG00000033542	Chr6:43242516-43266254	150.405	-0.812264	-1.75596	0.000680723	0.0230868	down	positive regulation of protein import;positive regulation of stress fiber assembly;positive regulation of JUN kinase activity;positive regulation of sequence-specific DNA binding transcription factor activity;cell periphery;protein binding;regulation of cytoskeleton organization;regulation of GTPase activity;regulation of actin cytoskeleton organization;guanyl-nucleotide exchange factor activity;…
ZHX1	zinc fingers and homeoboxes 1	Chr8:123248451-123275541	ENSMUSG00000022361	Chr15:57910399-57939937	2430.73	0.228879	1.17192	0.000690516	0.0232978	up	protein binding;cell differentiation;negative regulation of transcription, DNA-templated;negative regulation of transcription from RNA polymerase II promoter;transcription corepressor activity;protein heterodimerization activity;transcription factor activity, sequence-specific DNA binding;transcription, DNA-templated;metal ion binding;nucleoplasm;DNA binding;nucleus;
PSMC6	proteasome 26S subunit, ATPase 6	Chr14:52707172-52728587	ENSMUSG00000021832	Chr14:45567245-45587162	1851.05	0.223042	1.16719	0.000692109	0.0232978	up	protein catabolic process;hydrolase activity;cytoplasm;ATP binding;proteasome accessory complex;cytosolic proteasome complex;positive regulation of inclusion body assembly;inclusion body;positive regulation of RNA polymerase II transcriptional preinitiation complex assembly;proteasome-activating ATPase activity;positive regulation of proteasomal protein catabolic process;nuclear proteasome comple…
VPS35	VPS35, retromer complex component	Chr16:46656132-46689518	ENSMUSG00000031696	Chr8:85987021-86026431	4006.86	0.152707	1.11165	0.000692913	0.0232978	up	binding;negative regulation of late endosome to lysosome transport;tubular endosome;retromer, cargo-selective complex;transcytosis;regulation of protein stability;retromer complex;lysosomal membrane;retrograde transport, endosome to plasma membrane;late endosome;extracellular exosome;protein binding;retrograde transport, endosome to Golgi;early endosome;endosome;cytosol;protein transporter activi…
HCFC2	host cell factor C2	Chr12:104064457-104106524	ENSMUSG00000020246	Chr10:82531994-82578262	1077.41	0.365811	1.28861	0.000693144	0.0232978	up	viral process;protein binding;transcription coactivator activity;negative regulation of transcription from RNA polymerase II promoter;plasma membrane;nucleoplasm;regulation of transcription from RNA polymerase II promoter;cytoplasm;nucleus;
MAPRE1	microtubule associated protein RP/EB family member 1	Chr20:32819893-32850405	ENSMUSG00000027479	Chr2:153583194-153615230	2316.28	0.33206	1.25881	0.00069461	0.0232978	up	cortical microtubule cytoskeleton;negative regulation of microtubule polymerization;protein localization to microtubule;microtubule plus-end binding;G2/M transition of mitotic cell cycle;spindle;mitotic cell cycle;cell division;organelle organization;cell proliferation;poly(A) RNA binding;protein binding;mitotic nuclear division;cytosol;protein C-terminus binding;microtubule binding;microtubule;s…
ACTR2	ARP2 actin related protein 2 homolog	Chr2:65227753-65271253	ENSMUSG00000020152	Chr11:20012304-20062913	9164.11	0.256738	1.19477	0.000700246	0.0233836	up	movement of cell or subcellular component;cell projection;extracellular exosome;innate immune response;Fc-gamma receptor signaling pathway involved in phagocytosis;Arp2/3 protein complex;cilium assembly;Arp2/3 complex-mediated actin nucleation;focal adhesion;actin filament binding;actin cytoskeleton;cytosol;ephrin receptor signaling pathway;small GTPase mediated signal transduction;membrane;struc…
CRCP	CGRP receptor component	Chr7:66114604-66154568	ENSMUSG00000025532	Chr5:130058131-130089630	493.132	0.264688	1.20138	0.000702779	0.0234167	up	DNA polymerase III complex;RNA polymerase III activity;termination of RNA polymerase III transcription;transcription elongation from RNA polymerase III promoter;positive regulation of type I interferon production;DNA-directed RNA polymerase III complex;transcription from RNA polymerase III promoter;transcription initiation from RNA polymerase III promoter;gene expression;innate immune response;pr…
ACOX3	acyl-CoA oxidase 3, pristanoyl	Chr4:8366282-8440723	ENSMUSG00000029098	Chr5:35740384-35772696	878.112	-0.253763	-1.19231	0.000706853	0.0235009	down	lipid homeostasis;oxidoreductase activity, acting on the CH-CH group of donors, with a flavin as acceptor;fatty acid beta-oxidation using acyl-CoA dehydrogenase;pristanoyl-CoA oxidase activity;fatty acid beta-oxidation using acyl-CoA oxidase;peroxisomal matrix;oxidoreductase activity, acting on the CH-CH group of donors;small molecule metabolic process;cellular lipid metabolic process;fatty acid …
ITPRIPL1	ITPRIP like 1	Chr2:96325331-96330517	ENSMUSG00000074825	Chr2:126980692-126985362	77.6996	-1.22989	-2.34549	0.00071193	0.023618	down	integral component of membrane;protein binding;membrane;
GPR85	G protein-coupled receptor 85	Chr7:113078331-113087778	ENSMUSG00000048216	Chr6:13834457-13839941	958.415	0.24879	1.18821	0.000713775	0.0236277	up	protein binding;endoplasmic reticulum;G-protein coupled receptor activity;signal transduction;plasma membrane;G-protein coupled receptor signaling pathway;integral component of membrane;
ELF4	E74 like ETS transcription factor 4	ChrX:130064874-130110716	ENSMUSG00000031103	ChrX:47499923-47552009	52.4959	-0.638077	-1.55625	0.000731711	0.0241163	down	NK T cell proliferation;natural killer cell proliferation;transcriptional activator activity, RNA polymerase II core promoter proximal region sequence-specific binding;PML body;protein binding;RNA polymerase II core promoter proximal region sequence-specific DNA binding;positive regulation of transcription, DNA-templated;transcription from RNA polymerase II promoter;cell differentiation;Golgi app…
NCBP1	nuclear cap binding protein subunit 1	Chr9:97633626-97673748	ENSMUSG00000028330	Chr4:46138613-46172403	1620.01	0.162266	1.11904	0.00073918	0.024248	up	binding;RNA cap binding complex;positive regulation of mRNA 3'-end processing;pre-mRNA cleavage required for polyadenylation;histone mRNA metabolic process;termination of RNA polymerase II transcription;gene silencing by RNA;RNA metabolic process;ncRNA metabolic process;positive regulation of viral transcription;7-methylguanosine mRNA capping;positive regulation of cell growth;mRNA 3'-end process…
PDHB	pyruvate dehydrogenase E1 beta subunit	Chr3:58427630-58433857	ENSMUSG00000021748	Chr14:14296748-14303777	2848.01	0.193374	1.14343	0.000740542	0.024248	up	pyruvate dehydrogenase activity;pyruvate dehydrogenase (NAD+) activity;mitochondrial acetyl-CoA biosynthetic process from pyruvate;regulation of acetyl-CoA biosynthetic process from pyruvate;pyruvate dehydrogenase complex;pyruvate metabolic process;acetyl-CoA biosynthetic process from pyruvate;pyruvate dehydrogenase (acetyl-transferring) activity;glucose metabolic process;small molecule metabolic…
HFE	homeostatic iron regulator	Chr6:26087281-26098343	ENSMUSG00000006611	Chr13:23886017-23894837	172.819	-0.789095	-1.72799	0.000741149	0.024248	down	negative regulation of CD8-positive, alpha-beta T cell activation;negative regulation of receptor activity;negative regulation of antigen processing and presentation of endogenous peptide antigen via MHC class I;positive regulation of transferrin receptor binding;positive regulation of ferrous iron binding;positive regulation of ferrous iron import into cell;negative regulation of T cell cytokine…
RAB2A	RAB2A, member RAS oncogene family	Chr8:60516857-60623627	ENSMUSG00000047187	Chr4:8535644-8607778	7455.63	0.167498	1.12311	0.000743686	0.024248	up	endoplasmic reticulum-Golgi intermediate compartment membrane;GDP binding;Golgi organization;lysosomal membrane;melanosome;mitotic cell cycle;extracellular exosome;protein binding;nucleocytoplasmic transport;endoplasmic reticulum membrane;Golgi membrane;signal transduction;intracellular protein transport;GTPase activity;protein transport;small GTPase mediated signal transduction;intracellular;mem…
LZTR1	leucine zipper like transcription regulator 1	Chr22:20979462-20999038	ENSMUSG00000022761	Chr16:17326552-17344197	4441.01	0.172934	1.12735	0.000751616	0.0244541	up	anatomical structure morphogenesis;protein binding;transcription factor activity, sequence-specific DNA binding;regulation of transcription, DNA-templated;
HSPA4	heat shock protein family A (Hsp70) member 4	Chr5:133051962-133106449	ENSMUSG00000020361	Chr11:53150641-53191284	5813.52	0.187548	1.13883	0.00075633	0.0245549	up	protein import into mitochondrial outer membrane;chaperone-mediated protein complex assembly;extracellular exosome;response to unfolded protein;protein binding;cytosol;ATP binding;
ENOX1	ecto-NOX disulfide-thiol exchanger 1	Chr13:43213518-43786908	ENSMUSG00000022012	Chr14:77394203-77959200	857.469	0.281688	1.21562	0.000758493	0.0245726	up	rhythmic process;protein binding;oxidoreductase activity;oxidation-reduction process;plasma membrane;nucleic acid binding;nucleotide binding;extracellular space;
EML1	echinoderm microtubule associated protein like 1	Chr14:99737693-99942060	ENSMUSG00000058070	Chr12:108337216-108505876	1180.89	-0.237863	-1.17924	0.000765044	0.0246809	down	protein binding;mitotic spindle midzone;mitotic spindle pole;neuroblast proliferation;mitotic spindle organization;microtubule associated complex;tubulin binding;perinuclear region of cytoplasm;cytosol;microtubule cytoskeleton organization;brain development;microtubule binding;microtubule;calcium ion binding;hematopoietic progenitor cell differentiation;
FGF10	fibroblast growth factor 10	Chr5:44303544-44389706	ENSMUSG00000021732	Chr13:118806327-118928651	331.758	0.394753	1.31472	0.000765084	0.0246809	up	positive regulation of hair follicle cell proliferation;tear secretion;secretion by lung epithelial cell involved in lung growth;fibroblast growth factor receptor signaling pathway involved in mammary gland specification;bud outgrowth involved in lung branching;lung saccule development;lung epithelium development;radial glial cell differentiation;positive regulation of keratinocyte migration;posi…
CAP2	cyclase associated actin cytoskeleton regulatory protein 2	Chr6:17393216-17557792	ENSMUSG00000021373	Chr13:46655324-46803757	5251.02	0.215186	1.16085	0.000767951	0.0247209	up	activation of adenylate cyclase activity;establishment or maintenance of cell polarity;protein binding;cytoskeleton organization;signal transduction;actin binding;plasma membrane;axon guidance;neuronal postsynaptic density;cell morphogenesis;
BTBD1	BTB domain containing 1	Chr15:83016422-83067354	ENSMUSG00000025103	Chr7:81441822-81479179	3453.89	0.1311	1.09513	0.000787675	0.0253022	up	regulation of protein binding;protein complex;cytoplasmic mRNA processing body;protein binding;protein ubiquitination;
KPNA1	karyopherin subunit alpha 1	Chr3:122421949-122514945	ENSMUSG00000022905	Chr16:35799120-35857501	3786.21	0.184747	1.13662	0.000801637	0.0256964	up	binding;regulation of DNA recombination;positive regulation of protein import into nucleus;cellular component disassembly involved in execution phase of apoptosis;dendrite;apoptotic DNA fragmentation;protein import into nucleus;modulation by virus of host process;modulation by virus of host morphology or physiology;nuclear localization sequence binding;NLS-bearing protein import into nucleus;intr…
WAC	WW domain containing adaptor with coiled-coil	Chr10:28532493-28623112	ENSMUSG00000024283	Chr18:7868832-7929028	3008.39	0.278305	1.21277	0.000818192	0.0261168	up	histone H2B conserved C-terminal lysine ubiquitination;G1 DNA damage checkpoint;RNA polymerase II core binding;histone monoubiquitination;negative regulation of proteasomal ubiquitin-dependent protein catabolic process;positive regulation of macroautophagy;nuclear speck;protein binding;positive regulation of transcription, DNA-templated;cellular response to DNA damage stimulus;chromatin binding;t…
PRICKLE2	prickle planar cell polarity protein 2	Chr3:64093867-64445476	ENSMUSG00000030020	Chr6:92347889-92683136	7782.91	0.297379	1.22891	0.000826367	0.0262111	up	nuclear membrane;zinc ion binding;cytoplasm;
UBE2B	ubiquitin conjugating enzyme E2 B	Chr5:134371179-134391992	ENSMUSG00000020390	Chr11:51876324-51891589	3226.48	0.209887	1.1566	0.000827766	0.0262111	up	DNA damage response, detection of DNA damage;histone H2A ubiquitination;response to drug;HULC complex;negative regulation of cAMP-mediated signaling;replication fork;protein K11-linked ubiquitination;protein K48-linked ubiquitination;protein monoubiquitination;protein K63-linked ubiquitination;nuclear chromatin;response to UV;protein stabilization;protein autoubiquitination;proteasome-mediated ub…
LGALS3BP	galectin 3 binding protein	Chr17:78971238-78980109	ENSMUSG00000033880	Chr11:118283577-118292918	406.078	-0.66444	-1.58495	0.000829083	0.0262111	down	receptor-mediated endocytosis;scavenger receptor activity;membrane;cellular defense response;extracellular exosome;blood microparticle;protein binding;extracellular matrix;cell adhesion;proteinaceous extracellular matrix;signal transduction;extracellular space;
GREM1	gremlin 1, DAN family BMP antagonist	ChrCHR_HSCHR15_6_CTG8:32248714-32275847	ENSMUSG00000074934	Chr2:113576509-113588991	159.91	0.558167	1.4724	0.000830939	0.0262111	up	positive regulation of receptor activity;negative regulation of bone mineralization involved in bone maturation;negative regulation of bone trabecula formation;positive regulation of peptidyl-tyrosine autophosphorylation;negative regulation of osteoclast proliferation;negative regulation of monocyte chemotaxis;limb development;determination of dorsal identity;negative regulation of bone remodelin…
SORT1	sortilin 1	Chr1:109309568-109397951	ENSMUSG00000068747	Chr3:108191398-108268827	17061.5	0.186979	1.13838	0.000831321	0.0262111	up	neurotensin receptor activity, non-G-protein coupled;endosome transport via multivesicular body sorting pathway;nerve growth factor signaling pathway;plasma membrane to endosome transport;myotube differentiation;nerve growth factor binding;nerve growth factor receptor activity;negative regulation of lipoprotein lipase activity;glucose import;vesicle organization;extrinsic apoptotic signaling path…
MPDZ	multiple PDZ domain crumbs cell polarity complex component	Chr9:13105704-13279590	ENSMUSG00000028402	Chr4:81196737-81361052	2234.63	0.302339	1.23314	0.000831495	0.0262111	up	apicolateral plasma membrane;dendrite;apical plasma membrane;postsynaptic density;viral process;protein binding;postsynaptic membrane;bicellular tight junction;protein C-terminus binding;cytoplasm;cytoplasmic vesicle;cell adhesion;Schmidt-Lanterman incisure;myelination;
PITPNM1	phosphatidylinositol transfer protein membrane associated 1	Chr11:67491768-67506263	ENSMUSG00000024851	Chr19:4149998-4163965	4645.87	-0.216414	-1.16184	0.000841347	0.0264667	down	phosphatidylinositol transporter activity;lipid particle;cleavage furrow;phospholipid transport;phototransduction;Golgi cisterna membrane;protein binding;endoplasmic reticulum membrane;midbody;brain development;transport;protein transport;intracellular;membrane;metal ion binding;lipid metabolic process;cytoplasm;
PDGFRB	platelet derived growth factor receptor beta	Chr5:150113837-150155872	ENSMUSG00000024620	Chr18:61178222-61218133	689.067	-0.271389	-1.20697	0.000844167	0.0265006	down	metanephric glomerular mesangial cell proliferation involved in metanephros development;smooth muscle cell chemotaxis;retina vasculature development in camera-type eye;cell migration involved in coronary angiogenesis;positive regulation of cell proliferation by VEGF-activated platelet derived growth factor receptor signaling pathway;cellular response to platelet-derived growth factor stimulus;cel…
JUN	Jun proto-oncogene, AP-1 transcription factor subunit	Chr1:58780788-58784327	ENSMUSG00000052684	Chr4:94937271-94940459	2409.15	0.271521	1.20708	0.000860637	0.0269064	up	negative regulation of transcription from RNA polymerase II promoter in response to endoplasmic reticulum stress;negative regulation by host of viral transcription;nuclear euchromatin;SMAD protein import into nucleus;response to cytokine;response to drug;positive regulation of DNA-templated transcription, initiation;transcriptional activator activity, RNA polymerase II transcription factor bindin…
PCDHGB2	protocadherin gamma subfamily B, 2	Chr5:141360042-141512979	ENSMUSG00000102748	Chr18:37822881-37974926	321.758	0.387329	1.30797	0.000870045	0.0271252	up	cell adhesion;homophilic cell adhesion via plasma membrane adhesion molecules;membrane;plasma membrane;integral component of membrane;calcium ion binding;protein binding;
KIF13A	kinesin family member 13A	Chr6:17759183-17987623	ENSMUSG00000021375	Chr13:46902563-47083343	947.376	-0.318778	-1.24727	0.000872381	0.0271252	down	cargo loading into vesicle;plus-end-directed vesicle transport along microtubule;melanosome organization;trans-Golgi network membrane;Golgi to plasma membrane protein transport;cytoskeleton-dependent intracellular transport;endosome membrane;endosome to lysosome transport;protein binding;cytokinesis;kinesin complex;midbody;intracellular protein transport;microtubule binding;microtubule;centrosome…
ITGA3	integrin subunit alpha 3	Chr17:50055968-50090481	ENSMUSG00000001507	Chr11:94935300-94967627	502.724	-0.385685	-1.30648	0.000874237	0.0271252	down	integrin-mediated signaling pathway;cell adhesion;integral component of membrane;renal filtration;regulation of BMP signaling pathway;invadopodium membrane;integrin alpha3-beta1 complex;skin development;filopodium membrane;lung development;positive regulation of establishment of protein localization to plasma membrane;regulation of transforming growth factor beta receptor signaling pathway;mesode…
TMEM65	transmembrane protein 65	Chr8:124306189-124372692	ENSMUSG00000062373	Chr15:58654118-58695487	1802.08	-0.192885	-1.14305	0.000874778	0.0271252	down	cardiac ventricle development;regulation of cardiac conduction;intercalated disc;plasma membrane;integral component of membrane;protein binding;mitochondrion;
SLC16A12	solute carrier family 16 member 12	Chr10:89430299-89556641	ENSMUSG00000009378	Chr19:34645803-34724689	145.618	-0.744278	-1.67514	0.00089006	0.0274878	down	transmembrane transport;integral component of membrane;
ATP6V1C1	ATPase H+ transporting V1 subunit C1	Chr8:103021063-103073051	ENSMUSG00000022295	Chr15:38662177-38692690	5562.37	0.154116	1.11274	0.000890088	0.0274878	up	hydrogen ion transmembrane transporter activity;proton-transporting V-type ATPase, V1 domain;ATP hydrolysis coupled proton transport;proton-transporting two-sector ATPase complex;phagosome maturation;transferrin transport;lysosomal membrane;insulin receptor signaling pathway;extracellular exosome;protein binding;cellular iron ion homeostasis;proton transport;cytosol;ion transmembrane transport;pr…
ACACB	acetyl-CoA carboxylase beta	Chr12:109116595-109268226	ENSMUSG00000042010	Chr5:114284596-114388822	222.711	-0.668435	-1.58935	0.000896079	0.0276105	down	malonyl-CoA biosynthetic process;positive regulation of cellular metabolic process;carnitine shuttle;biotin metabolic process;water-soluble vitamin metabolic process;vitamin metabolic process;acetyl-CoA metabolic process;energy reserve metabolic process;protein homotetramerization;acetyl-CoA carboxylase activity;endomembrane system;small molecule metabolic process;cellular lipid metabolic process…
CD52	CD52 molecule	Chr1:26317957-26320523	ENSMUSG00000000682	Chr4:133809759-133822393	22.6495	-1.19508	-2.28958	0.000897697	0.0276105	down	respiratory burst;positive regulation of cytosolic calcium ion concentration;integral component of plasma membrane;cytosol;anchored component of membrane;membrane;
SLC27A1	solute carrier family 27 member 1	Chr19:17468769-17506168	ENSMUSG00000031808	Chr8:72021526-72039946	2115.35	-0.227675	-1.17095	0.000903451	0.0277314	down	very long-chain fatty acid-CoA ligase activity;fatty acid transport;fatty acid transporter activity;long-chain fatty acid-CoA ligase activity;long-chain fatty acid metabolic process;catalytic activity;metabolic process;integral component of membrane;negative regulation of phospholipid biosynthetic process;phosphatidylethanolamine biosynthetic process;long-chain fatty acid transport;phosphatidylch…
BIRC6	baculoviral IAP repeat containing 6	Chr2:32357028-32618899	ENSMUSG00000024073	Chr17:74835290-75010351	3831.27	-0.264539	-1.20125	0.000908373	0.0277823	down	regulation of cytokinesis;cell division;protein binding;negative regulation of extrinsic apoptotic signaling pathway;regulation of cell proliferation;endosome;mitotic nuclear division;trans-Golgi network;midbody;ligase activity;spindle pole;negative regulation of apoptotic process;negative regulation of endopeptidase activity;cysteine-type endopeptidase inhibitor activity;protein ubiquitination;u…
BCAM	basal cell adhesion molecule (Lutheran blood group)	Chr19:44809059-44821420	ENSMUSG00000002980	Chr7:19490056-19504941	435.616	-0.438978	-1.35564	0.00090961	0.0277823	down	protein binding;integral component of membrane;extracellular exosome;external side of plasma membrane;laminin receptor activity;laminin binding;integral component of plasma membrane;cell-matrix adhesion;transmembrane signaling receptor activity;cell adhesion;signal transduction;protein C-terminus binding;plasma membrane;cell surface;
NAMPT	nicotinamide phosphoribosyltransferase	Chr7:106248285-106286326	ENSMUSG00000020572	Chr12:32869544-32903348	1799.48	0.189724	1.14055	0.000913398	0.0277823	up	nicotinamide phosphoribosyltransferase activity;nicotinamide metabolic process;water-soluble vitamin metabolic process;vitamin metabolic process;positive regulation of nitric-oxide synthase biosynthetic process;circadian rhythm;cell-cell signaling;small molecule metabolic process;extracellular exosome;protein binding;NAD metabolic process;cell junction;cytosol;circadian regulation of gene express…
MTG1	mitochondrial ribosome associated GTPase 1	Chr10:133394094-133421307	ENSMUSG00000039018	Chr7:139717477-139730699	357.525	0.283718	1.21733	0.000914118	0.0277823	up	mitochondrion;GTP binding;regulation of mitochondrial translation;regulation of respiratory system process;mitochondrial ribosome;ribosome biogenesis;mitochondrial matrix;mitochondrial inner membrane;GTPase activity;
SEZ6L	seizure related 6 homolog like	Chr22:26169474-26383597	ENSMUSG00000058153	Chr5:112567017-112725051	7410.94	0.256726	1.19476	0.000914527	0.0277823	up	endoplasmic reticulum membrane;integral component of membrane;endoplasmic reticulum;neuronal cell body;adult locomotory behavior;synapse maturation;cerebellar Purkinje cell layer development;regulation of protein kinase C signaling;
DNHD1	dynein heavy chain domain 1	Chr11:6497260-6593758	ENSMUSG00000030882	Chr7:105300034-105371006	213.951	-0.644432	-1.56312	0.000916081	0.0277823	down	extracellular exosome;dynein complex;microtubule-based movement;microtubule motor activity;metabolic process;
MOB4	MOB family member 4, phocein	Chr2:197515571-197553699	ENSMUSG00000025979	Chr1:55170390-55194058	1594.4	0.211914	1.15822	0.000920093	0.0278098	up	Golgi cisterna membrane;protein binding;perinuclear region of cytoplasm;Golgi apparatus;transport;metal ion binding;cytoplasm;cytosol;membrane;dendritic spine;kinase binding;neuronal cell body;
HNRNPL	heterogeneous nuclear ribonucleoprotein L	ChrCHR_HG26_PATCH:38836424-38852383	ENSMUSG00000015165	Chr7:28507966-28521691	4622.51	-0.160071	-1.11734	0.000922256	0.0278098	down	gene expression;extracellular exosome;poly(A) RNA binding;protein binding;RNA splicing;mRNA splicing, via spliceosome;RNA processing;intracellular ribonucleoprotein complex;transcription regulatory region DNA binding;membrane;RNA binding;mRNA processing;nucleoplasm;nucleic acid binding;nucleotide binding;cytoplasm;nucleus;pronucleus;viral nucleocapsid;RNA binding;mRNA processing;nucleic acid bind…
FBXO45	F-box protein 45	Chr3:196568611-196589059	ENSMUSG00000035764	Chr16:32048930-32065976	1784.6	0.19272	1.14292	0.000924813	0.0278098	up	protein binding;protein ubiquitination involved in ubiquitin-dependent protein catabolic process;proteasome-mediated ubiquitin-dependent protein catabolic process;presynaptic membrane;postsynaptic membrane;cell junction;cellular response to DNA damage stimulus;protein ubiquitination;synapse;postsynaptic density;cerebral cortex radially oriented cell migration;neuron migration;innervation;cerebral…
INHBA	inhibin subunit beta A	Chr7:41685114-41703108	ENSMUSG00000041324	Chr13:16186436-16206206	238.415	0.609464	1.52569	0.00092556	0.0278098	up	GABAergic neuron differentiation;type II activin receptor binding;positive regulation of ovulation;regulation of follicle-stimulating hormone secretion;activin A complex;progesterone secretion;striatal medium spiny neuron differentiation;odontogenesis;eyelid development in camera-type eye;negative regulation of follicle-stimulating hormone secretion;positive regulation of follicle-stimulating hor…
CSNK1A1	casein kinase 1 alpha 1	Chr5:149492197-149551552	ENSMUSG00000024576	Chr18:61688345-61723132	8656.79	0.196116	1.14561	0.00092614	0.0278098	up	regulation of GTP binding;peptidyl-serine phosphorylation;mRNA cleavage and polyadenylation specificity factor complex;Golgi organization;positive regulation of canonical Wnt signaling pathway;cell division;primary cilium;nuclear speck;protein binding;cell surface receptor signaling pathway;mitotic nuclear division;condensed chromosome kinetochore;cytosol;phagocytosis;Wnt signaling pathway;protei…
MVP	major vault protein	Chr16:29820394-29848039	ENSMUSG00000030681	Chr7:126586032-126613793	225.473	-0.461018	-1.37651	0.000935303	0.0280296	down	negative regulation of signaling;ERBB signaling pathway;negative regulation of protein autophosphorylation;negative regulation of protein tyrosine kinase activity;protein phosphatase binding;extracellular exosome;mRNA transport;protein kinase binding;protein binding;nuclear pore;perinuclear region of cytoplasm;intracellular ribonucleoprotein complex;cytoskeleton;protein transport;membrane;cytopla…
ZNF770	zinc finger protein 770	Chr15:34978341-34988287	ENSMUSG00000040321	Chr2:114023942-114031950	731.328	0.198691	1.14766	0.000959176	0.0286401	up	RNA polymerase II transcription factor activity, sequence-specific DNA binding;transcription, DNA-templated;metal ion binding;regulation of transcription from RNA polymerase II promoter;DNA binding;nucleus;transcription factor activity, sequence-specific DNA binding;regulation of transcription, DNA-templated;nucleic acid binding;
RXFP1	relaxin family peptide receptor 1	Chr4:158315311-158653372	ENSMUSG00000034009	Chr3:79548918-79645187	657.053	-1.02596	-2.03631	0.000959444	0.0286401	down	protein binding;G-protein coupled receptor activity;G-protein coupled receptor signaling pathway;integral component of membrane;plasma membrane;metal ion binding;adenylate cyclase-modulating G-protein coupled receptor signaling pathway;cell differentiation;extracellular matrix organization;hormone binding;lung connective tissue development;parturition;nipple morphogenesis;
LRRC38	leucine rich repeat containing 38	Chr1:13474977-13514048	ENSMUSG00000028584	Chr4:143076327-143097602	23.2097	-0.995675	-1.99401	0.000970891	0.0289249	down	protein binding;axonogenesis;ion transport;plasma membrane;integral component of membrane;
OSGEP	O-sialoglycoprotein endopeptidase	Chr14:20446411-20455105	ENSMUSG00000006289	Chr14:51143935-51162350	535.601	0.289885	1.22254	0.000989363	0.0294176	up	N(6)-L-threonylcarbamoyladenine synthase;tRNA threonylcarbamoyladenosine modification;gene expression;tRNA modification;tRNA processing;metal ion binding;cytoplasm;nucleus;
UCK2	uridine-cytidine kinase 2	Chr1:165827531-165911618	ENSMUSG00000026558	Chr1:167050452-167112889	831.446	0.268968	1.20495	0.00100261	0.0296951	up	CTP salvage;CMP salvage;uridine kinase activity;UMP salvage;nucleobase-containing small molecule metabolic process;pyrimidine nucleoside salvage;nucleoside kinase activity;pyrimidine nucleobase metabolic process;small molecule metabolic process;cellular_component;cytosol;phosphorylation;kinase activity;metabolic process;ATP binding;protein binding;
SCARA5	scavenger receptor class A member 5	Chr8:27869882-27992727	ENSMUSG00000022032	Chr14:65903852-66002275	37.1932	-1.65506	-3.14936	0.00100594	0.0297358	down	ferritin receptor activity;protein homotrimerization;regulation of blood coagulation;iron ion transmembrane transport;cellular iron ion homeostasis;regulation of gene expression;integral component of plasma membrane;receptor-mediated endocytosis;scavenger receptor activity;endocytosis;membrane;cell surface;protein binding;cellular response to heat;
MOAP1	modulator of apoptosis 1	ChrCHR_HSCHR14_7_CTG1:93182196-93184928	ENSMUSG00000096458	Chr12:102708489-102709920	307.13	0.347161	1.27205	0.00101301	0.0298694	up	protein insertion into mitochondrial membrane involved in apoptotic signaling pathway;extrinsic apoptotic signaling pathway in absence of ligand;intrinsic apoptotic signaling pathway in response to DNA damage;extrinsic apoptotic signaling pathway via death domain receptors;positive regulation of release of cytochrome c from mitochondria;apoptotic signaling pathway;protein binding;mitochondrial ou…
FOXM1	forkhead box M1	Chr12:2857681-2877155	ENSMUSG00000001517	Chr6:128339930-128353109	52.2862	0.819971	1.76537	0.0010174	0.0298694	up	positive regulation of double-strand break repair;regulation of Ras protein signal transduction;negative regulation of cell aging;negative regulation of stress-activated MAPK cascade;regulation of reactive oxygen species metabolic process;DNA damage response, signal transduction by p53 class mediator resulting in transcription of p21 class mediator;regulation of cell cycle arrest;anatomical struc…
CAV1	caveolin 1	Chr7:116524785-116561184	ENSMUSG00000007655	Chr6:17306334-17341451	386.695	-0.330134	-1.25713	0.00101991	0.0298694	down	regulation of entry of bacterium into host cell;regulation of inward rectifier potassium channel activity;negative regulation of peptidyl-tyrosine autophosphorylation;regulation of membrane repolarization during action potential;inward rectifier potassium channel inhibitor activity;regulation of peptidase activity;protein localization to plasma membrane raft;nitric oxide homeostasis;regulation of…
ATP11B	ATPase phospholipid transporting 11B (putative)	Chr3:182793500-182921635	ENSMUSG00000037400	Chr3:35808255-35910425	3169.04	-0.285839	-1.21912	0.00102031	0.0298694	down	aminophospholipid transport;phospholipid transport;recycling endosome membrane;recycling endosome;nuclear inner membrane;protein binding;ion transport;ion transmembrane transporter activity;early endosome;endoplasmic reticulum;Golgi apparatus;ion transmembrane transport;membrane;phospholipid translocation;phospholipid-translocating ATPase activity;magnesium ion binding;transmembrane transport;pla…
UTP23	UTP23, small subunit processome component	Chr8:116766503-116849463	ENSMUSG00000022313	Chr15:51740825-51748010	236.427	0.337628	1.26368	0.00102045	0.0298694	up	small ribosomal subunit rRNA binding;poly(A) RNA binding;protein binding;small-subunit processome;rRNA processing;nucleolus;
NMT1	N-myristoyltransferase 1	Chr17:45051610-45109016	ENSMUSG00000020936	Chr11:102919016-102959738	5806.34	0.213735	1.15969	0.00102492	0.0298694	up	N-terminal peptidyl-glycine N-myristoylation;positive regulation of protein insertion into mitochondrial membrane involved in apoptotic signaling pathway;regulation of rhodopsin mediated signaling pathway;rhodopsin mediated signaling pathway;intrinsic apoptotic signaling pathway;phototransduction, visible light;N-terminal protein myristoylation;glycylpeptide N-tetradecanoyltransferase activity;vi…
CABIN1	calcineurin binding protein 1	ChrCHR_HSCHR22_1_CTG7:24065455-24065991	ENSMUSG00000020196	Chr10:75481946-75600175	2355.07	-0.21575	-1.16131	0.00102511	0.0298694	down	protein binding;DNA replication-independent nucleosome assembly;aggresome;protein phosphatase inhibitor activity;nucleosome binding;cell surface receptor signaling pathway;negative regulation of catalytic activity;chromatin modification;nucleoplasm;cytoplasm;nucleus;negative regulation of cell death;protein domain specific binding;response to activity;protein phosphatase 2B binding;
SNN	stannin	Chr16:11668414-11679159	ENSMUSG00000037972	Chr16:10878809-10892849	4989.75	0.21741	1.16264	0.00102619	0.0298694	up	response to abiotic stimulus;response to stress;mitochondrial outer membrane;integral component of membrane;
UGCG	UDP-glucose ceramide glucosyltransferase	Chr9:111896766-111935369	ENSMUSG00000028381	Chr4:59189257-59222833	2100.96	0.17491	1.12889	0.00102957	0.0298694	up	ceramide glucosyltransferase activity;glucosylceramide biosynthetic process;glycosphingolipid metabolic process;glycosphingolipid biosynthetic process;positive regulation of protein targeting to mitochondrion;small molecule metabolic process;sphingolipid metabolic process;epidermis development;Golgi membrane;transferase activity, transferring glycosyl groups;membrane;integral component of membran…
UBE2W	ubiquitin conjugating enzyme E2 W	Chr8:73780097-73878910	ENSMUSG00000025939	Chr1:16611014-16689713	1508.54	0.205782	1.15331	0.00103012	0.0298694	up	cellular response to misfolded protein;protein K11-linked ubiquitination;protein monoubiquitination;misfolded or incompletely synthesized protein catabolic process;proteasome-mediated ubiquitin-dependent protein catabolic process;ubiquitin protein ligase activity;protein binding;DNA repair;ubiquitin protein ligase binding;ubiquitin-protein transferase activity;cytoplasm;nucleus;ATP binding;integr…
CADM4	cell adhesion molecule 4	Chr19:43622368-43639839	ENSMUSG00000054793	Chr7:24181448-24203964	3284.88	-0.200489	-1.14909	0.00103716	0.0300163	down	cell adhesion molecule binding;cell recognition;heterophilic cell-cell adhesion via plasma membrane cell adhesion molecules;protein homodimerization activity;extracellular exosome;protein binding;cell-cell adherens junction;integral component of plasma membrane;receptor activity;receptor binding;homophilic cell adhesion via plasma membrane adhesion molecules;
CDR2	cerebellar degeneration related protein 2	Chr16:22345936-22437165	ENSMUSG00000030878	Chr7:120556259-120581535	307.778	-0.780593	-1.71784	0.00104049	0.0300556	down	molecular_function;protein binding;cytoplasm;
PPID	peptidylprolyl isomerase D	Chr4:158709134-158723396	ENSMUSG00000027804	Chr3:79498649-79510957	2203.18	0.192039	1.14238	0.00104471	0.0301201	up	cellular response to UV-A;viral release from host cell;cyclosporin A binding;Hsp70 protein binding;chaperone-mediated protein folding;positive regulation of viral genome replication;positive regulation of protein secretion;Hsp90 protein binding;estrogen receptor binding;lipid particle organization;protein complex assembly;protein binding;positive regulation of apoptotic process;transcription fact…
CHKB	choline kinase beta	Chr22:50578949-50601455	ENSMUSG00000022617	Chr15:89310563-89314111	662.724	-0.243922	-1.18421	0.00104742	0.0301412	down	CDP-choline pathway;ethanolamine kinase activity;choline kinase activity;phosphatidylethanolamine biosynthetic process;phosphatidylcholine biosynthetic process;glycerophospholipid biosynthetic process;small molecule metabolic process;phospholipid metabolic process;cytosol;phosphorylation;ATP binding;
SLC25A46	solute carrier family 25 member 46	Chr5:110738136-110765161	ENSMUSG00000024259	Chr18:31689164-31742964	2631.88	0.159358	1.11679	0.00104944	0.0301421	up	transport;integral component of membrane;mitochondrial membrane fusion;mitochondrial membrane fission;biological_process;cellular_component;molecular_function;protein binding;mitochondrial outer membrane;mitochondrial inner membrane;mitochondrion;
CPQ	carboxypeptidase Q	Chr8:96645227-97149654	ENSMUSG00000039007	Chr15:33083275-33594698	335.569	-0.466438	-1.38169	0.00106344	0.0304562	down	metallodipeptidase activity;tissue regeneration;peptide catabolic process;protein homodimerization activity;extracellular exosome;thyroid hormone generation;carboxypeptidase activity;endoplasmic reticulum;Golgi apparatus;proteolysis;lysosome;metal ion binding;extracellular space;cytoplasm;
DPP6	dipeptidyl peptidase like 6	Chr7:153887097-154894285	ENSMUSG00000061576	Chr5:27022201-27932503	8447.16	0.183858	1.13592	0.00106453	0.0304562	up	serine-type peptidase activity;proteolysis;integral component of membrane;regulation of potassium ion transmembrane transport;protein localization to plasma membrane;potassium channel regulator activity;extracellular exosome;voltage-gated potassium channel complex;plasma membrane;protein binding;cell surface;positive regulation of potassium ion transport;neuronal cell body;
ATP13A1	ATPase 13A1	Chr19:19645198-19663693	ENSMUSG00000031862	Chr8:70243813-70260399	1401.19	-0.171339	-1.1261	0.00106831	0.0304562	down	cation-transporting ATPase activity;biological_process;molecular_function;cellular calcium ion homeostasis;cation transport;integral component of plasma membrane;endoplasmic reticulum membrane;ion transmembrane transport;cation transmembrane transport;membrane;intracellular membrane-bounded organelle;ATPase activity;transmembrane transport;metabolic process;metal ion binding;nucleotide binding;in…
ARHGAP39	Rho GTPase activating protein 39	Chr8:144529179-144605816	ENSMUSG00000033697	Chr15:76608185-76702370	3629.44	0.233043	1.17531	0.00106839	0.0304562	up	protein binding;regulation of small GTPase mediated signal transduction;cytosol;signal transduction;cytoskeleton;small GTPase mediated signal transduction;axon guidance;nucleus;
OSBPL6	oxysterol binding protein like 6	Chr2:178194481-178402891	ENSMUSG00000042359	Chr2:76236852-76430991	2404.6	0.270916	1.20657	0.00109226	0.0310782	up	perinuclear endoplasmic reticulum;protein binding;lipid binding;cytosol;plasma membrane;nuclear membrane;lipid transport;
NACAD	NAC alpha domain containing	Chr7:45080438-45088914	ENSMUSG00000041073	Chr11:6547823-6556053	990.932	-0.244381	-1.18458	0.00109509	0.0311006	down	protein transport;cytoplasm;nucleus;
CACNA2D1	calcium voltage-gated channel auxiliary subunit alpha2delta 1	Chr7:81946444-82443798	ENSMUSG00000040118	Chr5:16139689-16579509	5935.87	0.197616	1.1468	0.00110026	0.0311801	up	L-type voltage-gated calcium channel complex;regulation of calcium ion transport;extracellular exosome;calcium ion transport;regulation of ion transmembrane transport;calcium ion transmembrane transport;voltage-gated calcium channel complex;voltage-gated calcium channel activity;metal ion binding;protein binding;T-tubule;sarcoplasmic reticulum;
LAMA5	laminin subunit alpha 5	Chr20:62307955-62367312	ENSMUSG00000015647	Chr2:179818166-179867652	561.621	-0.644651	-1.56336	0.001102	0.0311801	down	laminin-11 complex;laminin-10 complex;cell recognition;integrin binding;basal lamina;focal adhesion assembly;endothelial cell differentiation;extracellular matrix organization;basement membrane;extracellular matrix disassembly;extracellular exosome;embryo development;cell proliferation;protein binding;cell migration;regulation of embryonic development;regulation of cell adhesion;integrin-mediated…
SLMAP	sarcolemma associated protein	Chr3:57755450-57929168	ENSMUSG00000021870	Chr14:26134323-26256086	2862.31	0.188687	1.13973	0.00110618	0.0312404	up	smooth endoplasmic reticulum;muscle contraction;sarcolemma;prefoldin complex;protein binding;integral component of plasma membrane;unfolded protein binding;protein folding;microtubule organizing center;integral component of membrane;
EIF4E	eukaryotic translation initiation factor 4E	Chr4:98871684-98930637	ENSMUSG00000028156	Chr3:138231940-138265457	2698.35	0.278618	1.21303	0.0011108	0.0313125	up	eukaryotic translation initiation factor 4F complex;positive regulation of mitotic cell cycle;cytoplasmic stress granule;RISC complex;repressing transcription factor binding;eukaryotic initiation factor 4G binding;G1/S transition of mitotic cell cycle;mRNA export from nucleus;enzyme binding;RNA cap binding;regulation of translation;mRNA cap binding complex;nuclear-transcribed mRNA catabolic proce…
PLA2G2F	phospholipase A2 group IIF	Chr1:20139326-20150386	ENSMUSG00000028749	Chr4:138477844-138484937	70.7724	0.867656	1.8247	0.00111862	0.0313791	up	phosphatidylethanolamine acyl-chain remodeling;phosphatidylcholine acyl-chain remodeling;phosphatidylserine acyl-chain remodeling;phosphatidylinositol acyl-chain remodeling;phosphatidylglycerol acyl-chain remodeling;phosphatidic acid biosynthetic process;glycerophospholipid biosynthetic process;small molecule metabolic process;biological_process;phospholipase A2 activity;phospholipid metabolic pr…
PHOSPHO2	phosphatase, orphan 2	Chr2:169694454-169701708	ENSMUSG00000027088	Chr2:69619967-69630349	640.104	0.233538	1.17571	0.00111936	0.0313791	up	pyridoxal phosphatase activity;protein binding;phosphatase activity;dephosphorylation;metabolic process;metal ion binding;
MSX1	msh homeobox 1	Chr4:4859666-4863936	ENSMUSG00000048450	Chr5:37977829-37981927	267.341	-1.11206	-2.16154	0.00113434	0.0317158	down	embryonic nail plate morphogenesis;positive regulation of intrinsic apoptotic signaling pathway by p53 class mediator;positive regulation of DNA damage response, signal transduction by p53 class mediator;p53 binding;protein localization to nucleus;face morphogenesis;protein stabilization;negative regulation of cell growth;odontogenesis of dentin-containing tooth;sequence-specific DNA binding;cell…
NDRG1	N-myc downstream regulated 1	Chr8:133237171-133302022	ENSMUSG00000005125	Chr15:66801167-66841489	2510.31	-0.282414	-1.21623	0.00113554	0.0317158	down	positive regulation of spindle checkpoint;cellular response to hypoxia;DNA damage response, signal transduction by p53 class mediator;gamma-tubulin binding;response to metal ion;recycling endosome membrane;extracellular exosome;protein binding;cell-cell adherens junction;Rab GTPase binding;cadherin binding;microtubule cytoskeleton;perinuclear region of cytoplasm;cytosol;microtubule binding;microt…
HLA-DQB1	major histocompatibility complex, class II, DQ beta 1	Chr6:32659467-32668383	ENSMUSG00000073421	Chr17:34476663-34488393	38.8895	-1.24551	-2.37102	0.00114417	0.0318983	down	antigen processing and presentation;MHC class II protein complex;antigen processing and presentation of peptide or polysaccharide antigen via MHC class II;membrane;immune response;integral component of membrane;protein binding;humoral immune response mediated by circulating immunoglobulin;immunoglobulin production involved in immunoglobulin mediated immune response;MHC class II receptor activity;…
TMEM263	transmembrane protein 263	Chr12:106955719-106978778	ENSMUSG00000060935	Chr10:84938491-84956482	709.205	0.196743	1.14611	0.00115254	0.0320728	up	integral component of membrane;
SMIM13	small integral membrane protein 13	Chr6:11094033-11138733	ENSMUSG00000091264	Chr13:41403320-41430053	5842.47	0.127992	1.09277	0.0011577	0.0321546	up	integral component of membrane;
LYNX1	Ly6/neurotoxin 1	Chr8:142764334-142778224	ENSMUSG00000022594	Chr15:74619701-74624895	10956.2	0.198885	1.14781	0.00116129	0.0321546	up	dendrite;extracellular exosome;anchored component of membrane;plasma membrane;protein binding;membrane;ion channel inhibitor activity;negative regulation of receptor activity;acetylcholine receptor inhibitor activity;
RPL9	ribosomal protein L9	Chr4:39454124-39458948	ENSMUSG00000047215	Chr5:65545707-65548787	4602.48	-0.343142	-1.26852	0.00116183	0.0321546	down	cytoplasmic translation;viral transcription;cytosolic large ribosomal subunit;viral life cycle;viral process;gene expression;cellular protein metabolic process;translational initiation;protein binding;nuclear-transcribed mRNA catabolic process, nonsense-mediated decay;focal adhesion;translational termination;SRP-dependent cotranslational protein targeting to membrane;cytosol;intracellular;membran…
CDK17	cyclin dependent kinase 17	Chr12:96278261-96400560	ENSMUSG00000020015	Chr10:92996737-93102933	4507.45	0.215049	1.16074	0.00117059	0.0323038	up	cyclin-dependent protein serine/threonine kinase activity;protein binding;regulation of cell cycle;protein phosphorylation;ATP binding;protein kinase activity;
COL4A3	collagen type IV alpha 3 chain	Chr2:227164565-227314792	ENSMUSG00000079465	Chr1:82564642-82699780	60.1776	-1.96405	-3.90155	0.00117147	0.0323038	down	endothelial cell apoptotic process;collagen type IV trimer;blood circulation;glomerular basement membrane development;integrin binding;endoplasmic reticulum lumen;metalloendopeptidase inhibitor activity;collagen catabolic process;extracellular matrix organization;basement membrane;negative regulation of angiogenesis;extracellular matrix disassembly;cell proliferation;protein binding;cell surface …
GSPT2	G1 to S phase transition 2	ChrX:51743431-51746232	ENSMUSG00000071723	ChrX:93679675-93686850	879.524	0.21462	1.1604	0.00117882	0.0324475	up	translation release factor complex;cytoplasmic translational termination;translation release factor activity;gene expression;cellular protein metabolic process;poly(A) RNA binding;protein binding;nuclear-transcribed mRNA catabolic process, nonsense-mediated decay;translational termination;cytosol;cell cycle;GTPase activity;GTP binding;translation;
PCDH20	protocadherin 20	Chr13:61409685-61415522	ENSMUSG00000050505	Chr14:88702179-88708832	3481.16	0.358226	1.28185	0.00118241	0.0324874	up	poly(A) RNA binding;cell adhesion;homophilic cell adhesion via plasma membrane adhesion molecules;membrane;plasma membrane;integral component of membrane;calcium ion binding;
UGT1A6	UDP glucuronosyltransferase family 1 member A6	Chr2:233691607-233773300	ENSMUSG00000054545	Chr1:88062531-88146719	83.8955	-0.618088	-1.53484	0.00119528	0.0327817	down	flavonoid biosynthetic process;negative regulation of cellular glucuronidation;negative regulation of glucuronosyltransferase activity;xenobiotic glucuronidation;flavonoid glucuronidation;cellular glucuronidation;negative regulation of fatty acid metabolic process;enzyme binding;protein homodimerization activity;small molecule metabolic process;extracellular exosome;xenobiotic metabolic process;g…
ATG12	autophagy related 12	Chr5:115828200-115841858	ENSMUSG00000032905	Chr18:46863211-46874647	1641.86	0.157924	1.11568	0.00120599	0.033016	up	Atg12-Atg5-Atg16 complex;Atg8 ligase activity;macromitophagy;macroautophagy;C-terminal protein lipidation;pre-autophagosomal structure membrane;nucleophagy;negative regulation of type I interferon production;mitophagy;autophagosome assembly;phagocytic vesicle membrane;innate immune response;protein binding;cytosol;cytoplasm;membrane;protein complex;autophagy;
SELENBP1	selenium binding protein 1	Chr1:151364302-151372733	ENSMUSG00000068874	Chr3:94840367-94852069	263.758	-0.290296	-1.22289	0.0012188	0.0332043	down	selenium binding;extracellular exosome;protein binding;cytosol;protein transport;membrane;nucleolus;extracellular space;
CYFIP2	cytoplasmic FMR1 interacting protein 2	Chr5:157266079-157395595	ENSMUSG00000020340	Chr11:46084677-46203686	24976.7	0.182253	1.13465	0.00121994	0.0332043	up	activation of cysteine-type endopeptidase activity;positive regulation of proteolysis;neuron projection;vascular endothelial growth factor receptor signaling pathway;extracellular exosome;innate immune response;Fc-gamma receptor signaling pathway involved in phagocytosis;protein binding;synapse;single organismal cell-cell adhesion;cell junction;perinuclear region of cytoplasm;cytosol;apoptotic pr…
ENO3	enolase 3	Chr17:4948092-4957131	ENSMUSG00000060600	Chr11:70548028-70553339	152.993	-0.563771	-1.47813	0.00122161	0.0332043	down	phosphopyruvate hydratase activity;phosphopyruvate hydratase complex;glycolytic process;magnesium ion binding;substantia nigra development;canonical glycolysis;glucose metabolic process;small molecule metabolic process;extracellular exosome;gluconeogenesis;cytosol;carbohydrate metabolic process;plasma membrane;extracellular space;cytoplasm;protein binding;protein homodimerization activity;protein…
PSME3	proteasome activator subunit 3	Chr17:42824385-42843758	ENSMUSG00000078652	Chr11:101207039-101214363	2628.3	0.151967	1.11108	0.0012331	0.0334566	up	proteasome activator complex;MDM2/MDM4 family protein binding;regulation of G1/S transition of mitotic cell cycle;p53 binding;regulation of proteasomal protein catabolic process;endopeptidase activator activity;positive regulation of endopeptidase activity;negative regulation of ubiquitin-protein ligase activity involved in mitotic cell cycle;G1/S transition of mitotic cell cycle;positive regulat…
ATP13A4	ATPase 13A4	Chr3:193402077-193593111	ENSMUSG00000038094	Chr16:29214671-29363682	374.347	-0.571345	-1.48591	0.00123656	0.0334907	down	cation-transporting ATPase activity;cellular calcium ion homeostasis;integral component of plasma membrane;ion transmembrane transport;cation transmembrane transport;intracellular membrane-bounded organelle;transmembrane transport;plasma membrane;metabolic process;metal ion binding;ATP binding;cation transport;ATPase activity;nucleotide binding;integral component of membrane;
TOMM70	translocase of outer mitochondrial membrane 70	null	ENSMUSG00000022752	Chr16:56942066-56977068	5529.25	0.176607	1.13022	0.00124238	0.0335111	up
ZDHHC2	zinc finger DHHC-type containing 2	Chr8:17156029-17224799	ENSMUSG00000039470	Chr8:40876856-40963309	1381.92	0.26863	1.20466	0.00124255	0.0335111	up	palmitoyltransferase activity;protein palmitoylation;cellular protein metabolic process;protein-cysteine S-palmitoyltransferase activity;endoplasmic reticulum;Golgi apparatus;plasma membrane;zinc ion binding;integral component of plasma membrane;recycling endosome membrane;metabolic process;integral component of membrane;
RGL2	ral guanine nucleotide dissociation stimulator like 2	ChrCHR_HSCHR6_MHC_MCF_CTG1:33461997-33469667	ENSMUSG00000041354	Chr17:34148517-34156661	1376.25	-0.242226	-1.18282	0.00124579	0.0335111	down	Ras guanyl-nucleotide exchange factor activity;cellular_component;protein binding;Ras protein signal transduction;guanyl-nucleotide exchange factor activity;positive regulation of GTPase activity;signal transduction;small GTPase mediated signal transduction;intracellular;Ras guanyl-nucleotide exchange factor activity;cellular_component;protein binding;Ras protein signal transduction;guanyl-nucleo…
MCM9	minichromosome maintenance 9 homologous recombination repair factor	Chr6:118813442-118935162	ENSMUSG00000058298	Chr10:53412411-53506535	158.464	-0.469941	-1.38505	0.00124613	0.0335111	down	MCM8-MCM9 complex;female gamete generation;double-strand break repair via homologous recombination;DNA replication;cellular response to DNA damage stimulus;helicase activity;DNA binding;nucleus;ATP binding;gamete generation;protein binding;
BMP7	bone morphogenetic protein 7	Chr20:57168748-57266629	ENSMUSG00000008999	Chr2:172709805-172782114	349.463	-0.744475	-1.67536	0.00125816	0.0336212	down	negative regulation of striated muscle cell apoptotic process;negative regulation of glomerular mesangial cell proliferation;regulation of pathway-restricted SMAD protein phosphorylation;BMP receptor binding;mesenchyme development;negative regulation of phosphorylation;monocyte aggregation;regulation of removal of superoxide radicals;positive regulation of heterotypic cell-cell adhesion;negative …
NCK2	NCK adaptor protein 2	Chr2:105744897-105894274	ENSMUSG00000066877	Chr1:43483739-43609675	996.116	0.301536	1.23246	0.00126069	0.0336212	up	negative regulation of endoplasmic reticulum stress-induced eIF2 alpha phosphorylation;positive regulation of T cell proliferation;regulation of epidermal growth factor-activated receptor activity;negative regulation of peptidyl-serine phosphorylation;SH3/SH2 adaptor activity;T cell activation;signal complex assembly;positive regulation of actin filament polymerization;vascular endothelial growth…
NLGN1	neuroligin 1	Chr3:173396284-174286644	ENSMUSG00000063887	Chr3:25480379-26386609	2120.94	0.238075	1.17942	0.00126355	0.0336212	up	positive regulation of synaptic vesicle exocytosis;neurexin clustering involved in presynaptic membrane assembly;terminal button organization;cytoskeletal matrix organization at active zone;synaptic vesicle targeting;receptor localization to synapse;postsynaptic density protein 95 clustering;synaptic vesicle clustering;neuronal signal transduction;neuronal postsynaptic density;positive regulation…
SLITRK5	SLIT and NTRK like family member 5	Chr13:87672615-87696272	ENSMUSG00000033214	Chr14:111912529-111920573	2094.11	0.248337	1.18784	0.00126364	0.0336212	up	receptor complex;protein binding;axonogenesis;integral component of membrane;synaptic transmission;positive regulation of synapse assembly;skin development;adult behavior;dendrite morphogenesis;cardiovascular system development;grooming behavior;striatum development;response to xenobiotic stimulus;
VTN	vitronectin	Chr17:28367276-28373091	ENSMUSG00000017344	Chr11:78389917-78393150	1478.82	-0.421601	-1.33941	0.00126453	0.0336212	down	alphav-beta3 integrin-vitronectin complex;smooth muscle cell-matrix adhesion;cell adhesion mediated by integrin;endodermal cell differentiation;positive regulation of vascular endothelial growth factor receptor signaling pathway;positive regulation of wound healing;negative regulation of blood coagulation;regulation of complement activation;positive regulation of smooth muscle cell migration;inte…
SRRT	serrate, RNA effector molecule	Chr7:100875111-100888664	ENSMUSG00000037364	Chr5:137293966-137305936	2981.51	-0.152906	-1.11181	0.00126949	0.0336212	down	primary miRNA processing;response to arsenic-containing substance;neuronal stem cell population maintenance;cell proliferation;poly(A) RNA binding;protein binding;regulation of transcription, DNA-templated;transcription, DNA-templated;nucleoplasm;nucleotide binding;DNA binding;cytoplasm;positive regulation of neurogenesis;
NFKBIA	NFKB inhibitor alpha	Chr14:35401511-35404749	ENSMUSG00000021025	Chr12:55536195-55539432	603.168	-0.558877	-1.47312	0.00127031	0.0336212	down	cellular response to cold;regulation of NF-kappaB import into nucleus;I-kappaB/NF-kappaB complex;positive regulation of cholesterol efflux;negative regulation of lipid storage;negative regulation of macrophage derived foam cell differentiation;cytoplasmic sequestering of NF-kappaB;positive regulation of cellular protein metabolic process;NF-kappaB binding;toll-like receptor 5 signaling pathway;ne…
FAM155A	family with sequence similarity 155 member A	Chr13:107163510-107866735	ENSMUSG00000079157	Chr8:9255902-9821161	2869.02	0.180569	1.13333	0.00127125	0.0336212	up	integral component of membrane;
SKIL	SKI like proto-oncogene	Chr3:170357678-170396835	ENSMUSG00000027660	Chr3:31149207-31176726	2258.78	0.302712	1.23346	0.00127373	0.0336212	up	SMAD binding;negative regulation of transforming growth factor beta receptor signaling pathway;negative regulation of transcription from RNA polymerase II promoter;protein homotrimerization;response to growth factor;protein heterotrimerization;response to antibiotic;skeletal muscle tissue development;positive regulation of axonogenesis;protein complex binding;PML body;transforming growth factor b…
ACSL3	acyl-CoA synthetase long chain family member 3	Chr2:222860934-222944639	ENSMUSG00000032883	Chr1:78635542-78685460	4684.57	0.256616	1.19467	0.00127453	0.0336212	up	positive regulation of phosphatidylcholine biosynthetic process;positive regulation of secretion;positive regulation of Golgi to plasma membrane protein transport;very-low-density lipoprotein particle assembly;long-chain fatty acid import;lipid particle;long-chain fatty acid-CoA ligase activity;long-chain fatty acid metabolic process;small molecule metabolic process;cellular lipid metabolic proce…
CACNB1	calcium voltage-gated channel auxiliary subunit beta 1	Chr17:39173456-39197703	ENSMUSG00000020882	Chr11:97892334-97913860	3246.35	0.160409	1.1176	0.00127457	0.0336212	up	regulation of voltage-gated calcium channel activity;neuromuscular junction development;high voltage-gated calcium channel activity;protein binding;synaptic transmission;calcium ion transmembrane transport;voltage-gated calcium channel complex;voltage-gated calcium channel activity;transport;axon guidance;protein kinase binding;protein domain specific binding;phosphoprotein binding;
F11R	F11 receptor	Chr1:160995211-161021348	ENSMUSG00000038235	Chr1:171265103-171292171	250.335	-0.369791	-1.29217	0.00128651	0.0337694	down	regulation of membrane permeability;establishment of endothelial intestinal barrier;intestinal absorption;cell junction assembly;virus receptor activity;establishment of protein localization to plasma membrane;PDZ domain binding;negative regulation of GTPase activity;viral entry into host cell;leukocyte migration;regulation of actin cytoskeleton reorganization;transforming growth factor beta rece…
ARF3	ADP ribosylation factor 3	Chr12:48935723-48957551	ENSMUSG00000051853	Chr15:98634515-98661095	29067.9	0.132823	1.09644	0.00128686	0.0337694	up	phosphatidylinositol biosynthetic process;small molecule metabolic process;extracellular exosome;phospholipid metabolic process;perinuclear region of cytoplasm;Golgi membrane;vesicle-mediated transport;GTPase activity;protein transport;small GTPase mediated signal transduction;intracellular;GTP binding;Golgi apparatus;
C1QL2	complement C1q like 2	Chr2:119156243-119158889	ENSMUSG00000036907	Chr1:120268312-120270903	1329.88	0.529657	1.44359	0.00129064	0.0338104	up	protein binding;collagen trimer;extracellular region;identical protein binding;protein oligomerization;
GTF2H1	general transcription factor IIH subunit 1	Chr11:18322295-18367044	ENSMUSG00000006599	Chr7:46445527-46473224	989.756	0.214414	1.16023	0.00129302	0.0338145	up	holo TFIIH complex;global genome nucleotide-excision repair;RNA polymerase II carboxy-terminal domain kinase activity;nucleotide-excision repair, DNA incision;transcription-coupled nucleotide-excision repair;termination of RNA polymerase I transcription;transcription elongation from RNA polymerase I promoter;transcription initiation from RNA polymerase I promoter;transcription from RNA polymerase…
TMEM59	transmembrane protein 59	Chr1:54026681-54053504	ENSMUSG00000028618	Chr4:107035596-107058193	3544.44	-0.236496	-1.17813	0.0012993	0.0339201	down	negative regulation of protein glycosylation in Golgi;Golgi cis cisterna;negative regulation of establishment of protein localization to plasma membrane;negative regulation of protein processing;Golgi medial cisterna;Golgi trans cisterna;positive regulation of autophagy;lysosomal membrane;late endosome;late endosome membrane;extracellular exosome;protein binding;autophagy;Golgi membrane;plasma me…
SREBF1	sterol regulatory element binding transcription factor 1	Chr17:17810399-17837002	ENSMUSG00000020538	Chr11:60089915-60113407	1300.27	-0.351232	-1.27565	0.00130165	0.0339234	down	protein dimerization activity;sterol response element binding;positive regulation of triglyceride biosynthetic process;ER to Golgi transport vesicle membrane;regulation of protein targeting to mitochondrion;regulation of mitophagy;nuclear envelope;regulation of protein stability;circadian rhythm;lipid biosynthetic process;cellular response to starvation;small molecule metabolic process;protein bi…
EFEMP2	EGF containing fibulin extracellular matrix protein 2	Chr11:65866441-65873592	ENSMUSG00000024909	Chr19:5523982-5532545	284.31	-0.440849	-1.3574	0.00132677	0.0344598	down	extracellular vesicle;extracellular matrix organization;basement membrane;extracellular exosome;protein binding;extracellular matrix structural constituent;extracellular region;calcium ion binding;
DNAJA2	DnaJ heat shock protein family (Hsp40) member A2	Chr16:46955362-46973788	ENSMUSG00000031701	Chr8:86264262-86281973	4241.14	0.196504	1.14592	0.00132959	0.0344741	up	protein refolding;chaperone binding;extracellular exosome;protein binding;response to heat;cytosol;positive regulation of cell proliferation;unfolded protein binding;heat shock protein binding;protein folding;membrane;metal ion binding;ATP binding;nucleus;glycoprotein binding;carbon tetrachloride metabolic process;
SPHKAP	SPHK1 interactor, AKAP domain containing	Chr2:227979950-228181645	ENSMUSG00000026163	Chr1:83231860-83385921	7680.05	0.301649	1.23255	0.00133295	0.0345022	up	protein kinase A binding;regulation of protein kinase A signaling;extracellular exosome;protein binding;mitochondrion;
OLFM2	olfactomedin 2	Chr19:9853718-9936552	ENSMUSG00000032172	Chr9:20578986-20657645	1174.71	-0.424692	-1.34229	0.00134872	0.034841	down	positive regulation of smooth muscle cell differentiation;AMPA glutamate receptor complex;protein secretion;protein binding;cell junction;extracellular region;cytoplasm;nucleus;visual perception;locomotory behavior;synaptic membrane;
UBE2E3	ubiquitin conjugating enzyme E2 E3	Chr2:180967248-181076585	ENSMUSG00000027011	Chr2:78698468-78751637	1460.57	0.172247	1.12681	0.00135367	0.034841	up	ATP binding;protein K11-linked ubiquitination;protein K48-linked ubiquitination;protein K63-linked ubiquitination;regulation of growth;protein binding;ubiquitin-protein transferase activity;cytoplasm;nucleus;ubiquitin conjugating enzyme activity;
RIN1	Ras and Rab interactor 1	Chr11:66330242-66336840	ENSMUSG00000024883	Chr19:5100509-5107099	2212.44	0.183727	1.13581	0.00135398	0.034841	up	protein binding;positive regulation of GTPase activity;GTPase activator activity;signal transduction;cytoskeleton;endocytosis;plasma membrane;cytoplasm;Ras GTPase binding;neuronal cell body;dendrite;memory;associative learning;negative regulation of synaptic plasticity;
STAU2	staufen double-stranded RNA binding protein 2	Chr8:73420369-73747708	ENSMUSG00000025920	Chr1:16298898-16590336	3532.36	0.158859	1.1164	0.0013567	0.034841	up	poly(A) RNA binding;protein binding;double-stranded RNA binding;endoplasmic reticulum;transport;microtubule;membrane;nucleolus;
NHSL1	NHS like 1	Chr6:138422043-138692571	ENSMUSG00000039835	Chr10:18194733-18409640	1308.74	0.177528	1.13094	0.0013575	0.034841	up
EMILIN1	elastin microfibril interfacer 1	Chr2:27078567-27086408	ENSMUSG00000029163	Chr5:31070746-31078621	92.2973	-0.666404	-1.58711	0.00136481	0.0349044	down	protein binding;collagen trimer;proteinaceous extracellular matrix;extracellular matrix;identical protein binding;extracellular matrix organization;positive regulation of cell-substrate adhesion;extracellular matrix constituent conferring elasticity;extracellular region;
RAB9B	RAB9B, member RAS oncogene family	ChrX:103822322-103832228	ENSMUSG00000043463	ChrX:135758896-135769504	984.524	0.251224	1.19022	0.00136602	0.0349044	up	phagocytic vesicle;GDP binding;phagocytic vesicle membrane;protein binding;retrograde transport, endosome to Golgi;nucleocytoplasmic transport;signal transduction;intracellular protein transport;GTPase activity;protein transport;small GTPase mediated signal transduction;intracellular;membrane;plasma membrane;GTP binding;
ZBTB18	zinc finger and BTB domain containing 18	Chr1:244048939-244057476	ENSMUSG00000063659	Chr1:177269917-177278330	14028.5	0.270211	1.20598	0.00136686	0.0349044	up	skeletal muscle tissue development;intercellular bridge;nuclear chromosome;protein binding;microtubule cytoskeleton;negative regulation of transcription, DNA-templated;negative regulation of transcription from RNA polymerase II promoter;sequence-specific DNA binding;transcription factor activity, sequence-specific DNA binding;transcription, DNA-templated;metal ion binding;nucleoplasm;DNA binding;…
COL14A1	collagen type XIV alpha 1 chain	Chr8:120059780-120372036	ENSMUSG00000022371	Chr15:55171146-55384199	52.7717	-0.829501	-1.77707	0.00138021	0.0351321	down	protein binding;collagen type XIV trimer;collagen fibril organization;endoplasmic reticulum lumen;collagen binding;collagen catabolic process;extracellular matrix organization;extracellular matrix disassembly;extracellular exosome;poly(A) RNA binding;single organismal cell-cell adhesion;protein binding, bridging;extracellular matrix;collagen trimer;extracellular matrix structural constituent;prot…
PTPN1	protein tyrosine phosphatase, non-receptor type 1	Chr20:50510321-50585241	ENSMUSG00000027540	Chr2:167773977-167821305	1490.75	0.263792	1.20063	0.00138301	0.0351396	up	positive regulation of receptor catabolic process;peptidyl-tyrosine dephosphorylation involved in inactivation of protein kinase activity;cytoplasmic side of endoplasmic reticulum membrane;regulation of hepatocyte growth factor receptor signaling pathway;regulation of intracellular protein transport;ephrin receptor binding;negative regulation of PERK-mediated unfolded protein response;activation …
SORL1	sortilin related receptor 1	Chr11:121452203-121633693	ENSMUSG00000049313	Chr9:41876016-42035593	9285.55	0.254045	1.19255	0.00139537	0.0353945	up	negative regulation of neurofibrillary tangle assembly;negative regulation of aspartic-type endopeptidase activity involved in amyloid precursor protein catabolic process;positive regulation of early endosome to recycling endosome transport;positive regulation of ER to Golgi vesicle-mediated transport;negative regulation of tau-protein kinase activity;positive regulation of choline O-acetyltransf…
MOV10	Mov10 RISC complex RNA helicase	Chr1:112673141-112700746	ENSMUSG00000002227	Chr3:104702152-104725879	295.32	-0.310865	-1.24045	0.00139841	0.0354124	down	mRNA cleavage involved in gene silencing by miRNA;neurotrophin TRK receptor signaling pathway;epidermal growth factor receptor signaling pathway;innate immune response;poly(A) RNA binding;cytoplasmic mRNA processing body;Fc-epsilon receptor signaling pathway;protein binding;fibroblast growth factor receptor signaling pathway;Notch signaling pathway;cytosol;phosphatidylinositol-mediated signaling;…
MEG3	maternally expressed 3	Chr14:100779410-100861031	ENSMUSG00000021268	Chr12:109506884-109538160	121804	-0.297313	-1.22885	0.00140285	0.0354658	down
CAMK2B	calcium/calmodulin dependent protein kinase II beta	Chr7:44217150-44334577	ENSMUSG00000057897	Chr11:5919644-6016362	33220	0.223249	1.16736	0.00140956	0.0355761	up	regulation of skeletal muscle adaptation;regulation of dendritic spine development;regulation of synapse structural plasticity;regulation of long-term neuronal synaptic plasticity;positive regulation of neuron projection development;regulation of cellular response to heat;positive regulation of dendritic spine morphogenesis;interferon-gamma-mediated signaling pathway;regulation of calcium ion tra…
PGPEP1	pyroglutamyl-peptidase I	Chr19:18340587-18369950	ENSMUSG00000056204	Chr8:71099085-71113038	461.158	0.667311	1.58811	0.0014171	0.0357071	up	pyroglutamyl-peptidase activity;cytosol;cysteine-type peptidase activity;proteolysis;
OTUD7A	OTU deubiquitinase 7A	Chr15:31475398-31870789	ENSMUSG00000033510	Chr7:63094499-63408776	1053.45	0.188082	1.13925	0.00143267	0.0360397	up	protein deubiquitination involved in ubiquitin-dependent protein catabolic process;protein K48-linked deubiquitination;K63-linked polyubiquitin binding;protein K11-linked deubiquitination;regulation of innate immune response;negative regulation of I-kappaB kinase/NF-kappaB signaling;protein K63-linked deubiquitination;regulation of inflammatory response;ubiquitin-specific protease activity;immune…
SRSF5	serine and arginine rich splicing factor 5	Chr14:69726900-69772005	ENSMUSG00000021134	Chr12:80992278-80997281	7398.95	-0.220831	-1.1654	0.00143971	0.0361569	down	termination of RNA polymerase II transcription;mRNA 3'-end processing;mRNA export from nucleus;gene expression;nuclear speck;poly(A) RNA binding;protein binding;mRNA splice site selection;RNA splicing;mRNA splicing, via spliceosome;transcription from RNA polymerase II promoter;nucleolus;mRNA processing;nucleoplasm;nucleic acid binding;nucleotide binding;cytoplasm;nucleus;response to wounding;RS d…
RNF152	ring finger protein 152	Chr18:61808063-61894247	ENSMUSG00000047496	Chr1:105204639-105284435	298.731	-0.52477	-1.4387	0.00147449	0.0369694	down	negative regulation of TORC1 signaling;small GTPase binding;protein K48-linked ubiquitination;protein K63-linked ubiquitination;positive regulation of autophagy;lysosomal membrane;integral component of organelle membrane;cellular response to amino acid starvation;ubiquitin protein ligase activity;protein binding;ligase activity;ubiquitin-protein transferase activity;apoptotic process;lysosome;zin…
CBR4	carbonyl reductase 4	Chr4:168863770-169010275	ENSMUSG00000031641	Chr8:61940768-61959728	369.532	0.457337	1.373	0.00148099	0.0370256	up	oxidoreductase activity;oxidation-reduction process;metabolic process;NADPH dehydrogenase (quinone) activity;NAD(P)H dehydrogenase (quinone) activity;NADPH binding;doxorubicin metabolic process;daunorubicin metabolic process;protein homotetramerization;protein binding;mitochondrial matrix;fatty acid biosynthetic process;quinone binding;mitochondrion;
CAMTA1	calmodulin binding transcription activator 1	Chr1:6785324-7769706	ENSMUSG00000014592	Chr4:151001779-151946333	9620.9	0.194059	1.14398	0.00148161	0.0370256	up	transcriptional activator activity, RNA polymerase II core promoter proximal region sequence-specific binding;protein binding;transcription from RNA polymerase II promoter;positive regulation of transcription from RNA polymerase II promoter;sequence-specific DNA binding;DNA binding;cytoplasm;nucleus;neuromuscular process controlling balance;
RECK	reversion inducing cysteine rich protein with kazal motifs	Chr9:36036433-36124451	ENSMUSG00000028476	Chr4:43875530-43944806	422.44	-0.407283	-1.32619	0.00149352	0.037262	down	negative regulation of cell migration;metalloendopeptidase inhibitor activity;extracellular matrix organization;endopeptidase inhibitor activity;protein binding;serine-type endopeptidase inhibitor activity;negative regulation of endopeptidase activity;anchored component of membrane;membrane;plasma membrane;embryo implantation;blood vessel maturation;embryonic forelimb morphogenesis;
SIRT3	sirtuin 3	Chr11:215458-236931	ENSMUSG00000025486	Chr7:140443579-140462222	1073.17	-0.234569	-1.17656	0.00150789	0.037549	down	peptidyl-lysine deacetylation;aerobic respiration;protein deacetylation;mitochondrion organization;hydrolase activity, acting on carbon-nitrogen (but not peptide) bonds, in linear amides;organelle organization;protein binding;mitochondrial matrix;NAD+ binding;NAD binding;mitochondrion;hydrolase activity;zinc ion binding;cytoplasm;membrane;mitochondrial inner membrane;NAD-dependent histone deacety…
DCTN5	dynactin subunit 5	Chr16:23641392-23677455	ENSMUSG00000030868	Chr7:121732264-121748267	1856.11	0.167041	1.12275	0.00150997	0.037549	up	antigen processing and presentation of exogenous peptide antigen via MHC class II;protein binding;condensed chromosome kinetochore;cytosol;centrosome;nuclear membrane;nucleoplasm;ventricular septum development;aorta development;coronary vasculature development;
SEC14L2	SEC14 like lipid binding 2	Chr22:30396857-30425317	ENSMUSG00000003585	Chr11:4047039-4073415	1520.3	0.229683	1.17258	0.00151562	0.0376279	up	regulation of cholesterol biosynthetic process;vitamin E binding;extracellular exosome;positive regulation of transcription, DNA-templated;phospholipid binding;transport;transporter activity;transcription, DNA-templated;integral component of membrane;cytoplasm;nucleus;intracellular;
MSI1	musashi RNA binding protein 1	Chr12:120341330-120369180	ENSMUSG00000054256	Chr5:115567658-115593757	813.061	-0.24416	-1.1844	0.0015363	0.0380792	down	poly(A) RNA binding;RNA binding;nucleic acid binding;nucleotide binding;nervous system development;cytoplasm;nucleus;single-stranded RNA binding;poly(U) RNA binding;polysome;
KRT9	keratin 9	Chr17:41565841-41572058	ENSMUSG00000051617	Chr11:100077607-100084072	202.394	0.438342	1.35505	0.0015481	0.0382122	up	skin development;intermediate filament organization;extracellular exosome;epidermis development;structural molecule activity;intermediate filament;membrane;structural constituent of cytoskeleton;extracellular space;nucleus;spermatogenesis;
RBM25	RNA binding motif protein 25	Chr14:73058436-73123898	ENSMUSG00000010608	Chr12:83678010-83729897	4290.69	-0.195584	-1.14519	0.00154896	0.0382122	down	spliceosomal complex;regulation of alternative mRNA splicing, via spliceosome;nuclear speck;poly(A) RNA binding;protein binding;mRNA binding;RNA splicing;regulation of apoptotic process;mRNA processing;nucleoplasm;nucleic acid binding;nucleotide binding;cytoplasm;
NDRG3	NDRG family member 3	Chr20:36651766-36746078	ENSMUSG00000027634	Chr2:156769265-156833976	12450.2	0.118511	1.08561	0.00154921	0.0382122	up	negative regulation of cell growth;extracellular exosome;molecular_function;spermatogenesis;cell differentiation;signal transduction;cytoplasm;
SLC1A1	solute carrier family 1 member 1	Chr9:4490444-4587469	ENSMUSG00000024935	Chr19:28812449-28891360	4447.3	0.206952	1.15425	0.00155313	0.0382197	up	cysteine transmembrane transport;cysteine transport;cysteine transmembrane transporter activity;D-aspartate import;L-glutamate import;L-glutamate transmembrane transport;glutamate secretion;L-glutamate transmembrane transporter activity;apical plasma membrane;extracellular exosome;protein binding;ion transport;synaptic transmission;integral component of plasma membrane;neurotransmitter secretion;…
ARL15	ADP ribosylation factor like GTPase 15	Chr5:53883945-54310582	ENSMUSG00000042348	Chr13:113931041-114293997	1517.82	0.439067	1.35573	0.00155455	0.0382197	up	extracellular exosome;biological_process;molecular_function;small GTPase mediated signal transduction;intracellular;GTP binding;Golgi apparatus;protein transport;
KLHDC2	kelch domain containing 2	Chr14:49767608-49786385	ENSMUSG00000020978	Chr12:69343455-69357461	2853.87	0.136242	1.09904	0.00155746	0.0382294	up	nuclear membrane;nucleus;protein binding;
CC2D1B	coiled-coil and C2 domain containing 1B	Chr1:52345723-52366193	ENSMUSG00000028582	Chr4:108477137-108491320	672.651	-0.324168	-1.25194	0.00156133	0.0382626	down	RNA polymerase II transcription factor activity, sequence-specific DNA binding;protein binding;negative regulation of transcription from RNA polymerase II promoter;intracellular membrane-bounded organelle;transcription, DNA-templated;nucleoplasm;nucleus;RNA polymerase II core promoter proximal region sequence-specific DNA binding;transcriptional repressor activity, RNA polymerase II core promoter…
GNPTAB	N-acetylglucosamine-1-phosphate transferase subunits alpha and beta	Chr12:101745497-101830938	ENSMUSG00000035311	Chr10:88214994-88283191	2202.06	0.186576	1.13806	0.00156842	0.0383745	up	N-glycan processing to lysosome;UDP-N-acetylglucosamine-lysosomal-enzyme N-acetylglucosaminephosphotransferase activity;carbohydrate phosphorylation;protein binding;lysosome organization;transferase activity, transferring phosphorus-containing groups;Golgi membrane;Golgi apparatus;transcription factor binding;integral component of membrane;nucleus;calcium ion binding;protein secretion;
RASGRP2	RAS guanyl releasing protein 2	Chr11:64726911-64745456	ENSMUSG00000032946	Chr19:6449370-6465246	408.004	-0.444685	-1.36102	0.0015745	0.0384612	down	ruffle membrane;cellular response to calcium ion;neuron projection;diacylglycerol binding;blood coagulation;Ras protein signal transduction;synapse;cell junction;lipid binding;guanyl-nucleotide exchange factor activity;regulation of cell growth;cytosol;platelet activation;positive regulation of GTPase activity;signal transduction;intracellular signal transduction;small GTPase mediated signal tran…
ARHGEF17	Rho guanine nucleotide exchange factor 17	Chr11:73308289-73369091	ENSMUSG00000032875	Chr7:100518959-100581314	7529.68	0.143576	1.10464	0.0015843	0.0386039	up	neurotrophin TRK receptor signaling pathway;apoptotic signaling pathway;protein binding;actin cytoskeleton organization;regulation of small GTPase mediated signal transduction;guanyl-nucleotide exchange factor activity;positive regulation of apoptotic process;cytosol;regulation of Rho protein signal transduction;Rho guanyl-nucleotide exchange factor activity;positive regulation of GTPase activity…
VCPIP1	valosin containing protein interacting protein 1	Chr8:66628487-66667217	ENSMUSG00000045210	Chr1:9788847-9818607	2249.34	0.216858	1.1622	0.00158542	0.0386039	up	protein K48-linked deubiquitination;protein K11-linked deubiquitination;Golgi stack;endoplasmic reticulum;ubiquitin-specific protease activity;protein ubiquitination;cytoplasm;Golgi organization;mitotic nuclear division;endoplasmic reticulum membrane fusion;Golgi reassembly;
GNB1	G protein subunit beta 1	Chr1:1785285-1891117	ENSMUSG00000029064	Chr4:155575818-155643726	13361.4	0.0941514	1.06744	0.00158876	0.0386234	up	adenylate cyclase-activating dopamine receptor signaling pathway;GTPase binding;photoreceptor disc membrane;cellular response to catecholamine stimulus;cellular response to prostaglandin E stimulus;regulation of rhodopsin mediated signaling pathway;rhodopsin mediated signaling pathway;extracellular vesicle;phototransduction, visible light;energy reserve metabolic process;cellular response to gluc…
PIAS2	protein inhibitor of activated STAT 2	Chr18:46803224-46920160	ENSMUSG00000025423	Chr18:77152904-77241496	1265.33	0.214549	1.16034	0.00159426	0.0386951	up	SUMO ligase activity;negative regulation of androgen receptor signaling pathway;androgen receptor binding;post-translational protein modification;negative regulation of sequence-specific DNA binding transcription factor activity;PML body;protein sumoylation;cellular protein metabolic process;nuclear speck;protein binding;positive regulation of transcription, DNA-templated;ligase activity;transcri…
EYA2	EYA transcriptional coactivator and phosphatase 2	Chr20:46894624-47188844	ENSMUSG00000017897	Chr2:165436952-165613647	82.1772	-0.805015	-1.74716	0.00160989	0.0388685	down	histone dephosphorylation;mesodermal cell fate specification;protein binding;DNA repair;multicellular organismal development;peptidyl-tyrosine dephosphorylation;protein tyrosine phosphatase activity;magnesium ion binding;regulation of transcription, DNA-templated;transcription, DNA-templated;double-strand break repair;nucleoplasm;cytoplasm;nucleus;protein dephosphorylation;mitochondrion;extrinsic…
UBE2H	ubiquitin conjugating enzyme E2 H	Chr7:129830732-129952949	ENSMUSG00000039159	Chr6:30211288-30304538	3121.29	0.149153	1.10892	0.00161111	0.0388685	up	protein K11-linked ubiquitination;protein K48-linked ubiquitination;ubiquitin protein ligase activity;protein binding;ubiquitin protein ligase binding;ubiquitin-protein transferase activity;ubiquitin-dependent protein catabolic process;cytoplasm;ATP binding;ubiquitin conjugating enzyme activity;proteasome-mediated ubiquitin-dependent protein catabolic process;ligase activity;metabolic process;
MGP	matrix Gla protein	Chr12:14881181-14885926	ENSMUSG00000030218	Chr6:136849433-136852821	539.883	-0.562219	-1.47654	0.00161163	0.0388685	down	structural constituent of bone;cartilage condensation;ossification;regulation of bone mineralization;extracellular exosome;protein binding;cell differentiation;extracellular matrix;extracellular matrix structural constituent;proteinaceous extracellular matrix;extracellular region;calcium ion binding;
OTUB2	OTU deubiquitinase, ubiquitin aldehyde binding 2	Chr14:94026329-94048930	ENSMUSG00000021203	Chr12:103354941-103372609	1028.83	0.350015	1.27457	0.00161865	0.0389062	up	NEDD8-specific protease activity;protein K48-linked deubiquitination;protein K11-linked deubiquitination;protein K63-linked deubiquitination;ubiquitin binding;protein binding;ubiquitin-specific protease activity;protein deubiquitination;hydrolase activity;nucleus;NEDD8-specific protease activity;protein K48-linked deubiquitination;protein K11-linked deubiquitination;protein K63-linked deubiquitin…
ZNF692	zinc finger protein 692	Chr1:248850006-248859144	ENSMUSG00000037243	Chr11:58197895-58205453	506.861	-0.283702	-1.21731	0.00161891	0.0389062	down	regulation of transcription, DNA-templated;transcription, DNA-templated;metal ion binding;DNA binding;nucleus;nucleic acid binding;
CTDSP1	CTD small phosphatase 1	Chr2:218398256-218405941	ENSMUSG00000026176	Chr1:74430668-74436444	784.046	-0.274325	-1.20943	0.00162088	0.0389062	down	CTD phosphatase activity;extracellular exosome;protein binding;protein dephosphorylation;phosphatase activity;metal ion binding;nucleoplasm;regulation of transcription from RNA polymerase II promoter;nucleus;negative regulation of G1/S transition of mitotic cell cycle;negative regulation of protein phosphorylation;negative regulation of neuron differentiation;negative regulation of neurogenesis;d…
ABLIM3	actin binding LIM protein family member 3	Chr5:149141483-149260542	ENSMUSG00000032735	Chr18:61932463-62044895	947.452	0.287737	1.22072	0.00162563	0.0389513	up	positive regulation of protein targeting to mitochondrion;stress fiber;lamellipodium assembly;lamellipodium;protein binding;cilium assembly;actin cytoskeleton organization;cytoskeleton organization;actin binding;transcription, DNA-templated;axon guidance;zinc ion binding;cytoplasm;positive regulation of transcription from RNA polymerase II promoter;
ABHD6	abhydrolase domain containing 6	Chr3:58237506-58295693	ENSMUSG00000025277	Chr14:14413010-14466871	1292.97	0.203703	1.15165	0.00163627	0.0390904	up	acylglycerol catabolic process;phospholipase activity;acylglycerol lipase activity;blood coagulation;extracellular exosome;platelet activation;plasma membrane;mitochondrion;integral component of membrane;phospholipid catabolic process;negative regulation of cell migration;long term synaptic depression;AMPA glutamate receptor complex;regulation of endocannabinoid signaling pathway;positive regulat…
RPS6	ribosomal protein S6	Chr9:19375715-19380254	ENSMUSG00000028495	Chr4:86772897-86775649	4332.1	-0.257386	-1.19531	0.00164171	0.0391588	down	ribosomal small subunit biogenesis;cell body;glucose homeostasis;viral transcription;cytoplasmic ribonucleoprotein granule;dendrite;TOR signaling;insulin receptor signaling pathway;viral life cycle;viral process;gene expression;cellular protein metabolic process;translational initiation;protein kinase binding;cytosolic small ribosomal subunit;poly(A) RNA binding;protein binding;nuclear-transcribe…
ERGIC1	endoplasmic reticulum-golgi intermediate compartment 1	Chr5:172834275-172952685	ENSMUSG00000001576	Chr17:26780463-26875908	2547.41	0.135318	1.09833	0.00165857	0.0394371	up	endoplasmic reticulum-Golgi intermediate compartment;endoplasmic reticulum-Golgi intermediate compartment membrane;protein binding;ER to Golgi vesicle-mediated transport;endoplasmic reticulum membrane;Golgi membrane;membrane;integral component of membrane;
DGKG	diacylglycerol kinase gamma	Chr3:186105668-186362237	ENSMUSG00000022861	Chr16:22287211-22475971	3437.05	0.389145	1.30962	0.00166207	0.0394586	up	blood coagulation;protein kinase C-activating G-protein coupled receptor signaling pathway;diacylglycerol kinase activity;platelet activation;signal transduction;phosphorylation;kinase activity;intracellular signal transduction;plasma membrane;cytoplasm;ATP binding;calcium ion binding;neuron development;intracellular;metal ion binding;
PJA2	praja ring finger ubiquitin ligase 2	Chr5:109334709-109409994	ENSMUSG00000024083	Chr17:64588000-64638911	17244.3	0.199325	1.14816	0.00167179	0.0396274	up	protein kinase A catalytic subunit binding;regulation of protein kinase A signaling;long-term memory;protein kinase A regulatory subunit binding;hippo signaling;intermediate filament cytoskeleton;postsynaptic density;ubiquitin protein ligase activity;protein binding;postsynaptic membrane;cell junction;endoplasmic reticulum membrane;ligase activity;Golgi membrane;protein ubiquitination;ubiquitin-p…
SFXN2	sideroflexin 2	Chr10:102714538-102743492	ENSMUSG00000025036	Chr19:46561804-46586505	257.362	-0.332417	-1.25912	0.00167659	0.0396486	down	ion transport;ion transmembrane transporter activity;ion transmembrane transport;membrane;transmembrane transport;iron ion homeostasis;integral component of membrane;mitochondrion;mitochondrial inner membrane;
COA5	cytochrome c oxidase assembly factor 5	Chr2:98599310-98608515	ENSMUSG00000026112	Chr1:37456165-37469184	2614.63	0.143734	1.10476	0.0016779	0.0396486	up	protein binding;mitochondrion;
EMB	embigin	Chr5:50396192-50443248	ENSMUSG00000021728	Chr13:117345072-117410951	747.3	-0.546935	-1.46098	0.00168345	0.0397179	down	plasma membrane lactate transport;protein binding;synapse;cell junction;integral component of plasma membrane;integral component of membrane;
KPNA3	karyopherin subunit alpha 3	Chr13:49699307-49792921	ENSMUSG00000021929	Chr14:61602660-61677323	2565.65	0.169751	1.12486	0.00168977	0.0397508	up	binding;viral penetration into host nucleus;viral entry into host cell;protein import into nucleus;modulation by virus of host process;modulation by virus of host morphology or physiology;nuclear localization sequence binding;NLS-bearing protein import into nucleus;viral life cycle;protein complex assembly;protein binding;nuclear pore;cytosol;protein transporter activity;cytokine-mediated signali…
GLIS2	GLIS family zinc finger 2	Chr16:4314761-4339597	ENSMUSG00000014303	Chr16:4412577-4442788	297.264	-0.267209	-1.20348	0.00169247	0.0397508	down	negative regulation of smoothened signaling pathway;transcriptional activator activity, RNA polymerase II core promoter proximal region sequence-specific binding;negative regulation of sequence-specific DNA binding transcription factor activity;nuclear speck;protein binding;positive regulation of transcription, DNA-templated;cell differentiation;negative regulation of transcription, DNA-templated…
ARL8B	ADP ribosylation factor like GTPase 8B	Chr3:5122220-5180912	ENSMUSG00000030105	Chr6:108760060-108802239	6246.02	0.209419	1.15622	0.00169269	0.0397508	up	spindle midzone;GDP binding;chromosome segregation;beta-tubulin binding;lysosomal membrane;late endosome membrane;cell division;extracellular exosome;alpha-tubulin binding;midbody;cell cycle;signal transduction;GTPase activity;protein transport;small GTPase mediated signal transduction;intracellular;membrane;GTP binding;cytoplasm;
C1orf50	chromosome 1 open reading frame 50	Chr1:42767269-42794493	ENSMUSG00000078584	Chr4:119060767-119089909	1060.84	0.382896	1.30396	0.00170045	0.0398104	up	protein binding;
MICU3	mitochondrial calcium uptake family member 3	Chr8:17027238-17122644	ENSMUSG00000039478	Chr8:40760499-40839349	2518.58	0.173753	1.12799	0.00170047	0.0398104	up	mitochondrion;integral component of membrane;calcium ion binding;
RIMBP2	RIMS binding protein 2	Chr12:130396137-130716281	ENSMUSG00000029420	Chr5:128834855-129030550	4720.06	0.311817	1.24127	0.00171776	0.0399775	up	negative regulation of phosphatase activity;protein binding;synapse;cell junction;plasma membrane;
PKP2	plakophilin 2	Chr12:32790745-32896840	ENSMUSG00000041957	Chr16:16031182-16090576	940.001	0.303302	1.23397	0.00171776	0.0399775	up	binding;adherens junction maintenance;cell-cell signaling involved in cardiac conduction;ventricular cardiac muscle cell action potential;regulation of ventricular cardiac muscle cell action potential;cell adhesive protein binding involved in bundle of His cell-Purkinje myocyte communication;bundle of His cell-Purkinje myocyte adhesion involved in cell communication;cardiac muscle cell action pot…
ZNF467	zinc finger protein 467	Chr7:149764182-149773479	ENSMUSG00000068551	Chr6:48404631-48422759	514.623	-0.265401	-1.20197	0.00171813	0.0399775	down	transcription, DNA-templated;metal ion binding;nucleus;regulation of transcription, DNA-templated;DNA binding;protein binding;
SCOC	short coiled-coil protein	Chr4:140257286-140385726	ENSMUSG00000063253	Chr8:84156713-84185020	3651.05	0.157842	1.11562	0.00172511	0.0400785	up	regulation of protein complex stability;positive regulation of macroautophagy;protein binding;endosome;trans-Golgi network;cytosol;Golgi membrane;
EGR3	early growth response 3	Chr8:22687659-22693302	ENSMUSG00000033730	Chr14:70314652-70320063	2624.25	0.251657	1.19057	0.00172906	0.0401088	up	cell migration involved in sprouting angiogenesis;cellular response to fibroblast growth factor stimulus;cellular response to vascular endothelial growth factor stimulus;circadian rhythm;endothelial cell chemotaxis;positive regulation of endothelial cell proliferation;muscle organ development;negative regulation of apoptotic process;transcription factor activity, sequence-specific DNA binding;reg…
PPM1E	protein phosphatase, Mg2+/Mn2+ dependent 1E	Chr17:58755869-58985176	ENSMUSG00000046442	Chr11:87117732-87249849	13204.3	0.289134	1.22191	0.00175085	0.0404773	up	peptidyl-threonine dephosphorylation;positive regulation of stress fiber assembly;negative regulation of protein kinase activity;cellular response to drug;protein complex;protein binding;protein serine/threonine phosphatase activity;cation binding;catalytic activity;nucleolus;metal ion binding;nucleus;protein dephosphorylation;cytoplasm;mitochondrion;
MRPL58	mitochondrial ribosomal protein L58	null	ENSMUSG00000018858	Chr11:115294578-115303500	662.288	-0.333637	-1.26019	0.00175484	0.0404773	down
NECTIN3	nectin cell adhesion molecule 3	null	ENSMUSG00000022656	Chr16:46208069-46318888	1134.03	0.332237	1.25896	0.00175492	0.0404773	up
WFDC2	WAP four-disulfide core domain 2	Chr20:45469706-45481532	ENSMUSG00000017723	Chr2:164404333-164410430	42.0475	-2.7312	-6.64007	0.0017556	0.0404773	down	aspartic-type endopeptidase inhibitor activity;extracellular exosome;endopeptidase inhibitor activity;spermatogenesis;peptidase inhibitor activity;serine-type endopeptidase inhibitor activity;negative regulation of endopeptidase activity;cysteine-type endopeptidase inhibitor activity;proteolysis;extracellular region;extracellular space;negative regulation of peptidase activity;
LSR	lipolysis stimulated lipoprotein receptor	Chr19:35248330-35267964	ENSMUSG00000001247	Chr7:30657195-30672889	176.728	-0.387125	-1.30778	0.00177252	0.0406637	down	low-density lipoprotein particle;liver development;very-low-density lipoprotein particle;extracellular exosome;protein binding;plasma membrane;integral component of membrane;chylomicron;tricellular tight junction;establishment of blood-brain barrier;tricellular tight junction assembly;regulation of lipid metabolic process;
GTF2E1	general transcription factor IIE subunit 1	Chr3:120742637-120783069	ENSMUSG00000022828	Chr16:37330152-37360151	426.165	0.21738	1.16262	0.00177286	0.0406637	up	sequence-specific DNA binding;transcription elongation from RNA polymerase II promoter;viral process;gene expression;protein binding;transcription initiation from RNA polymerase II promoter;transcription from RNA polymerase II promoter;regulation of transcription, DNA-templated;metal ion binding;nucleoplasm;cytoplasm;nucleus;
ST3GAL2	ST3 beta-galactoside alpha-2,3-sialyltransferase 2	Chr16:70375978-70439237	ENSMUSG00000031749	Chr8:111646554-111699112	3089.87	0.129677	1.09405	0.00177294	0.0406637	up	amino sugar metabolic process;beta-galactoside (CMP) alpha-2,3-sialyltransferase activity;keratan sulfate metabolic process;keratan sulfate biosynthetic process;ganglioside biosynthetic process;post-translational protein modification;protein O-linked glycosylation;glycosaminoglycan metabolic process;dolichol-linked oligosaccharide biosynthetic process;oligosaccharide metabolic process;integral co…
ZFPM1	zinc finger protein, FOG family member 1	Chr16:88453317-88537016	ENSMUSG00000049577	Chr8:123008880-123063990	851.848	0.346314	1.27131	0.00177943	0.0406836	up	negative regulation of mast cell differentiation;negative regulation of interleukin-4 biosynthetic process;tricuspid valve formation;T-helper cell lineage commitment;mitral valve formation;atrial septum morphogenesis;transcriptional activation by promoter-enhancer looping;regulation of definitive erythrocyte differentiation;platelet formation;atrioventricular valve morphogenesis;embryonic hemopoi…
ELN	elastin	Chr7:74027789-74069907	ENSMUSG00000029675	Chr5:134731447-134776177	332.423	-0.524104	-1.43804	0.00178061	0.0406836	down	extracellular matrix structural constituent;proteinaceous extracellular matrix;elastic fiber;blood circulation;organ morphogenesis;extracellular matrix organization;extracellular matrix disassembly;cell proliferation;protein binding;respiratory gaseous exchange;extracellular region;mitochondrion;skeletal muscle tissue development;regulation of actin filament polymerization;extracellular matrix bi…
SHROOM2	shroom family member 2	ChrX:9786456-9949443	ENSMUSG00000045180	ChrX:151392505-151552461	2111.28	0.226361	1.16988	0.00178387	0.0406968	up	cellular pigment accumulation;establishment of melanosome localization;eye pigment granule organization;ear development;apical protein localization;camera-type eye morphogenesis;camera-type eye development;lens morphogenesis in camera-type eye;cortical actin cytoskeleton;melanosome organization;apical plasma membrane;extracellular exosome;protein binding;cell-cell adherens junction;beta-catenin b…
PTPN9	protein tyrosine phosphatase, non-receptor type 9	Chr15:75463251-75579289	ENSMUSG00000032290	Chr9:56902207-56970091	1147.46	0.180583	1.13334	0.00179543	0.0408991	up	non-membrane spanning protein tyrosine phosphatase activity;protein binding;protein dephosphorylation;phosphatase activity;dephosphorylation;peptidyl-tyrosine dephosphorylation;protein tyrosine phosphatase activity;cytoplasm;
CGGBP1	CGG triplet repeat binding protein 1	Chr3:88051944-88149885	ENSMUSG00000054604	Chr16:64672359-64679870	1964.42	0.19633	1.14578	0.00181882	0.04137	up	double-stranded DNA binding;transcriptional repressor activity, RNA polymerase II transcription regulatory region sequence-specific binding;RNA polymerase II regulatory region sequence-specific DNA binding;protein binding;negative regulation of transcription from RNA polymerase II promoter;transcription, DNA-templated;nucleoplasm;nucleus;
SKI	SKI proto-oncogene	Chr1:2228695-2310119	ENSMUSG00000029050	Chr4:155238532-155307049	4659.17	0.176708	1.1303	0.00182681	0.0414896	up	camera-type eye morphogenesis;histone deacetylase inhibitor activity;olfactory bulb development;myotube differentiation;negative regulation of Schwann cell proliferation;embryonic limb morphogenesis;protein homotrimerization;nose morphogenesis;camera-type eye development;negative regulation of fibroblast proliferation;negative regulation of activin receptor signaling pathway;lens morphogenesis in…
DDX10	DEAD-box helicase 10	Chr11:108665025-108940930	ENSMUSG00000053289	Chr9:53009935-53159353	498.921	0.224121	1.16807	0.00183043	0.0415098	up	RNA secondary structure unwinding;RNA helicase activity;ATP-dependent RNA helicase activity;poly(A) RNA binding;nucleic acid binding;ATP binding;helicase activity;metabolic process;RNA binding;
CISH	cytokine inducible SH2 containing protein	Chr3:50606490-50611831	ENSMUSG00000032578	Chr9:107173225-107179983	108.467	-0.668708	-1.58965	0.0018422	0.0417144	down	negative regulation of cyclin-dependent protein kinase activity;JAK-STAT cascade involved in growth hormone signaling pathway;negative regulation of insulin receptor signaling pathway;negative regulation of protein kinase activity;protein kinase inhibitor activity;negative regulation of JAK-STAT cascade;cellular_component;molecular_function;protein binding;regulation of cell growth;cytosol;cytoki…
ARMCX3	armadillo repeat containing X-linked 3	ChrX:101622797-101627843	ENSMUSG00000049047	ChrX:133657344-133662204	3233.23	0.17273	1.12719	0.00184903	0.0418046	up	binding;protein binding;positive regulation of transcription from RNA polymerase II promoter;cellular protein localization;integral component of mitochondrial outer membrane;integral component of membrane;
EFS	embryonal Fyn-associated substrate	Chr14:23356402-23365752	ENSMUSG00000022203	Chr14:55153992-55163583	334.051	-0.559103	-1.47335	0.00185169	0.0418046	down	protein binding;protein domain specific binding;cell adhesion;intracellular signal transduction;cytoplasm;SH3 domain binding;
PAMR1	peptidase domain containing associated with muscle regeneration 1	Chr11:35431823-35530300	ENSMUSG00000027188	Chr2:102380357-102473386	367.963	-0.583524	-1.49851	0.00186168	0.041832	down	protein binding;serine-type endopeptidase activity;proteolysis;extracellular region;calcium ion binding;
TMEM158	transmembrane protein 158 (gene/pseudogene)	Chr3:45224466-45226278	ENSMUSG00000054871	Chr9:123088118-123089829	693.06	0.2948	1.22671	0.00186479	0.041832	up	integral component of membrane;peptide binding;
SNRPF	small nuclear ribonucleoprotein polypeptide F	Chr12:95858928-95903828	ENSMUSG00000020018	Chr10:93418891-93425568	341.806	0.327848	1.25514	0.00186499	0.041832	up	U4 snRNP;U7 snRNP;histone mRNA metabolic process;termination of RNA polymerase II transcription;U12-type spliceosomal complex;SMN-Sm protein complex;ncRNA metabolic process;mitophagy in response to mitochondrial depolarization;small nuclear ribonucleoprotein complex;pICln-Sm protein complex;methylosome;mRNA 3'-end processing;spliceosomal complex;catalytic step 2 spliceosome;gene expression;protei…
MRPL17	mitochondrial ribosomal protein L17	Chr11:6680782-6683401	ENSMUSG00000030879	Chr7:105452413-105460306	567.462	0.254731	1.19311	0.00186666	0.041832	up	mitochondrial large ribosomal subunit;mitochondrial genome maintenance;mitochondrial translational termination;mitochondrial translational elongation;mitochondrial translational initiation;mitochondrial translation;organelle organization;protein domain specific binding;mitochondrial inner membrane;intracellular;ribosome;translation;structural constituent of ribosome;mitochondrion;
ADD1	adducin 1	Chr4:2843857-2930076	ENSMUSG00000029106	Chr5:34731008-34789652	9730.39	0.125267	1.09071	0.00188579	0.0420412	up	cytoskeleton;IRE1-mediated unfolded protein response;spectrin binding;cellular component disassembly involved in execution phase of apoptosis;positive regulation of protein binding;protein homodimerization activity;cellular protein metabolic process;programmed cell death;F-actin capping protein complex;poly(A) RNA binding;protein binding;actin filament bundle assembly;barbed-end actin filament ca…
FUT11	fucosyltransferase 11	Chr10:73772291-73780251	ENSMUSG00000039357	Chr14:20745036-20751084	622.898	0.238554	1.17981	0.00188817	0.0420412	up	alpha-(1->3)-fucosyltransferase activity;fucosyltransferase activity;fucosylation;Golgi cisterna membrane;extracellular exosome;protein binding;protein glycosylation;Golgi membrane;membrane;integral component of membrane;
MTMR11	myotubularin related protein 11	Chr1:149928651-149936898	ENSMUSG00000045934	Chr3:96069321-96079034	176.735	-0.663047	-1.58342	0.00188845	0.0420412	down	extracellular exosome;
CHRM1	cholinergic receptor muscarinic 1	Chr11:62908679-62921807	ENSMUSG00000032773	Chr19:8641153-8660951	5680.47	0.162597	1.1193	0.00188976	0.0420412	up	positive regulation of ion transport;regulation of vascular smooth muscle contraction;phospholipase C-activating G-protein coupled acetylcholine receptor signaling pathway;adenylate cyclase-inhibiting G-protein coupled acetylcholine receptor signaling pathway;synaptic transmission, cholinergic;entrainment of circadian clock;phototransduction, visible light;saliva secretion;cognition;cell prolifer…
CTSA	cathepsin A	Chr20:45890144-45898820	ENSMUSG00000017760	Chr2:164674793-164682952	1936.73	-0.194232	-1.14411	0.0018902	0.0420412	down	serine-type carboxypeptidase activity;proteolysis;intracellular membrane-bounded organelle;nucleoplasm;lumenal side of lysosomal membrane;regulation of chaperone-mediated autophagy;chaperone-mediated autophagy;glycosphingolipid metabolic process;lysosomal lumen;post-translational protein modification;regulation of protein stability;dolichol-linked oligosaccharide biosynthetic process;small molecu…
TMPO	thymopoietin	Chr12:98515512-98550379	ENSMUSG00000019961	Chr10:90983433-91017177	805.522	-0.249341	-1.18866	0.00189314	0.0420412	down	lamin binding;nuclear envelope;nuclear inner membrane;protein binding;membrane;nuclear membrane;integral component of membrane;DNA binding;cytoplasm;nucleus;chromatin;regulation of transcription, DNA-templated;endoplasmic reticulum membrane;
KLHL2	kelch like family member 2	Chr4:165207618-165323156	ENSMUSG00000031605	Chr8:65192709-65302669	6525.99	0.264617	1.20132	0.00189537	0.0420412	up	Cul3-RING ubiquitin ligase complex;ruffle;lamellipodium;protein binding;actin cytoskeleton;cytosol;protein ubiquitination;ubiquitin-protein transferase activity;actin binding;cytoplasm;integral component of membrane;
ARGLU1	arginine and glutamate rich 1	Chr13:106541673-106568164	ENSMUSG00000040459	Chr8:8715075-8740521	4722.45	-0.189605	-1.14045	0.00190017	0.0420862	down	protein binding;mitochondrion;regulation of transcription, DNA-templated;transcription, DNA-templated;nucleoplasm;
ESPN	espin	Chr1:6424788-6461370	ENSMUSG00000028943	Chr4:152204788-152236828	58.328	-0.713143	-1.63937	0.00190396	0.0421089	down	filamentous actin;SH3 domain binding;brush border;microvillus;protein binding;actin filament binding;sensory perception of sound;actin binding;cytoplasm;actin cytoskeleton;actin filament bundle assembly;locomotory behavior;positive regulation of filopodium assembly;stereocilium tip;stereocilium bundle;parallel actin filament bundle assembly;negative regulation of cytoskeleton organization;
DCAKD	dephospho-CoA kinase domain containing	Chr17:45023340-45061109	ENSMUSG00000020935	Chr11:102884873-102919159	976.76	0.262462	1.19952	0.00191578	0.042295	up	dephospho-CoA kinase activity;coenzyme A biosynthetic process;phosphorylation;membrane;ATP binding;mitochondrion;
RAB30	RAB30, member RAS oncogene family	Chr11:82973133-83071923	ENSMUSG00000030643	Chr7:92390811-92493743	1318.35	0.283839	1.21743	0.00191961	0.042295	up	Golgi cisterna;Golgi stack;Golgi organization;nucleocytoplasmic transport;trans-Golgi network;cis-Golgi network;signal transduction;intracellular protein transport;GTPase activity;protein transport;small GTPase mediated signal transduction;intracellular;membrane;GTP binding;cytoplasm;
PSMD1	proteasome 26S subunit, non-ATPase 1	Chr2:231056864-231172827	ENSMUSG00000026229	Chr1:85992109-86066873	3022.94	0.143203	1.10435	0.00192073	0.042295	up	binding;proteasome storage granule;negative regulation of ubiquitin-protein ligase activity involved in mitotic cell cycle;proteasome accessory complex;proteasome regulatory particle;endopeptidase activity;G1/S transition of mitotic cell cycle;proteasome regulatory particle, base subcomplex;proteasome-mediated ubiquitin-dependent protein catabolic process;positive regulation of canonical Wnt sign…
RPS19	ribosomal protein S19	Chr19:41859918-41872926	ENSMUSG00000040952	Chr7:24583796-24589231	2004.15	-0.302471	-1.23325	0.0019243	0.0423123	down	maturation of SSU-rRNA;response to extracellular stimulus;nucleolus organization;positive regulation of respiratory burst involved in inflammatory response;ribosomal small subunit biogenesis;negative regulation of respiratory burst involved in inflammatory response;erythrocyte differentiation;positive regulation of cellular component movement;viral transcription;maturation of SSU-rRNA from tricis…
LGI2	leucine rich repeat LGI family member 2	Chr4:24998847-25030879	ENSMUSG00000039252	Chr5:52690859-52723804	1709.56	-0.401468	-1.32085	0.00193283	0.0424385	down	protein binding;extracellular region;
SCAMP1	secretory carrier membrane protein 1	Chr5:78360583-78479071	ENSMUSG00000021687	Chr13:94337818-94422365	6311.57	0.13809	1.10045	0.0019422	0.042493	up	post-Golgi vesicle-mediated transport;clathrin-coated vesicle;recycling endosome membrane;protein binding;trans-Golgi network;cell junction;protein transport;intracellular membrane-bounded organelle;nucleoplasm;integral component of membrane;exocytosis;synapse;synaptic vesicle membrane;zymogen granule membrane;
SNRPB	small nuclear ribonucleoprotein polypeptides B and B1	Chr20:2461634-2470853	ENSMUSG00000027404	Chr2:130013555-130021323	971.669	-0.195149	-1.14484	0.00194319	0.042493	down	U4 snRNP;U7 snRNP;U2 snRNA binding;histone mRNA metabolic process;termination of RNA polymerase II transcription;U2 snRNP;U12-type spliceosomal complex;SMN-Sm protein complex;positive regulation of defense response to virus by host;telomerase RNA binding;telomerase holoenzyme complex;ncRNA metabolic process;mitophagy in response to mitochondrial depolarization;xenophagy;U5 snRNP;small nuclear rib…
TSPAN13	tetraspanin 13	Chr7:16753535-16784536	ENSMUSG00000020577	Chr12:36064556-36092499	5394.61	0.179784	1.13271	0.0019465	0.042493	up	regulation of calcium ion transmembrane transport;calcium channel regulator activity;cell surface receptor signaling pathway;integral component of plasma membrane;membrane;integral component of membrane;plasma membrane;protein binding;
FZD7	frizzled class receptor 7	Chr2:202034587-202038445	ENSMUSG00000041075	Chr1:59521583-59526114	316.613	-0.509443	-1.4235	0.00195393	0.0425657	down	mesenchymal to epithelial transition;negative regulation of ectodermal cell fate specification;non-canonical Wnt signaling pathway via JNK cascade;negative regulation of cell-substrate adhesion;stem cell population maintenance;regulation of catenin import into nucleus;PDZ domain binding;cellular response to retinoic acid;neuron differentiation;positive regulation of phosphorylation;frizzled bindi…
SMIM10L1	small integral membrane protein 10 like 1	ChrCHR_HSCHR12_3_CTG2:11167456-11172249	ENSMUSG00000072704	Chr6:133081872-133087862	3188.44	0.283309	1.21698	0.00195543	0.0425657	up
CCT6A	chaperonin containing TCP1 subunit 6A	Chr7:56051630-56063989	ENSMUSG00000029447	Chr5:129864062-129875212	3337.69	0.276912	1.2116	0.0019607	0.042596	up	chaperonin-containing T-complex;'de novo' posttranslational protein folding;cellular protein metabolic process;extracellular exosome;poly(A) RNA binding;protein binding;cytosol;unfolded protein binding;protein folding;microtubule;cytoplasm;ATP binding;
TOX4	TOX high mobility group box family member 4	Chr14:21476597-21499175	ENSMUSG00000016831	Chr14:52516603-52533858	1914.75	0.167033	1.12275	0.00196695	0.042596	up	PTW/PP1 phosphatase complex;chromosome, telomeric region;protein binding;chromatin;nucleoplasm;DNA binding;
COL24A1	collagen type XXIV alpha 1 chain	Chr1:85729233-86156943	ENSMUSG00000028197	Chr3:144998233-145257766	73.9899	-1.95321	-3.87234	0.00196711	0.042596	down	endoplasmic reticulum lumen;extracellular matrix organization;protein binding;collagen trimer;extracellular matrix structural constituent;proteinaceous extracellular matrix;extracellular region;hematopoietic progenitor cell differentiation;
CTSZ	cathepsin Z	Chr20:58995185-59007247	ENSMUSG00000016256	Chr2:174269286-174280832	650.038	-0.249097	-1.18846	0.00196804	0.042596	down	ER to Golgi transport vesicle;angiotensin maturation;endoplasmic reticulum-Golgi intermediate compartment membrane;post-translational protein modification;endoplasmic reticulum lumen;membrane organization;cellular protein metabolic process;extracellular exosome;COPII vesicle coating;protein N-linked glycosylation via asparagine;protein binding;ER to Golgi vesicle-mediated transport;endoplasmic re…
KLK8	kallikrein related peptidase 8	Chr19:50996007-51002711	ENSMUSG00000064023	Chr7:43447001-43453250	218.876	0.726576	1.65471	0.00200548	0.043253	up	regulation of synapse organization;negative regulation of axon regeneration;negative regulation of myelination;memory;keratinocyte proliferation;response to wounding;cell death;neuron projection morphogenesis;protein binding;serine-type endopeptidase activity;proteolysis;extracellular space;cytoplasm;synapse organization;
PIEZO1	piezo type mechanosensitive ion channel component 1	Chr16:88715343-88785211	ENSMUSG00000014444	Chr8:123208437-123278068	240	-0.780874	-1.71817	0.00200721	0.043253	down	mechanically-gated ion channel activity;ion transmembrane transport;integral component of membrane;lamellipodium membrane;positive regulation of integrin activation;endoplasmic reticulum-Golgi intermediate compartment membrane;positive regulation of cell-cell adhesion mediated by integrin;cation transport;endoplasmic reticulum;endoplasmic reticulum membrane;cation channel activity;plasma membrane;
C1QTNF5	C1q and TNF related 5	Chr11:119338939-119340940	ENSMUSG00000079592	Chr9:44018542-44020484	222.736	-0.710079	-1.63589	0.00200964	0.043253	down	extracellular exosome;protein binding;collagen trimer;apical plasma membrane;molecular_function;embryo development;integral component of membrane;
EHD3	EH domain containing 3	Chr2:31234337-31269447	ENSMUSG00000024065	Chr17:74111129-74139089	4480.6	0.161101	1.11814	0.00201709	0.043349	up	protein targeting to plasma membrane;ciliary pocket membrane;regulation of cardiac muscle cell membrane potential;blood coagulation;recycling endosome membrane;endosome membrane;protein binding;cilium assembly;focal adhesion;protein homooligomerization;endocytic recycling;GTP binding;nucleic acid binding;cytoplasm;nucleus;ATP binding;calcium ion binding;perinuclear region of cytoplasm;endocytic v…
RPS14	ribosomal protein S14	Chr5:150443190-150449756	ENSMUSG00000024608	Chr18:60880170-60911618	3203.44	-0.321429	-1.24957	0.00202788	0.0434461	down	maturation of SSU-rRNA;small ribosomal subunit rRNA binding;erythrocyte differentiation;viral transcription;maturation of SSU-rRNA from tricistronic rRNA transcript (SSU-rRNA, 5.8S rRNA, LSU-rRNA);mRNA 5'-UTR binding;translation regulator activity;regulation of translation;viral life cycle;viral process;gene expression;cellular protein metabolic process;extracellular exosome;translational initiat…
BMP6	bone morphogenetic protein 6	Chr6:7726797-7881422	ENSMUSG00000039004	Chr13:38529083-38684278	338.861	-0.73841	-1.66834	0.00203032	0.0434461	down	multicellular organismal iron ion homeostasis;positive regulation of aldosterone biosynthetic process;positive regulation of DNA-dependent DNA replication;BMP receptor binding;cellular response to iron ion;positive regulation of SMAD protein import into nucleus;positive regulation of lipopolysaccharide-mediated signaling pathway;cartilage development;positive regulation of epithelial cell prolife…
LMX1A	LIM homeobox transcription factor 1 alpha	Chr1:165201867-165356715	ENSMUSG00000026686	Chr1:167516806-167676310	23.7678	-2.13183	-4.38272	0.00203305	0.0434461	down	protein binding;sequence-specific DNA binding;regulation of transcription, DNA-templated;transcription, DNA-templated;zinc ion binding;DNA binding;nucleus;regulation of gene expression;positive regulation of transcription from RNA polymerase II promoter;axon guidance;RNA polymerase II regulatory region sequence-specific DNA binding;dopaminergic neuron differentiation;central nervous system develo…
ZFR	zinc finger RNA binding protein	Chr5:32354350-32444761	ENSMUSG00000022201	Chr15:12117917-12185769	8131.75	0.166837	1.12259	0.00203963	0.0435256	up	poly(A) RNA binding;protein binding;chromosome;multicellular organismal development;metal ion binding;nucleoplasm;nucleic acid binding;zinc ion binding;DNA binding;cytoplasm;
RPS21	ribosomal protein S21	Chr20:62387116-62388520	ENSMUSG00000039001	Chr2:179899170-179900238	1853.27	-0.308744	-1.23863	0.00204311	0.0435386	down	viral transcription;protein N-terminus binding;endonucleolytic cleavage to generate mature 3'-end of SSU-rRNA from (SSU-rRNA, 5.8S rRNA, LSU-rRNA);endonucleolytic cleavage in ITS1 to separate SSU-rRNA from 5.8S rRNA and LSU-rRNA from tricistronic rRNA transcript (SSU-rRNA, 5.8S rRNA, LSU-rRNA);viral life cycle;viral process;gene expression;cellular protein metabolic process;translational initiati…
SYNDIG1	synapse differentiation inducing 1	Chr20:24469199-24666616	ENSMUSG00000074736	Chr2:149671131-149846312	652.023	0.302634	1.23339	0.00205615	0.0437552	up	glutamate receptor binding;synaptic vesicle clustering;cell body;excitatory synapse;early endosome membrane;dendritic spine;postsynaptic density;protein homodimerization activity;protein binding;positive regulation of synapse assembly;dendritic shaft;postsynaptic membrane;cell junction;integral component of plasma membrane;response to biotic stimulus;intracellular protein transport;integral compo…
MUS81	MUS81 structure-specific endonuclease subunit	Chr11:65857126-65867653	ENSMUSG00000024906	Chr19:5532373-5538430	421.372	-0.272615	-1.208	0.00206116	0.0438003	down	nuclease activity;DNA repair;nucleic acid phosphodiester bond hydrolysis;nucleolus;DNA binding;nucleus;3'-flap endonuclease activity;response to intra-S DNA damage checkpoint signaling;DNA catabolic process, endonucleolytic;interstrand cross-link repair;protein binding;double-strand break repair via homologous recombination;metal ion binding;double-strand break repair;nucleoplasm;DNA metabolic pr…
ZBTB11	zinc finger and BTB domain containing 11	Chr3:101648889-101677495	ENSMUSG00000022601	Chr16:55794246-55829276	1461.87	0.163659	1.12012	0.00207509	0.0440348	up	biological_process;molecular_function;RNA polymerase II regulatory region sequence-specific DNA binding;protein binding;transcription factor activity, sequence-specific DNA binding;regulation of transcription, DNA-templated;transcription, DNA-templated;metal ion binding;nucleoplasm;
CALM3	calmodulin 3	Chr19:46601074-46610793	ENSMUSG00000019370	Chr7:16649304-16658039	38638.8	0.23553	1.17734	0.00209005	0.0442287	up	protein binding;phosphorylation;kinase activity;calcium ion binding;positive regulation of cyclic-nucleotide phosphodiesterase activity;N-terminal myristoylation domain binding;positive regulation of cyclic nucleotide metabolic process;positive regulation of ryanodine-sensitive calcium-release channel activity;regulation of cell communication by electrical coupling involved in cardiac conduction;…
ACAA2	acetyl-CoA acyltransferase 2	Chr18:49782167-49813960	ENSMUSG00000036880	Chr18:74912268-74939279	503.478	-0.478785	-1.39357	0.00209552	0.0442828	down	negative regulation of mitochondrial membrane permeability involved in apoptotic process;acetyl-CoA C-acyltransferase activity;negative regulation of mitochondrial outer membrane permeabilization involved in apoptotic signaling pathway;cholesterol biosynthetic process;cellular response to hypoxia;extracellular exosome;poly(A) RNA binding;transferase activity, transferring acyl groups other than a…
CTXN3	cortexin 3	Chr5:127649044-127658630	ENSMUSG00000069372	Chr18:57601588-57611205	82.6626	-0.911583	-1.88111	0.00210349	0.0443895	down	intrinsic component of membrane;integral component of membrane;
ZNF546	zinc finger protein 546	ChrCHR_HG2021_PATCH:39999401-40036308	ENSMUSG00000051034	Chr5:129731657-129747163	190.484	0.3449	1.27006	0.00211781	0.0446297	up	intracellular;regulation of transcription, DNA-templated;nucleic acid binding;metal ion binding;transcription factor activity, sequence-specific DNA binding;transcription, DNA-templated;DNA binding;nucleus;integral component of membrane;intracellular;regulation of transcription, DNA-templated;nucleic acid binding;metal ion binding;transcription factor activity, sequence-specific DNA binding;trans…
RGS8	regulator of G protein signaling 8	Chr1:182641816-182684576	ENSMUSG00000042671	Chr1:153528771-153576069	2502.93	0.257364	1.19529	0.00212598	0.0447399	up	negative regulation of signal transduction;protein binding;positive regulation of GTPase activity;GTPase activator activity;plasma membrane;cytoplasm;
INTU	inturned planar cell polarity protein	Chr4:127623271-127726737	ENSMUSG00000060798	Chr3:40585435-40659204	439.817	-0.29637	-1.22805	0.00213698	0.0449091	down	regulation of smoothened signaling pathway;limb development;cell surface;protein binding;cilium assembly;nervous system development;cytoplasm;keratinocyte differentiation;cilium morphogenesis;negative regulation of keratinocyte proliferation;neural tube development;positive regulation of smoothened signaling pathway;embryonic digit morphogenesis;hair follicle morphogenesis;negative regulation of …
CDK10	cyclin dependent kinase 10	Chr16:89680737-89696364	ENSMUSG00000033862	Chr8:123951581-123958989	1371.08	-0.195623	-1.14522	0.00214075	0.0449263	down	protein phosphorylation;ATP binding;protein kinase activity;traversing start control point of mitotic cell cycle;cyclin-dependent protein serine/threonine kinase activity;protein binding;negative regulation of cell proliferation;positive regulation of MAPK cascade;regulation of cell cycle;cyclin-dependent protein kinase activity;phosphorylation;kinase activity;
MAK	male germ cell associated kinase	Chr6:10762723-10838555	ENSMUSG00000021363	Chr13:41178484-41233182	86.8273	-0.610943	-1.52726	0.00215533	0.0451697	down	cyclin-dependent protein serine/threonine kinase activity;mitotic spindle;photoreceptor inner segment;protein autophosphorylation;photoreceptor outer segment;protein binding;spermatogenesis;photoreceptor cell maintenance;midbody;cell differentiation;transcription coactivator activity;multicellular organismal development;regulation of cell cycle;centrosome;regulation of transcription, DNA-template…
NPY2R	neuropeptide Y receptor Y2	Chr4:155208629-155217078	ENSMUSG00000028004	Chr3:82445690-82455391	1263.06	0.329138	1.25626	0.00216288	0.0452346	up	cardiac left ventricle morphogenesis;locomotory behavior;outflow tract morphogenesis;neuropeptide Y receptor activity;calcium channel regulator activity;neuropeptide signaling pathway;feeding behavior;protein binding;cell surface receptor signaling pathway;receptor activity;G-protein coupled receptor activity;plasma membrane;G-protein coupled receptor signaling pathway;integral component of membr…
NDST2	N-deacetylase and N-sulfotransferase 2	Chr10:73801911-73811798	ENSMUSG00000039308	Chr14:20773798-20784630	420.846	-0.275361	-1.2103	0.00216438	0.0452346	down	heparin biosynthetic process;glycosaminoglycan metabolic process;[heparan sulfate]-glucosamine N-sulfotransferase activity;heparan sulfate proteoglycan biosynthetic process;small molecule metabolic process;glycosaminoglycan biosynthetic process;Golgi membrane;sulfotransferase activity;carbohydrate metabolic process;hydrolase activity;integral component of membrane;metabolic process;
AGFG1	ArfGAP with FG repeats 1	Chr2:227472152-227561214	ENSMUSG00000026159	Chr1:82817204-82878903	2782.13	0.22827	1.17143	0.00220389	0.0459747	up	mRNA export from nucleus;cytoplasmic membrane-bounded vesicle;protein binding;nuclear pore;multicellular organismal development;positive regulation of GTPase activity;GTPase activator activity;intracellular membrane-bounded organelle;RNA binding;metal ion binding;DNA binding;intermediate filament organization;neuronal cell body;cell projection;acrosome assembly;spermatid nucleus differentiation;
SRC	SRC proto-oncogene, non-receptor tyrosine kinase	Chr20:37344685-37406050	ENSMUSG00000027646	Chr2:157260364-157313782	3225.38	0.150342	1.10983	0.00220584	0.0459747	up	regulation of caveolin-mediated endocytosis;angiotensin-activated signaling pathway involved in heart process;hormone receptor binding;stress fiber assembly;regulation of epithelial cell migration;negative regulation of protein homooligomerization;negative regulation of mitochondrial depolarization;positive regulation of lamellipodium morphogenesis;regulation of vascular permeability;negative reg…
NDUFA10	NADH:ubiquinone oxidoreductase subunit A10	Chr2:239892450-240025402	ENSMUSG00000026260	Chr1:92366732-92401582	2917.99	0.197293	1.14655	0.00221065	0.0460117	up	mitochondrial respiratory chain complex I;small molecule metabolic process;mitochondrial matrix;respiratory electron transport chain;NADH dehydrogenase (ubiquinone) activity;mitochondrial electron transport, NADH to ubiquinone;mitochondrial inner membrane;cellular metabolic process;mitochondrion;myelin sheath;response to drug;
NR3C2	nuclear receptor subfamily 3 group C member 2	Chr4:148078762-148444698	ENSMUSG00000031618	Chr8:77626070-77971641	4234.58	0.33437	1.26083	0.00221935	0.046123	up	steroid hormone mediated signaling pathway;sequence-specific DNA binding;transcription factor activity, sequence-specific DNA binding;regulation of transcription, DNA-templated;transcription, DNA-templated;zinc ion binding;nucleus;receptor complex;gene expression;protein binding;transcription initiation from RNA polymerase II promoter;steroid hormone receptor activity;endoplasmic reticulum membra…
DAPP1	dual adaptor of phosphotyrosine and 3-phosphoinositides 1	Chr4:99816833-99870154	ENSMUSG00000028159	Chr3:137636768-137687306	154.893	0.391426	1.31169	0.00222591	0.0461399	up	phosphatidylinositol-3,4-bisphosphate binding;phosphatidylinositol-3,4,5-trisphosphate binding;protein binding;protein dephosphorylation;cytosol;phospholipid binding;signal transduction;plasma membrane;
RTF1	RTF1 homolog, Paf1/RNA polymerase II complex component	Chr15:41408408-41483563	ENSMUSG00000027304	Chr2:119505549-119565888	2465.68	0.136479	1.09922	0.00223279	0.0461547	up	endodermal cell fate commitment;stem cell population maintenance;positive regulation of transcription elongation from RNA polymerase II promoter;Cdc73/Paf1 complex;histone modification;transcription elongation from RNA polymerase II promoter;poly(A) RNA binding;protein binding;DNA-templated transcription, initiation;positive regulation of transcription from RNA polymerase II promoter;Wnt signalin…
SYT13	synaptotagmin 13	Chr11:45240301-45286319	ENSMUSG00000027220	Chr2:92745443-92786403	5617.67	0.149708	1.10935	0.00223387	0.0461547	up	syntaxin binding;protein binding;clathrin binding;transport vesicle;intracellular membrane-bounded organelle;integral component of plasma membrane;vesicle-mediated transport;
ACE	angiotensin I converting enzyme	Chr17:63477061-63498380	ENSMUSG00000020681	Chr11:105858771-105880790	1234.14	-1.61294	-3.05875	0.00223863	0.0461547	down	peptidyl-dipeptidase activity;metallopeptidase activity;membrane;proteolysis;negative regulation of gap junction assembly;regulation of hematopoietic stem cell proliferation;cell proliferation in bone marrow;hematopoietic stem cell differentiation;regulation of angiotensin metabolic process;hormone catabolic process;mononuclear cell proliferation;bradykinin receptor binding;mitogen-activated prot…
NEAT1	nuclear paraspeckle assembly transcript 1	Chr11:65422774-65445540	ENSMUSG00000092274	Chr19:5874736-5895506	3207.92	-0.506013	-1.42012	0.00223878	0.0461547	down
SEC23IP	SEC23 interacting protein	Chr10:119892711-119944658	ENSMUSG00000055319	Chr7:128346667-128386560	1280.89	0.174766	1.12878	0.00224701	0.046248	up	ER to Golgi transport vesicle;endoplasmic reticulum-Golgi intermediate compartment;ER to Golgi transport vesicle membrane;post-translational protein modification;Golgi organization;membrane organization;cellular protein metabolic process;COPII vesicle coating;protein N-linked glycosylation via asparagine;poly(A) RNA binding;protein binding;ER to Golgi vesicle-mediated transport;cytosol;Golgi memb…
BAIAP2L1	BAI1 associated protein 2 like 1	Chr7:98291651-98401068	ENSMUSG00000038859	Chr5:144201336-144294922	56.6658	-1.30935	-2.4783	0.00224939	0.046248	down	response to bacterium;regulation of insulin receptor signaling pathway;proline-rich region binding;positive regulation of actin cytoskeleton reorganization;actin crosslink formation;positive regulation of actin filament polymerization;insulin receptor signaling pathway;extracellular exosome;cytoskeletal adaptor activity;protein binding;actin filament bundle assembly;plasma membrane organization;a…
GNPDA2	glucosamine-6-phosphate deaminase 2	Chr4:44682200-44726595	ENSMUSG00000029209	Chr5:69730451-69749683	525.637	0.249905	1.18913	0.00226354	0.0463785	up	N-acetylglucosamine metabolic process;glucosamine-6-phosphate deaminase activity;protein binding;carbohydrate metabolic process;hydrolase activity;cytoplasm;nucleus;
FAM53B	family with sequence similarity 53 member B	Chr10:124619292-124744269	ENSMUSG00000030956	Chr7:132313811-132415615	908.032	0.231394	1.17397	0.0022647	0.0463785	up	biological_process;cellular_component;molecular_function;
CLVS1	clavesin 1	Chr8:61057158-61501645	ENSMUSG00000041216	Chr4:9269293-9451691	1311.85	0.248422	1.18791	0.00226489	0.0463785	up	clathrin-coated vesicle;phosphatidylinositol-3,5-bisphosphate binding;lysosome organization;endosome;trans-Golgi network;clathrin-coated endocytic vesicle membrane;mitophagy in response to mitochondrial depolarization;trans-Golgi network membrane;post-Golgi vesicle-mediated transport;early endosome membrane;membrane organization;transporter activity;
PROX1	prospero homeobox 1	Chr1:213983181-214041502	ENSMUSG00000010175	Chr1:189850232-189902911	2995.12	0.448496	1.36462	0.0022741	0.0465044	up	positive regulation of forebrain neuron differentiation;DBD domain binding;optic placode formation involved in camera-type eye formation;otic placode formation;dorsal spinal cord development;aorta smooth muscle tissue morphogenesis;LBD domain binding;ventricular cardiac myofibril assembly;pancreas development;dentate gyrus development;positive regulation of neural precursor cell proliferation;lym…
GPR27	G protein-coupled receptor 27	Chr3:71754050-71756496	ENSMUSG00000072875	Chr6:99669640-99672027	1100.88	0.233198	1.17544	0.00228208	0.0466048	up	G-protein coupled receptor activity;signal transduction;plasma membrane;G-protein coupled receptor signaling pathway;integral component of membrane;positive regulation of insulin secretion involved in cellular response to glucose stimulus;positive regulation of phospholipase C-activating G-protein coupled receptor signaling pathway;
ST7L	suppression of tumorigenicity 7 like	Chr1:112523518-112620825	ENSMUSG00000045576	Chr3:104771321-104837380	558.09	0.320851	1.24907	0.00228605	0.0466163	up	negative regulation of cell growth;integral component of membrane;
GMFB	glia maturation factor beta	Chr14:54474484-54489196	ENSMUSG00000062014	Chr14:47045606-47059699	5971.36	0.182137	1.13456	0.00228878	0.0466163	up	Arp2/3 complex binding;negative regulation of Arp2/3 complex-mediated actin nucleation;negative regulation of cyclin-dependent protein kinase activity;protein kinase inhibitor activity;signal transduction;intracellular;actin binding;growth factor activity;signal transducer activity;nervous system development;positive regulation of catalytic activity;enzyme activator activity;protein phosphorylati…
RPS12	ribosomal protein S12	Chr6:132814441-132817564	ENSMUSG00000061983	Chr10:23661081-23663173	2337.67	-0.297555	-1.22906	0.00230156	0.0467765	down	viral transcription;viral life cycle;viral process;gene expression;cellular protein metabolic process;translational initiation;cytosolic small ribosomal subunit;poly(A) RNA binding;nuclear-transcribed mRNA catabolic process, nonsense-mediated decay;translational termination;SRP-dependent cotranslational protein targeting to membrane;cytosol;intracellular;membrane;ribosome;translational elongation…
AP3S1	adaptor related protein complex 3 subunit sigma 1	Chr5:115841481-115914081	ENSMUSG00000024480	Chr18:46874943-46923893	1267.27	0.173324	1.12765	0.0023028	0.0467765	up	anterograde synaptic vesicle transport;AP-3 adaptor complex;anterograde axon cargo transport;insulin receptor signaling pathway;AP-type membrane coat adaptor complex;protein binding;cytoplasmic vesicle membrane;transport vesicle;Golgi apparatus;membrane coat;vesicle-mediated transport;protein transporter activity;intracellular protein transport;transport;protein transport;intracellular membrane-b…
SEC22B	SEC22 homolog B, vesicle trafficking protein (gene/pseudogene)	Chr1:120150898-120176515	ENSMUSG00000027879	Chr3:97808506-97830592	1374.04	0.198813	1.14775	0.00230664	0.0467918	up	regulation of organelle organization;vesicle fusion with Golgi apparatus;endoplasmic reticulum-Golgi intermediate compartment;endoplasmic reticulum-Golgi intermediate compartment membrane;ER to Golgi transport vesicle membrane;post-translational protein modification;positive regulation of protein catabolic process;melanosome;membrane organization;cellular protein metabolic process;SNAP receptor a…
SLC4A2	solute carrier family 4 member 2	Chr7:151057210-151076527	ENSMUSG00000028962	Chr5:24628835-24645948	1098.77	-0.91083	-1.88013	0.00231397	0.046878	down	anion transmembrane transport;inorganic anion exchanger activity;membrane;anion transmembrane transporter activity;bicarbonate transport;ion transport;anion transport;chloride transmembrane transport;focal adhesion;transport;transmembrane transport;transporter activity;plasma membrane;integral component of membrane;spermatogenesis;basolateral plasma membrane;enzyme binding;apical plasma membrane;…
TRPC3	transient receptor potential cation channel subfamily C member 3	Chr4:121879027-121951754	ENSMUSG00000027716	Chr3:36674631-36744316	173.508	-0.630691	-1.54831	0.00233302	0.0469792	down	positive regulation of cardiac muscle hypertrophy in response to stress;store-operated calcium channel activity;manganese ion transport;positive regulation of calcium ion transport into cytosol;cytosolic calcium ion homeostasis;response to calcium ion;phototransduction;blood coagulation;single fertilization;calcium ion transport;protein binding;ion transport;inositol 1,4,5 trisphosphate binding;r…
QSOX1	quiescin sulfhydryl oxidase 1	Chr1:180154834-180204030	ENSMUSG00000033684	Chr1:155651775-155688635	611.767	-0.279483	-1.21376	0.00233364	0.0469792	down	flavin-linked sulfhydryl oxidase activity;negative regulation of macroautophagy;protein disulfide isomerase activity;intercellular bridge;integral component of Golgi membrane;extracellular exosome;thiol oxidase activity;Golgi apparatus;cell redox homeostasis;oxidation-reduction process;protein folding;intracellular membrane-bounded organelle;extracellular space;cell;
ICAM5	intercellular adhesion molecule 5	Chr19:10289981-10296778	ENSMUSG00000032174	Chr9:20943369-20950332	6607.12	0.157036	1.11499	0.00233374	0.0469792	up	integrin binding;protein binding;single organismal cell-cell adhesion;integral component of plasma membrane;cell adhesion;plasma membrane;phagocytosis;membrane;
KIAA1671	KIAA1671	Chr22:24952730-25197448	ENSMUSG00000051339	Chr5:113234189-113369102	3189	0.227047	1.17044	0.00233409	0.0469792	up
HPCA	hippocalcin	Chr1:32885994-32898441	ENSMUSG00000028785	Chr4:129005363-129015829	31312	0.39165	1.31189	0.00233443	0.0469792	up	actin binding;calcium ion binding;protein binding;inner ear development;brain development;response to organic cyclic compound;retina development in camera-type eye;axon;response to L-glutamate;kinase binding;calcium-mediated signaling;cellular response to electrical stimulus;neuronal cell body membrane;perikaryon;dendrite membrane;dendrite cytoplasm;positive regulation of protein targeting to mem…
SRP54	signal recognition particle 54	Chr14:34981957-35029567	ENSMUSG00000079108	Chr12:55276953-55310621	1637.49	0.217917	1.16305	0.00234686	0.047167	up	SRP-dependent cotranslational protein targeting to membrane, signal sequence recognition;SRP-dependent cotranslational protein targeting to membrane, translocation;protein targeting to ER;response to drug;GDP binding;endoplasmic reticulum signal peptide binding;signal recognition particle, endoplasmic reticulum targeting;ribonucleoprotein complex binding;drug binding;gene expression;cellular prot…
ARPC2	actin related protein 2/3 complex subunit 2	Chr2:218217094-218254356	ENSMUSG00000006304	Chr1:74275243-74307368	6233.08	0.251944	1.19081	0.00235851	0.0473384	up	positive regulation of lamellipodium assembly;movement of cell or subcellular component;neuron projection;regulation of actin filament polymerization;extracellular exosome;innate immune response;Fc-gamma receptor signaling pathway involved in phagocytosis;protein binding;Arp2/3 protein complex;synapse;Arp2/3 complex-mediated actin nucleation;focal adhesion;actin filament binding;actin cytoskeleto…
TMX2	thioredoxin related transmembrane protein 2	Chr11:57712600-57740973	ENSMUSG00000050043	Chr2:84501660-84509484	4019.4	0.173413	1.12772	0.00236435	0.047393	up	integral component of membrane;biological_process;cellular_component;molecular_function;cell redox homeostasis;cell;
FZD4	frizzled class receptor 4	Chr11:86945679-86955391	ENSMUSG00000049791	Chr7:89053563-89062342	657.535	-0.556326	-1.47052	0.00237431	0.0474691	down	Wnt signaling pathway, calcium modulating pathway;negative regulation of cell-substrate adhesion;clathrin-coated endocytic vesicle membrane;retina vasculature morphogenesis in camera-type eye;PDZ domain binding;cellular response to retinoic acid;neuron differentiation;positive regulation of sequence-specific DNA binding transcription factor activity;cytokine binding;cell surface;Wnt-activated rec…
BRAP	BRCA1 associated protein	Chr12:111642146-111685986	ENSMUSG00000029458	Chr5:121798626-121825319	1637.25	0.174303	1.12842	0.00237439	0.0474691	up	ubiquitin binding;negative regulation of signal transduction;nuclear localization sequence binding;neurotrophin TRK receptor signaling pathway;vascular endothelial growth factor receptor signaling pathway;insulin receptor signaling pathway;epidermal growth factor receptor signaling pathway;activation of MAPKK activity;innate immune response;identical protein binding;ubiquitin protein ligase activ…
FASTKD3	FAST kinase domains 3	Chr5:7859159-7869037	ENSMUSG00000021532	Chr13:68730353-68740457	295.345	0.317292	1.24599	0.00237831	0.047485	up	cellular respiration;poly(A) RNA binding;protein binding;mitochondrion;protein phosphorylation;protein kinase activity;
CAB39	calcium binding protein 39	Chr2:230712845-230821075	ENSMUSG00000036707	Chr1:85721162-85779297	4736	0.124399	1.09005	0.00238486	0.0475532	up	binding;serine/threonine protein kinase complex;negative regulation of rubidium ion transmembrane transporter activity;negative regulation of rubidium ion transport;cellular hypotonic response;negative regulation of potassium ion transmembrane transport;protein serine/threonine kinase activator activity;positive regulation of peptidyl-threonine phosphorylation;negative regulation of potassium ion…
MPP4	membrane palmitoylated protein 4	Chr2:201644870-201698694	ENSMUSG00000079550	Chr1:59160094-59202548	41.6971	0.725663	1.65366	0.00239005	0.0475943	up	protein binding;intracellular membrane-bounded organelle;nucleoplasm;cytoplasm;
GNAZ	G protein subunit alpha z	Chr22:23070361-23125037	ENSMUSG00000040009	Chr10:74803009-74852739	1846.77	0.223532	1.16759	0.00239381	0.0476023	up	G-protein coupled serotonin receptor binding;nuclear envelope;receptor signaling protein activity;adenylate cyclase-modulating G-protein coupled receptor signaling pathway;extracellular exosome;endoplasmic reticulum;G-protein beta/gamma-subunit complex binding;guanyl nucleotide binding;signal transduction;intracellular signal transduction;GTPase activity;plasma membrane;metabolic process;GTP bind…
SFR1	SWI5 dependent homologous recombination repair protein 1	Chr10:104122058-104126385	ENSMUSG00000025066	Chr19:47720121-47724027	2182.27	0.222772	1.16697	0.00239672	0.0476023	up	Swi5-Sfr1 complex;cellular response to estrogen stimulus;ligand-dependent nuclear receptor transcription coactivator activity;protein binding;positive regulation of transcription, DNA-templated;double-strand break repair via homologous recombination;transcription, DNA-templated;nucleus;
BTBD9	BTB domain containing 9	Chr6:38168451-38640148	ENSMUSG00000062202	Chr17:30434498-30795462	3116.07	0.309139	1.23897	0.00241002	0.047804	up	protein binding;adult locomotory behavior;sensory perception of temperature stimulus;long-term memory;multicellular organismal iron ion homeostasis;circadian behavior;serotonin metabolic process;circadian sleep/wake cycle, non-REM sleep;regulation of synaptic vesicle endocytosis;
AIFM1	apoptosis inducing factor mitochondria associated 1	ChrX:130129362-130165887	ENSMUSG00000036932	ChrX:47563821-47602440	587.394	-0.225612	-1.16927	0.00241812	0.0478079	down	oxidoreductase activity;flavin adenine dinucleotide binding;cell redox homeostasis;cell;protein dimerization activity;oxidation-reduction process;chromosome condensation;NAD(P)H oxidase activity;intrinsic apoptotic signaling pathway in response to endoplasmic reticulum stress;neuron differentiation;mitochondrial respiratory chain complex I assembly;mitochondrial intermembrane space;protein bindin…
SMO	smoothened, frizzled class receptor	Chr7:129188872-129213545	ENSMUSG00000001761	Chr6:29735502-29761364	536.569	-0.261693	-1.19888	0.00241966	0.0478079	down	regulation of heart morphogenesis;mesenchymal to epithelial transition involved in metanephric renal vesicle formation;detection of cell density by contact stimulus involved in contact inhibition;ventral midline determination;positive regulation of hh target transcription factor activity;determination of left/right asymmetry in lateral mesoderm;midgut development;patched binding;somite developmen…
C2CD2L	C2CD2 like	Chr11:119102198-119118544	ENSMUSG00000032120	Chr9:44220534-44231582	4319.5	0.205653	1.15321	0.00243109	0.0478698	up	biological_process;cellular_component;molecular_function;protein binding;integral component of membrane;positive regulation of insulin secretion involved in cellular response to glucose stimulus;insulin binding;
FLT3LG	fms related tyrosine kinase 3 ligand	Chr19:49474207-49486231	ENSMUSG00000110206	Chr7:44779212-44785856	132.823	-0.47623	-1.3911	0.00243224	0.0478698	down	cytokine activity;membrane;integral component of membrane;embryonic hemopoiesis;positive regulation of cell proliferation;receptor binding;signal transduction;homeostasis of number of cells within a tissue;cell surface;extracellular space;protein homodimerization activity;positive regulation of transcription from RNA polymerase II promoter;positive regulation of protein phosphorylation;receptor t…
RPL22	ribosomal protein L22	Chr1:6181269-6209389	ENSMUSG00000028936	Chr4:152410199-152418528	2027.5	-0.177634	-1.13103	0.00243799	0.0478809	down	intracellular;ribosome;translation;structural constituent of ribosome;cytoplasmic translation;viral transcription;cytosolic large ribosomal subunit;viral life cycle;viral process;gene expression;cellular protein metabolic process;extracellular exosome;translational initiation;poly(A) RNA binding;protein binding;nuclear-transcribed mRNA catabolic process, nonsense-mediated decay;focal adhesion;tra…
SS18	SS18, nBAF chromatin remodeling complex subunit	Chr18:26016253-26091217	ENSMUSG00000037013	Chr18:14757255-14815971	1106.95	0.265085	1.20171	0.00243911	0.0478809	up	ligand-dependent nuclear receptor transcription coactivator activity;protein binding;positive regulation of transcription from RNA polymerase II promoter;transcription, DNA-templated;nucleus;cytoplasmic microtubule;intracellular signal transduction;cytoskeleton organization;npBAF complex;response to drug;cell morphogenesis;microtubule cytoskeleton organization;ephrin receptor signaling pathway;ne…
ARL6IP5	ADP ribosylation factor like GTPase 6 interacting protein 5	Chr3:69084944-69106066	ENSMUSG00000035199	Chr6:97187650-97210276	2624.43	0.173057	1.12744	0.00244583	0.0479508	up	negative regulation of mitochondrial membrane potential;L-glutamate transport;intrinsic apoptotic signaling pathway in response to oxidative stress;positive regulation of cysteine-type endopeptidase activity involved in apoptotic process;positive regulation of stress-activated MAPK cascade;extracellular exosome;molecular_function;protein binding;endoplasmic reticulum;endoplasmic reticulum membran…
CLMP	CXADR like membrane protein	Chr11:123069865-123195281	ENSMUSG00000032024	Chr9:40597258-40696615	703.421	0.426572	1.34404	0.00244898	0.0479508	up	cytoplasmic microtubule;cell surface;digestive tract development;extracellular exosome;protein binding;bicellular tight junction;plasma membrane;integral component of membrane;membrane;
PPIP5K2	diphosphoinositol pentakisphosphate kinase 2	Chr5:103120149-103212799	ENSMUSG00000040648	Chr1:97633773-97698136	743.619	-0.317074	-1.2458	0.00246326	0.0481683	down	inositol hexakisphosphate 3-kinase activity;inositol hexakisphosphate 1-kinase activity;inositol hexakisphosphate kinase activity;inositol phosphate metabolic process;diphosphoinositol-pentakisphosphate kinase activity;inositol metabolic process;inositol hexakisphosphate 5-kinase activity;inositol-1,3,4,5,6-pentakisphosphate kinase activity;small molecule metabolic process;dephosphorylation;acid …
HNRNPAB	heterogeneous nuclear ribonucleoprotein A/B	Chr5:178204507-178211180	ENSMUSG00000020358	Chr11:51490927-51497674	3304.67	0.164973	1.12114	0.00246835	0.0482059	up	epithelial to mesenchymal transition;RNA polymerase II transcription factor complex;poly(A) RNA binding;protein binding;mRNA binding;positive regulation of transcription, DNA-templated;intracellular ribonucleoprotein complex;sequence-specific DNA binding;transcription factor activity, sequence-specific DNA binding;RNA binding;nucleoplasm;nucleic acid binding;nucleotide binding;cytoplasm;nucleus;
ANTXR1	ANTXR cell adhesion molecule 1	Chr2:69013178-69249327	ENSMUSG00000033420	Chr6:87110835-87312803	502.239	-0.428628	-1.34595	0.00247503	0.0482743	down	lamellipodium membrane;filopodium membrane;collagen binding;cell surface;endosome membrane;extracellular exosome;protein binding;actin cytoskeleton reorganization;actin filament binding;receptor activity;transmembrane signaling receptor activity;substrate adhesion-dependent cell spreading;signal transduction;plasma membrane;metal ion binding;integral component of membrane;reproductive process;
FHOD1	formin homology 2 domain containing 1	Chr16:67229387-67247658	ENSMUSG00000014778	Chr8:106055795-106074585	92.6067	-0.649407	-1.56852	0.00247837	0.0482774	down	binding;bleb;positive regulation of stress fiber assembly;stress fiber;identical protein binding;protein binding;positive regulation of transcription from RNA polymerase II promoter;membrane;actin binding;cytoplasm;nucleus;
ADAMTS2	ADAM metallopeptidase with thrombospondin type 1 motif 2	Chr5:179110851-179345430	ENSMUSG00000036545	Chr11:50492911-50698400	299.589	-0.483256	-1.3979	0.002482	0.0482862	down	collagen catabolic process;extracellular matrix organization;peptidase activity;metallopeptidase activity;extracellular matrix;metalloendopeptidase activity;proteinaceous extracellular matrix;proteolysis;extracellular region;zinc ion binding;spermatogenesis;protein processing;skin development;lung development;collagen fibril organization;
SPECC1	sperm antigen with calponin homology and coiled-coil domains 1	Chr17:20009344-20319026	ENSMUSG00000042331	Chr11:61847589-62113839	2759.75	0.29359	1.22569	0.00248981	0.0483261	up	protein binding;membrane;nucleus;
CD2AP	CD2 associated protein	Chr6:47477789-47627263	ENSMUSG00000061665	Chr17:43103842-43187556	1043	-0.25989	-1.19739	0.00249041	0.0483261	down	filamentous actin;SH3 domain binding;ruffle;cell division;extracellular exosome;substrate-dependent cell migration, cell extension;protein complex assembly;protein binding;mitotic nuclear division;actin cytoskeleton;signal transduction;structural constituent of cytoskeleton;plasma membrane;nucleolus;cytoplasm;cell-cell junction;regulation of actin cytoskeleton reorganization;positive regulation o…
UST	uronyl 2-sulfotransferase	Chr6:148747328-149076990	ENSMUSG00000047712	Chr10:8080520-8394589	1889.15	0.25556	1.1938	0.00249761	0.0484039	up	protein sulfation;dermatan sulfate biosynthetic process;chondroitin sulfate metabolic process;glycosaminoglycan metabolic process;small molecule metabolic process;Golgi membrane;sulfotransferase activity;carbohydrate metabolic process;integral component of membrane;regulation of axonogenesis;establishment of cell polarity;
SIPA1L3	signal induced proliferation associated 1 like 3	Chr19:37907228-38208372	ENSMUSG00000030583	Chr7:29019797-29218066	4996.18	0.317918	1.24653	0.00250745	0.0484906	up	protein binding;regulation of small GTPase mediated signal transduction;positive regulation of GTPase activity;GTPase activator activity;extracellular space;cytoskeleton organization;epithelial cell morphogenesis;establishment of epithelial cell polarity;hematopoietic progenitor cell differentiation;eye development;
SUN2	Sad1 and UNC84 domain containing 2	Chr22:38734725-38794143	ENSMUSG00000042524	Chr15:79608271-79626737	840.003	-0.240203	-1.18116	0.00250847	0.0484906	down	nuclear migration along microfilament;centrosome localization;nuclear migration;nuclear matrix anchoring at nuclear membrane;lamin binding;nuclear envelope organization;nuclear envelope;protein anchor;integral component of nuclear inner membrane;endosome membrane;mitotic spindle organization;identical protein binding;positive regulation of cell migration;protein binding;cytoskeletal anchoring at …
CCDC71L	coiled-coil domain containing 71 like	Chr7:106656765-106660996	ENSMUSG00000090946	Chr12:32428703-32432942	870.948	0.284875	1.2183	0.00252769	0.0488001	up
COL16A1	collagen type XVI alpha 1 chain	Chr1:31652247-31704319	ENSMUSG00000040690	Chr4:129941633-129993076	571.527	-0.490382	-1.40482	0.00253477	0.0488748	down	collagen type XVI trimer;positive regulation of focal adhesion assembly;cell adhesion mediated by integrin;integrin activation;integrin binding;female pregnancy;endoplasmic reticulum lumen;collagen catabolic process;extracellular matrix organization;extracellular matrix disassembly;protein binding;integrin-mediated signaling pathway;cell adhesion;proteinaceous extracellular matrix;extracellular r…
TNS4	tensin 4	Chr17:40475828-40501597	ENSMUSG00000017607	Chr11:98956504-98980132	22.7521	-3.01248	-8.06949	0.0025439	0.0489754	down	protein localization;protein binding;focal adhesion;apoptotic process;cytoskeleton;actin binding;cytoplasm;
SZT2	SZT2, KICSTOR complex subunit	Chr1:43389882-43452650	ENSMUSG00000033253	Chr4:118219940-118266470	1841.14	-0.259285	-1.19689	0.00255022	0.0489754	down	regulation of superoxide dismutase activity;corpus callosum morphogenesis;post-embryonic development;central nervous system development;extracellular exosome;molecular_function;peroxisome;protein binding;pigmentation;
MAL2	mal, T cell differentiation protein 2 (gene/pseudogene)	Chr8:119165034-119245673	ENSMUSG00000024479	Chr15:54434588-54466243	4827.19	0.182431	1.13479	0.00255185	0.0489754	up	membrane;integral component of membrane;apical plasma membrane;membrane raft;endomembrane system;extracellular exosome;protein binding;perinuclear region of cytoplasm;
COQ8A	coenzyme Q8A	null	ENSMUSG00000026489	Chr1:179992803-180027167	1069.66	0.387511	1.30814	0.00255288	0.0489754	up
ABI3BP	ABI family member 3 binding protein	Chr3:100749156-100993515	ENSMUSG00000035258	Chr16:56298241-56510498	72.055	-0.609459	-1.52569	0.00256486	0.0491258	down	protein binding;extracellular matrix;extracellular space;proteinaceous extracellular matrix;heparin binding;collagen binding;extracellular matrix organization;interstitial matrix;glycosaminoglycan binding;positive regulation of cell-substrate adhesion;
CUL7	cullin 7	Chr6:43037617-43053945	ENSMUSG00000038545	Chr17:46961263-46975290	675.114	-0.305647	-1.23597	0.00256719	0.0491258	down	binding;Cul7-RING ubiquitin ligase complex;3M complex;vasculogenesis;epithelial to mesenchymal transition;IRE1-mediated unfolded protein response;positive regulation of dendrite morphogenesis;Golgi organization;viral process;cellular protein metabolic process;placenta development;protein binding;regulation of mitotic nuclear division;mitotic cytokinesis;perinuclear region of cytoplasm;cytosol;Gol…
GAD1	glutamate decarboxylase 1	Chr2:170813213-170861151	ENSMUSG00000070880	Chr2:70383416-70432358	6466.62	-0.130787	-1.09489	0.00258587	0.0494211	down	protein-pyridoxal-5-phosphate linkage;glutamate decarboxylation to succinate;glutamate decarboxylase activity;clathrin-sculpted gamma-aminobutyric acid transport vesicle membrane;glutamate catabolic process;neurotransmitter biosynthetic process;vesicle membrane;protein binding;synaptic transmission;carboxylic acid metabolic process;pyridoxal phosphate binding;carboxy-lyase activity;neurotransmitt…
TRIM66	tripartite motif containing 66	Chr11:8612037-8671866	ENSMUSG00000031026	Chr7:109048213-109107341	578.334	-0.415628	-1.33388	0.00259115	0.0494295	down	aggresome;protein binding;intracellular;nucleoplasm;zinc ion binding;
ZFAND3	zinc finger AN1-type containing 3	Chr6:37819499-38154624	ENSMUSG00000044477	Chr17:30223707-30429802	1839.14	0.19627	1.14573	0.00259282	0.0494295	up	zinc ion binding;DNA binding;
TINAGL1	tubulointerstitial nephritis antigen like 1	Chr1:31576485-31587686	ENSMUSG00000028776	Chr4:130058247-130068915	225.502	-0.57215	-1.48674	0.00261145	0.0496377	down	polysaccharide binding;extracellular exosome;protein binding;cysteine-type peptidase activity;endosomal transport;receptor-mediated endocytosis;scavenger receptor activity;extracellular matrix;cell adhesion;extracellular matrix structural constituent;proteolysis;immune response;extracellular region;extracellular space;cytoplasm;laminin binding;
[truncated: 8 more rows]

## Sheet: Shank2-HT-STR
Supplementary Table 2. DEGs from the cortical, hippocampal, and striatal transcripts in Shank2-HT and Shank2-HM mice.
Gene information			RNA-seq probe information		DESeq2 results						Functional annotation
[truncated: 16 more rows]

## Sheet: Shank2-HM-STR
Supplementary Table 2. DEGs from the cortical, hippocampal, and striatal transcripts in Shank2-HT and Shank2-HM mice.
[truncated: 462 more rows]
