# Supplementary material for: Brain region and gene dosage-differential transcriptomic changes in Shank2-mutant mice
Source: Front Mol Neurosci. 2022 Oct 13;15:977305. doi: 10.3389/fnmol.2022.977305 (PMC9612946; doi:10.3389/fnmol.2022.977305)
Supplement: Supplementary file 3 [file Table_3.XLSX]

## Sheet: Shank2-HT-CTX; C5 CC - Up
Supplementary Table 3. Results of GSEA for the cortical, hippocampal, and striatal transcripts of Shank2-HT and Shank2-HM mice, performed using gene sets of the CC, BP, and MF domains.
NAME	SIZE	ES	NES	NOM p-val	FDR q-val	FWER p-val	RANK AT MAX	LEADING EDGE
GOCC_INTRINSIC_COMPONENT_OF_SYNAPTIC_MEMBRANE	130	0.298447	3.9855	0	0	0	6154	tags=74%, list=44%, signal=131%
GOCC_SYNAPTIC_MEMBRANE	336	0.174675	3.65426	0	0	0	6069	tags=61%, list=44%, signal=105%
GOCC_INTRINSIC_COMPONENT_OF_POSTSYNAPTIC_MEMBRANE	98	0.304237	3.50425	0	0	0	6154	tags=74%, list=44%, signal=133%
GOCC_POSTSYNAPTIC_MEMBRANE	241	0.188993	3.39145	0	0	0	6069	tags=62%, list=44%, signal=109%
GOCC_CILIARY_PLASM	100	0.28087	3.33379	0	0	0	6270	tags=73%, list=45%, signal=132%
GOCC_PLASMA_MEMBRANE_BOUNDED_CELL_PROJECTION_CYTOPLASM	183	0.206514	3.22784	0	0	0	6281	tags=66%, list=45%, signal=118%
GOCC_GLUTAMATERGIC_SYNAPSE	295	0.168263	3.21873	0	0	0	8123	tags=75%, list=58%, signal=176%
GOCC_NEURON_TO_NEURON_SYNAPSE	331	0.151233	3.15894	0	0	0	4372	tags=46%, list=31%, signal=66%
GOCC_CYTOPLASMIC_REGION	221	0.183744	3.15563	0	0	0	6291	tags=63%, list=45%, signal=114%
GOCC_INTRINSIC_COMPONENT_OF_POSTSYNAPTIC_SPECIALIZATION_MEMBRANE	64	0.314759	3.03212	0	0	0	6069	tags=75%, list=44%, signal=133%
GOCC_POSTSYNAPTIC_SPECIALIZATION_MEMBRANE	102	0.251429	2.9936	0	0	0	6069	tags=69%, list=44%, signal=121%
GOCC_POSTSYNAPTIC_DENSITY_MEMBRANE	83	0.266741	2.80009	0	0	0	4352	tags=58%, list=31%, signal=84%
GOCC_INTRINSIC_COMPONENT_OF_POSTSYNAPTIC_DENSITY_MEMBRANE	49	0.319538	2.63069	0	0.000848241	0.009	6069	tags=76%, list=44%, signal=134%
GOCC_INTRINSIC_COMPONENT_OF_PRESYNAPTIC_MEMBRANE	59	0.292415	2.61406	0	0.000869198	0.01	5611	tags=69%, list=40%, signal=116%
GOCC_GABA_ERGIC_SYNAPSE	58	0.284768	2.55895	0	0.00153848	0.019	8040	tags=86%, list=58%, signal=204%
GOCC_NEURON_SPINE	173	0.163257	2.51804	0	0.0020267	0.027	5873	tags=58%, list=42%, signal=100%
GOCC_PERIKARYON	138	0.174168	2.41499	0	0.00472722	0.065	4955	tags=53%, list=36%, signal=81%
GOCC_CILIUM	484	0.092937	2.34301	0.0020284	0.00684192	0.099	9091	tags=74%, list=65%, signal=208%
GOCC_PRESYNAPTIC_MEMBRANE	127	0.173641	2.28133	0.00397614	0.0109524	0.163	6035	tags=61%, list=43%, signal=106%
GOCC_PRESYNAPSE	437	0.0935431	2.22528	0.00408998	0.0163498	0.244	7614	tags=64%, list=55%, signal=137%
GOCC_TRANS_GOLGI_NETWORK	214	0.124063	2.07905	0.00394477	0.0418155	0.507	6745	tags=61%, list=49%, signal=116%
GOCC_AXONEMAL_DYNEIN_COMPLEX	16	0.428533	2.07897	0.0020202	0.0399148	0.507	5343	tags=81%, list=38%, signal=132%
GOCC_TRANSCRIPTION_REGULATOR_COMPLEX	328	0.096028	2.02623	0.00787402	0.0528514	0.634	2764	tags=29%, list=20%, signal=36%
GOCC_CATENIN_COMPLEX	29	0.315632	2.01148	0.00200803	0.0558042	0.671	6645	tags=79%, list=48%, signal=152%
GOCC_VOLTAGE_GATED_CALCIUM_CHANNEL_COMPLEX	36	0.279469	1.96429	0.0115163	0.0697939	0.781	8480	tags=89%, list=61%, signal=227%
GOCC_EXOCYST	17	0.397782	1.96231	0.00775194	0.0679946	0.783	5106	tags=76%, list=37%, signal=121%
GOCC_CARBOXY_TERMINAL_DOMAIN_PROTEIN_KINASE_COMPLEX	19	0.37539	1.9571	0.00767754	0.0671332	0.79	2104	tags=53%, list=15%, signal=62%
GOCC_NEURON_PROJECTION_TERMINUS	113	0.151267	1.91744	0.0147874	0.080751	0.851	5171	tags=52%, list=37%, signal=82%
GOCC_CCR4_NOT_COMPLEX	16	0.402352	1.91699	0.00785855	0.0780069	0.851	7444	tags=94%, list=54%, signal=202%
GOCC_DISTAL_AXON	264	0.100208	1.89457	0.0103306	0.086349	0.891	5214	tags=47%, list=38%, signal=74%
GOCC_UBIQUITIN_LIGASE_COMPLEX	267	0.0996896	1.88606	0.0077821	0.0871937	0.904	7386	tags=63%, list=53%, signal=132%
GOCC_EXOCYTIC_VESICLE	196	0.120427	1.87728	0.00934579	0.0884332	0.915	8490	tags=73%, list=61%, signal=185%
GOCC_CELL_BODY	490	0.0732654	1.8696	0.00399202	0.0898958	0.919	5541	tags=47%, list=40%, signal=75%
GOCC_CILIARY_BASAL_BODY	135	0.137673	1.85926	0.00594059	0.0925752	0.931	9018	tags=79%, list=65%, signal=221%
GOCC_CYTOPLASMIC_STRESS_GRANULE	65	0.199522	1.85505	0.00826446	0.0924419	0.933	6434	tags=66%, list=46%, signal=123%
GOCC_RECYCLING_ENDOSOME_MEMBRANE	75	0.178035	1.85223	0.0139165	0.0913729	0.934	7175	tags=69%, list=52%, signal=143%
GOCC_SCHAFFER_COLLATERAL_CA1_SYNAPSE	64	0.187649	1.77958	0.0253906	0.131003	0.983	5873	tags=61%, list=42%, signal=105%
GOCC_CENTRIOLE	122	0.139079	1.77164	0.0172745	0.132406	0.984	8109	tags=72%, list=58%, signal=172%
GOCC_MOTILE_CILIUM	130	0.134925	1.76403	0.0141414	0.134136	0.986	6588	tags=61%, list=47%, signal=114%
GOCC_TRANSCRIPTION_ELONGATION_FACTOR_COMPLEX	50	0.204477	1.73813	0.0167715	0.148458	0.993	3839	tags=48%, list=28%, signal=66%
GOCC_VESICLE_TETHERING_COMPLEX	66	0.182322	1.73773	0.0281426	0.145255	0.993	5901	tags=61%, list=42%, signal=105%
GOCC_EXCITATORY_SYNAPSE	44	0.216329	1.70549	0.0194175	0.1669	0.999	5847	tags=64%, list=42%, signal=109%
GOCC_CUL4_RING_E3_UBIQUITIN_LIGASE_COMPLEX	30	0.261956	1.70422	0.0348162	0.163943	0.999	6559	tags=73%, list=47%, signal=139%
GOCC_RNA_POLYMERASE_II_TRANSCRIPTION_REGULATOR_COMPLEX	146	0.118835	1.70201	0.0308642	0.162495	0.999	2744	tags=32%, list=20%, signal=39%
GOCC_CALCIUM_CHANNEL_COMPLEX	59	0.184805	1.69436	0.0342742	0.166298	0.999	8514	tags=80%, list=61%, signal=205%
GOCC_CULLIN_RING_UBIQUITIN_LIGASE_COMPLEX	150	0.11857	1.6736	0.0226337	0.180075	1	7450	tags=65%, list=54%, signal=139%
GOCC_CHROMOSOMAL_REGION	287	0.0844138	1.66216	0.0298805	0.186252	1	10522	tags=84%, list=76%, signal=338%
GOCC_DENDRITE_CYTOPLASM	29	0.258833	1.66144	0.0390144	0.183002	1	4557	tags=59%, list=33%, signal=87%
GOCC_SPLICEOSOMAL_COMPLEX	176	0.109263	1.65253	0.0347072	0.186581	1	10583	tags=87%, list=76%, signal=360%
GOCC_NUCLEAR_CHROMOSOME	190	0.102123	1.64144	0.0384615	0.192834	1	6061	tags=54%, list=44%, signal=94%
GOCC_DNA_REPAIR_COMPLEX	33	0.245446	1.63343	0.0445344	0.196393	1	3756	tags=52%, list=27%, signal=70%
GOCC_GABA_RECEPTOR_COMPLEX	15	0.347713	1.62556	0.03	0.199685	1	3511	tags=60%, list=25%, signal=80%
GOCC_MICROTUBULE_ASSOCIATED_COMPLEX	134	0.121744	1.62003	0.0272904	0.20089	1	5688	tags=53%, list=41%, signal=89%
GOCC_ACTIN_BASED_CELL_PROJECTION	176	0.102409	1.60893	0.0420842	0.208211	1	3964	tags=39%, list=29%, signal=53%
GOCC_9PLUS2_MOTILE_CILIUM	71	0.161325	1.58937	0.0597302	0.223982	1	7361	tags=69%, list=53%, signal=146%
GOCC_RNA_POLYMERASE_COMPLEX	94	0.139164	1.5822	0.0484848	0.227595	1	2366	tags=31%, list=17%, signal=37%
GOCC_I_BAND	110	0.128413	1.5796	0.0457256	0.226634	1	7200	tags=65%, list=52%, signal=133%
GOCC_NEURON_PROJECTION_CYTOPLASM	83	0.144398	1.56171	0.0469083	0.241649	1	5540	tags=54%, list=40%, signal=90%
GOCC_MEDIATOR_COMPLEX	39	0.208556	1.55855	0.037037	0.241005	1	3880	tags=49%, list=28%, signal=67%
GOCC_TRANSPORTER_COMPLEX	279	0.0783878	1.53713	0.045098	0.260313	1	4013	tags=37%, list=29%, signal=50%
GOCC_TRANSCRIPTION_REPRESSOR_COMPLEX	63	0.163077	1.52723	0.0495868	0.267486	1	5906	tags=59%, list=42%, signal=102%
GOCC_MICROTUBULE	378	0.06872	1.52153	0.0665362	0.270533	1	5174	tags=44%, list=37%, signal=68%
GOCC_VOLTAGE_GATED_SODIUM_CHANNEL_COMPLEX	15	0.326828	1.51991	0.0582121	0.268477	1	3801	tags=60%, list=27%, signal=82%
GOCC_SCF_UBIQUITIN_LIGASE_COMPLEX	58	0.170005	1.5079	0.0597302	0.278914	1	7232	tags=69%, list=52%, signal=143%
GOCC_CAJAL_BODY	56	0.17223	1.50529	0.0774059	0.27788	1	7295	tags=70%, list=52%, signal=146%
GOCC_NUCLEAR_SPECK	368	0.0675147	1.50456	0.0620985	0.274319	1	3618	tags=33%, list=26%, signal=43%
GOCC_PROTEIN_ACETYLTRANSFERASE_COMPLEX	88	0.137453	1.50352	0.064257	0.271542	1	3313	tags=38%, list=24%, signal=49%
GOCC_SITE_OF_POLARIZED_GROWTH	177	0.096631	1.49673	0.0656064	0.276348	1	10217	tags=83%, list=74%, signal=309%
GOCC_RECYCLING_ENDOSOME	163	0.0972046	1.46679	0.0947581	0.310839	1	8641	tags=72%, list=62%, signal=187%
GOCC_TOR_COMPLEX	15	0.316865	1.46398	0.0860656	0.310271	1	2086	tags=47%, list=15%, signal=55%
GOCC_MYELIN_SHEATH	38	0.204911	1.45853	0.0907217	0.313616	1	8498	tags=82%, list=61%, signal=209%
GOCC_HIPPOCAMPAL_MOSSY_FIBER_TO_CA3_SYNAPSE	29	0.233069	1.45802	0.0885827	0.310023	1	5873	tags=66%, list=42%, signal=113%
GOCC_MAIN_AXON	57	0.163283	1.43921	0.0991903	0.331615	1	2372	tags=33%, list=17%, signal=40%
GOCC_COPII_COATED_ER_TO_GOLGI_TRANSPORT_VESICLE	75	0.143195	1.43512	0.112676	0.332547	1	4506	tags=47%, list=32%, signal=69%
GOCC_NUCLEAR_ENVELOPE	403	0.0612499	1.43324	0.0910891	0.330939	1	8347	tags=66%, list=60%, signal=160%
GOCC_RNA_POLYMERASE_II_HOLOENZYME	70	0.144727	1.42446	0.10241	0.339508	1	2366	tags=31%, list=17%, signal=38%
GOCC_CONDENSED_CHROMOSOME	173	0.0921781	1.42259	0.094518	0.337976	1	10625	tags=86%, list=76%, signal=359%
GOCC_ENDOPLASMIC_RETICULUM_TUBULAR_NETWORK	22	0.252073	1.42067	0.102941	0.336484	1	5978	tags=68%, list=43%, signal=119%
GOCC_RIBONUCLEOPROTEIN_GRANULE	211	0.082653	1.42009	0.0938776	0.333062	1	10396	tags=83%, list=75%, signal=324%
GOCC_DNA_PACKAGING_COMPLEX	19	0.264735	1.41571	0.115686	0.335311	1	3640	tags=53%, list=26%, signal=71%
GOCC_PERINUCLEAR_ENDOPLASMIC_RETICULUM	17	0.280415	1.4116	0.112766	0.337088	1	10006	tags=100%, list=72%, signal=357%
GOCC_PROTEIN_DNA_COMPLEX	99	0.12013	1.39401	0.0935673	0.358181	1	2132	tags=27%, list=15%, signal=32%
GOCC_CHROMOSOME_TELOMERIC_REGION	123	0.108717	1.39187	0.110465	0.357088	1	9576	tags=80%, list=69%, signal=254%
GOCC_TRANSPORT_VESICLE	349	0.0640985	1.3909	0.12381	0.354464	1	8490	tags=67%, list=61%, signal=169%
GOCC_LATERAL_PLASMA_MEMBRANE	54	0.161488	1.38964	0.115079	0.35222	1	3426	tags=41%, list=25%, signal=54%
GOCC_TRANSPORT_VESICLE_MEMBRANE	175	0.0907416	1.38635	0.0998004	0.352675	1	8285	tags=69%, list=60%, signal=168%
GOCC_NUCLEAR_MEMBRANE	259	0.0736914	1.38528	0.114625	0.350081	1	8332	tags=67%, list=60%, signal=165%
GOCC_SODIUM_CHANNEL_COMPLEX	21	0.250663	1.38258	0.116371	0.349967	1	3801	tags=52%, list=27%, signal=72%
GOCC_T_TUBULE	46	0.17739	1.3816	0.128834	0.347216	1	7211	tags=70%, list=52%, signal=144%
GOCC_SWI_SNF_COMPLEX	16	0.282483	1.37727	0.131417	0.349808	1	9977	tags=100%, list=72%, signal=354%
GOCC_SYNAPTIC_VESICLE_MEMBRANE	95	0.120498	1.37357	0.119497	0.350972	1	8285	tags=72%, list=60%, signal=176%
GOCC_NUCLEAR_PORE	68	0.138974	1.36237	0.128906	0.363129	1	10137	tags=87%, list=73%, signal=319%
GOCC_CYCLIN_DEPENDENT_PROTEIN_KINASE_HOLOENZYME_COMPLEX	39	0.182406	1.36039	0.133733	0.361989	1	2104	tags=33%, list=15%, signal=39%
GOCC_CHROMOSOME_CENTROMERIC_REGION	175	0.0882227	1.35371	0.107368	0.367436	1	10623	tags=85%, list=76%, signal=357%
GOCC_CYTOPLASMIC_MICROTUBULE	64	0.140115	1.3487	0.157588	0.370961	1	4576	tags=47%, list=33%, signal=70%
GOCC_POLE_PLASM	16	0.278252	1.34434	0.142292	0.374075	1	5692	tags=69%, list=41%, signal=116%
GOCC_CHLORIDE_CHANNEL_COMPLEX	33	0.193505	1.34374	0.130165	0.371123	1	1949	tags=33%, list=14%, signal=39%
GOCC_PRERIBOSOME_LARGE_SUBUNIT_PRECURSOR	23	0.229241	1.32291	0.153361	0.398037	1	4070	tags=52%, list=29%, signal=74%
GOCC_U2_TYPE_SPLICEOSOMAL_COMPLEX	88	0.122025	1.3212	0.151261	0.396669	1	7317	tags=65%, list=53%, signal=136%
GOCC_PRERIBOSOME_SMALL_SUBUNIT_PRECURSOR	15	0.281191	1.31742	0.147117	0.398531	1	3508	tags=53%, list=25%, signal=71%
GOCC_CONDENSED_NUCLEAR_CHROMOSOME	62	0.139166	1.30985	0.169661	0.405774	1	5920	tags=56%, list=43%, signal=98%
GOCC_CILIARY_TRANSITION_ZONE	56	0.147026	1.30676	0.135903	0.40678	1	8885	tags=79%, list=64%, signal=217%
GOCC_CATION_CHANNEL_COMPLEX	194	0.0815784	1.30672	0.158301	0.402866	1	3968	tags=37%, list=29%, signal=51%
GOCC_INTRACILIARY_TRANSPORT_PARTICLE	26	0.212972	1.30669	0.15493	0.399092	1	9875	tags=92%, list=71%, signal=318%
GOCC_EARLY_ENDOSOME	330	0.0629039	1.30237	0.152805	0.401854	1	4916	tags=42%, list=35%, signal=63%
GOCC_VESICLE_COAT	50	0.154079	1.29494	0.171779	0.409027	1	3147	tags=38%, list=23%, signal=49%
GOCC_PHOTORECEPTOR_CONNECTING_CILIUM	31	0.199875	1.29038	0.179226	0.41262	1	8885	tags=84%, list=64%, signal=232%
GOCC_NEURON_PROJECTION_MEMBRANE	54	0.150296	1.28533	0.183633	0.417009	1	4868	tags=50%, list=35%, signal=77%
GOCC_AXONAL_GROWTH_CONE	27	0.202843	1.27222	0.164634	0.43402	1	5422	tags=59%, list=39%, signal=97%
GOCC_PCG_PROTEIN_COMPLEX	44	0.166564	1.26727	0.188641	0.43809	1	1482	tags=27%, list=11%, signal=30%
GOCC_SWI_SNF_SUPERFAMILY_TYPE_COMPLEX	70	0.125576	1.26669	0.163347	0.435198	1	5808	tags=54%, list=42%, signal=93%
GOCC_COATED_VESICLE	250	0.0699634	1.257	0.183299	0.446274	1	4048	tags=36%, list=29%, signal=50%
GOCC_BASAL_PART_OF_CELL	215	0.0743048	1.243	0.195876	0.465071	1	7904	tags=64%, list=57%, signal=146%
GOCC_TRANS_GOLGI_NETWORK_TRANSPORT_VESICLE	29	0.193017	1.24158	0.187008	0.463537	1	4032	tags=48%, list=29%, signal=68%
GOCC_DENDRITE_MEMBRANE	39	0.16849	1.23999	0.185874	0.462353	1	5861	tags=59%, list=42%, signal=102%
GOCC_NEUROTRANSMITTER_RECEPTOR_COMPLEX	48	0.151543	1.23897	0.214145	0.460034	1	1954	tags=29%, list=14%, signal=34%
GOCC_PLASMA_MEMBRANE_PROTEIN_COMPLEX	463	0.0506356	1.23783	0.195426	0.458055	1	4032	tags=34%, list=29%, signal=46%
GOCC_MICROTUBULE_END	29	0.184871	1.21202	0.224652	0.497958	1	4145	tags=48%, list=30%, signal=69%
GOCC_DYNEIN_COMPLEX	43	0.154822	1.21137	0.210843	0.494773	1	4642	tags=49%, list=33%, signal=73%
GOCC_MLL1_2_COMPLEX	28	0.188108	1.20627	0.214008	0.499404	1	1361	tags=29%, list=10%, signal=32%
GOCC_NUCLEAR_INNER_MEMBRANE	50	0.145126	1.20386	0.218	0.499879	1	7441	tags=68%, list=54%, signal=146%
GOCC_RECEPTOR_COMPLEX	336	0.0563537	1.20078	0.226	0.50116	1	3537	tags=31%, list=25%, signal=41%
GOCC_SARCOPLASM	70	0.123107	1.19667	0.246284	0.504374	1	9615	tags=81%, list=69%, signal=263%
GOCC_DENSE_CORE_GRANULE	26	0.195324	1.19176	0.251429	0.509013	1	1566	tags=31%, list=11%, signal=35%
GOCC_REPLICATION_FORK	59	0.132366	1.19102	0.233792	0.505988	1	2172	tags=29%, list=16%, signal=34%
GOCC_ENDOPLASMIC_RETICULUM_EXIT_SITE	23	0.209637	1.18897	0.228	0.505467	1	2529	tags=39%, list=18%, signal=48%
GOCC_CILIARY_TIP	43	0.150427	1.18821	0.224206	0.50276	1	9875	tags=86%, list=71%, signal=296%
GOCC_CYTOPLASMIC_UBIQUITIN_LIGASE_COMPLEX	15	0.252527	1.18415	0.246465	0.506115	1	9466	tags=93%, list=68%, signal=292%
GOCC_SARCOPLASMIC_RETICULUM_MEMBRANE	34	0.172572	1.17879	0.268245	0.511135	1	9462	tags=85%, list=68%, signal=266%
GOCC_PRERIBOSOME	72	0.120934	1.17009	0.266667	0.523126	1	6242	tags=57%, list=45%, signal=103%
GOCC_INTEGRAL_COMPONENT_OF_SYNAPTIC_VESICLE_MEMBRANE	29	0.174495	1.16673	0.238866	0.524906	1	2851	tags=38%, list=21%, signal=48%
GOCC_TRANSFERASE_COMPLEX_TRANSFERRING_PHOSPHORUS_CONTAINING_GROUPS	225	0.0674548	1.16632	0.254545	0.521698	1	2289	tags=23%, list=16%, signal=27%
GOCC_KINESIN_COMPLEX	45	0.14675	1.15948	0.266533	0.529904	1	5688	tags=56%, list=41%, signal=94%
GOCC_SPANNING_COMPONENT_OF_MEMBRANE	15	0.246261	1.15176	0.292247	0.539697	1	9553	tags=93%, list=69%, signal=298%
GOCC_GOLGI_ASSOCIATED_VESICLE	84	0.105316	1.15176	0.26501	0.535699	1	8638	tags=73%, list=62%, signal=191%
GOCC_COP9_SIGNALOSOME	30	0.175294	1.15153	0.277083	0.532212	1	10541	tags=93%, list=76%, signal=385%
GOCC_CLATHRIN_COATED_VESICLE	159	0.0792354	1.14892	0.270707	0.533354	1	8614	tags=70%, list=62%, signal=181%
GOCC_NUCLEAR_PERIPHERY	119	0.0895442	1.14855	0.262042	0.530226	1	2386	tags=26%, list=17%, signal=31%
GOCC_PROTEIN_KINASE_COMPLEX	93	0.104737	1.14581	0.270916	0.531263	1	4083	tags=40%, list=29%, signal=56%
GOCC_SIN3_TYPE_COMPLEX	15	0.249214	1.14342	0.274029	0.531693	1	1172	tags=33%, list=8%, signal=36%
GOCC_EXORIBONUCLEASE_COMPLEX	25	0.187748	1.13641	0.294239	0.540076	1	11294	tags=100%, list=81%, signal=532%
GOCC_H4_HISTONE_ACETYLTRANSFERASE_COMPLEX	44	0.145602	1.12401	0.297505	0.559465	1	10302	tags=89%, list=74%, signal=341%
GOCC_U2_TYPE_CATALYTIC_STEP_2_SPLICEOSOME	30	0.173588	1.12372	0.282209	0.55618	1	5468	tags=57%, list=39%, signal=93%
GOCC_MICROTUBULE_PLUS_END	20	0.207925	1.12342	0.292398	0.552811	1	4063	tags=50%, list=29%, signal=71%
GOCC_PML_BODY	93	0.100912	1.11696	0.302187	0.56094	1	9367	tags=77%, list=67%, signal=236%
GOCC_FLEMMING_BODY	30	0.167268	1.11592	0.291339	0.559289	1	8799	tags=80%, list=63%, signal=218%
GOCC_CELL_BODY_MEMBRANE	27	0.178466	1.11316	0.315895	0.560446	1	6275	tags=63%, list=45%, signal=115%
GOCC_INTRINSIC_COMPONENT_OF_SYNAPTIC_VESICLE_MEMBRANE	42	0.14241	1.11137	0.309717	0.559907	1	8285	tags=74%, list=60%, signal=182%
GOCC_EARLY_ENDOSOME_MEMBRANE	141	0.0796915	1.10887	0.318966	0.560526	1	4916	tags=43%, list=35%, signal=66%
GOCC_FILOPODIUM	90	0.0988656	1.10007	0.32948	0.573383	1	10217	tags=83%, list=74%, signal=312%
GOCC_EXTRINSIC_COMPONENT_OF_MEMBRANE	263	0.0592464	1.09774	0.307229	0.574213	1	6696	tags=54%, list=48%, signal=102%
GOCC_REPLISOME	23	0.194695	1.09533	0.310195	0.574944	1	2132	tags=35%, list=15%, signal=41%
GOCC_FILOPODIUM_TIP	15	0.229912	1.0938	0.334661	0.574181	1	1440	tags=33%, list=10%, signal=37%
GOCC_MRNA_CLEAVAGE_FACTOR_COMPLEX	21	0.197815	1.09371	0.296296	0.570599	1	7844	tags=76%, list=56%, signal=175%
GOCC_OUTER_MEMBRANE	193	0.0679782	1.09246	0.339321	0.569362	1	8718	tags=69%, list=63%, signal=184%
GOCC_CELL_PROJECTION_MEMBRANE	285	0.0569289	1.09073	0.317215	0.568854	1	4979	tags=41%, list=36%, signal=63%
GOCC_SARCOLEMMA	121	0.0852621	1.08641	0.363817	0.572869	1	7325	tags=61%, list=53%, signal=128%
GOCC_CUL3_RING_UBIQUITIN_LIGASE_COMPLEX	35	0.153387	1.08228	0.346076	0.576641	1	8198	tags=74%, list=59%, signal=181%
GOCC_TRANSCRIPTIONALLY_ACTIVE_CHROMATIN	20	0.202089	1.08103	0.345528	0.575117	1	9704	tags=90%, list=70%, signal=298%
GOCC_CLATHRIN_COAT_OF_COATED_PIT	16	0.223873	1.07719	0.35259	0.578347	1	6447	tags=69%, list=46%, signal=128%
GOCC_KINETOCHORE	124	0.0831999	1.07635	0.355469	0.576376	1	10623	tags=85%, list=76%, signal=356%
GOCC_CLATHRIN_ADAPTOR_COMPLEX	23	0.183196	1.06736	0.335484	0.588604	1	6522	tags=65%, list=47%, signal=123%
GOCC_CELL_CORTEX	257	0.057841	1.0662	0.359596	0.586889	1	8134	tags=64%, list=59%, signal=152%
GOCC_INO80_TYPE_COMPLEX	24	0.181428	1.05977	0.367704	0.594996	1	2694	tags=38%, list=19%, signal=46%
GOCC_P_BODY	76	0.103607	1.05708	0.357285	0.596271	1	10272	tags=84%, list=74%, signal=321%
GOCC_HETEROCHROMATIN	60	0.116281	1.054	0.383234	0.598288	1	3023	tags=33%, list=22%, signal=42%
GOCC_H4_H2A_HISTONE_ACETYLTRANSFERASE_COMPLEX	19	0.206428	1.05386	0.369318	0.594923	1	10302	tags=95%, list=74%, signal=365%
GOCC_ANCHORED_COMPONENT_OF_PLASMA_MEMBRANE	43	0.136311	1.05005	0.384929	0.597913	1	4252	tags=44%, list=31%, signal=63%
GOCC_ER_TO_GOLGI_TRANSPORT_VESICLE_MEMBRANE	47	0.131281	1.04973	0.370833	0.594857	1	4391	tags=45%, list=32%, signal=65%
GOCC_NON_MOTILE_CILIUM	111	0.0843929	1.04484	0.372233	0.600069	1	9229	tags=75%, list=66%, signal=221%
GOCC_CONTRACTILE_FIBER	190	0.0652117	1.04204	0.368932	0.601595	1	5616	tags=47%, list=40%, signal=78%
GOCC_GOLGI_CISTERNA	88	0.098419	1.04125	0.401656	0.599518	1	11276	tags=91%, list=81%, signal=479%
GOCC_INTRINSIC_COMPONENT_OF_GOLGI_MEMBRANE	61	0.11279	1.03451	0.362903	0.6087	1	2084	tags=26%, list=15%, signal=31%
GOCC_GOLGI_CISTERNA_MEMBRANE	63	0.109838	1.0283	0.405567	0.616613	1	11276	tags=92%, list=81%, signal=485%
GOCC_SM_LIKE_PROTEIN_FAMILY_COMPLEX	77	0.0996485	1.02712	0.405622	0.615115	1	11980	tags=96%, list=86%, signal=692%
GOCC_TERMINAL_BOUTON	44	0.134592	1.02462	0.436759	0.616078	1	5400	tags=52%, list=39%, signal=85%
GOCC_PERICENTRIOLAR_MATERIAL	19	0.192251	1.02407	0.404762	0.613548	1	3183	tags=42%, list=23%, signal=55%
GOCC_MYOSIN_FILAMENT	18	0.203685	1.02305	0.430502	0.611772	1	9527	tags=89%, list=69%, signal=282%
GOCC_AP_TYPE_MEMBRANE_COAT_ADAPTOR_COMPLEX	39	0.138753	1.02077	0.406312	0.612561	1	6986	tags=64%, list=50%, signal=129%
GOCC_REGION_OF_CYTOSOL	21	0.182732	1.02024	0.40198	0.610253	1	3420	tags=43%, list=25%, signal=57%
GOCC_SAGA_TYPE_COMPLEX	26	0.160538	1.00705	0.42562	0.630732	1	1514	tags=27%, list=11%, signal=30%
GOCC_SPINDLE	334	0.0483567	1.00598	0.438976	0.629006	1	8790	tags=68%, list=63%, signal=180%
GOCC_INTRACILIARY_TRANSPORT_PARTICLE_B	18	0.196986	1.00343	0.428	0.630125	1	2670	tags=39%, list=19%, signal=48%
GOCC_MITOTIC_SPINDLE	138	0.0724491	1.00187	0.434426	0.629617	1	7765	tags=63%, list=56%, signal=141%
GOCC_INTERCELLULAR_BRIDGE	67	0.101701	0.994376	0.431907	0.63959	1	10625	tags=87%, list=76%, signal=366%
GOCC_METHYLTRANSFERASE_COMPLEX	90	0.0865476	0.991977	0.459627	0.640308	1	3746	tags=36%, list=27%, signal=48%
GOCC_HISTONE_DEACETYLASE_COMPLEX	74	0.0991845	0.990938	0.435798	0.638666	1	5202	tags=47%, list=37%, signal=75%
GOCC_NBAF_COMPLEX	15	0.215724	0.988426	0.424	0.639955	1	9977	tags=93%, list=72%, signal=330%
GOCC_PRECATALYTIC_SPLICEOSOME	51	0.117212	0.988023	0.452479	0.637225	1	5462	tags=51%, list=39%, signal=84%
GOCC_AXON_CYTOPLASM	57	0.110592	0.988001	0.470833	0.633916	1	5540	tags=51%, list=40%, signal=84%
GOCC_CATALYTIC_STEP_2_SPLICEOSOME	84	0.0925118	0.975713	0.475915	0.653191	1	4678	tags=43%, list=34%, signal=64%
GOCC_PHOSPHATIDYLINOSITOL_3_KINASE_COMPLEX	26	0.164447	0.9721	0.456522	0.656414	1	9479	tags=85%, list=68%, signal=266%
GOCC_MRNA_CLEAVAGE_AND_POLYADENYLATION_SPECIFICITY_FACTOR_COMPLEX	17	0.200563	0.970531	0.477273	0.655704	1	7844	tags=76%, list=56%, signal=175%
GOCC_GOLGI_STACK	117	0.0782527	0.967892	0.476471	0.657237	1	11276	tags=89%, list=81%, signal=467%
GOCC_9PLUS0_NON_MOTILE_CILIUM	87	0.0873132	0.966373	0.489451	0.656617	1	9178	tags=75%, list=66%, signal=219%
GOCC_ESC_E_Z_COMPLEX	15	0.206818	0.965135	0.47767	0.655572	1	9174	tags=87%, list=66%, signal=255%
GOCC_APICAL_JUNCTION_COMPLEX	115	0.0757092	0.955796	0.478541	0.669237	1	3911	tags=36%, list=28%, signal=49%
GOCC_CLATHRIN_COAT	42	0.126339	0.952809	0.502066	0.670982	1	6522	tags=60%, list=47%, signal=112%
GOCC_SPLICEOSOMAL_TRI_SNRNP_COMPLEX	31	0.144265	0.952188	0.496226	0.668631	1	4724	tags=48%, list=34%, signal=73%
GOCC_MICROVILLUS	72	0.0986404	0.94672	0.511579	0.675153	1	2110	tags=25%, list=15%, signal=29%
GOCC_ATPASE_COMPLEX	93	0.0844079	0.944387	0.532225	0.675717	1	5111	tags=45%, list=37%, signal=71%
GOCC_TELOMERASE_HOLOENZYME_COMPLEX	21	0.173685	0.942552	0.513627	0.675554	1	7517	tags=71%, list=54%, signal=155%
GOCC_HISTONE_METHYLTRANSFERASE_COMPLEX	65	0.0985516	0.941288	0.527778	0.674365	1	774	tags=15%, list=6%, signal=16%
GOCC_SMALL_NUCLEAR_RIBONUCLEOPROTEIN_COMPLEX	66	0.0976843	0.929401	0.527197	0.691899	1	11284	tags=91%, list=81%, signal=481%
GOCC_ENDOPLASMIC_RETICULUM_GOLGI_INTERMEDIATE_COMPARTMENT_MEMBRANE	67	0.0958405	0.922416	0.532909	0.7011	1	11121	tags=90%, list=80%, signal=446%
GOCC_CILIARY_MEMBRANE	56	0.102107	0.921074	0.514403	0.700177	1	8514	tags=71%, list=61%, signal=184%
GOCC_SYNAPTIC_CLEFT	17	0.185712	0.911146	0.56926	0.714696	1	1509	tags=29%, list=11%, signal=33%
GOCC_MITOCHONDRIA_ASSOCIATED_ENDOPLASMIC_RETICULUM_MEMBRANE	18	0.176696	0.91043	0.569959	0.712531	1	7585	tags=72%, list=55%, signal=159%
GOCC_NEUROMUSCULAR_JUNCTION	65	0.0967057	0.906584	0.576998	0.716189	1	8498	tags=71%, list=61%, signal=181%
GOCC_POSTSYNAPTIC_ENDOSOME	15	0.189941	0.901688	0.576375	0.721548	1	4775	tags=53%, list=34%, signal=81%
GOCC_EXTRINSIC_COMPONENT_OF_PLASMA_MEMBRANE	147	0.0630863	0.889505	0.568401	0.739648	1	6696	tags=54%, list=48%, signal=104%
GOCC_ADHERENS_JUNCTION	162	0.0600192	0.876521	0.603175	0.758635	1	4151	tags=36%, list=30%, signal=50%
GOCC_CLUSTER_OF_ACTIN_BASED_CELL_PROJECTIONS	118	0.0676982	0.875505	0.59695	0.757105	1	5427	tags=46%, list=39%, signal=74%
GOCC_SPINDLE_MICROTUBULE	63	0.0941518	0.868629	0.637317	0.765458	1	4874	tags=44%, list=35%, signal=68%
GOCC_APICAL_DENDRITE	18	0.16918	0.865097	0.604697	0.768047	1	10006	tags=89%, list=72%, signal=317%
GOCC_CELL_CELL_JUNCTION	418	0.035937	0.862558	0.617188	0.768963	1	4170	tags=33%, list=30%, signal=46%
GOCC_MEMBRANE_COAT	86	0.0783314	0.852931	0.644491	0.782601	1	9746	tags=78%, list=70%, signal=259%
GOCC_STEREOCILIUM_BUNDLE	45	0.107494	0.850158	0.647658	0.783947	1	8703	tags=73%, list=63%, signal=196%
GOCC_GAMMA_TUBULIN_COMPLEX	19	0.159988	0.836808	0.668737	0.80377	1	5094	tags=53%, list=37%, signal=83%
GOCC_MULTIVESICULAR_BODY	48	0.102356	0.836752	0.674089	0.800222	1	4952	tags=46%, list=36%, signal=71%
GOCC_MITOTIC_SPINDLE_POLE	33	0.120487	0.821704	0.669528	0.822523	1	11807	tags=97%, list=85%, signal=642%
GOCC_U5_SNRNP	17	0.165204	0.820503	0.676955	0.820847	1	3429	tags=41%, list=25%, signal=55%
GOCC_SNO_S_RNA_CONTAINING_RIBONUCLEOPROTEIN_COMPLEX	23	0.141523	0.815509	0.669866	0.825626	1	8309	tags=74%, list=60%, signal=183%
GOCC_PHAGOPHORE_ASSEMBLY_SITE	29	0.124114	0.81047	0.729622	0.830956	1	6905	tags=62%, list=50%, signal=123%
GOCC_SNARE_COMPLEX	44	0.104267	0.807273	0.676647	0.832622	1	9927	tags=82%, list=71%, signal=285%
GOCC_PERICENTRIC_HETEROCHROMATIN	18	0.159823	0.805416	0.687861	0.832069	1	97	tags=17%, list=1%, signal=17%
GOCC_AGGRESOME	30	0.123648	0.804605	0.719682	0.829717	1	8014	tags=70%, list=58%, signal=165%
GOCC_DENDRITIC_SHAFT	32	0.116041	0.79717	0.686316	0.837924	1	4471	tags=44%, list=32%, signal=64%
GOCC_MICROBODY_MEMBRANE	58	0.0882447	0.789337	0.749012	0.847173	1	9562	tags=78%, list=69%, signal=248%
GOCC_MIDBODY	172	0.0507721	0.776563	0.771255	0.863845	1	6252	tags=50%, list=45%, signal=90%
GOCC_TIGHT_JUNCTION	101	0.0655723	0.773116	0.783428	0.865827	1	3911	tags=35%, list=28%, signal=48%
GOCC_INCLUSION_BODY	67	0.0804857	0.772584	0.761628	0.863034	1	8014	tags=66%, list=58%, signal=154%
GOCC_MICROVILLUS_MEMBRANE	20	0.141931	0.770408	0.752049	0.862676	1	4979	tags=50%, list=36%, signal=78%
GOCC_GLIAL_CELL_PROJECTION	29	0.12125	0.76889	0.728195	0.861389	1	1193	tags=21%, list=9%, signal=23%
GOCC_ENDOPLASMIC_RETICULUM_GOLGI_INTERMEDIATE_COMPARTMENT	117	0.061581	0.762093	0.771739	0.867906	1	11981	tags=92%, list=86%, signal=663%
GOCC_CELL_CORTEX_REGION	37	0.106123	0.748702	0.771543	0.884164	1	6417	tags=57%, list=46%, signal=105%
GOCC_MYOSIN_II_COMPLEX	16	0.15336	0.739706	0.765432	0.89418	1	10901	tags=94%, list=78%, signal=434%
GOCC_LIPID_DROPLET	76	0.0721628	0.733314	0.815686	0.899619	1	3208	tags=30%, list=23%, signal=39%
GOCC_CELL_CELL_CONTACT_ZONE	67	0.0744683	0.722513	0.806	0.910949	1	6645	tags=55%, list=48%, signal=105%
GOCC_HOST_CELLULAR_COMPONENT	53	0.0832167	0.716651	0.828571	0.915475	1	9075	tags=74%, list=65%, signal=211%
GOCC_PLASMA_MEMBRANE_RAFT	96	0.0623793	0.708701	0.822314	0.922157	1	8115	tags=65%, list=58%, signal=154%
GOCC_BASOLATERAL_PLASMA_MEMBRANE	178	0.0451453	0.704669	0.835341	0.923702	1	4143	tags=34%, list=30%, signal=48%
GOCC_ACTOMYOSIN	65	0.0731645	0.692998	0.865613	0.935173	1	5616	tags=48%, list=40%, signal=80%
GOCC_EXTRINSIC_COMPONENT_OF_ORGANELLE_MEMBRANE	47	0.0847009	0.690492	0.865385	0.934235	1	6515	tags=55%, list=47%, signal=104%
GOCC_SPINDLE_MIDZONE	33	0.101018	0.687427	0.845857	0.934363	1	6180	tags=55%, list=44%, signal=98%
GOCC_LATE_ENDOSOME	234	0.0385635	0.685873	0.849903	0.932356	1	6719	tags=52%, list=48%, signal=99%
GOCC_SPINDLE_POLE	149	0.0481527	0.685316	0.864407	0.929222	1	8759	tags=68%, list=63%, signal=181%
GOCC_SMN_SM_PROTEIN_COMPLEX	17	0.134134	0.659179	0.88125	0.95578	1	4678	tags=47%, list=34%, signal=71%
GOCC_AMPA_GLUTAMATE_RECEPTOR_COMPLEX	25	0.107099	0.651847	0.894841	0.960015	1	10189	tags=84%, list=73%, signal=314%
GOCC_FILOPODIUM_MEMBRANE	18	0.127367	0.645553	0.894325	0.962576	1	9042	tags=78%, list=65%, signal=222%
GOCC_ORGANELLE_MEMBRANE_CONTACT_SITE	35	0.0914945	0.640833	0.887324	0.963287	1	319	tags=11%, list=2%, signal=12%
GOCC_POSTSYNAPTIC_CYTOSOL	16	0.134633	0.631432	0.916667	0.968087	1	7686	tags=69%, list=55%, signal=154%
GOCC_ANCHORED_COMPONENT_OF_MEMBRANE	109	0.050912	0.629979	0.933735	0.965564	1	8351	tags=65%, list=60%, signal=162%
GOCC_SMALL_SUBUNIT_PROCESSOME	34	0.0892322	0.62542	0.921529	0.966043	1	397	tags=12%, list=3%, signal=12%
GOCC_GAP_JUNCTION	17	0.127058	0.61756	0.930085	0.968947	1	688	tags=18%, list=5%, signal=19%
GOCC_ENDOPLASMIC_RETICULUM_QUALITY_CONTROL_COMPARTMENT	23	0.103553	0.607187	0.920477	0.973702	1	12462	tags=100%, list=90%, signal=965%
GOCC_NURD_COMPLEX	15	0.122746	0.591197	0.950495	0.981363	1	5708	tags=53%, list=41%, signal=90%
GOCC_GLYCOPROTEIN_COMPLEX	15	0.124331	0.581007	0.95112	0.984441	1	11246	tags=93%, list=81%, signal=488%
GOCC_CLATHRIN_COATED_PIT	68	0.0585131	0.561336	0.968128	0.992182	1	5322	tags=44%, list=38%, signal=71%
GOCC_BLOC_COMPLEX	19	0.102457	0.545566	0.970213	0.995795	1	5161	tags=47%, list=37%, signal=75%
GOCC_COPI_COATED_VESICLE	27	0.0871878	0.538943	0.981781	0.994895	1	11145	tags=89%, list=80%, signal=448%
GOCC_SPECIFIC_GRANULE_MEMBRANE	75	0.0522966	0.52917	0.981855	0.994996	1	12620	tags=96%, list=91%, signal=1037%
GOCC_MYOFILAMENT	18	0.0996735	0.508908	0.991919	0.997847	1	7882	tags=67%, list=57%, signal=154%
GOCC_PHAGOPHORE_ASSEMBLY_SITE_MEMBRANE	15	0.105149	0.498608	0.989775	0.996915	1	6879	tags=60%, list=49%, signal=119%
GOCC_M_BAND	18	0.0991852	0.489566	0.981781	0.995106	1	8661	tags=72%, list=62%, signal=191%
GOCC_GTPASE_COMPLEX	27	0.0715378	0.442124	1	0.997608	1	551	tags=11%, list=4%, signal=12%

## Sheet: Shank2-HT-CTX; C5 CC - Down
Supplementary Table 3. Results of GSEA for the cortical, hippocampal, and striatal transcripts of Shank2-HT and Shank2-HM mice, performed using gene sets of the CC, BP, and MF domains.
NAME	SIZE	ES	NES	NOM p-val	FDR q-val	FWER p-val	RANK AT MAX	LEADING EDGE
GOCC_CYTOSOLIC_RIBOSOME	96	-0.552998	-6.38867	0	0	0	3082	tags=77%, list=22%, signal=98%
GOCC_RIBOSOMAL_SUBUNIT	176	-0.350971	-5.34514	0	0	0	3082	tags=57%, list=22%, signal=72%
GOCC_CYTOSOLIC_LARGE_RIBOSOMAL_SUBUNIT	50	-0.64065	-5.32086	0	0	0	3082	tags=86%, list=22%, signal=110%
GOCC_RIBOSOME	210	-0.309051	-5.28061	0	0	0	3382	tags=55%, list=24%, signal=71%
GOCC_MITOCHONDRIAL_PROTEIN_CONTAINING_COMPLEX	245	-0.264498	-4.84342	0	0	0	6715	tags=74%, list=48%, signal=141%
GOCC_INNER_MITOCHONDRIAL_MEMBRANE_PROTEIN_COMPLEX	125	-0.354671	-4.59145	0	0	0	4345	tags=66%, list=31%, signal=96%
GOCC_RESPIRATORY_CHAIN_COMPLEX	77	-0.446094	-4.5667	0	0	0	6471	tags=91%, list=47%, signal=169%
GOCC_RESPIRASOME	90	-0.415874	-4.56468	0	0	0	6150	tags=86%, list=44%, signal=152%
GOCC_NADH_DEHYDROGENASE_COMPLEX	46	-0.538984	-4.33796	0	0	0	3110	tags=76%, list=22%, signal=98%
GOCC_LARGE_RIBOSOMAL_SUBUNIT	108	-0.354462	-4.28738	0	0	0	3478	tags=60%, list=25%, signal=80%
GOCC_ORGANELLE_INNER_MEMBRANE	480	-0.164999	-4.12838	0	0	0	7314	tags=69%, list=53%, signal=140%
GOCC_CYTOSOLIC_SMALL_RIBOSOMAL_SUBUNIT	42	-0.514195	-3.80783	0	0	0	1811	tags=64%, list=13%, signal=74%
GOCC_POLYSOMAL_RIBOSOME	30	-0.546191	-3.54821	0	0	0	3082	tags=77%, list=22%, signal=98%
GOCC_OXIDOREDUCTASE_COMPLEX	97	-0.303524	-3.46815	0	0	0	3263	tags=54%, list=23%, signal=70%
GOCC_SMALL_RIBOSOMAL_SUBUNIT	70	-0.357298	-3.41002	0	0	0	1811	tags=49%, list=13%, signal=56%
GOCC_COLLAGEN_CONTAINING_EXTRACELLULAR_MATRIX	324	-0.143734	-3.03433	0	4.99442e-05	0.001	6158	tags=58%, list=44%, signal=102%
GOCC_EXTERNAL_ENCAPSULATING_STRUCTURE	421	-0.122994	-2.80524	0	0.000236541	0.005	3989	tags=41%, list=29%, signal=55%
GOCC_PROTON_TRANSPORTING_ATP_SYNTHASE_COMPLEX	17	-0.56955	-2.79476	0	0.000267598	0.006	3541	tags=82%, list=25%, signal=110%
GOCC_CYTOCHROME_COMPLEX	29	-0.433788	-2.78319	0	0.000293098	0.007	6446	tags=90%, list=46%, signal=167%
GOCC_PROTON_TRANSPORTING_TWO_SECTOR_ATPASE_COMPLEX	41	-0.336953	-2.5528	0	0.00104317	0.026	6858	tags=83%, list=49%, signal=163%
GOCC_RESPIRATORY_CHAIN_COMPLEX_IV	18	-0.481399	-2.47953	0	0.00169232	0.043	6446	tags=94%, list=46%, signal=176%
GOCC_ENDOPLASMIC_RETICULUM_LUMEN	246	-0.136142	-2.4451	0	0.00219601	0.057	3397	tags=38%, list=24%, signal=49%
GOCC_PROTON_TRANSPORTING_TWO_SECTOR_ATPASE_COMPLEX_PROTON_TRANSPORTING_DOMAIN	20	-0.461311	-2.43411	0	0.0022401	0.06	6108	tags=90%, list=44%, signal=160%
GOCC_MITOCHONDRIAL_MATRIX	436	-0.0993243	-2.39192	0	0.0029066	0.081	10077	tags=82%, list=72%, signal=289%
GOCC_SIDE_OF_MEMBRANE	373	-0.106595	-2.36361	0	0.00340347	0.1	5006	tags=46%, list=36%, signal=71%
GOCC_POLYSOME	63	-0.238882	-2.28777	0	0.00499962	0.15	3094	tags=46%, list=22%, signal=59%
GOCC_LYSOSOMAL_LUMEN	87	-0.206154	-2.25999	0	0.00603479	0.182	9935	tags=92%, list=71%, signal=320%
GOCC_TERTIARY_GRANULE	124	-0.173352	-2.25788	0	0.00587686	0.184	8150	tags=76%, list=59%, signal=182%
GOCC_EXTERNAL_SIDE_OF_PLASMA_MEMBRANE	194	-0.1361	-2.21623	0	0.00824872	0.26	6232	tags=58%, list=45%, signal=104%
GOCC_SECONDARY_LYSOSOME	16	-0.439247	-2.15419	0	0.0118362	0.363	2590	tags=63%, list=19%, signal=77%
GOCC_BLOOD_MICROPARTICLE	62	-0.231835	-2.14445	0	0.012368	0.39	6209	tags=68%, list=45%, signal=122%
GOCC_CELL_SUBSTRATE_JUNCTION	407	-0.0887169	-2.09583	0	0.0158606	0.474	6215	tags=53%, list=45%, signal=94%
GOCC_COLLAGEN_TRIMER	70	-0.207386	-2.05344	0.00194175	0.0199359	0.564	3090	tags=43%, list=22%, signal=55%
GOCC_ENDOPLASMIC_RETICULUM_PROTEIN_CONTAINING_COMPLEX	115	-0.159975	-2.04703	0.00398406	0.0203284	0.583	8674	tags=78%, list=62%, signal=206%
GOCC_GOLGI_LUMEN	62	-0.208456	-1.97038	0.00403226	0.0316669	0.753	10568	tags=97%, list=76%, signal=402%
GOCC_ORGANELLE_ENVELOPE_LUMEN	84	-0.180047	-1.94325	0.00842105	0.0365277	0.804	4298	tags=49%, list=31%, signal=70%
GOCC_SPECIFIC_GRANULE_LUMEN	46	-0.243753	-1.93951	0.00770713	0.036139	0.805	1761	tags=37%, list=13%, signal=42%
GOCC_VESICLE_LUMEN	260	-0.102036	-1.91438	0.00967118	0.0401515	0.853	8660	tags=72%, list=62%, signal=188%
GOCC_INTRINSIC_COMPONENT_OF_ENDOPLASMIC_RETICULUM_MEMBRANE	140	-0.139068	-1.89525	0.014	0.0438146	0.882	6626	tags=61%, list=48%, signal=116%
GOCC_MITOCHONDRIAL_SMALL_RIBOSOMAL_SUBUNIT	28	-0.289391	-1.85248	0.00595238	0.0547992	0.931	6908	tags=79%, list=50%, signal=156%
GOCC_TERTIARY_GRANULE_LUMEN	44	-0.232968	-1.84996	0.0122699	0.0542743	0.934	3723	tags=50%, list=27%, signal=68%
GOCC_INTRINSIC_COMPONENT_OF_MITOCHONDRIAL_MEMBRANE	76	-0.178077	-1.84575	0.0141988	0.054106	0.939	10159	tags=91%, list=73%, signal=335%
GOCC_VACUOLAR_LUMEN	143	-0.135984	-1.84054	0.0178926	0.0543862	0.942	9503	tags=82%, list=68%, signal=256%
GOCC_ORGANELLAR_RIBOSOME	87	-0.174009	-1.83828	0.0180361	0.0538159	0.945	6225	tags=62%, list=45%, signal=112%
GOCC_INTRINSIC_COMPONENT_OF_ORGANELLE_MEMBRANE	355	-0.0804787	-1.77104	0.0210728	0.0761937	0.988	7525	tags=62%, list=54%, signal=132%
GOCC_BASEMENT_MEMBRANE	87	-0.159986	-1.7592	0.00843882	0.0787721	0.989	4821	tags=51%, list=35%, signal=77%
GOCC_PLATELET_ALPHA_GRANULE_LUMEN	50	-0.203755	-1.70153	0.0242915	0.103643	0.999	6075	tags=64%, list=44%, signal=113%
GOCC_PLATELET_ALPHA_GRANULE	69	-0.176427	-1.69918	0.0343434	0.102608	0.999	8842	tags=81%, list=64%, signal=222%
GOCC_VACUOLAR_MEMBRANE	376	-0.0765408	-1.68367	0.0251046	0.108706	0.999	10389	tags=82%, list=75%, signal=317%
GOCC_COMPLEX_OF_COLLAGEN_TRIMERS	20	-0.319669	-1.66989	0.0418251	0.113546	0.999	4599	tags=65%, list=33%, signal=97%
GOCC_FICOLIN_1_RICH_GRANULE	156	-0.114133	-1.62048	0.0440613	0.141592	1	10283	tags=85%, list=74%, signal=324%
GOCC_PROTEASOME_ACCESSORY_COMPLEX	24	-0.269566	-1.60239	0.0473373	0.151427	1	8423	tags=88%, list=61%, signal=222%
GOCC_SECRETORY_GRANULE_MEMBRANE	234	-0.0904778	-1.58003	0.0502008	0.165344	1	8150	tags=68%, list=59%, signal=160%
GOCC_MITOCHONDRIAL_LARGE_RIBOSOMAL_SUBUNIT	57	-0.17244	-1.55093	0.04	0.186652	1	6149	tags=61%, list=44%, signal=110%
GOCC_RNA_POLYMERASE_III_COMPLEX	18	-0.29509	-1.51633	0.0542169	0.213541	1	4399	tags=61%, list=32%, signal=89%
GOCC_ACTIN_FILAMENT	105	-0.122353	-1.50516	0.0724346	0.220616	1	9036	tags=77%, list=65%, signal=219%
GOCC_PORE_COMPLEX	18	-0.288239	-1.47192	0.0670498	0.249709	1	7583	tags=83%, list=55%, signal=183%
GOCC_ENDOPEPTIDASE_COMPLEX	65	-0.152845	-1.45941	0.0820312	0.259585	1	8151	tags=74%, list=59%, signal=178%
GOCC_INTRINSIC_COMPONENT_OF_MITOCHONDRIAL_OUTER_MEMBRANE	20	-0.269597	-1.44597	0.077551	0.269668	1	10159	tags=100%, list=73%, signal=371%
GOCC_FICOLIN_1_RICH_GRANULE_MEMBRANE	40	-0.191595	-1.4389	0.0883534	0.272768	1	8118	tags=78%, list=58%, signal=186%
GOCC_PROTON_TRANSPORTING_V_TYPE_ATPASE_COMPLEX	23	-0.246229	-1.41924	0.110647	0.291989	1	6858	tags=74%, list=49%, signal=146%
GOCC_AZUROPHIL_GRANULE	123	-0.109377	-1.41808	0.098	0.288894	1	10812	tags=89%, list=78%, signal=395%
GOCC_LUMENAL_SIDE_OF_ENDOPLASMIC_RETICULUM_MEMBRANE	16	-0.292639	-1.41181	0.084507	0.291498	1	6363	tags=75%, list=46%, signal=138%
GOCC_PHAGOCYTIC_VESICLE	125	-0.108109	-1.41179	0.102767	0.286994	1	9187	tags=77%, list=66%, signal=224%
GOCC_PLATELET_DENSE_GRANULE	16	-0.291865	-1.41044	0.114519	0.284271	1	5505	tags=69%, list=40%, signal=114%
GOCC_LUMENAL_SIDE_OF_MEMBRANE	21	-0.256976	-1.39562	0.123431	0.298063	1	6363	tags=71%, list=46%, signal=132%
GOCC_INTRINSIC_COMPONENT_OF_MITOCHONDRIAL_INNER_MEMBRANE	48	-0.17255	-1.39243	0.114563	0.297649	1	8615	tags=79%, list=62%, signal=207%
GOCC_RUFFLE_MEMBRANE	86	-0.127267	-1.35637	0.125693	0.338232	1	2122	tags=28%, list=15%, signal=33%
GOCC_ROUGH_ENDOPLASMIC_RETICULUM_MEMBRANE	25	-0.224577	-1.33594	0.143984	0.361709	1	6893	tags=72%, list=50%, signal=143%
GOCC_PROTEIN_PHOSPHATASE_TYPE_2A_COMPLEX	18	-0.253438	-1.32203	0.162524	0.376436	1	4205	tags=56%, list=30%, signal=80%
GOCC_CONDENSED_CHROMOSOME_CENTROMERIC_REGION	103	-0.11349	-1.31276	0.166344	0.384251	1	10041	tags=83%, list=72%, signal=299%
GOCC_ENDOCYTIC_VESICLE_MEMBRANE	141	-0.0930795	-1.30457	0.178138	0.391301	1	2565	tags=28%, list=18%, signal=34%
GOCC_PHAGOCYTIC_VESICLE_MEMBRANE	70	-0.130978	-1.29595	0.157407	0.398973	1	6331	tags=59%, list=46%, signal=107%
GOCC_AZUROPHIL_GRANULE_MEMBRANE	47	-0.162097	-1.29102	0.188139	0.40101	1	9881	tags=87%, list=71%, signal=301%
GOCC_PHAGOCYTIC_CUP	26	-0.208625	-1.27463	0.183794	0.421319	1	6195	tags=65%, list=45%, signal=118%
GOCC_PROTEASOME_CORE_COMPLEX	19	-0.238751	-1.27138	0.158004	0.421005	1	6929	tags=74%, list=50%, signal=147%
GOCC_FICOLIN_1_RICH_GRANULE_LUMEN	116	-0.101635	-1.26921	0.178571	0.41878	1	10463	tags=85%, list=75%, signal=342%
GOCC_APICAL_PLASMA_MEMBRANE	260	-0.067178	-1.2667	0.176842	0.417335	1	4217	tags=37%, list=30%, signal=52%
GOCC_ESCRT_COMPLEX	25	-0.210378	-1.24607	0.200811	0.444995	1	3754	tags=48%, list=27%, signal=66%
GOCC_U2_SNRNP	20	-0.228602	-1.24124	0.20082	0.446675	1	4473	tags=55%, list=32%, signal=81%
GOCC_TERTIARY_GRANULE_MEMBRANE	55	-0.141574	-1.23171	0.204082	0.456286	1	8150	tags=73%, list=59%, signal=175%
GOCC_IMMUNOLOGICAL_SYNAPSE	32	-0.182362	-1.2254	0.198413	0.460186	1	4422	tags=50%, list=32%, signal=73%
GOCC_AUTOPHAGOSOME_MEMBRANE	33	-0.181145	-1.20702	0.23062	0.485962	1	9283	tags=85%, list=67%, signal=255%
GOCC_EXTRINSIC_COMPONENT_OF_CYTOPLASMIC_SIDE_OF_PLASMA_MEMBRANE	87	-0.111932	-1.20107	0.255952	0.490529	1	5325	tags=49%, list=38%, signal=80%
GOCC_TRANSCRIPTION_FACTOR_TFIID_COMPLEX	30	-0.184355	-1.19786	0.240664	0.48959	1	4394	tags=50%, list=32%, signal=73%
GOCC_PEPTIDASE_COMPLEX	85	-0.112435	-1.17792	0.258893	0.517409	1	8423	tags=72%, list=61%, signal=181%
GOCC_CYTOPLASMIC_SIDE_OF_MEMBRANE	169	-0.0773355	-1.16222	0.279843	0.540308	1	4861	tags=43%, list=35%, signal=65%
GOCC_FILAMENTOUS_ACTIN	30	-0.177001	-1.1565	0.252588	0.545299	1	8666	tags=80%, list=62%, signal=212%
GOCC_SITE_OF_DOUBLE_STRAND_BREAK	59	-0.125769	-1.13642	0.277014	0.577389	1	6506	tags=59%, list=47%, signal=111%
GOCC_PROTON_TRANSPORTING_TWO_SECTOR_ATPASE_COMPLEX_CATALYTIC_DOMAIN	15	-0.244821	-1.13228	0.283203	0.578339	1	6795	tags=73%, list=49%, signal=143%
GOCC_CLEAVAGE_FURROW	47	-0.13384	-1.12081	0.286299	0.593415	1	7315	tags=66%, list=53%, signal=139%
GOCC_INTERMEDIATE_FILAMENT_CYTOSKELETON	97	-0.0947897	-1.11901	0.294	0.590151	1	1272	tags=19%, list=9%, signal=20%
GOCC_SMOOTH_ENDOPLASMIC_RETICULUM	26	-0.184113	-1.10497	0.303393	0.61097	1	10812	tags=96%, list=78%, signal=432%
GOCC_CELL_DIVISION_SITE	55	-0.128868	-1.08018	0.351145	0.655262	1	7315	tags=65%, list=53%, signal=138%
GOCC_MICROBODY	119	-0.0866148	-1.07012	0.363985	0.669739	1	9904	tags=80%, list=71%, signal=275%
GOCC_SPECIFIC_GRANULE	128	-0.080773	-1.06965	0.346311	0.663788	1	2255	tags=24%, list=16%, signal=29%
GOCC_PROTEIN_COMPLEX_INVOLVED_IN_CELL_ADHESION	30	-0.166426	-1.0678	0.363636	0.661002	1	6496	tags=63%, list=47%, signal=119%
GOCC_BRUSH_BORDER_MEMBRANE	45	-0.138674	-1.06597	0.376471	0.658004	1	2713	tags=33%, list=20%, signal=41%
GOCC_ASTROCYTE_PROJECTION	17	-0.209859	-1.06248	0.354086	0.658513	1	5264	tags=59%, list=38%, signal=95%
GOCC_ENDOSOME_MEMBRANE	447	-0.0434117	-1.06107	0.370588	0.654772	1	12353	tags=93%, list=89%, signal=809%
GOCC_CLATHRIN_COATED_VESICLE_MEMBRANE	91	-0.0908596	-1.05267	0.368973	0.665041	1	2565	tags=27%, list=18%, signal=33%
GOCC_BRUSH_BORDER	78	-0.100327	-1.04554	0.373695	0.673013	1	2713	tags=29%, list=20%, signal=36%
GOCC_SYNAPTONEMAL_STRUCTURE	23	-0.180527	-1.03668	0.390438	0.684586	1	4748	tags=52%, list=34%, signal=79%
GOCC_ACTIN_CYTOSKELETON	439	-0.0429265	-1.02927	0.398039	0.69317	1	11930	tags=90%, list=86%, signal=615%
GOCC_PRESYNAPTIC_ACTIVE_ZONE	66	-0.106981	-1.02499	0.39959	0.695532	1	11368	tags=92%, list=82%, signal=505%
GOCC_INTRINSIC_COMPONENT_OF_PEROXISOMAL_MEMBRANE	15	-0.215916	-1.0188	0.395062	0.701366	1	8123	tags=80%, list=58%, signal=192%
GOCC_INTERMEDIATE_FILAMENT	60	-0.110164	-1.01446	0.406	0.703722	1	1488	tags=22%, list=11%, signal=24%
GOCC_CLATHRIN_VESICLE_COAT	25	-0.168793	-1.01316	0.418327	0.699753	1	2107	tags=32%, list=15%, signal=38%
GOCC_PHOSPHATASE_COMPLEX	47	-0.123503	-0.99913	0.426263	0.721981	1	4205	tags=43%, list=30%, signal=61%
GOCC_COPI_COATED_VESICLE_MEMBRANE	17	-0.200232	-0.99875	0.444653	0.716019	1	4580	tags=53%, list=33%, signal=79%
GOCC_PROTEIN_LIPID_COMPLEX	21	-0.177027	-0.984827	0.451056	0.738561	1	4825	tags=52%, list=35%, signal=80%
GOCC_GOLGI_ASSOCIATED_VESICLE_MEMBRANE	47	-0.12074	-0.983106	0.46169	0.735341	1	5722	tags=53%, list=41%, signal=90%
GOCC_PRESPLICEOSOME	16	-0.201797	-0.982534	0.452906	0.729915	1	8493	tags=81%, list=61%, signal=209%
GOCC_MYOSIN_COMPLEX	49	-0.119331	-0.981397	0.462626	0.72561	1	6291	tags=57%, list=45%, signal=104%
GOCC_NUCLEAR_EXOSOME_RNASE_COMPLEX	15	-0.208738	-0.98126	0.461538	0.719518	1	7296	tags=73%, list=52%, signal=154%
GOCC_ANAPHASE_PROMOTING_COMPLEX	21	-0.173541	-0.970224	0.482966	0.735189	1	7521	tags=71%, list=54%, signal=155%
GOCC_CORTICAL_ACTIN_CYTOSKELETON	72	-0.0960933	-0.964725	0.491089	0.739978	1	11800	tags=94%, list=85%, signal=622%
GOCC_SPERM_MIDPIECE	16	-0.204732	-0.963865	0.49501	0.735383	1	9321	tags=88%, list=67%, signal=265%
GOCC_POTASSIUM_CHANNEL_COMPLEX	87	-0.0867382	-0.963274	0.471374	0.730438	1	5673	tags=49%, list=41%, signal=83%
GOCC_CLATHRIN_COATED_ENDOCYTIC_VESICLE	38	-0.131689	-0.96196	0.461856	0.726845	1	2565	tags=32%, list=18%, signal=39%
GOCC_EXON_EXON_JUNCTION_COMPLEX	20	-0.179395	-0.95219	0.507812	0.73956	1	10021	tags=90%, list=72%, signal=322%
GOCC_U1_SNRNP	18	-0.183019	-0.940473	0.520629	0.756554	1	6727	tags=67%, list=48%, signal=129%
GOCC_RETROMER_COMPLEX	20	-0.178098	-0.935683	0.503018	0.75995	1	5174	tags=55%, list=37%, signal=87%
GOCC_NUCLEAR_OUTER_MEMBRANE	24	-0.157742	-0.911559	0.546748	0.801159	1	11133	tags=96%, list=80%, signal=481%
GOCC_CLATHRIN_COATED_ENDOCYTIC_VESICLE_MEMBRANE	27	-0.149163	-0.901956	0.594378	0.814149	1	2565	tags=33%, list=18%, signal=41%
GOCC_ENDOCYTIC_VESICLE	263	-0.0479201	-0.898633	0.587426	0.814526	1	11292	tags=86%, list=81%, signal=449%
GOCC_DESMOSOME	17	-0.182614	-0.897076	0.588358	0.811163	1	1554	tags=29%, list=11%, signal=33%
GOCC_INTRINSIC_COMPONENT_OF_EXTERNAL_SIDE_OF_PLASMA_MEMBRANE	16	-0.189841	-0.894997	0.589431	0.809225	1	1709	tags=31%, list=12%, signal=36%
GOCC_ROUGH_ENDOPLASMIC_RETICULUM	66	-0.0931521	-0.894473	0.594175	0.803911	1	1029	tags=17%, list=7%, signal=18%
GOCC_CORTICAL_CYTOSKELETON	95	-0.078	-0.88924	0.590196	0.807531	1	11800	tags=93%, list=85%, signal=609%
GOCC_TRANSLATION_PREINITIATION_COMPLEX	17	-0.177102	-0.888738	0.578842	0.802324	1	9807	tags=88%, list=71%, signal=299%
GOCC_CAVEOLA	71	-0.0921538	-0.879009	0.603922	0.815352	1	1859	tags=23%, list=13%, signal=26%
GOCC_PLASMA_MEMBRANE_SIGNALING_RECEPTOR_COMPLEX	155	-0.0601697	-0.877732	0.58498	0.811608	1	5003	tags=42%, list=36%, signal=65%
GOCC_TRANS_GOLGI_NETWORK_MEMBRANE	82	-0.0825099	-0.877598	0.59802	0.805814	1	556	tags=12%, list=4%, signal=13%
GOCC_SITE_OF_DNA_DAMAGE	77	-0.0844724	-0.874098	0.598326	0.806063	1	4971	tags=44%, list=36%, signal=68%
GOCC_MEMBRANE_MICRODOMAIN	283	-0.0459852	-0.872597	0.626033	0.80297	1	1978	tags=19%, list=14%, signal=21%
GOCC_AZUROPHIL_GRANULE_LUMEN	70	-0.0902696	-0.872117	0.613861	0.798063	1	11064	tags=89%, list=80%, signal=432%
GOCC_AUTOPHAGOSOME	88	-0.0800885	-0.86813	0.617188	0.799628	1	12163	tags=95%, list=88%, signal=759%
GOCC_MICROBODY_LUMEN	43	-0.110501	-0.863906	0.635478	0.801717	1	10107	tags=84%, list=73%, signal=306%
GOCC_RUFFLE	161	-0.0577731	-0.859061	0.634888	0.805019	1	2488	tags=24%, list=18%, signal=28%
GOCC_LAMELLIPODIUM_MEMBRANE	21	-0.156976	-0.856481	0.624242	0.804133	1	7089	tags=67%, list=51%, signal=136%
GOCC_PHOTORECEPTOR_OUTER_SEGMENT	56	-0.0953017	-0.856055	0.626953	0.799295	1	8362	tags=70%, list=60%, signal=174%
GOCC_NUCLEOID	42	-0.111282	-0.836537	0.640082	0.828632	1	4416	tags=43%, list=32%, signal=63%
GOCC_NUCLEAR_REPLICATION_FORK	34	-0.120082	-0.828734	0.686071	0.835867	1	2833	tags=32%, list=20%, signal=41%
GOCC_PRESYNAPTIC_ACTIVE_ZONE_MEMBRANE	24	-0.140807	-0.818761	0.68242	0.84715	1	11368	tags=96%, list=82%, signal=525%
GOCC_90S_PRERIBOSOME	26	-0.132561	-0.812502	0.671785	0.851959	1	10458	tags=88%, list=75%, signal=357%
GOCC_PHOTORECEPTOR_INNER_SEGMENT	42	-0.10843	-0.810719	0.692898	0.849318	1	8096	tags=69%, list=58%, signal=165%
GOCC_APICAL_PART_OF_CELL	310	-0.0395073	-0.810341	0.693204	0.84423	1	4217	tags=34%, list=30%, signal=48%
GOCC_SEX_CHROMOSOME	18	-0.157542	-0.795307	0.710372	0.86391	1	4764	tags=50%, list=34%, signal=76%
GOCC_PLATELET_ALPHA_GRANULE_MEMBRANE	15	-0.1722	-0.791235	0.729783	0.865035	1	8730	tags=80%, list=63%, signal=215%
GOCC_PIGMENT_GRANULE	97	-0.0657036	-0.773484	0.75947	0.888592	1	11991	tags=93%, list=86%, signal=671%
GOCC_EUKARYOTIC_TRANSLATION_INITIATION_FACTOR_3_COMPLEX	16	-0.158834	-0.765892	0.747412	0.895027	1	10827	tags=94%, list=78%, signal=424%
GOCC_CIS_GOLGI_NETWORK	45	-0.0950479	-0.763741	0.756809	0.892616	1	4553	tags=42%, list=33%, signal=63%
GOCC_LEADING_EDGE_MEMBRANE	157	-0.0518169	-0.758754	0.762264	0.894832	1	2122	tags=20%, list=15%, signal=24%
GOCC_LAMELLIPODIUM	183	-0.0469821	-0.757192	0.772374	0.891494	1	7256	tags=57%, list=52%, signal=117%
GOCC_NUCLEAR_UBIQUITIN_LIGASE_COMPLEX	40	-0.0992063	-0.749095	0.793878	0.898162	1	7661	tags=65%, list=55%, signal=144%
GOCC_CONDENSED_NUCLEAR_CHROMOSOME_KINETOCHORE	15	-0.154507	-0.744691	0.756592	0.89924	1	10829	tags=93%, list=78%, signal=422%
GOCC_CYTOPLASMIC_DYNEIN_COMPLEX	18	-0.143447	-0.7442	0.773469	0.894361	1	9593	tags=83%, list=69%, signal=269%
GOCC_COATED_VESICLE_MEMBRANE	149	-0.0520679	-0.743232	0.798077	0.890294	1	3483	tags=30%, list=25%, signal=40%
GOCC_ENDOSOME_LUMEN	22	-0.130278	-0.740136	0.806517	0.889162	1	5143	tags=50%, list=37%, signal=79%
GOCC_ACTIN_FILAMENT_BUNDLE	64	-0.0763317	-0.722215	0.85	0.909024	1	3723	tags=34%, list=27%, signal=47%
GOCC_LATE_ENDOSOME_MEMBRANE	121	-0.0571969	-0.720726	0.813387	0.905521	1	12079	tags=93%, list=87%, signal=700%
GOCC_INTERCALATED_DISC	46	-0.0880173	-0.713874	0.843931	0.909425	1	1199	tags=17%, list=9%, signal=19%
GOCC_U12_TYPE_SPLICEOSOMAL_COMPLEX	26	-0.118063	-0.704905	0.830266	0.916173	1	12263	tags=100%, list=88%, signal=848%
GOCC_EUCHROMATIN	25	-0.121441	-0.70468	0.856102	0.910898	1	8880	tags=76%, list=64%, signal=210%
GOCC_ENDOLYSOSOME	20	-0.131988	-0.704039	0.832311	0.906211	1	5119	tags=50%, list=37%, signal=79%
GOCC_CORNIFIED_ENVELOPE	16	-0.145131	-0.701573	0.8327	0.903845	1	1461	tags=25%, list=11%, signal=28%
GOCC_ENDORIBONUCLEASE_COMPLEX	29	-0.104853	-0.67614	0.843058	0.929994	1	3819	tags=38%, list=27%, signal=52%
GOCC_CHAPERONE_COMPLEX	25	-0.111135	-0.672126	0.8861	0.928998	1	11247	tags=92%, list=81%, signal=481%
GOCC_FIBRILLAR_CENTER	122	-0.0512471	-0.663416	0.897486	0.933207	1	7840	tags=61%, list=56%, signal=140%
GOCC_CILIARY_BASE	26	-0.108909	-0.658121	0.905588	0.933759	1	12390	tags=100%, list=89%, signal=919%
GOCC_OUTER_MITOCHONDRIAL_MEMBRANE_PROTEIN_COMPLEX	20	-0.116354	-0.617123	0.935547	0.967471	1	12286	tags=100%, list=88%, signal=860%
GOCC_CELL_LEADING_EDGE	378	-0.0272338	-0.608839	0.937984	0.968591	1	2501	tags=21%, list=18%, signal=24%
GOCC_STRIATED_MUSCLE_THIN_FILAMENT	15	-0.130645	-0.603698	0.918972	0.966981	1	967	tags=20%, list=7%, signal=21%
GOCC_ACROSOMAL_VESICLE	68	-0.0630763	-0.594507	0.969199	0.968231	1	10780	tags=84%, list=78%, signal=372%
GOCC_A_BAND	28	-0.0908304	-0.580853	0.955375	0.971644	1	2216	tags=25%, list=16%, signal=30%
GOCC_DNA_POLYMERASE_COMPLEX	20	-0.106412	-0.572206	0.957895	0.971384	1	4779	tags=45%, list=34%, signal=68%
GOCC_CENTRIOLAR_SATELLITE	99	-0.0466406	-0.545614	0.987755	0.979145	1	9326	tags=72%, list=67%, signal=216%
GOCC_PODOSOME	27	-0.0826092	-0.50531	0.988258	0.987837	1	7092	tags=59%, list=51%, signal=121%

## Sheet: Shank2-HT-CTX; C5 BP - Up
Supplementary Table 3. Results of GSEA for the cortical, hippocampal, and striatal transcripts of Shank2-HT and Shank2-HM mice, performed using gene sets of the CC, BP, and MF domains.
NAME	SIZE	ES	NES	NOM p-val	FDR q-val	FWER p-val	RANK AT MAX	LEADING EDGE
GOBP_RHYTHMIC_PROCESS	253	0.177641	3.30901	0	0	0	7519	tags=72%, list=54%, signal=153%
GOBP_CIRCADIAN_RHYTHM	181	0.201954	3.07773	0	0.000477148	0.001	7519	tags=74%, list=54%, signal=159%
GOBP_FOREBRAIN_DEVELOPMENT	304	0.15453	3.06602	0	0.000631537	0.002	6174	tags=60%, list=44%, signal=105%
GOBP_AXON_DEVELOPMENT	454	0.125868	3.04825	0	0.000473653	0.002	6022	tags=56%, list=43%, signal=95%
GOBP_CILIUM_OR_FLAGELLUM_DEPENDENT_CELL_MOTILITY	77	0.282464	2.91821	0	0.00113415	0.006	5301	tags=66%, list=38%, signal=106%
GOBP_REGULATION_OF_SYNAPSE_STRUCTURE_OR_ACTIVITY	199	0.174099	2.8726	0	0.00220332	0.014	8580	tags=79%, list=62%, signal=203%
GOBP_TELENCEPHALON_DEVELOPMENT	204	0.171753	2.84897	0	0.00229533	0.016	5755	tags=58%, list=41%, signal=98%
GOBP_SYNAPSE_ORGANIZATION	381	0.124629	2.83195	0	0.00235879	0.019	6085	tags=56%, list=44%, signal=97%
GOBP_CILIUM_ORGANIZATION	344	0.129761	2.68314	0	0.0077844	0.07	8867	tags=76%, list=64%, signal=206%
GOBP_REGULATION_OF_SYNAPSE_ASSEMBLY	87	0.234394	2.55504	0	0.017512	0.166	8105	tags=82%, list=58%, signal=195%
GOBP_CELL_CELL_ADHESION_VIA_PLASMA_MEMBRANE_ADHESION_MOLECULES	220	0.147003	2.53783	0	0.0179907	0.186	4938	tags=50%, list=36%, signal=76%
GOBP_POSTSYNAPSE_ORGANIZATION	148	0.175232	2.51867	0	0.0195027	0.213	5948	tags=60%, list=43%, signal=104%
GOBP_CILIUM_MOVEMENT	96	0.221234	2.50616	0	0.0196123	0.227	5343	tags=60%, list=38%, signal=97%
GOBP_REGULATION_OF_MRNA_SPLICING_VIA_SPLICEOSOME	91	0.221979	2.50308	0	0.0190965	0.236	7626	tags=77%, list=55%, signal=169%
GOBP_RNA_SPLICING_VIA_TRANSESTERIFICATION_REACTIONS	328	0.117675	2.50147	0	0.0181387	0.241	8276	tags=71%, list=60%, signal=171%
GOBP_SYNAPSE_ASSEMBLY	156	0.173075	2.48364	0	0.0196709	0.277	6085	tags=61%, list=44%, signal=107%
GOBP_AXONEME_ASSEMBLY	53	0.292097	2.47415	0	0.0196286	0.29	3560	tags=55%, list=26%, signal=73%
GOBP_MRNA_PROCESSING	465	0.0971768	2.42608	0	0.027362	0.391	9933	tags=81%, list=71%, signal=274%
GOBP_REGULATION_OF_NEURON_PROJECTION_DEVELOPMENT	400	0.106426	2.41651	0	0.0277193	0.413	7215	tags=62%, list=52%, signal=126%
GOBP_BEHAVIOR	438	0.102322	2.41061	0.00202429	0.0275661	0.42	6714	tags=58%, list=48%, signal=109%
GOBP_EYE_PHOTORECEPTOR_CELL_DEVELOPMENT	24	0.396152	2.35164	0	0.0417701	0.589	4927	tags=75%, list=35%, signal=116%
GOBP_PRESYNAPSE_ORGANIZATION	45	0.296363	2.33662	0	0.0443141	0.626	6704	tags=78%, list=48%, signal=150%
GOBP_REGULATION_OF_TRANS_SYNAPTIC_SIGNALING	370	0.104578	2.30096	0	0.0553571	0.727	6060	tags=54%, list=44%, signal=93%
GOBP_MICROTUBULE_BASED_MOVEMENT	287	0.116197	2.29439	0.0021692	0.0556195	0.751	5343	tags=50%, list=38%, signal=79%
GOBP_EYE_PHOTORECEPTOR_CELL_DIFFERENTIATION	34	0.322728	2.28776	0	0.0560055	0.768	4927	tags=68%, list=35%, signal=105%
GOBP_REGULATION_OF_AXONOGENESIS	147	0.161444	2.28051	0	0.0563298	0.787	7329	tags=69%, list=53%, signal=144%
GOBP_NEURON_MIGRATION	123	0.178812	2.27467	0	0.0562435	0.805	4429	tags=50%, list=32%, signal=72%
GOBP_REGULATION_OF_CIRCADIAN_RHYTHM	102	0.195723	2.26075	0	0.0597289	0.827	7519	tags=74%, list=54%, signal=159%
GOBP_GLUTAMATE_RECEPTOR_SIGNALING_PATHWAY	48	0.275664	2.24352	0	0.0651223	0.862	4868	tags=63%, list=35%, signal=96%
GOBP_REGULATION_OF_POSTSYNAPSE_ORGANIZATION	81	0.218344	2.24121	0	0.0637456	0.865	7278	tags=74%, list=52%, signal=155%
GOBP_LOCOMOTORY_BEHAVIOR	130	0.165907	2.24071	0.00201613	0.0618121	0.866	6696	tags=65%, list=48%, signal=124%
GOBP_RNA_SPLICING	411	0.0972158	2.24042	0	0.0599685	0.866	10457	tags=85%, list=75%, signal=332%
GOBP_SPERM_MOTILITY	53	0.261066	2.23883	0.00203666	0.0587543	0.871	5301	tags=64%, list=38%, signal=103%
GOBP_LIMBIC_SYSTEM_DEVELOPMENT	85	0.203236	2.2354	0.0019685	0.058614	0.883	6676	tags=68%, list=48%, signal=130%
GOBP_REGULATION_OF_PRESYNAPSE_ORGANIZATION	29	0.348596	2.23497	0.00392927	0.0570217	0.883	8105	tags=93%, list=58%, signal=223%
GOBP_PALLIUM_DEVELOPMENT	136	0.160352	2.21156	0	0.0648822	0.912	6275	tags=61%, list=45%, signal=110%
GOBP_MICROTUBULE_BUNDLE_FORMATION	82	0.205543	2.20897	0.00214133	0.0639726	0.916	6821	tags=70%, list=49%, signal=136%
GOBP_RESPONSE_TO_ALKALOID	90	0.20033	2.19923	0.00207469	0.066079	0.931	6808	tags=69%, list=49%, signal=134%
GOBP_POSITIVE_REGULATION_OF_GROWTH	199	0.134228	2.18977	0.00209205	0.0688024	0.94	6472	tags=60%, list=47%, signal=110%
GOBP_SYNAPTIC_MEMBRANE_ADHESION	25	0.364252	2.18279	0	0.070349	0.946	6065	tags=80%, list=44%, signal=142%
GOBP_DENDRITE_DEVELOPMENT	224	0.126486	2.17143	0.00194175	0.0746815	0.953	7329	tags=65%, list=53%, signal=136%
GOBP_REGULATION_OF_ORGANELLE_ASSEMBLY	166	0.147944	2.15065	0	0.083707	0.966	8434	tags=75%, list=61%, signal=189%
GOBP_PRI_MIRNA_TRANSCRIPTION_BY_RNA_POLYMERASE_II	45	0.27313	2.15009	0.00189394	0.0819158	0.966	6717	tags=76%, list=48%, signal=146%
GOBP_MEIOTIC_CELL_CYCLE	182	0.137384	2.14781	0	0.0811777	0.966	4377	tags=45%, list=31%, signal=65%
GOBP_POSITIVE_REGULATION_OF_CELL_PROJECTION_ORGANIZATION	310	0.10188	2.13173	0.002	0.0879586	0.976	5968	tags=53%, list=43%, signal=91%
GOBP_PROTEIN_K48_LINKED_DEUBIQUITINATION	29	0.329074	2.13022	0	0.0869523	0.976	4062	tags=62%, list=29%, signal=88%
GOBP_GOLGI_ORGANIZATION	119	0.165489	2.11374	0.00399202	0.0950408	0.986	8231	tags=76%, list=59%, signal=184%
GOBP_STARTLE_RESPONSE	18	0.422442	2.11277	0	0.0937882	0.987	5718	tags=83%, list=41%, signal=141%
GOBP_MICROTUBULE_ORGANIZING_CENTER_ORGANIZATION	130	0.160041	2.10661	0.00403226	0.0952333	0.99	7846	tags=72%, list=56%, signal=164%
GOBP_NUCLEAR_TRANSCRIBED_MRNA_POLY_A_TAIL_SHORTENING	30	0.33218	2.10472	0.00421941	0.0945046	0.992	8365	tags=93%, list=60%, signal=234%
GOBP_RESPONSE_TO_NERVE_GROWTH_FACTOR	48	0.257995	2.09285	0.00788955	0.0998958	0.995	4244	tags=56%, list=31%, signal=81%
GOBP_BLASTOCYST_GROWTH	18	0.41034	2.08704	0.00403226	0.10125	0.995	5886	tags=83%, list=42%, signal=144%
GOBP_CELL_JUNCTION_ASSEMBLY	372	0.089925	2.07673	0.00201207	0.105558	0.995	6704	tags=57%, list=48%, signal=107%
GOBP_COGNITION	234	0.115394	2.07169	0.00198807	0.106659	0.996	4481	tags=44%, list=32%, signal=63%
GOBP_MOLTING_CYCLE	78	0.202579	2.05355	0.00390625	0.116733	1	5931	tags=63%, list=43%, signal=109%
GOBP_REGULATION_OF_ALTERNATIVE_MRNA_SPLICING_VIA_SPLICEOSOME	54	0.240002	2.05256	0.00982318	0.115223	1	6200	tags=69%, list=45%, signal=123%
GOBP_POSITIVE_REGULATION_OF_NERVOUS_SYSTEM_DEVELOPMENT	244	0.1145	2.05242	0.00198413	0.113269	1	6069	tags=55%, list=44%, signal=96%
GOBP_MITOTIC_SPINDLE_ASSEMBLY	58	0.229529	2.05069	0.00401606	0.112576	1	7846	tags=79%, list=56%, signal=181%
GOBP_VENTRICULAR_SYSTEM_DEVELOPMENT	24	0.354329	2.04737	0.00833333	0.113031	1	4349	tags=67%, list=31%, signal=97%
GOBP_ALTERNATIVE_MRNA_SPLICING_VIA_SPLICEOSOME	67	0.211621	2.03952	0.00595238	0.116656	1	6200	tags=66%, list=45%, signal=118%
GOBP_ENDOMEMBRANE_SYSTEM_ORGANIZATION	411	0.0866059	2.03755	0.00194553	0.116175	1	8368	tags=69%, list=60%, signal=167%
GOBP_CHROMATIN_REMODELING	163	0.136331	2.03683	0.00607287	0.114867	1	6398	tags=60%, list=46%, signal=109%
GOBP_REGULATION_OF_NMDA_RECEPTOR_ACTIVITY	34	0.286193	2.03353	0	0.115641	1	2163	tags=44%, list=16%, signal=52%
GOBP_CILIARY_BASAL_BODY_PLASMA_MEMBRANE_DOCKING	92	0.180296	2.02259	0.0038835	0.122155	1	8841	tags=82%, list=64%, signal=223%
GOBP_PROTEIN_ACYLATION	215	0.118602	2.02006	0.00192308	0.122447	1	5035	tags=48%, list=36%, signal=74%
GOBP_REGULATION_OF_MUSCLE_SYSTEM_PROCESS	179	0.13022	2.01896	0.00588235	0.12134	1	7686	tags=68%, list=55%, signal=150%
GOBP_REGULATION_OF_MRNA_PROCESSING	128	0.152594	2.01268	0.00821355	0.124123	1	6042	tags=59%, list=43%, signal=103%
GOBP_SKIN_EPIDERMIS_DEVELOPMENT	66	0.210601	2.00535	0.00394477	0.127665	1	5931	tags=64%, list=43%, signal=110%
GOBP_GENE_SILENCING	183	0.126572	1.98194	0.00603622	0.144285	1	8365	tags=73%, list=60%, signal=180%
GOBP_NEGATIVE_REGULATION_OF_PROTEOLYSIS_INVOLVED_IN_CELLULAR_PROTEIN_CATABOLIC_PROCESS	55	0.22742	1.97884	0	0.14494	1	3674	tags=49%, list=26%, signal=66%
GOBP_ESTABLISHMENT_OF_MITOCHONDRION_LOCALIZATION	24	0.332505	1.97095	0.00798403	0.150064	1	8706	tags=96%, list=63%, signal=256%
GOBP_DIGESTIVE_TRACT_MORPHOGENESIS	35	0.282922	1.9707	0.00606061	0.14819	1	842	tags=34%, list=6%, signal=36%
GOBP_NEURON_PROJECTION_GUIDANCE	244	0.108406	1.96757	0.00792079	0.148709	1	4785	tags=45%, list=34%, signal=68%
GOBP_DEVELOPMENTAL_CELL_GROWTH	201	0.119933	1.96181	0	0.152092	1	5963	tags=55%, list=43%, signal=94%
GOBP_METAL_ION_TRANSPORT	382	0.085961	1.96132	0.0102881	0.150394	1	8043	tags=66%, list=58%, signal=153%
GOBP_POSITIVE_REGULATION_OF_SYNAPSE_ASSEMBLY	54	0.222848	1.95942	0.00423729	0.150037	1	9269	tags=89%, list=67%, signal=266%
GOBP_DEVELOPMENTAL_GROWTH_INVOLVED_IN_MORPHOGENESIS	209	0.117838	1.95845	0.00801603	0.149024	1	6034	tags=55%, list=43%, signal=96%
GOBP_GAMMA_AMINOBUTYRIC_ACID_SIGNALING_PATHWAY	23	0.336447	1.95023	0.00578035	0.154726	1	3791	tags=61%, list=27%, signal=84%
GOBP_REGULATION_OF_TELOMERE_CAPPING	26	0.313642	1.94772	0.00639659	0.15508	1	4736	tags=65%, list=34%, signal=99%
GOBP_PROTEIN_DNA_COMPLEX_SUBUNIT_ORGANIZATION	188	0.122593	1.94535	0.00610998	0.155088	1	5268	tags=50%, list=38%, signal=79%
GOBP_REGULATION_OF_MRNA_METABOLIC_PROCESS	301	0.0980788	1.93992	0.00974659	0.15789	1	9933	tags=81%, list=71%, signal=278%
GOBP_POST_GOLGI_VESICLE_MEDIATED_TRANSPORT	98	0.168696	1.93941	0.00589391	0.156345	1	5188	tags=54%, list=37%, signal=86%
GOBP_GERM_CELL_DEVELOPMENT	170	0.128739	1.93856	0.0100604	0.155189	1	5672	tags=54%, list=41%, signal=89%
GOBP_SPINDLE_ASSEMBLY	101	0.164751	1.93671	0.00772201	0.154976	1	8185	tags=75%, list=59%, signal=182%
GOBP_RESPONSE_TO_CATECHOLAMINE	80	0.183973	1.93178	0.00761905	0.157399	1	5449	tags=58%, list=39%, signal=94%
GOBP_POSITIVE_REGULATION_OF_GTPASE_ACTIVITY	337	0.0896638	1.92337	0.0125	0.163311	1	8682	tags=71%, list=62%, signal=185%
GOBP_HIPPOCAMPUS_DEVELOPMENT	65	0.206772	1.91067	0.00188324	0.173907	1	5906	tags=63%, list=42%, signal=109%
GOBP_NEURAL_RETINA_DEVELOPMENT	61	0.206321	1.90065	0.00795229	0.181827	1	5347	tags=59%, list=38%, signal=95%
GOBP_POSITIVE_REGULATION_OF_PRI_MIRNA_TRANSCRIPTION_BY_RNA_POLYMERASE_II	34	0.282087	1.89679	0.012024	0.184127	1	6717	tags=76%, list=48%, signal=148%
GOBP_MRNA_MODIFICATION	21	0.344858	1.89608	0.0115163	0.18285	1	7127	tags=86%, list=51%, signal=176%
GOBP_ZINC_ION_TRANSPORT	23	0.331067	1.89563	0.00835073	0.181266	1	4470	tags=65%, list=32%, signal=96%
GOBP_LENS_DEVELOPMENT_IN_CAMERA_TYPE_EYE	59	0.205077	1.89241	0.0146444	0.182687	1	8469	tags=81%, list=61%, signal=207%
GOBP_N_TERMINAL_PROTEIN_AMINO_ACID_ACETYLATION	15	0.398584	1.8882	0.00744879	0.185148	1	7438	tags=93%, list=54%, signal=201%
GOBP_NUCLEAR_TRANSCRIBED_MRNA_CATABOLIC_PROCESS_DEADENYLATION_DEPENDENT_DECAY	69	0.186784	1.88616	0.0131086	0.18538	1	9704	tags=88%, list=70%, signal=291%
GOBP_HOMOPHILIC_CELL_ADHESION_VIA_PLASMA_MEMBRANE_ADHESION_MOLECULES	145	0.135747	1.87881	0.00389864	0.190852	1	4938	tags=49%, list=36%, signal=75%
GOBP_CENTRAL_NERVOUS_SYSTEM_NEURON_DIFFERENTIATION	144	0.133982	1.87117	0.0124224	0.197707	1	8774	tags=76%, list=63%, signal=205%
GOBP_REGULATION_OF_TELOMERE_MAINTENANCE	75	0.180181	1.86442	0.00760456	0.202654	1	4736	tags=52%, list=34%, signal=78%
GOBP_ENDOPLASMIC_RETICULUM_ORGANIZATION	76	0.175321	1.84958	0.0168421	0.217637	1	6903	tags=67%, list=50%, signal=133%
GOBP_NEGATIVE_REGULATION_OF_PROTEASOMAL_PROTEIN_CATABOLIC_PROCESS	42	0.236326	1.84669	0.012766	0.218719	1	3674	tags=50%, list=26%, signal=68%
GOBP_RNA_LOCALIZATION	209	0.110893	1.84586	0.00779727	0.217288	1	9920	tags=82%, list=71%, signal=283%
GOBP_REGULATION_OF_GTPASE_ACTIVITY	408	0.0791355	1.84513	0.00630252	0.216048	1	8709	tags=70%, list=63%, signal=183%
GOBP_DENDRITE_MORPHOGENESIS	135	0.136266	1.84276	0.0137525	0.216811	1	7287	tags=66%, list=52%, signal=137%
GOBP_ADULT_BEHAVIOR	92	0.166995	1.84033	0.0145833	0.217893	1	6154	tags=61%, list=44%, signal=109%
GOBP_SPERM_AXONEME_ASSEMBLY	18	0.364061	1.8401	0.0105708	0.216125	1	4984	tags=72%, list=36%, signal=112%
GOBP_REGULATION_OF_NERVOUS_SYSTEM_DEVELOPMENT	379	0.0832964	1.83768	0.012848	0.217001	1	6868	tags=58%, list=49%, signal=111%
GOBP_REGULATION_OF_SYNAPTIC_PLASTICITY	168	0.121782	1.83619	0.011583	0.216896	1	8338	tags=72%, list=60%, signal=178%
GOBP_POSITIVE_REGULATION_OF_PLASMA_MEMBRANE_BOUNDED_CELL_PROJECTION_ASSEMBLY	92	0.161038	1.83589	0.0177165	0.215259	1	5783	tags=58%, list=42%, signal=98%
GOBP_STRIATUM_DEVELOPMENT	17	0.375385	1.83542	0.015534	0.213846	1	2964	tags=59%, list=21%, signal=75%
GOBP_MALE_MEIOTIC_NUCLEAR_DIVISION	33	0.267168	1.83506	0.00845666	0.21232	1	3876	tags=55%, list=28%, signal=75%
GOBP_MICROTUBULE_ANCHORING	23	0.317068	1.83147	0.0146138	0.214554	1	7686	tags=87%, list=55%, signal=194%
GOBP_POSITIVE_REGULATION_OF_DEVELOPMENTAL_GROWTH	135	0.135634	1.82961	0.0172745	0.214788	1	6472	tags=60%, list=47%, signal=111%
GOBP_CYTOPLASMIC_PATTERN_RECOGNITION_RECEPTOR_SIGNALING_PATHWAY_IN_RESPONSE_TO_VIRUS	27	0.287735	1.82786	0.00963391	0.214708	1	7848	tags=85%, list=56%, signal=195%
GOBP_REGULATION_OF_RNA_SPLICING	131	0.140422	1.82698	0.0136187	0.213808	1	8464	tags=75%, list=61%, signal=189%
GOBP_RESPONSE_TO_COCAINE	38	0.247663	1.8268	0.00772201	0.2121	1	6808	tags=74%, list=49%, signal=144%
GOBP_RNA_DEPENDENT_DNA_BIOSYNTHETIC_PROCESS	66	0.190416	1.82351	0.00618557	0.21411	1	4736	tags=53%, list=34%, signal=80%
GOBP_TELOMERE_ORGANIZATION	139	0.132258	1.82345	0.0182186	0.212312	1	8279	tags=73%, list=60%, signal=178%
GOBP_PROTEIN_MANNOSYLATION	20	0.347406	1.82102	0.00809717	0.21306	1	6992	tags=85%, list=50%, signal=171%
GOBP_NEURON_APOPTOTIC_PROCESS	198	0.113443	1.81906	0.00813008	0.213475	1	5184	tags=48%, list=37%, signal=76%
GOBP_RNA_EXPORT_FROM_NUCLEUS	126	0.138574	1.81639	0.00813008	0.214951	1	7026	tags=64%, list=51%, signal=129%
GOBP_CELLULAR_RESPONSE_TO_ORGANIC_CYCLIC_COMPOUND	459	0.0739181	1.81632	0.0102881	0.213239	1	8151	tags=66%, list=59%, signal=154%
GOBP_SECONDARY_PALATE_DEVELOPMENT	20	0.329323	1.81487	0.00938086	0.213181	1	7243	tags=85%, list=52%, signal=177%
GOBP_NEGATIVE_REGULATION_OF_CELLULAR_CATABOLIC_PROCESS	212	0.108285	1.81353	0.0117878	0.212912	1	4680	tags=44%, list=34%, signal=66%
GOBP_DIGESTIVE_SYSTEM_DEVELOPMENT	102	0.150968	1.81229	0.020202	0.21277	1	2413	tags=32%, list=17%, signal=39%
GOBP_POSTSYNAPSE_ASSEMBLY	27	0.29565	1.8111	0.0145228	0.212406	1	8253	tags=89%, list=59%, signal=218%
GOBP_PEPTIDYL_LYSINE_TRIMETHYLATION	37	0.256695	1.81102	0.0210084	0.210776	1	6208	tags=70%, list=45%, signal=127%
GOBP_POSTSYNAPTIC_SPECIALIZATION_ORGANIZATION	30	0.273444	1.80856	0.014	0.211899	1	8253	tags=87%, list=59%, signal=213%
GOBP_ORGANELLE_FISSION	402	0.0798412	1.80818	0.0162933	0.210641	1	6632	tags=55%, list=48%, signal=103%
GOBP_CHROMOSOME_ORGANIZATION_INVOLVED_IN_MEIOTIC_CELL_CYCLE	42	0.23336	1.80691	0.00867679	0.210473	1	4377	tags=55%, list=31%, signal=80%
GOBP_NEURON_PROJECTION_EXTENSION	154	0.125661	1.80663	0.0164271	0.209179	1	6034	tags=56%, list=43%, signal=98%
GOBP_DOPAMINE_RECEPTOR_SIGNALING_PATHWAY	36	0.247443	1.8046	0.0157791	0.209772	1	5449	tags=64%, list=39%, signal=105%
GOBP_REGULATION_OF_POSTSYNAPTIC_MEMBRANE_POTENTIAL	118	0.143025	1.80274	0.015873	0.21027	1	6038	tags=58%, list=43%, signal=101%
GOBP_CENTRAL_NERVOUS_SYSTEM_NEURON_DEVELOPMENT	75	0.176178	1.79692	0.0174419	0.215496	1	5718	tags=59%, list=41%, signal=99%
GOBP_POSITIVE_REGULATION_OF_ORGANIC_ACID_TRANSPORT	27	0.289747	1.79647	0.0183299	0.214417	1	5246	tags=67%, list=38%, signal=107%
GOBP_CELLULAR_PROCESS_INVOLVED_IN_REPRODUCTION_IN_MULTICELLULAR_ORGANISM	233	0.10276	1.79279	0.0121704	0.216895	1	5992	tags=53%, list=43%, signal=92%
GOBP_ENDOSOME_TO_LYSOSOME_TRANSPORT	50	0.216245	1.78896	0.014	0.219784	1	7846	tags=78%, list=56%, signal=178%
GOBP_PROTEIN_LOCALIZATION_TO_CHROMOSOME_TELOMERIC_REGION	29	0.282025	1.78741	0.0204082	0.219903	1	3756	tags=55%, list=27%, signal=75%
GOBP_POSITIVE_REGULATION_OF_FILOPODIUM_ASSEMBLY	27	0.290815	1.78512	0.0232108	0.221321	1	5746	tags=70%, list=41%, signal=120%
GOBP_ADULT_LOCOMOTORY_BEHAVIOR	48	0.214698	1.77734	0.0193133	0.228604	1	3975	tags=50%, list=29%, signal=70%
GOBP_POSITIVE_REGULATION_OF_HEART_RATE	22	0.324294	1.77552	0.0172414	0.229088	1	7503	tags=86%, list=54%, signal=187%
GOBP_ESTABLISHMENT_OF_RNA_LOCALIZATION	176	0.114897	1.77334	0.0143149	0.230196	1	9400	tags=79%, list=68%, signal=241%
GOBP_CHROMATIN_ORGANIZATION_INVOLVED_IN_REGULATION_OF_TRANSCRIPTION	75	0.175937	1.77271	0.0334646	0.229234	1	2756	tags=37%, list=20%, signal=46%
GOBP_LONG_TERM_MEMORY	30	0.274694	1.7636	0.0198807	0.238822	1	3139	tags=50%, list=23%, signal=64%
GOBP_NEGATIVE_REGULATION_OF_MRNA_CATABOLIC_PROCESS	43	0.229012	1.76299	0.0105708	0.237822	1	6200	tags=67%, list=45%, signal=121%
GOBP_CELLULAR_COMPONENT_MAINTENANCE	55	0.202351	1.76146	0.0179283	0.237994	1	5032	tags=56%, list=36%, signal=88%
GOBP_RNA_INTERFERENCE	16	0.366519	1.76062	0.0227704	0.237399	1	6204	tags=81%, list=45%, signal=147%
GOBP_VESICLE_MEDIATED_TRANSPORT_IN_SYNAPSE	179	0.11124	1.75563	0.0281426	0.242057	1	8490	tags=72%, list=61%, signal=183%
GOBP_MITOCHONDRION_LOCALIZATION	43	0.230766	1.7538	0.0172745	0.242435	1	9085	tags=88%, list=65%, signal=254%
GOBP_REGULATION_OF_MUSCLE_ADAPTATION	70	0.176438	1.7528	0.0194175	0.242236	1	7686	tags=73%, list=55%, signal=162%
GOBP_DNA_CONFORMATION_CHANGE	241	0.0994056	1.75124	0.02	0.242284	1	5274	tags=48%, list=38%, signal=76%
GOBP_POSITIVE_REGULATION_OF_CELL_CYCLE_G2_M_PHASE_TRANSITION	26	0.284522	1.74811	0.0254403	0.244535	1	5140	tags=65%, list=37%, signal=104%
GOBP_CALCIUM_ION_TRANSMEMBRANE_TRANSPORT	244	0.099267	1.74781	0.0192308	0.243361	1	8043	tags=68%, list=58%, signal=158%
GOBP_BLASTOCYST_DEVELOPMENT	79	0.167211	1.74334	0.0224949	0.247481	1	4550	tags=49%, list=33%, signal=73%
GOBP_ESTABLISHMENT_OR_MAINTENANCE_OF_CELL_POLARITY	194	0.107473	1.7421	0.0227273	0.247389	1	8127	tags=69%, list=58%, signal=164%
GOBP_NEURON_RECOGNITION	46	0.215672	1.73992	0.0332681	0.248732	1	7285	tags=74%, list=52%, signal=155%
GOBP_REGULATION_OF_SYNAPTIC_TRANSMISSION_GLUTAMATERGIC	60	0.192269	1.73878	0.013834	0.248595	1	6373	tags=65%, list=46%, signal=120%
GOBP_MRNA_TRANSPORT	133	0.129419	1.73813	0.0288066	0.247985	1	9400	tags=80%, list=68%, signal=246%
GOBP_CHROMOSOME_SEGREGATION	272	0.0925765	1.73614	0.0163265	0.249068	1	7987	tags=67%, list=57%, signal=153%
GOBP_POSITIVE_REGULATION_OF_CELL_GROWTH	136	0.127331	1.73478	0.0101215	0.249209	1	8467	tags=74%, list=61%, signal=186%
GOBP_POSITIVE_REGULATION_OF_MRNA_METABOLIC_PROCESS	77	0.166372	1.73455	0.0206186	0.247921	1	9433	tags=84%, list=68%, signal=261%
GOBP_PROTEIN_CONTAINING_COMPLEX_LOCALIZATION	262	0.0927208	1.73372	0.015444	0.247372	1	9186	tags=75%, list=66%, signal=218%
GOBP_COLUMNAR_CUBOIDAL_EPITHELIAL_CELL_DIFFERENTIATION	58	0.193337	1.73302	0.026616	0.246806	1	7628	tags=74%, list=55%, signal=164%
GOBP_MEMBRANE_DOCKING	174	0.112727	1.73088	0.0199203	0.248136	1	8677	tags=74%, list=62%, signal=193%
GOBP_POSITIVE_REGULATION_OF_TELOMERASE_ACTIVITY	32	0.253542	1.73081	0.0236686	0.246695	1	4736	tags=59%, list=34%, signal=90%
GOBP_MATING	28	0.277568	1.72919	0.0216535	0.247074	1	7070	tags=79%, list=51%, signal=160%
GOBP_POSITIVE_REGULATION_OF_BEHAVIOR	17	0.349526	1.72883	0.0241935	0.246007	1	3323	tags=59%, list=24%, signal=77%
GOBP_EPIDERMIS_MORPHOGENESIS	24	0.298741	1.72841	0.0209524	0.245021	1	7437	tags=83%, list=54%, signal=179%
GOBP_HOMOLOGOUS_RECOMBINATION	45	0.212519	1.72472	0.0242424	0.248076	1	1379	tags=31%, list=10%, signal=34%
GOBP_POSITIVE_REGULATION_OF_VIRAL_GENOME_REPLICATION	27	0.27115	1.72014	0.0214844	0.252534	1	5504	tags=67%, list=40%, signal=110%
GOBP_NEGATIVE_REGULATION_OF_CELLULAR_PROTEIN_CATABOLIC_PROCESS	66	0.178254	1.70926	0.022	0.265479	1	3430	tags=42%, list=25%, signal=56%
GOBP_BRAIN_MORPHOGENESIS	29	0.269421	1.70657	0.0258621	0.267668	1	7286	tags=79%, list=52%, signal=166%
GOBP_REGULATION_OF_MEMBRANE_POTENTIAL	367	0.0771123	1.7037	0.0190476	0.270152	1	6038	tags=51%, list=43%, signal=88%
GOBP_TRACHEA_DEVELOPMENT	16	0.351358	1.70324	0.0354167	0.269087	1	4677	tags=69%, list=34%, signal=103%
GOBP_PEPTIDYL_GLUTAMIC_ACID_MODIFICATION	25	0.28173	1.70239	0.0118577	0.268661	1	4430	tags=60%, list=32%, signal=88%
GOBP_PHOTORECEPTOR_CELL_DEVELOPMENT	35	0.246087	1.70055	0.0347648	0.26955	1	4927	tags=60%, list=35%, signal=93%
GOBP_NEURON_CELLULAR_HOMEOSTASIS	26	0.276233	1.70008	0.0138614	0.268698	1	5255	tags=65%, list=38%, signal=105%
GOBP_PROTEIN_ACETYLATION	177	0.110036	1.69696	0.03125	0.271252	1	2337	tags=28%, list=17%, signal=33%
GOBP_CELL_AGING	92	0.153701	1.69592	0.0440882	0.271043	1	3618	tags=41%, list=26%, signal=55%
GOBP_SUBPALLIUM_DEVELOPMENT	21	0.31097	1.69438	0.0222672	0.271547	1	2964	tags=52%, list=21%, signal=66%
GOBP_POSITIVE_REGULATION_OF_ORGANELLE_ASSEMBLY	57	0.193801	1.69229	0.0404858	0.27288	1	4632	tags=53%, list=33%, signal=79%
GOBP_REGULATION_OF_NEUROTRANSMITTER_RECEPTOR_ACTIVITY	74	0.166795	1.68719	0.0273684	0.278407	1	2201	tags=32%, list=16%, signal=38%
GOBP_NEGATIVE_REGULATION_OF_UBIQUITIN_DEPENDENT_PROTEIN_CATABOLIC_PROCESS	44	0.21356	1.68597	0.0327553	0.278614	1	3674	tags=48%, list=26%, signal=65%
GOBP_CARDIAC_ATRIUM_DEVELOPMENT	23	0.299579	1.68546	0.0306748	0.27777	1	6720	tags=78%, list=48%, signal=151%
GOBP_POSITIVE_REGULATION_OF_NEUROGENESIS	201	0.102515	1.68361	0.0270833	0.278969	1	5925	tags=53%, list=43%, signal=91%
GOBP_GLYCOPROTEIN_BIOSYNTHETIC_PROCESS	282	0.0880114	1.68271	0.0320641	0.278586	1	8215	tags=68%, list=59%, signal=162%
GOBP_CALCIUM_ION_REGULATED_EXOCYTOSIS_OF_NEUROTRANSMITTER	16	0.345794	1.68252	0.0304183	0.277387	1	9098	tags=100%, list=65%, signal=289%
GOBP_PIGMENTATION	80	0.158014	1.68113	0.0341151	0.277705	1	6329	tags=61%, list=46%, signal=112%
GOBP_REGULATION_OF_CELL_JUNCTION_ASSEMBLY	180	0.107653	1.68045	0.0222222	0.277263	1	8947	tags=75%, list=64%, signal=208%
GOBP_REGULATION_OF_NEUROGENESIS	314	0.0840984	1.6797	0.0229446	0.276861	1	7223	tags=60%, list=52%, signal=122%
GOBP_REGULATION_OF_MUSCLE_CONTRACTION	122	0.133064	1.67717	0.0392927	0.2792	1	7964	tags=70%, list=57%, signal=164%
GOBP_CYTOPLASMIC_MICROTUBULE_ORGANIZATION	60	0.181864	1.6765	0.0296443	0.278614	1	5127	tags=55%, list=37%, signal=87%
GOBP_MEIOTIC_CELL_CYCLE_PROCESS	137	0.123837	1.67629	0.0308008	0.277423	1	3672	tags=39%, list=26%, signal=52%
GOBP_EPITHELIAL_TUBE_BRANCHING_INVOLVED_IN_LUNG_MORPHOGENESIS	22	0.298275	1.67497	0.0340681	0.277857	1	4705	tags=64%, list=34%, signal=96%
GOBP_LYSOSOMAL_TRANSPORT	105	0.144994	1.67401	0.0321932	0.277664	1	10575	tags=90%, list=76%, signal=375%
GOBP_AXON_EXTENSION	108	0.13716	1.67143	0.037037	0.279732	1	5186	tags=51%, list=37%, signal=81%
GOBP_MEIOSIS_I_CELL_CYCLE_PROCESS	89	0.150682	1.67142	0.0276134	0.278317	1	6664	tags=63%, list=48%, signal=120%
GOBP_RELAXATION_OF_CARDIAC_MUSCLE	17	0.335548	1.67096	0.0315582	0.277545	1	5970	tags=76%, list=43%, signal=134%
GOBP_SYNAPTIC_TRANSMISSION_GLUTAMATERGIC	80	0.157923	1.66685	0.0342742	0.281792	1	4419	tags=48%, list=32%, signal=69%
GOBP_NEGATIVE_REGULATION_OF_DNA_DEPENDENT_DNA_REPLICATION	15	0.352899	1.66623	0.0366089	0.281385	1	3439	tags=60%, list=25%, signal=80%
GOBP_ODONTOGENESIS_OF_DENTIN_CONTAINING_TOOTH	65	0.175047	1.66554	0.0347826	0.280952	1	7628	tags=72%, list=55%, signal=159%
GOBP_NEUROMUSCULAR_PROCESS	72	0.16514	1.65984	0.0330739	0.287215	1	6596	tags=64%, list=47%, signal=121%
GOBP_DENDRITIC_SPINE_DEVELOPMENT	95	0.147464	1.65817	0.031746	0.288145	1	5718	tags=56%, list=41%, signal=94%
GOBP_MALE_GAMETE_GENERATION	355	0.0765669	1.65555	0.0294118	0.290318	1	5305	tags=46%, list=38%, signal=72%
GOBP_REGULATION_OF_HAIR_CYCLE	18	0.328699	1.65531	0.0273684	0.289224	1	2386	tags=50%, list=17%, signal=60%
GOBP_NEGATIVE_REGULATION_OF_RNA_CATABOLIC_PROCESS	53	0.196142	1.65504	0.0435606	0.288131	1	6200	tags=64%, list=45%, signal=115%
GOBP_NUCLEAR_EXPORT	183	0.105481	1.65463	0.0288066	0.287334	1	9186	tags=77%, list=66%, signal=223%
GOBP_REGULATION_OF_DEVELOPMENTAL_GROWTH	259	0.0893239	1.65358	0.0417457	0.287549	1	4362	tags=40%, list=31%, signal=57%
GOBP_SENSORY_SYSTEM_DEVELOPMENT	297	0.0834615	1.65299	0.0328542	0.286976	1	3263	tags=32%, list=23%, signal=40%
GOBP_RIG_I_SIGNALING_PATHWAY	21	0.292909	1.64992	0.0424242	0.289992	1	7848	tags=86%, list=56%, signal=197%
GOBP_REGULATION_OF_CAMP_DEPENDENT_PROTEIN_KINASE_ACTIVITY	15	0.342816	1.64939	0.0324544	0.289303	1	3579	tags=60%, list=26%, signal=81%
GOBP_PROTEIN_K63_LINKED_DEUBIQUITINATION	30	0.25292	1.64757	0.0315582	0.290633	1	3441	tags=50%, list=25%, signal=66%
GOBP_NCRNA_EXPORT_FROM_NUCLEUS	34	0.237237	1.64563	0.0298211	0.292143	1	9383	tags=91%, list=68%, signal=280%
GOBP_NEGATIVE_REGULATION_OF_CELL_DEVELOPMENT	149	0.116187	1.64433	0.0329457	0.29277	1	6704	tags=60%, list=48%, signal=114%
GOBP_STRESS_GRANULE_ASSEMBLY	21	0.300581	1.64283	0.0289855	0.293412	1	4432	tags=62%, list=32%, signal=91%
GOBP_PROTEIN_KINASE_C_ACTIVATING_G_PROTEIN_COUPLED_RECEPTOR_SIGNALING_PATHWAY	23	0.280426	1.6372	0.0334728	0.300062	1	2151	tags=43%, list=15%, signal=51%
GOBP_REGULATION_OF_CELL_DEVELOPMENT	420	0.0705137	1.6367	0.0379242	0.299315	1	7223	tags=59%, list=52%, signal=119%
GOBP_CALCIUM_ION_TRANSPORT	317	0.0792539	1.62483	0.0243902	0.315621	1	8043	tags=66%, list=58%, signal=152%
GOBP_CENTRAL_NERVOUS_SYSTEM_NEURON_AXONOGENESIS	34	0.236198	1.6239	0.0278884	0.315542	1	5718	tags=65%, list=41%, signal=110%
GOBP_VASCULAR_ASSOCIATED_SMOOTH_MUSCLE_CONTRACTION	20	0.298703	1.62319	0.0488281	0.315113	1	6278	tags=75%, list=45%, signal=137%
GOBP_REGULATION_OF_CELLULAR_RESPONSE_TO_HEAT	75	0.158288	1.62151	0.0413043	0.316113	1	9116	tags=81%, list=66%, signal=235%
GOBP_MITOTIC_SPINDLE_ORGANIZATION	108	0.134042	1.61967	0.0390947	0.317211	1	8704	tags=76%, list=63%, signal=202%
GOBP_ACTIVIN_RECEPTOR_SIGNALING_PATHWAY	33	0.236437	1.6153	0.0357895	0.322329	1	5987	tags=67%, list=43%, signal=117%
GOBP_GLANDULAR_EPITHELIAL_CELL_DIFFERENTIATION	35	0.226006	1.61221	0.0339321	0.325709	1	6794	tags=71%, list=49%, signal=139%
GOBP_AXONAL_FASCICULATION	19	0.307141	1.61204	0.0476191	0.324457	1	8904	tags=95%, list=64%, signal=263%
GOBP_NUCLEAR_CHROMOSOME_SEGREGATION	215	0.0953378	1.61129	0.0545073	0.324091	1	4125	tags=39%, list=30%, signal=55%
GOBP_INOSITOL_PHOSPHATE_MEDIATED_SIGNALING	44	0.20757	1.61073	0.0360531	0.323506	1	10707	tags=98%, list=77%, signal=424%
GOBP_MEIOTIC_CHROMOSOME_SEGREGATION	58	0.176208	1.60985	0.0250482	0.323424	1	3072	tags=40%, list=22%, signal=51%
GOBP_DEVELOPMENTAL_PIGMENTATION	37	0.223129	1.60981	0.031185	0.322054	1	7049	tags=73%, list=51%, signal=148%
GOBP_REGULATION_OF_HEART_RATE	82	0.151707	1.60926	0.0417457	0.321526	1	8921	tags=79%, list=64%, signal=220%
GOBP_TELOMERE_MAINTENANCE_VIA_TELOMERE_LENGTHENING	74	0.160061	1.60857	0.0446247	0.321115	1	4736	tags=50%, list=34%, signal=75%
GOBP_POSITIVE_REGULATION_OF_CYTOSOLIC_CALCIUM_ION_CONCENTRATION_INVOLVED_IN_PHOSPHOLIPASE_C_ACTIVATING_G_PROTEIN_COUPLED_SIGNALING_PATHWAY	23	0.282084	1.60839	0.0471092	0.320028	1	2128	tags=43%, list=15%, signal=51%
GOBP_REGULATION_OF_DENDRITIC_SPINE_MORPHOGENESIS	44	0.205136	1.60681	0.0440252	0.321089	1	6318	tags=66%, list=45%, signal=120%
GOBP_SYNAPTIC_VESICLE_PRIMING	19	0.314201	1.60637	0.0487805	0.320346	1	8806	tags=95%, list=63%, signal=258%
GOBP_VACUOLAR_TRANSPORT	144	0.112292	1.60623	0.0510204	0.319166	1	6080	tags=55%, list=44%, signal=97%
GOBP_CELL_CYCLE_G1_S_PHASE_TRANSITION	244	0.0901663	1.60284	0.0295983	0.32289	1	3439	tags=34%, list=25%, signal=44%
GOBP_NEGATIVE_REGULATION_OF_AXONOGENESIS	65	0.171382	1.59772	0.0357143	0.329171	1	4471	tags=49%, list=32%, signal=72%
GOBP_RESPONSE_TO_DOPAMINE	64	0.171202	1.59751	0.0518672	0.32807	1	5449	tags=56%, list=39%, signal=92%
GOBP_REGULATION_OF_SPINDLE_ASSEMBLY	25	0.268108	1.59653	0.0508806	0.328163	1	7955	tags=84%, list=57%, signal=196%
GOBP_INTRA_S_DNA_DAMAGE_CHECKPOINT	15	0.334174	1.59264	0.052	0.332864	1	9259	tags=100%, list=67%, signal=299%
GOBP_LENS_FIBER_CELL_DIFFERENTIATION	27	0.259582	1.59091	0.0539499	0.334274	1	9783	tags=96%, list=70%, signal=324%
GOBP_DNA_REPLICATION	252	0.0860013	1.58936	0.0436508	0.335361	1	2907	tags=29%, list=21%, signal=36%
GOBP_PEPTIDYL_LYSINE_ACETYLATION	154	0.108755	1.58837	0.0365112	0.335598	1	2656	tags=30%, list=19%, signal=37%
GOBP_RETINA_MORPHOGENESIS_IN_CAMERA_TYPE_EYE	50	0.188231	1.58763	0.0525253	0.335397	1	5176	tags=56%, list=37%, signal=89%
GOBP_GLYCOSPHINGOLIPID_BIOSYNTHETIC_PROCESS	28	0.248043	1.58596	0.0473251	0.336721	1	4501	tags=57%, list=32%, signal=84%
GOBP_GOLGI_VESICLE_TRANSPORT	336	0.0734666	1.58483	0.0535714	0.337008	1	11165	tags=88%, list=80%, signal=434%
GOBP_SYNAPTIC_TRANSMISSION_GABAERGIC	43	0.200689	1.58474	0.05	0.335787	1	8532	tags=81%, list=61%, signal=210%
GOBP_TRANSMISSION_OF_NERVE_IMPULSE	55	0.185896	1.58365	0.0349076	0.336278	1	6018	tags=62%, list=43%, signal=109%
GOBP_ANDROGEN_RECEPTOR_SIGNALING_PATHWAY	35	0.219319	1.58208	0.0364683	0.337532	1	7681	tags=77%, list=55%, signal=172%
GOBP_CORPUS_CALLOSUM_DEVELOPMENT	15	0.348338	1.57897	0.0497132	0.34119	1	4429	tags=67%, list=32%, signal=98%
GOBP_PIGMENT_CELL_DIFFERENTIATION	31	0.235266	1.57807	0.0417495	0.341314	1	7049	tags=74%, list=51%, signal=150%
GOBP_DENDRITE_EXTENSION	32	0.235083	1.57557	0.0506073	0.343764	1	8467	tags=84%, list=61%, signal=215%
GOBP_MANNOSYLATION	31	0.239376	1.57407	0.0604288	0.344726	1	6992	tags=74%, list=50%, signal=149%
GOBP_REGULATION_OF_ACTIVIN_RECEPTOR_SIGNALING_PATHWAY	21	0.292065	1.56861	0.0517928	0.35217	1	5874	tags=71%, list=42%, signal=124%
GOBP_POST_EMBRYONIC_DEVELOPMENT	67	0.165971	1.56848	0.0526316	0.351029	1	3927	tags=45%, list=28%, signal=62%
GOBP_DNA_REPLICATION_INITIATION	37	0.221379	1.56801	0.0461538	0.35045	1	9703	tags=92%, list=70%, signal=304%
GOBP_POSITIVE_REGULATION_OF_EXOCYTOSIS	71	0.158423	1.56703	0.0696202	0.350706	1	8380	tags=76%, list=60%, signal=191%
GOBP_AUTONOMIC_NERVOUS_SYSTEM_DEVELOPMENT	32	0.235308	1.56545	0.0576541	0.35202	1	2817	tags=44%, list=20%, signal=55%
GOBP_RESPONSE_TO_IMMOBILIZATION_STRESS	16	0.32271	1.56432	0.0408998	0.352494	1	7681	tags=88%, list=55%, signal=195%
GOBP_REGULATION_OF_GENE_SILENCING_BY_RNA	85	0.146043	1.56067	0.0638298	0.357034	1	9592	tags=84%, list=69%, signal=268%
GOBP_GAMETE_GENERATION	455	0.0643354	1.55932	0.0518962	0.357924	1	5305	tags=44%, list=38%, signal=69%
GOBP_DNA_GEOMETRIC_CHANGE	106	0.130319	1.55827	0.0536779	0.358285	1	9741	tags=83%, list=70%, signal=275%
GOBP_TRNA_TRANSPORT	32	0.231675	1.55776	0.0557851	0.357708	1	9383	tags=91%, list=68%, signal=278%
GOBP_PHOTORECEPTOR_CELL_DIFFERENTIATION	48	0.187783	1.55721	0.0571992	0.35727	1	4927	tags=54%, list=35%, signal=84%
GOBP_TELOMERASE_RNA_LOCALIZATION	19	0.29875	1.55618	0.0390625	0.357559	1	4631	tags=63%, list=33%, signal=95%
GOBP_ESTABLISHMENT_OF_PROTEIN_LOCALIZATION_TO_PLASMA_MEMBRANE	56	0.177555	1.55327	0.0670732	0.360988	1	5732	tags=59%, list=41%, signal=100%
GOBP_NUCLEOBASE_CONTAINING_COMPOUND_TRANSPORT	218	0.0911537	1.55249	0.0636183	0.360996	1	9400	tags=77%, list=68%, signal=233%
GOBP_NEURON_MATURATION	44	0.198608	1.55047	0.0758483	0.362869	1	7988	tags=77%, list=57%, signal=181%
GOBP_MANGANESE_ION_TRANSPORT	15	0.329756	1.54969	0.0616302	0.362866	1	4687	tags=67%, list=34%, signal=100%
GOBP_ENDOSOME_ORGANIZATION	73	0.154355	1.54861	0.0600414	0.363372	1	5862	tags=58%, list=42%, signal=99%
GOBP_INTRACELLULAR_STEROID_HORMONE_RECEPTOR_SIGNALING_PATHWAY	96	0.133919	1.5468	0.0634615	0.365084	1	8141	tags=72%, list=59%, signal=172%
GOBP_REGULATION_OF_DENDRITIC_SPINE_DEVELOPMENT	57	0.170861	1.54555	0.063786	0.365808	1	5925	tags=60%, list=43%, signal=104%
GOBP_CEREBRAL_CORTEX_DEVELOPMENT	96	0.134819	1.54171	0.0607843	0.370966	1	7839	tags=70%, list=56%, signal=159%
GOBP_LUNG_EPITHELIUM_DEVELOPMENT	28	0.244027	1.54123	0.0631164	0.37041	1	6046	tags=68%, list=43%, signal=120%
GOBP_MISMATCH_REPAIR	32	0.236299	1.5411	0.0804124	0.369259	1	3672	tags=50%, list=26%, signal=68%
GOBP_CENTRAL_NERVOUS_SYSTEM_PROJECTION_NEURON_AXONOGENESIS	26	0.249116	1.54086	0.0691057	0.368278	1	4562	tags=58%, list=33%, signal=86%
GOBP_REGULATION_OF_DENDRITE_DEVELOPMENT	93	0.138061	1.54067	0.0650888	0.367224	1	7210	tags=66%, list=52%, signal=135%
GOBP_AMYLOID_BETA_METABOLIC_PROCESS	50	0.186065	1.5386	0.0572519	0.369185	1	6318	tags=64%, list=45%, signal=117%
GOBP_SPLICEOSOMAL_COMPLEX_ASSEMBLY	55	0.173512	1.53614	0.0480769	0.372117	1	8464	tags=78%, list=61%, signal=199%
GOBP_POSITIVE_REGULATION_OF_AXONOGENESIS	75	0.152285	1.53493	0.0452675	0.372987	1	5863	tags=57%, list=42%, signal=99%
GOBP_SMAD_PROTEIN_SIGNAL_TRANSDUCTION	58	0.171285	1.53459	0.0569106	0.372266	1	6016	tags=60%, list=43%, signal=106%
GOBP_RESPIRATORY_SYSTEM_PROCESS	27	0.247368	1.53211	0.0588235	0.375233	1	8408	tags=85%, list=60%, signal=215%
GOBP_EMBRYONIC_PATTERN_SPECIFICATION	49	0.179763	1.52882	0.0689655	0.379576	1	7154	tags=69%, list=51%, signal=142%
GOBP_AXONEMAL_DYNEIN_COMPLEX_ASSEMBLY	22	0.271018	1.5288	0.0650888	0.37825	1	2556	tags=45%, list=18%, signal=56%
GOBP_PROTEIN_O_LINKED_MANNOSYLATION	16	0.309763	1.52863	0.0613027	0.377201	1	6992	tags=81%, list=50%, signal=163%
GOBP_GLANDULAR_EPITHELIAL_CELL_DEVELOPMENT	23	0.264269	1.52818	0.0722101	0.376657	1	7210	tags=78%, list=52%, signal=162%
GOBP_NEURON_PROJECTION_ORGANIZATION	88	0.140846	1.52646	0.0570866	0.378295	1	7215	tags=66%, list=52%, signal=136%
GOBP_NEGATIVE_REGULATION_OF_CELLULAR_AMIDE_METABOLIC_PROCESS	145	0.109618	1.526	0.0728745	0.377774	1	8365	tags=71%, list=60%, signal=177%
GOBP_REPLICATIVE_SENESCENCE	15	0.3269	1.52504	0.062	0.378113	1	1020	tags=40%, list=7%, signal=43%
GOBP_POSITIVE_REGULATION_OF_DNA_BIOSYNTHETIC_PROCESS	62	0.163442	1.52362	0.0732177	0.379024	1	7826	tags=73%, list=56%, signal=165%
GOBP_MEMBRANE_DEPOLARIZATION_DURING_ACTION_POTENTIAL	32	0.226997	1.52352	0.0615385	0.377899	1	3801	tags=50%, list=27%, signal=69%
GOBP_CARDIAC_ATRIUM_MORPHOGENESIS	18	0.294634	1.5231	0.0561122	0.377293	1	6720	tags=78%, list=48%, signal=150%
GOBP_REGULATION_OF_HISTONE_METHYLATION	50	0.180578	1.52175	0.0498084	0.378392	1	9174	tags=84%, list=66%, signal=246%
GOBP_DEMETHYLATION	50	0.182238	1.52061	0.0651341	0.378906	1	4703	tags=52%, list=34%, signal=78%
GOBP_SPERMATID_DIFFERENTIATION	100	0.129565	1.51967	0.0668058	0.379258	1	5439	tags=52%, list=39%, signal=85%
GOBP_REGULATION_OF_DENDRITE_EXTENSION	23	0.260788	1.51915	0.0694445	0.378907	1	8467	tags=87%, list=61%, signal=222%
GOBP_KINETOCHORE_ORGANIZATION	20	0.280403	1.51701	0.0678643	0.381362	1	5142	tags=65%, list=37%, signal=103%
GOBP_NEURON_DEATH	291	0.0768243	1.51329	0.0635838	0.386579	1	3348	tags=32%, list=24%, signal=41%
GOBP_CELLULAR_RESPONSE_TO_VIRUS	51	0.181086	1.51071	0.0567951	0.38963	1	7848	tags=75%, list=56%, signal=171%
GOBP_POSTSYNAPTIC_NEUROTRANSMITTER_RECEPTOR_INTERNALIZATION	16	0.309241	1.51049	0.0665362	0.38876	1	7868	tags=88%, list=57%, signal=201%
GOBP_ENDOCRINE_SYSTEM_DEVELOPMENT	79	0.143095	1.51014	0.0582329	0.388034	1	5939	tags=57%, list=43%, signal=99%
GOBP_GLYCOSYLATION	217	0.0877095	1.50996	0.064	0.387012	1	8215	tags=68%, list=59%, signal=163%
GOBP_NEUROTRANSMITTER_RECEPTOR_INTERNALIZATION	23	0.260403	1.50728	0.0653465	0.390428	1	7868	tags=83%, list=57%, signal=190%
GOBP_REGULATION_OF_HEART_RATE_BY_CARDIAC_CONDUCTION	34	0.215699	1.50667	0.0708812	0.390173	1	8864	tags=85%, list=64%, signal=235%
GOBP_FOREBRAIN_CELL_MIGRATION	49	0.183974	1.50589	0.064833	0.39027	1	6812	tags=67%, list=49%, signal=132%
GOBP_POSITIVE_REGULATION_OF_TELOMERE_MAINTENANCE	50	0.179856	1.50472	0.0616302	0.390919	1	4736	tags=52%, list=34%, signal=79%
GOBP_REGULATION_OF_WATER_LOSS_VIA_SKIN	20	0.278746	1.50404	0.0537849	0.39075	1	3775	tags=55%, list=27%, signal=75%
GOBP_SECOND_MESSENGER_MEDIATED_SIGNALING	236	0.0844295	1.50229	0.0541667	0.392486	1	7739	tags=64%, list=56%, signal=142%
GOBP_RETINAL_GANGLION_CELL_AXON_GUIDANCE	15	0.325795	1.49944	0.0756144	0.396221	1	4742	tags=67%, list=34%, signal=101%
GOBP_PROTEIN_LOCALIZATION_TO_GOLGI_APPARATUS	27	0.247731	1.49889	0.0672098	0.395958	1	2740	tags=44%, list=20%, signal=55%
GOBP_ODONTOGENESIS	93	0.133888	1.49818	0.0546875	0.395936	1	7716	tags=69%, list=56%, signal=154%
GOBP_ESTABLISHMENT_OF_PROTEIN_LOCALIZATION_TO_TELOMERE	18	0.298028	1.49792	0.0764192	0.395154	1	3584	tags=56%, list=26%, signal=75%
GOBP_NEGATIVE_REGULATION_OF_NERVOUS_SYSTEM_DEVELOPMENT	122	0.117014	1.49664	0.068	0.396212	1	6704	tags=60%, list=48%, signal=115%
GOBP_CIRCADIAN_REGULATION_OF_GENE_EXPRESSION	61	0.164633	1.49634	0.0591966	0.395469	1	7519	tags=70%, list=54%, signal=153%
GOBP_REGULATION_OF_EXTENT_OF_CELL_GROWTH	100	0.127899	1.49469	0.054902	0.396906	1	4350	tags=44%, list=31%, signal=64%
GOBP_REGULATION_OF_DENDRITE_MORPHOGENESIS	62	0.161507	1.49392	0.066	0.397034	1	6956	tags=66%, list=50%, signal=132%
GOBP_NEGATIVE_REGULATION_OF_INTRACELLULAR_STEROID_HORMONE_RECEPTOR_SIGNALING_PATHWAY	31	0.22119	1.49257	0.0808679	0.39803	1	8141	tags=81%, list=59%, signal=194%
GOBP_ENDOSOMAL_TRANSPORT	218	0.0849579	1.49139	0.0584677	0.398785	1	10760	tags=86%, list=77%, signal=374%
GOBP_TRANSCRIPTION_COUPLED_NUCLEOTIDE_EXCISION_REPAIR	71	0.148965	1.48769	0.0692464	0.404061	1	2246	tags=31%, list=16%, signal=37%
GOBP_MITOTIC_NUCLEAR_DIVISION	259	0.0778447	1.48708	0.0509165	0.403837	1	7846	tags=64%, list=56%, signal=144%
GOBP_COVALENT_CHROMATIN_MODIFICATION	409	0.0633685	1.4861	0.0714286	0.404339	1	6315	tags=52%, list=45%, signal=92%
GOBP_NEGATIVE_REGULATION_OF_PROTEASOMAL_UBIQUITIN_DEPENDENT_PROTEIN_CATABOLIC_PROCESS	33	0.220985	1.48509	0.0733753	0.404924	1	3674	tags=48%, list=26%, signal=66%
GOBP_CIRCADIAN_SLEEP_WAKE_CYCLE	18	0.29108	1.48074	0.075	0.411246	1	2136	tags=44%, list=15%, signal=52%
GOBP_MAINTENANCE_OF_CELL_NUMBER	128	0.113729	1.47929	0.0815534	0.412579	1	7446	tags=65%, list=54%, signal=138%
GOBP_NEURONAL_ACTION_POTENTIAL	29	0.225427	1.47872	0.0836502	0.412399	1	5979	tags=66%, list=43%, signal=115%
GOBP_RENAL_SODIUM_EXCRETION	15	0.315064	1.4759	0.0677966	0.416083	1	2111	tags=47%, list=15%, signal=55%
GOBP_ENDOPLASMIC_RETICULUM_TUBULAR_NETWORK_ORGANIZATION	18	0.287519	1.47573	0.0774194	0.41514	1	7591	tags=83%, list=55%, signal=183%
GOBP_IONOTROPIC_GLUTAMATE_RECEPTOR_SIGNALING_PATHWAY	24	0.250204	1.4748	0.0815534	0.41555	1	6373	tags=71%, list=46%, signal=131%
GOBP_NEUROPEPTIDE_SIGNALING_PATHWAY	65	0.153129	1.47105	0.08	0.421282	1	4082	tags=45%, list=29%, signal=63%
GOBP_SMALL_GTPASE_MEDIATED_SIGNAL_TRANSDUCTION	462	0.0593754	1.47071	0.0822511	0.420641	1	8197	tags=65%, list=59%, signal=152%
GOBP_EYE_MORPHOGENESIS	120	0.113111	1.47032	0.0813492	0.420117	1	4927	tags=47%, list=35%, signal=72%
GOBP_POSITIVE_REGULATION_OF_RNA_SPLICING	32	0.219047	1.46961	0.0701754	0.420115	1	8255	tags=81%, list=59%, signal=200%
GOBP_RIBONUCLEOPROTEIN_COMPLEX_SUBUNIT_ORGANIZATION	184	0.0914197	1.46798	0.0743802	0.421893	1	5544	tags=49%, list=40%, signal=80%
GOBP_CLATHRIN_COAT_ASSEMBLY	18	0.288047	1.46764	0.0828283	0.42125	1	5267	tags=67%, list=38%, signal=107%
GOBP_CATECHOLAMINE_SECRETION	44	0.184331	1.46715	0.0694737	0.420869	1	7554	tags=73%, list=54%, signal=159%
GOBP_POSITIVE_REGULATION_BY_HOST_OF_VIRAL_TRANSCRIPTION	16	0.305874	1.46673	0.0639175	0.420396	1	7046	tags=81%, list=51%, signal=165%
GOBP_MATING_BEHAVIOR	17	0.295571	1.46672	0.0762887	0.419161	1	6525	tags=76%, list=47%, signal=144%
GOBP_PROTEIN_LOCALIZATION_TO_ENDOSOME	24	0.245244	1.46642	0.0640777	0.418435	1	7021	tags=75%, list=51%, signal=151%
GOBP_AXO_DENDRITIC_TRANSPORT	68	0.1462	1.4664	0.0817996	0.417216	1	5540	tags=54%, list=40%, signal=90%
GOBP_HISTONE_MRNA_METABOLIC_PROCESS	22	0.257766	1.46565	0.0938776	0.417295	1	5899	tags=68%, list=42%, signal=118%
GOBP_DNA_DEALKYLATION	23	0.260813	1.46021	0.0844794	0.425765	1	9071	tags=91%, list=65%, signal=262%
GOBP_WATER_HOMEOSTASIS	58	0.159425	1.46013	0.0776892	0.424651	1	2825	tags=36%, list=20%, signal=45%
GOBP_POSITIVE_REGULATION_OF_MYELINATION	15	0.31492	1.4593	0.0795918	0.424986	1	2113	tags=47%, list=15%, signal=55%
GOBP_MRNA_EXPORT_FROM_NUCLEUS	102	0.122459	1.45891	0.0721649	0.424377	1	9075	tags=77%, list=65%, signal=221%
GOBP_NON_RECOMBINATIONAL_REPAIR	77	0.142068	1.4586	0.0857741	0.423701	1	10130	tags=87%, list=73%, signal=319%
GOBP_POSTSYNAPTIC_SPECIALIZATION_ASSEMBLY	21	0.263728	1.45504	0.0954357	0.429034	1	8253	tags=86%, list=59%, signal=211%
GOBP_POSITIVE_REGULATION_OF_CILIUM_ASSEMBLY	19	0.280698	1.45307	0.0860656	0.43133	1	4150	tags=58%, list=30%, signal=82%
GOBP_CAMERA_TYPE_EYE_PHOTORECEPTOR_CELL_DIFFERENTIATION	21	0.264916	1.45217	0.0925926	0.431856	1	4927	tags=62%, list=35%, signal=96%
GOBP_PANCREAS_DEVELOPMENT	54	0.167718	1.45165	0.10297	0.431523	1	5399	tags=56%, list=39%, signal=90%
GOBP_PERIPHERAL_NERVOUS_SYSTEM_DEVELOPMENT	62	0.156239	1.44983	0.0632653	0.433539	1	3666	tags=42%, list=26%, signal=57%
GOBP_TRNA_METABOLIC_PROCESS	151	0.102124	1.44903	0.0954357	0.433772	1	10930	tags=89%, list=79%, signal=411%
GOBP_P_BODY_ASSEMBLY	19	0.279682	1.44685	0.0742188	0.436745	1	7822	tags=84%, list=56%, signal=192%
GOBP_CALCINEURIN_MEDIATED_SIGNALING	36	0.202387	1.44675	0.0953347	0.435699	1	10707	tags=97%, list=77%, signal=422%
GOBP_DIENCEPHALON_DEVELOPMENT	49	0.178914	1.44443	0.0927022	0.438983	1	3478	tags=43%, list=25%, signal=57%
GOBP_MULTICELLULAR_ORGANISMAL_RESPONSE_TO_STRESS	59	0.157911	1.44365	0.086785	0.439145	1	3232	tags=39%, list=23%, signal=51%
GOBP_MALE_MEIOSIS_I	18	0.27889	1.44301	0.0949612	0.439174	1	1533	tags=39%, list=11%, signal=44%
GOBP_REGULATION_OF_KERATINOCYTE_PROLIFERATION	25	0.24173	1.44263	0.103113	0.438561	1	6097	tags=68%, list=44%, signal=121%
GOBP_GLYCEROL_ETHER_METABOLIC_PROCESS	18	0.283653	1.44167	0.091858	0.439268	1	5328	tags=67%, list=38%, signal=108%
GOBP_ESTABLISHMENT_OR_MAINTENANCE_OF_BIPOLAR_CELL_POLARITY	42	0.185844	1.44016	0.0830189	0.440834	1	8345	tags=79%, list=60%, signal=196%
GOBP_CHROMATIN_ASSEMBLY_OR_DISASSEMBLY	127	0.107552	1.43916	0.10166	0.441504	1	6398	tags=57%, list=46%, signal=104%
GOBP_REGULATION_OF_CARDIAC_MUSCLE_CONTRACTION	63	0.155362	1.43779	0.100418	0.442805	1	8881	tags=79%, list=64%, signal=219%
GOBP_MEMORY	97	0.124788	1.4364	0.0882353	0.444217	1	4725	tags=46%, list=34%, signal=70%
GOBP_PROTEIN_INSERTION_INTO_MITOCHONDRIAL_MEMBRANE_INVOLVED_IN_APOPTOTIC_SIGNALING_PATHWAY	29	0.219587	1.43621	0.0986193	0.443294	1	6060	tags=66%, list=44%, signal=116%
GOBP_PROTEIN_LOCALIZATION_TO_MICROTUBULE_ORGANIZING_CENTER	35	0.201803	1.43508	0.0826923	0.444064	1	5541	tags=60%, list=40%, signal=100%
GOBP_CELL_DIFFERENTIATION_IN_HINDBRAIN	17	0.288254	1.43508	0.0997921	0.442849	1	3356	tags=53%, list=24%, signal=70%
GOBP_PEPTIDYL_LYSINE_MODIFICATION	340	0.0675994	1.43499	0.0912621	0.44183	1	8935	tags=71%, list=64%, signal=194%
GOBP_SKIN_DEVELOPMENT	191	0.0920663	1.43427	0.0875764	0.442072	1	6451	tags=55%, list=46%, signal=102%
GOBP_OOCYTE_DIFFERENTIATION	33	0.207849	1.4323	0.0916497	0.444542	1	5541	tags=61%, list=40%, signal=101%
GOBP_POSITIVE_REGULATION_OF_SYNAPTIC_TRANSMISSION_GLUTAMATERGIC	26	0.234185	1.43148	0.0970464	0.444931	1	6373	tags=69%, list=46%, signal=128%
GOBP_HISTONE_H3_ACETYLATION	57	0.160384	1.43106	0.0910891	0.444514	1	2656	tags=35%, list=19%, signal=43%
GOBP_AXIS_SPECIFICATION	61	0.15817	1.43105	0.0948617	0.443317	1	10115	tags=89%, list=73%, signal=324%
GOBP_SENSORY_ORGAN_DEVELOPMENT	422	0.0603768	1.42886	0.0910931	0.446138	1	4126	tags=36%, list=30%, signal=49%
GOBP_REGULATION_OF_NEURAL_PRECURSOR_CELL_PROLIFERATION	71	0.147156	1.42862	0.0967742	0.445375	1	4033	tags=44%, list=29%, signal=61%
GOBP_CYTOSOLIC_TRANSPORT	148	0.100373	1.42777	0.0933852	0.445791	1	5193	tags=47%, list=37%, signal=75%
GOBP_RNA_MODIFICATION	143	0.102766	1.42776	0.0889749	0.444598	1	10930	tags=89%, list=79%, signal=411%
GOBP_POSITIVE_REGULATION_OF_LIPID_LOCALIZATION	83	0.129314	1.42745	0.0909091	0.443995	1	5246	tags=51%, list=38%, signal=81%
GOBP_UBIQUINONE_METABOLIC_PROCESS	18	0.274696	1.42734	0.0845666	0.443013	1	7769	tags=83%, list=56%, signal=189%
GOBP_NEGATIVE_REGULATION_OF_NEURON_APOPTOTIC_PROCESS	114	0.112639	1.42656	0.0927419	0.443397	1	3933	tags=39%, list=28%, signal=55%
GOBP_REGULATION_OF_CLATHRIN_DEPENDENT_ENDOCYTOSIS	19	0.271469	1.42555	0.0983936	0.444125	1	7936	tags=84%, list=57%, signal=196%
GOBP_REGULATION_OF_ADENYLATE_CYCLASE_ACTIVITY	24	0.241496	1.42495	0.106061	0.444028	1	3598	tags=50%, list=26%, signal=67%
GOBP_CYCLIC_NUCLEOTIDE_METABOLIC_PROCESS	35	0.202895	1.42436	0.110647	0.443902	1	8703	tags=83%, list=63%, signal=221%
GOBP_PROTEIN_PHOSPHOPANTETHEINYLATION	271	0.0762202	1.42428	0.11157	0.442892	1	8603	tags=69%, list=62%, signal=178%
GOBP_UROGENITAL_SYSTEM_DEVELOPMENT	277	0.0743256	1.42305	0.0930736	0.444141	1	2750	tags=27%, list=20%, signal=33%
GOBP_SYNAPTIC_VESICLE_RECYCLING	66	0.147412	1.42179	0.0853659	0.445259	1	8490	tags=76%, list=61%, signal=194%
GOBP_RESPONSE_TO_ISOQUINOLINE_ALKALOID	27	0.234604	1.42078	0.0931559	0.445941	1	6011	tags=67%, list=43%, signal=117%
GOBP_RRNA_METHYLATION	22	0.250573	1.42041	0.0952381	0.445488	1	5367	tags=64%, list=39%, signal=103%
GOBP_REGULATION_OF_CILIUM_MOVEMENT	17	0.287427	1.42016	0.0917969	0.444788	1	9091	tags=94%, list=65%, signal=272%
GOBP_NEGATIVE_REGULATION_OF_ERBB_SIGNALING_PATHWAY	47	0.169732	1.4193	0.0988142	0.44526	1	8886	tags=81%, list=64%, signal=223%
GOBP_HISTONE_H3_K9_MODIFICATION	40	0.18474	1.41857	0.103734	0.445543	1	5431	tags=58%, list=39%, signal=94%
GOBP_CALCIUM_MEDIATED_SIGNALING	148	0.10222	1.41435	0.114688	0.452098	1	8173	tags=69%, list=59%, signal=165%
GOBP_HORMONE_MEDIATED_SIGNALING_PATHWAY	153	0.0950292	1.41354	0.0935551	0.452554	1	8141	tags=68%, list=59%, signal=162%
GOBP_PROTEIN_MODIFICATION_BY_SMALL_PROTEIN_REMOVAL	257	0.0767503	1.4134	0.0958084	0.451634	1	3441	tags=32%, list=25%, signal=42%
GOBP_N_TERMINAL_PROTEIN_AMINO_ACID_MODIFICATION	27	0.230739	1.40978	0.0918164	0.457375	1	5035	tags=59%, list=36%, signal=93%
GOBP_MACROMOLECULE_METHYLATION	249	0.077883	1.40875	0.104331	0.458093	1	11831	tags=93%, list=85%, signal=612%
GOBP_TRNA_PROCESSING	118	0.11286	1.40869	0.0951374	0.457035	1	10930	tags=90%, list=79%, signal=417%
GOBP_DIGESTIVE_SYSTEM_PROCESS	57	0.157423	1.40847	0.106931	0.456285	1	4404	tags=47%, list=32%, signal=69%
GOBP_POSITIVE_REGULATION_OF_MULTI_ORGANISM_PROCESS	16	0.287831	1.40812	0.116635	0.455742	1	5559	tags=69%, list=40%, signal=114%
GOBP_CELLULAR_PROTEIN_CONTAINING_COMPLEX_LOCALIZATION	19	0.269111	1.40764	0.0961924	0.455484	1	5774	tags=68%, list=42%, signal=117%
GOBP_FEMALE_GAMETE_GENERATION	93	0.128204	1.40733	0.108607	0.454907	1	5702	tags=54%, list=41%, signal=91%
GOBP_REGULATION_OF_SYNAPTIC_TRANSMISSION_GABAERGIC	30	0.219923	1.40646	0.101449	0.455482	1	8532	tags=83%, list=61%, signal=215%
GOBP_POSITIVE_REGULATION_OF_CELLULAR_COMPONENT_BIOGENESIS	458	0.0568287	1.40599	0.121331	0.455161	1	6610	tags=53%, list=48%, signal=98%
GOBP_POSITIVE_REGULATION_OF_NEURAL_PRECURSOR_CELL_PROLIFERATION	43	0.180245	1.4049	0.101392	0.456114	1	5906	tags=60%, list=42%, signal=105%
GOBP_MELANOCYTE_DIFFERENTIATION	21	0.255096	1.40358	0.0856574	0.457484	1	7049	tags=76%, list=51%, signal=154%
GOBP_ADRENERGIC_RECEPTOR_SIGNALING_PATHWAY	26	0.233952	1.40317	0.104651	0.457092	1	5307	tags=62%, list=38%, signal=99%
GOBP_REGULATION_OF_ERYTHROCYTE_DIFFERENTIATION	41	0.182236	1.40259	0.10495	0.45701	1	5949	tags=61%, list=43%, signal=106%
GOBP_REGULATION_OF_FILOPODIUM_ASSEMBLY	40	0.187085	1.40015	0.107724	0.460679	1	5746	tags=60%, list=41%, signal=102%
GOBP_RENAL_WATER_HOMEOSTASIS	28	0.214657	1.40006	0.124752	0.459694	1	5957	tags=64%, list=43%, signal=112%
GOBP_CENTROMERE_COMPLEX_ASSEMBLY	38	0.187233	1.39977	0.121019	0.459066	1	10572	tags=95%, list=76%, signal=395%
GOBP_CELL_DIFFERENTIATION_IN_SPINAL_CORD	28	0.224471	1.39959	0.0984252	0.458308	1	8303	tags=82%, list=60%, signal=204%
GOBP_NEGATIVE_REGULATION_OF_MRNA_METABOLIC_PROCESS	72	0.140279	1.39818	0.0921844	0.459798	1	11187	tags=94%, list=80%, signal=481%
GOBP_MEMBRANE_BIOGENESIS	36	0.194893	1.39753	0.105159	0.459934	1	7722	tags=75%, list=56%, signal=168%
GOBP_REGULATION_OF_CHROMOSOME_ORGANIZATION	242	0.0781312	1.39291	0.106855	0.467564	1	4848	tags=43%, list=35%, signal=64%
GOBP_SEROTONIN_RECEPTOR_SIGNALING_PATHWAY	19	0.266282	1.38988	0.138258	0.472133	1	8008	tags=84%, list=58%, signal=198%
GOBP_REGULATION_OF_TRANSCRIPTION_ELONGATION_FROM_RNA_POLYMERASE_II_PROMOTER	29	0.219503	1.38982	0.109375	0.471068	1	2706	tags=41%, list=19%, signal=51%
GOBP_POSITIVE_REGULATION_OF_TRANSCRIPTION_FROM_RNA_POLYMERASE_II_PROMOTER_INVOLVED_IN_CELLULAR_RESPONSE_TO_CHEMICAL_STIMULUS	22	0.245883	1.38815	0.0930693	0.473256	1	2273	tags=41%, list=16%, signal=49%
GOBP_PROTEIN_O_LINKED_GLYCOSYLATION	81	0.132056	1.38718	0.120459	0.474011	1	7784	tags=69%, list=56%, signal=156%
GOBP_POSITIVE_REGULATION_OF_NEURON_PROJECTION_DEVELOPMENT	139	0.100937	1.38573	0.122677	0.475698	1	7210	tags=62%, list=52%, signal=127%
GOBP_POSITIVE_REGULATION_OF_ATPASE_ACTIVITY	53	0.159506	1.38517	0.12449	0.475578	1	10379	tags=91%, list=75%, signal=356%
GOBP_HISTONE_UBIQUITINATION	45	0.173014	1.38369	0.118217	0.477353	1	5633	tags=58%, list=41%, signal=97%
GOBP_RESPONSE_TO_AUDITORY_STIMULUS	19	0.260185	1.38362	0.105159	0.476386	1	2240	tags=42%, list=16%, signal=50%
GOBP_REGULATION_OF_NEURON_DIFFERENTIATION	155	0.0937537	1.38326	0.111984	0.476042	1	6871	tags=59%, list=49%, signal=115%
GOBP_TELENCEPHALON_GLIAL_CELL_MIGRATION	20	0.260231	1.38318	0.112069	0.475083	1	6812	tags=75%, list=49%, signal=147%
GOBP_MAINTENANCE_OF_SYNAPSE_STRUCTURE	16	0.292171	1.38278	0.105368	0.47467	1	8105	tags=88%, list=58%, signal=210%
GOBP_POSITIVE_REGULATION_OF_DNA_REPLICATION	33	0.203682	1.38065	0.140655	0.477656	1	6020	tags=64%, list=43%, signal=112%
GOBP_BETA_CATENIN_TCF_COMPLEX_ASSEMBLY	31	0.207871	1.38035	0.111111	0.477077	1	5187	tags=58%, list=37%, signal=92%
GOBP_CYTOSKELETON_DEPENDENT_INTRACELLULAR_TRANSPORT	183	0.0879368	1.3802	0.0985626	0.476249	1	8819	tags=72%, list=63%, signal=195%
GOBP_POSITIVE_REGULATION_OF_MRNA_CATABOLIC_PROCESS	50	0.161877	1.37979	0.108	0.475985	1	9433	tags=84%, list=68%, signal=260%
GOBP_POSITIVE_REGULATION_OF_AMINE_TRANSPORT	27	0.221945	1.37941	0.131466	0.475636	1	5157	tags=59%, list=37%, signal=94%
GOBP_CELL_CYCLE_G2_M_PHASE_TRANSITION	254	0.0758955	1.37823	0.11284	0.476844	1	8759	tags=70%, list=63%, signal=187%
GOBP_POSITIVE_REGULATION_OF_TRANSCRIPTION_OF_NOTCH_RECEPTOR_TARGET	17	0.27689	1.37771	0.103718	0.476681	1	7602	tags=82%, list=55%, signal=182%
GOBP_TRANSCRIPTION_ELONGATION_FROM_RNA_POLYMERASE_II_PROMOTER	81	0.130098	1.37668	0.120582	0.477567	1	6095	tags=57%, list=44%, signal=101%
GOBP_REGULATION_OF_STRIATED_MUSCLE_CONTRACTION	72	0.139508	1.37528	0.119231	0.479233	1	8881	tags=78%, list=64%, signal=214%
GOBP_PROTEIN_SUMOYLATION	68	0.141862	1.37322	0.125498	0.482101	1	9075	tags=79%, list=65%, signal=228%
GOBP_REGULATION_OF_TRANSMEMBRANE_TRANSPORT	462	0.0568105	1.37195	0.111742	0.48351	1	3899	tags=34%, list=28%, signal=45%
GOBP_CARDIAC_MUSCLE_CONTRACTION	112	0.111909	1.37138	0.117647	0.48352	1	8881	tags=75%, list=64%, signal=206%
GOBP_REPRODUCTIVE_BEHAVIOR	24	0.23925	1.37092	0.122984	0.48326	1	6525	tags=71%, list=47%, signal=133%
GOBP_HEART_VALVE_DEVELOPMENT	52	0.160273	1.36861	0.11553	0.486649	1	6868	tags=65%, list=49%, signal=129%
GOBP_PIGMENT_GRANULE_ORGANIZATION	25	0.228252	1.36723	0.114851	0.488348	1	724	tags=28%, list=5%, signal=29%
GOBP_POSITIVE_REGULATION_OF_SYNAPTIC_TRANSMISSION	130	0.103754	1.36568	0.111111	0.490318	1	5948	tags=53%, list=43%, signal=92%
GOBP_OVULATION_CYCLE_PROCESS	35	0.192829	1.36485	0.116732	0.490891	1	7254	tags=71%, list=52%, signal=149%
GOBP_GANGLIOSIDE_BIOSYNTHETIC_PROCESS	15	0.292018	1.36413	0.116279	0.49114	1	7991	tags=87%, list=57%, signal=204%
GOBP_NEGATIVE_REGULATION_OF_AMINE_TRANSPORT	23	0.238446	1.3631	0.122807	0.492143	1	6964	tags=74%, list=50%, signal=148%
GOBP_METHYLATION	290	0.072614	1.3628	0.123431	0.491627	1	7159	tags=59%, list=52%, signal=118%
GOBP_REGULATION_OF_MULTICELLULAR_ORGANISM_GROWTH	49	0.164235	1.3614	0.129921	0.493306	1	3965	tags=45%, list=29%, signal=63%
GOBP_REGULATION_OF_NUCLEOTIDE_METABOLIC_PROCESS	99	0.11555	1.35985	0.108333	0.495266	1	9075	tags=77%, list=65%, signal=220%
GOBP_CELL_MATURATION	124	0.103827	1.35931	0.142857	0.495214	1	4734	tags=44%, list=34%, signal=67%
GOBP_REGULATION_OF_SMALL_GTPASE_MEDIATED_SIGNAL_TRANSDUCTION	296	0.0683573	1.35883	0.125249	0.49503	1	8414	tags=67%, list=61%, signal=167%
GOBP_CELLULAR_RESPONSE_TO_ALKALOID	29	0.210166	1.35849	0.134269	0.494598	1	6670	tags=69%, list=48%, signal=132%
GOBP_PROTEIN_REFOLDING	21	0.246227	1.35844	0.1341	0.493572	1	7834	tags=81%, list=56%, signal=185%
GOBP_INHIBITORY_SYNAPSE_ASSEMBLY	16	0.283708	1.35839	0.128514	0.492576	1	9960	tags=100%, list=72%, signal=352%
GOBP_REGULATION_OF_MITOTIC_SPINDLE_ASSEMBLY	18	0.269149	1.35743	0.145594	0.493476	1	7846	tags=83%, list=56%, signal=191%
GOBP_MICROTUBULE_DEPOLYMERIZATION	38	0.184856	1.35727	0.126273	0.492694	1	1826	tags=32%, list=13%, signal=36%
GOBP_GLAND_DEVELOPMENT	322	0.0661304	1.35724	0.109649	0.491668	1	2684	tags=26%, list=19%, signal=31%
GOBP_DNA_METHYLATION_OR_DEMETHYLATION	70	0.138508	1.35548	0.126953	0.494119	1	3842	tags=41%, list=28%, signal=57%
GOBP_POSITIVE_REGULATION_OF_BLOOD_CIRCULATION	31	0.202531	1.3528	0.134969	0.498286	1	7503	tags=74%, list=54%, signal=161%
GOBP_REGULATION_OF_DNA_TEMPLATED_TRANSCRIPTION_ELONGATION	47	0.16752	1.35224	0.133333	0.498266	1	2706	tags=36%, list=19%, signal=45%
GOBP_REGULATION_OF_CALCIUM_ION_TRANSMEMBRANE_TRANSPORT	114	0.107974	1.35203	0.149897	0.497608	1	8021	tags=68%, list=58%, signal=160%
GOBP_NITRIC_OXIDE_SYNTHASE_BIOSYNTHETIC_PROCESS	16	0.282627	1.34909	0.143689	0.502282	1	6500	tags=75%, list=47%, signal=141%
GOBP_REGULATION_OF_MRNA_CATABOLIC_PROCESS	188	0.0874727	1.34855	0.129293	0.502252	1	9890	tags=80%, list=71%, signal=273%
GOBP_NEGATIVE_REGULATION_OF_CELL_CYCLE_G1_S_PHASE_TRANSITION	95	0.119125	1.34764	0.135189	0.502956	1	2305	tags=28%, list=17%, signal=34%
GOBP_RHYTHMIC_BEHAVIOR	36	0.187496	1.34627	0.130859	0.50452	1	2419	tags=36%, list=17%, signal=44%
GOBP_PHOSPHATIDYLINOSITOL_BIOSYNTHETIC_PROCESS	111	0.10954	1.34562	0.125483	0.504773	1	7630	tags=66%, list=55%, signal=145%
GOBP_CELLULAR_RESPONSE_TO_LEPTIN_STIMULUS	17	0.274686	1.34558	0.143737	0.503729	1	4362	tags=59%, list=31%, signal=86%
GOBP_REGULATION_OF_VIRAL_INDUCED_CYTOPLASMIC_PATTERN_RECOGNITION_RECEPTOR_SIGNALING_PATHWAY	18	0.269005	1.34543	0.137218	0.502953	1	7848	tags=83%, list=56%, signal=191%
GOBP_RESPIRATORY_SYSTEM_DEVELOPMENT	159	0.0910386	1.34398	0.13843	0.504775	1	2682	tags=28%, list=19%, signal=35%
GOBP_REGULATION_OF_DNA_DEPENDENT_DNA_REPLICATION	40	0.17803	1.34297	0.121457	0.505622	1	3439	tags=43%, list=25%, signal=56%
GOBP_REGULATION_OF_SIGNALING_RECEPTOR_ACTIVITY	144	0.0957178	1.34236	0.137931	0.505777	1	2833	tags=30%, list=20%, signal=37%
GOBP_DIVALENT_INORGANIC_CATION_HOMEOSTASIS	367	0.0612613	1.34026	0.120408	0.508773	1	7616	tags=61%, list=55%, signal=131%
GOBP_VESICLE_ORGANIZATION	305	0.067485	1.33913	0.139113	0.509845	1	5234	tags=44%, list=38%, signal=69%
GOBP_TRNA_MODIFICATION	81	0.127923	1.33874	0.143969	0.509474	1	10930	tags=91%, list=79%, signal=425%
GOBP_RESPONSE_TO_LEPTIN	22	0.231937	1.33552	0.150905	0.514954	1	4362	tags=55%, list=31%, signal=79%
GOBP_POSITIVE_REGULATION_OF_ERYTHROCYTE_DIFFERENTIATION	27	0.214525	1.33482	0.154762	0.515388	1	7834	tags=78%, list=56%, signal=178%
GOBP_ACTION_POTENTIAL	119	0.105989	1.33442	0.13189	0.515156	1	6014	tags=54%, list=43%, signal=94%
GOBP_PHOSPHATIDYLINOSITOL_METABOLIC_PROCESS	165	0.0904414	1.33425	0.150826	0.514393	1	10298	tags=83%, list=74%, signal=317%
GOBP_NUCLEOTIDE_EXCISION_REPAIR	102	0.113689	1.33347	0.132265	0.51493	1	2246	tags=27%, list=16%, signal=33%
GOBP_IN_UTERO_EMBRYONIC_DEVELOPMENT	286	0.0695638	1.33293	0.132479	0.514949	1	7460	tags=60%, list=54%, signal=128%
GOBP_TYPE_B_PANCREATIC_CELL_DEVELOPMENT	18	0.259337	1.33176	0.145877	0.516178	1	7210	tags=78%, list=52%, signal=161%
GOBP_REGULATION_OF_KERATINOCYTE_DIFFERENTIATION	27	0.21334	1.33033	0.133065	0.517969	1	6306	tags=67%, list=45%, signal=122%
GOBP_VESICLE_LOCALIZATION	206	0.0821039	1.32865	0.143141	0.52028	1	6297	tags=53%, list=45%, signal=96%
GOBP_ATRIOVENTRICULAR_VALVE_DEVELOPMENT	21	0.239691	1.32845	0.139165	0.519649	1	5939	tags=67%, list=43%, signal=116%
GOBP_ADRENAL_GLAND_DEVELOPMENT	16	0.279692	1.3275	0.141079	0.520494	1	5672	tags=69%, list=41%, signal=116%
GOBP_METAPHASE_PLATE_CONGRESSION	59	0.149432	1.32742	0.15587	0.519556	1	8768	tags=78%, list=63%, signal=210%
GOBP_REGULATION_OF_LIPID_LOCALIZATION	129	0.0977838	1.32716	0.123431	0.519072	1	3178	tags=33%, list=23%, signal=42%
GOBP_LUNG_MORPHOGENESIS	40	0.170527	1.32704	0.145914	0.518233	1	8408	tags=78%, list=60%, signal=196%
GOBP_LAMELLIPODIUM_ASSEMBLY	67	0.137545	1.32611	0.150407	0.519158	1	5565	tags=54%, list=40%, signal=89%
GOBP_POSITIVE_REGULATION_OF_DENDRITIC_SPINE_MORPHOGENESIS	18	0.260849	1.32499	0.145492	0.520376	1	7189	tags=78%, list=52%, signal=161%
GOBP_MITOTIC_SISTER_CHROMATID_SEGREGATION	143	0.0931925	1.3246	0.156	0.520023	1	7368	tags=62%, list=53%, signal=131%
GOBP_CEREBRAL_CORTEX_RADIALLY_ORIENTED_CELL_MIGRATION	27	0.213975	1.32128	0.143145	0.525598	1	6812	tags=70%, list=49%, signal=138%
GOBP_POSITIVE_REGULATION_OF_REPRODUCTIVE_PROCESS	51	0.160244	1.3204	0.157692	0.526327	1	7319	tags=69%, list=53%, signal=144%
GOBP_REGULATION_OF_NUCLEOBASE_CONTAINING_COMPOUND_TRANSPORT	16	0.273318	1.31842	0.1423	0.529378	1	7498	tags=81%, list=54%, signal=176%
GOBP_POSITIVE_REGULATION_OF_MICROTUBULE_POLYMERIZATION_OR_DEPOLYMERIZATION	30	0.206585	1.31835	0.143678	0.528433	1	7327	tags=73%, list=53%, signal=155%
GOBP_REGULATION_OF_TELOMERASE_ACTIVITY	45	0.166182	1.31707	0.174349	0.530004	1	10361	tags=91%, list=75%, signal=357%
GOBP_POSITIVE_REGULATION_OF_TELOMERE_MAINTENANCE_VIA_TELOMERE_LENGTHENING	36	0.187472	1.3167	0.14902	0.529672	1	4736	tags=53%, list=34%, signal=80%
GOBP_POSITIVE_REGULATION_OF_AXON_EXTENSION	38	0.184397	1.31639	0.16	0.52918	1	7685	tags=74%, list=55%, signal=164%
GOBP_REGULATION_OF_HEART_CONTRACTION	204	0.0795438	1.31482	0.130252	0.531379	1	7563	tags=62%, list=54%, signal=135%
GOBP_DOPAMINE_SECRETION	28	0.206892	1.31459	0.147059	0.530776	1	7554	tags=75%, list=54%, signal=164%
GOBP_REGULATION_OF_CELL_AGING	42	0.171457	1.31434	0.172199	0.530263	1	4242	tags=48%, list=31%, signal=68%
GOBP_MODULATION_BY_VIRUS_OF_HOST_PROCESS	26	0.214663	1.31417	0.15873	0.529523	1	5040	tags=58%, list=36%, signal=90%
GOBP_REGULATION_OF_SYNAPTIC_VESICLE_EXOCYTOSIS	52	0.156746	1.31173	0.15534	0.533486	1	5313	tags=54%, list=38%, signal=87%
GOBP_DOPAMINERGIC_NEURON_DIFFERENTIATION	23	0.23102	1.31126	0.179842	0.533432	1	5254	tags=61%, list=38%, signal=98%
GOBP_REGULATION_OF_NEURONAL_SYNAPTIC_PLASTICITY	43	0.168552	1.31108	0.15	0.532726	1	4775	tags=51%, list=34%, signal=78%
GOBP_REGULATION_OF_SYSTEM_PROCESS	458	0.0522072	1.31078	0.140927	0.532266	1	7704	tags=60%, list=55%, signal=131%
GOBP_RESPONSE_TO_LEAD_ION	20	0.246902	1.30894	0.133205	0.535	1	5607	tags=65%, list=40%, signal=109%
GOBP_PIGMENT_GRANULE_LOCALIZATION	22	0.229087	1.30855	0.150713	0.534746	1	6297	tags=68%, list=45%, signal=124%
GOBP_ANATOMICAL_STRUCTURE_HOMEOSTASIS	372	0.0599633	1.30852	0.147541	0.533751	1	4419	tags=38%, list=32%, signal=54%
GOBP_DENDRITIC_SPINE_MORPHOGENESIS	59	0.142485	1.30846	0.158416	0.53281	1	7215	tags=66%, list=52%, signal=137%
GOBP_MRNA_SPLICE_SITE_SELECTION	30	0.204254	1.308	0.161793	0.532663	1	9676	tags=90%, list=70%, signal=296%
GOBP_NEGATIVE_REGULATION_OF_NEURON_DEATH	159	0.0880402	1.30796	0.155279	0.531681	1	5171	tags=46%, list=37%, signal=72%
GOBP_POSITIVE_REGULATION_OF_TORC1_SIGNALING	16	0.272346	1.30789	0.155556	0.53078	1	5774	tags=69%, list=42%, signal=117%
GOBP_POSITIVE_REGULATION_OF_CELL_JUNCTION_ASSEMBLY	89	0.120381	1.30789	0.169014	0.529739	1	9269	tags=79%, list=67%, signal=235%
GOBP_MOTOR_NEURON_AXON_GUIDANCE	25	0.219171	1.30763	0.153061	0.529197	1	4742	tags=56%, list=34%, signal=85%
GOBP_ADENYLATE_CYCLASE_ACTIVATING_ADRENERGIC_RECEPTOR_SIGNALING_PATHWAY	22	0.231275	1.30746	0.147059	0.528494	1	5003	tags=59%, list=36%, signal=92%
GOBP_VESICLE_MEDIATED_TRANSPORT_TO_THE_PLASMA_MEMBRANE	85	0.120061	1.3067	0.168378	0.528865	1	10278	tags=86%, list=74%, signal=328%
GOBP_ER_NUCLEUS_SIGNALING_PATHWAY	48	0.158094	1.30659	0.159596	0.528099	1	6207	tags=60%, list=45%, signal=109%
GOBP_STEROID_HORMONE_MEDIATED_SIGNALING_PATHWAY	116	0.104774	1.30527	0.167308	0.529714	1	8141	tags=69%, list=59%, signal=165%
GOBP_GOLGI_TO_PLASMA_MEMBRANE_TRANSPORT	56	0.149147	1.30166	0.152047	0.53598	1	8111	tags=73%, list=58%, signal=175%
GOBP_REGULATION_OF_CHROMATIN_BINDING	20	0.236599	1.29971	0.153684	0.538966	1	9920	tags=95%, list=71%, signal=331%
GOBP_POSITIVE_REGULATION_OF_CALCIUM_ION_DEPENDENT_EXOCYTOSIS	17	0.264911	1.29918	0.176471	0.539044	1	6133	tags=71%, list=44%, signal=126%
GOBP_ESTABLISHMENT_OF_ORGANELLE_LOCALIZATION	386	0.0576355	1.29882	0.184211	0.538777	1	5774	tags=47%, list=42%, signal=78%
GOBP_VENTRICULAR_CARDIAC_MUSCLE_CELL_ACTION_POTENTIAL	28	0.207087	1.29871	0.154297	0.537981	1	2587	tags=39%, list=19%, signal=48%
GOBP_REGULATION_OF_EXCRETION	17	0.26014	1.29819	0.166316	0.538071	1	2111	tags=41%, list=15%, signal=48%
GOBP_NEUROBLAST_PROLIFERATION	50	0.155596	1.29742	0.160396	0.53866	1	5906	tags=58%, list=42%, signal=100%
GOBP_PERICARDIUM_DEVELOPMENT	15	0.28436	1.29661	0.174897	0.539309	1	3464	tags=53%, list=25%, signal=71%
GOBP_SNRNA_TRANSCRIPTION	70	0.129346	1.29572	0.154455	0.54008	1	3373	tags=37%, list=24%, signal=49%
GOBP_RNA_3_END_PROCESSING	131	0.0944488	1.2956	0.163743	0.539294	1	12068	tags=96%, list=87%, signal=723%
GOBP_SODIUM_ION_HOMEOSTASIS	36	0.186214	1.29436	0.158824	0.540706	1	3209	tags=42%, list=23%, signal=54%
GOBP_POSITIVE_REGULATION_OF_MUSCLE_CONTRACTION	25	0.218955	1.29346	0.171371	0.541516	1	5301	tags=60%, list=38%, signal=97%
GOBP_MUSCLE_ADAPTATION	85	0.11829	1.29256	0.155102	0.542346	1	7686	tags=67%, list=55%, signal=149%
GOBP_ADENYLATE_CYCLASE_INHIBITING_G_PROTEIN_COUPLED_RECEPTOR_SIGNALING_PATHWAY	67	0.132578	1.29144	0.171315	0.543664	1	3974	tags=42%, list=29%, signal=58%
GOBP_REGULATION_OF_SPINDLE_ORGANIZATION	38	0.177369	1.29082	0.17732	0.543971	1	8514	tags=79%, list=61%, signal=203%
GOBP_RESPONSE_TO_RADIATION	370	0.0574219	1.28898	0.156904	0.54683	1	9741	tags=76%, list=70%, signal=246%
GOBP_ATP_DEPENDENT_CHROMATIN_REMODELING	71	0.127327	1.28863	0.167355	0.546522	1	10572	tags=89%, list=76%, signal=369%
GOBP_AMYLOID_PRECURSOR_PROTEIN_METABOLIC_PROCESS	68	0.134288	1.2879	0.175649	0.547064	1	6318	tags=59%, list=45%, signal=107%
GOBP_PEPTIDYL_SERINE_MODIFICATION	278	0.0679049	1.28707	0.156863	0.547693	1	3674	tags=33%, list=26%, signal=44%
GOBP_RESPONSE_TO_MUSCLE_ACTIVITY	17	0.26014	1.28676	0.165657	0.547304	1	2111	tags=41%, list=15%, signal=48%
GOBP_PHOSPHOLIPID_DEPHOSPHORYLATION	41	0.17287	1.2859	0.168297	0.548141	1	8791	tags=80%, list=63%, signal=218%
GOBP_GLUCOSE_IMPORT	53	0.15007	1.28587	0.145129	0.547207	1	2904	tags=36%, list=21%, signal=45%
GOBP_LEFT_RIGHT_PATTERN_FORMATION	16	0.264243	1.28497	0.162055	0.547956	1	7624	tags=81%, list=55%, signal=180%
GOBP_POSITIVE_REGULATION_OF_CELL_DEVELOPMENT	258	0.0693788	1.2799	0.182573	0.557679	1	11013	tags=86%, list=79%, signal=407%
GOBP_PHOSPHOLIPASE_C_ACTIVATING_G_PROTEIN_COUPLED_RECEPTOR_SIGNALING_PATHWAY	72	0.1295	1.2798	0.166667	0.556861	1	7668	tags=68%, list=55%, signal=151%
GOBP_MORPHOGENESIS_OF_A_BRANCHING_STRUCTURE	149	0.0905267	1.27976	0.18913	0.555926	1	2579	tags=28%, list=19%, signal=33%
GOBP_AMINE_TRANSPORT	76	0.125624	1.27957	0.172816	0.555312	1	7590	tags=67%, list=55%, signal=147%
GOBP_MICROTUBULE_CYTOSKELETON_ORGANIZATION_INVOLVED_IN_MITOSIS	132	0.0941578	1.27889	0.186	0.555755	1	7864	tags=66%, list=57%, signal=150%
GOBP_HOMOLOGOUS_CHROMOSOME_SEGREGATION	36	0.180219	1.27736	0.173913	0.557839	1	2906	tags=39%, list=21%, signal=49%
GOBP_RESPONSE_TO_LEUKEMIA_INHIBITORY_FACTOR	75	0.123448	1.27736	0.196242	0.556821	1	9783	tags=83%, list=70%, signal=278%
GOBP_SPINDLE_ORGANIZATION	164	0.0871912	1.27728	0.175542	0.555961	1	7955	tags=66%, list=57%, signal=152%
GOBP_SISTER_CHROMATID_SEGREGATION	166	0.084261	1.2767	0.155556	0.55622	1	4452	tags=40%, list=32%, signal=59%
GOBP_POSITIVE_REGULATION_OF_DNA_METABOLIC_PROCESS	173	0.082197	1.27477	0.161736	0.559292	1	4736	tags=42%, list=34%, signal=63%
GOBP_NUCLEOTIDE_EXCISION_REPAIR_PREINCISION_COMPLEX_ASSEMBLY	28	0.203071	1.27441	0.160825	0.559078	1	7607	tags=75%, list=55%, signal=165%
GOBP_NEGATIVE_REGULATION_OF_CATABOLIC_PROCESS	264	0.0698674	1.27407	0.176353	0.558786	1	4680	tags=41%, list=34%, signal=60%
GOBP_PROTEIN_KINASE_A_SIGNALING	24	0.213402	1.27384	0.17357	0.558232	1	4567	tags=54%, list=33%, signal=81%
GOBP_PROTEIN_DEMETHYLATION	30	0.194929	1.27334	0.179435	0.5582	1	2392	tags=37%, list=17%, signal=44%
GOBP_POSITIVE_REGULATION_OF_MULTICELLULAR_ORGANISM_GROWTH	23	0.222423	1.27308	0.194882	0.557782	1	6582	tags=70%, list=47%, signal=132%
GOBP_NUCLEOTIDE_EXCISION_REPAIR_DNA_DAMAGE_RECOGNITION	23	0.218776	1.27147	0.182731	0.560145	1	9050	tags=87%, list=65%, signal=249%
GOBP_PEPTIDYL_L_CYSTEINE_S_PALMITOYLATION	21	0.231497	1.27124	0.20296	0.559617	1	4067	tags=52%, list=29%, signal=74%
GOBP_CAMERA_TYPE_EYE_DEVELOPMENT	252	0.0689455	1.27085	0.182556	0.559449	1	3912	tags=35%, list=28%, signal=48%
GOBP_REGULATION_OF_GLUCOSE_TRANSMEMBRANE_TRANSPORT	57	0.143738	1.2708	0.175847	0.558535	1	3618	tags=40%, list=26%, signal=54%
GOBP_EPITHELIAL_CELL_CELL_ADHESION	15	0.2725	1.2701	0.2	0.558953	1	2702	tags=47%, list=19%, signal=58%
GOBP_RNA_DESTABILIZATION	35	0.179908	1.26948	0.191617	0.559189	1	9816	tags=89%, list=71%, signal=301%
GOBP_CYCLIC_NUCLEOTIDE_MEDIATED_SIGNALING	71	0.126207	1.26944	0.184959	0.558262	1	6672	tags=61%, list=48%, signal=116%
GOBP_TELOMERE_CAPPING	39	0.172513	1.26883	0.191406	0.558444	1	4736	tags=51%, list=34%, signal=78%
GOBP_REGULATION_OF_TRANSLATION_NCRNA_MEDIATED	17	0.252132	1.2682	0.166	0.558852	1	9581	tags=94%, list=69%, signal=303%
GOBP_G0_TO_G1_TRANSITION	40	0.16995	1.26751	0.165669	0.559301	1	771	tags=23%, list=6%, signal=24%
GOBP_PEPTIDYL_LYSINE_METHYLATION	100	0.110725	1.26715	0.184739	0.559132	1	9174	tags=77%, list=66%, signal=225%
GOBP_NUCLEOSOME_ORGANIZATION	96	0.11334	1.26673	0.174897	0.559075	1	6398	tags=57%, list=46%, signal=105%
GOBP_HOMOLOGOUS_CHROMOSOME_PAIRING_AT_MEIOSIS	30	0.191276	1.26532	0.168443	0.560976	1	2906	tags=40%, list=21%, signal=50%
GOBP_RNA_METHYLATION	73	0.124042	1.26408	0.187373	0.562677	1	10851	tags=90%, list=78%, signal=410%
GOBP_REGULATION_OF_HISTONE_H3_K9_METHYLATION	16	0.263469	1.26362	0.168582	0.562607	1	6766	tags=75%, list=49%, signal=146%
GOBP_NEGATIVE_REGULATION_OF_NEURON_PROJECTION_DEVELOPMENT	125	0.0977423	1.26127	0.176113	0.566514	1	7215	tags=62%, list=52%, signal=127%
GOBP_STRIATED_MUSCLE_CONTRACTION	140	0.09049	1.26062	0.175476	0.566863	1	8881	tags=73%, list=64%, signal=200%
GOBP_POSITIVE_REGULATION_OF_HISTONE_METHYLATION	31	0.189141	1.26058	0.194605	0.565966	1	4550	tags=52%, list=33%, signal=77%
GOBP_SLEEP	21	0.227555	1.26039	0.194	0.565396	1	2136	tags=38%, list=15%, signal=45%
GOBP_DNA_UNWINDING_INVOLVED_IN_DNA_REPLICATION	16	0.259615	1.25921	0.193133	0.566824	1	1607	tags=38%, list=12%, signal=42%
GOBP_PROTEIN_METHYLATION	143	0.0893292	1.25839	0.191617	0.567603	1	9268	tags=76%, list=67%, signal=224%
GOBP_RESPONSE_TO_PLATELET_DERIVED_GROWTH_FACTOR	17	0.250717	1.25622	0.197605	0.570997	1	8783	tags=88%, list=63%, signal=239%
GOBP_PATHWAY_RESTRICTED_SMAD_PROTEIN_PHOSPHORYLATION	50	0.151697	1.25539	0.199211	0.571739	1	5960	tags=58%, list=43%, signal=101%
GOBP_DIGESTION	67	0.131489	1.2553	0.183299	0.570936	1	4404	tags=45%, list=32%, signal=65%
GOBP_SINGLE_FERTILIZATION	83	0.116575	1.25514	0.203455	0.570312	1	8269	tags=71%, list=59%, signal=174%
GOBP_EPIDERMIS_DEVELOPMENT	216	0.0740145	1.25421	0.19883	0.571239	1	6451	tags=54%, list=46%, signal=99%
GOBP_CELLULAR_PIGMENTATION	47	0.153535	1.25364	0.184584	0.571452	1	2604	tags=34%, list=19%, signal=42%
GOBP_FOREBRAIN_GENERATION_OF_NEURONS	47	0.154814	1.25194	0.204409	0.57408	1	4065	tags=45%, list=29%, signal=63%
GOBP_REGULATION_OF_MYELOID_CELL_DIFFERENTIATION	185	0.0768049	1.24951	0.192157	0.578053	1	6384	tags=54%, list=46%, signal=98%
GOBP_OVULATION_CYCLE	51	0.145257	1.24883	0.191176	0.578444	1	7254	tags=67%, list=52%, signal=139%
GOBP_REGULATION_OF_POSITIVE_CHEMOTAXIS	19	0.240435	1.24853	0.196393	0.578057	1	1051	tags=32%, list=8%, signal=34%
GOBP_BIOLOGICAL_PROCESS_INVOLVED_IN_INTRASPECIES_INTERACTION_BETWEEN_ORGANISMS	42	0.160248	1.24816	0.192385	0.577849	1	6714	tags=64%, list=48%, signal=124%
GOBP_VESICLE_CARGO_LOADING	19	0.235016	1.24811	0.195652	0.57695	1	8442	tags=84%, list=61%, signal=214%
GOBP_SPECIFICATION_OF_SYMMETRY	95	0.108145	1.2475	0.207101	0.577226	1	7285	tags=63%, list=52%, signal=132%
GOBP_FLUID_TRANSPORT	18	0.246522	1.24662	0.186508	0.578077	1	4299	tags=56%, list=31%, signal=80%
GOBP_LONG_TERM_SYNAPTIC_DEPRESSION	28	0.196099	1.24552	0.201258	0.579431	1	5718	tags=61%, list=41%, signal=103%
GOBP_PULMONARY_VALVE_MORPHOGENESIS	16	0.256122	1.24516	0.206413	0.579196	1	6868	tags=75%, list=49%, signal=148%
GOBP_KERATINOCYTE_PROLIFERATION	32	0.186725	1.24339	0.197938	0.581949	1	6097	tags=63%, list=44%, signal=111%
GOBP_REGULATION_OF_SMOOTH_MUSCLE_CONTRACTION	44	0.157346	1.24334	0.205882	0.581071	1	7612	tags=70%, list=55%, signal=155%
GOBP_ACTIVATION_OF_PHOSPHOLIPASE_C_ACTIVITY	25	0.207712	1.24284	0.229508	0.581093	1	7681	tags=76%, list=55%, signal=170%
GOBP_PROTEIN_DESTABILIZATION	42	0.159856	1.24274	0.191919	0.580321	1	2748	tags=36%, list=20%, signal=44%
GOBP_COLUMNAR_CUBOIDAL_EPITHELIAL_CELL_DEVELOPMENT	33	0.180074	1.24197	0.198058	0.580966	1	7611	tags=73%, list=55%, signal=160%
GOBP_RESPONSE_TO_MINERALOCORTICOID	24	0.214519	1.241	0.190377	0.582006	1	2814	tags=42%, list=20%, signal=52%
GOBP_POSITIVE_REGULATION_OF_TELOMERE_CAPPING	17	0.247747	1.24091	0.197531	0.581238	1	4736	tags=59%, list=34%, signal=89%
GOBP_NEGATIVE_REGULATION_OF_TELOMERE_MAINTENANCE	31	0.186264	1.23993	0.191753	0.582363	1	8177	tags=77%, list=59%, signal=188%
GOBP_REGULATION_OF_BEHAVIOR	47	0.150987	1.23977	0.210421	0.581745	1	5301	tags=53%, list=38%, signal=86%
GOBP_POSITIVE_REGULATION_OF_GLYCOPROTEIN_METABOLIC_PROCESS	22	0.216942	1.23971	0.198039	0.580909	1	8361	tags=82%, list=60%, signal=205%
GOBP_PHOSPHATIDYLINOSITOL_3_KINASE_SIGNALING	122	0.0951897	1.23969	0.198428	0.579971	1	4726	tags=43%, list=34%, signal=65%
GOBP_REGULATION_OF_EXOCYTOSIS	169	0.0819758	1.23646	0.198058	0.585824	1	6687	tags=56%, list=48%, signal=107%
GOBP_RNA_DECAPPING	15	0.267075	1.23516	0.197674	0.587669	1	9264	tags=93%, list=67%, signal=280%
GOBP_CHROMOSOME_LOCALIZATION	72	0.120392	1.23412	0.188119	0.588906	1	7987	tags=69%, list=57%, signal=162%
GOBP_POSITIVE_REGULATION_OF_TELOMERASE_RNA_LOCALIZATION_TO_CAJAL_BODY	15	0.267051	1.2337	0.201507	0.588841	1	4631	tags=60%, list=33%, signal=90%
GOBP_POSITIVE_REGULATION_OF_MRNA_SPLICING_VIA_SPLICEOSOME	18	0.240823	1.23317	0.200405	0.589018	1	7467	tags=78%, list=54%, signal=168%
GOBP_NUCLEAR_MIGRATION	19	0.230755	1.23279	0.222449	0.588804	1	7038	tags=74%, list=51%, signal=149%
GOBP_REGULATION_OF_TELOMERE_MAINTENANCE_VIA_TELOMERE_LENGTHENING	56	0.141923	1.23201	0.211694	0.589556	1	4736	tags=48%, list=34%, signal=73%
GOBP_PHENOL_CONTAINING_COMPOUND_BIOSYNTHETIC_PROCESS	30	0.184691	1.22983	0.201923	0.592991	1	6704	tags=67%, list=48%, signal=128%
GOBP_NUCLEOTIDE_PHOSPHORYLATION	117	0.0949219	1.22962	0.21501	0.59246	1	9383	tags=77%, list=68%, signal=235%
GOBP_AXON_ENSHEATHMENT_IN_CENTRAL_NERVOUS_SYSTEM	20	0.232637	1.22962	0.202454	0.591492	1	6500	tags=70%, list=47%, signal=131%
GOBP_DNA_DAMAGE_RESPONSE_DETECTION_OF_DNA_DAMAGE	37	0.168442	1.22567	0.207661	0.598871	1	2172	tags=32%, list=16%, signal=38%
GOBP_CALCIUM_ION_TRANSPORT_INTO_CYTOSOL	119	0.0950084	1.22565	0.185547	0.597927	1	7567	tags=64%, list=54%, signal=139%
GOBP_MUSCLE_SYSTEM_PROCESS	344	0.0589012	1.22527	0.208251	0.59772	1	7686	tags=61%, list=55%, signal=133%
GOBP_CALCIUM_ION_IMPORT_INTO_CYTOSOL	16	0.252647	1.22492	0.225	0.597497	1	4310	tags=56%, list=31%, signal=81%
GOBP_ACUTE_PHASE_RESPONSE	21	0.222453	1.22303	0.2334	0.600761	1	883	tags=29%, list=6%, signal=30%
GOBP_DNA_PACKAGING	137	0.0903067	1.22184	0.229541	0.602354	1	5351	tags=47%, list=38%, signal=76%
GOBP_EMBRYO_DEVELOPMENT_ENDING_IN_BIRTH_OR_EGG_HATCHING	481	0.0476393	1.22094	0.200385	0.603287	1	7509	tags=59%, list=54%, signal=123%
GOBP_PROTEIN_PALMITOYLATION	30	0.187479	1.22037	0.199597	0.603482	1	4812	tags=53%, list=35%, signal=81%
GOBP_NEURAL_CREST_CELL_DIFFERENTIATION	79	0.119136	1.22031	0.208409	0.60268	1	3279	tags=35%, list=24%, signal=46%
GOBP_HEART_PROCESS	243	0.0669434	1.21908	0.223553	0.604345	1	7665	tags=62%, list=55%, signal=135%
GOBP_DNA_LIGATION	15	0.262466	1.21877	0.218295	0.604019	1	9328	tags=93%, list=67%, signal=283%
GOBP_REGULATION_OF_GENE_SILENCING	94	0.108462	1.21862	0.224242	0.603366	1	9592	tags=80%, list=69%, signal=256%
GOBP_REGULATION_OF_POSTSYNAPTIC_NEUROTRANSMITTER_RECEPTOR_ACTIVITY	16	0.254556	1.21825	0.247104	0.603213	1	2546	tags=44%, list=18%, signal=53%
GOBP_POSITIVE_REGULATION_OF_NEURON_DIFFERENTIATION	74	0.118711	1.21806	0.2	0.602598	1	10755	tags=89%, list=77%, signal=392%
GOBP_OOGENESIS	59	0.134816	1.2169	0.214286	0.604085	1	5672	tags=54%, list=41%, signal=91%
GOBP_AMINO_ACID_BETAINE_METABOLIC_PROCESS	15	0.255336	1.21686	0.225352	0.603208	1	9427	tags=93%, list=68%, signal=290%
GOBP_LONG_TERM_SYNAPTIC_POTENTIATION	77	0.118534	1.21683	0.230303	0.602305	1	7567	tags=66%, list=54%, signal=145%
GOBP_REGULATION_OF_CALCINEURIN_MEDIATED_SIGNALING	27	0.192978	1.21639	0.212371	0.602371	1	10707	tags=96%, list=77%, signal=418%
GOBP_NON_MOTILE_CILIUM_ASSEMBLY	49	0.14759	1.21608	0.230769	0.60206	1	9018	tags=80%, list=65%, signal=226%
GOBP_POSITIVE_REGULATION_OF_PHOSPHATIDYLINOSITOL_3_KINASE_SIGNALING	72	0.122421	1.21553	0.225673	0.602374	1	4677	tags=46%, list=34%, signal=69%
GOBP_NEGATIVE_REGULATION_OF_AMYLOID_PRECURSOR_PROTEIN_CATABOLIC_PROCESS	21	0.216621	1.21467	0.212891	0.603315	1	7583	tags=76%, list=55%, signal=167%
GOBP_DNA_TEMPLATED_TRANSCRIPTION_ELONGATION	106	0.0996783	1.21448	0.212121	0.60271	1	2558	tags=28%, list=18%, signal=34%
GOBP_LAMELLIPODIUM_ORGANIZATION	82	0.112427	1.21414	0.216867	0.602557	1	5565	tags=51%, list=40%, signal=85%
GOBP_HETEROCHROMATIN_ORGANIZATION	44	0.154951	1.21404	0.230159	0.601836	1	1327	tags=25%, list=10%, signal=28%
GOBP_PEPTIDYL_CYSTEINE_MODIFICATION	43	0.156861	1.2131	0.235887	0.602809	1	4937	tags=51%, list=36%, signal=79%
GOBP_SMOOTHENED_SIGNALING_PATHWAY	114	0.099156	1.21266	0.22973	0.60286	1	9118	tags=75%, list=66%, signal=217%
GOBP_HYPOTHALAMUS_DEVELOPMENT	15	0.257112	1.21258	0.224033	0.602094	1	7549	tags=80%, list=54%, signal=175%
GOBP_DNA_MODIFICATION	90	0.10844	1.21217	0.200413	0.602038	1	3907	tags=39%, list=28%, signal=54%
GOBP_REGULATION_OF_MUSCLE_ORGAN_DEVELOPMENT	29	0.187165	1.21183	0.229339	0.601886	1	758	tags=24%, list=5%, signal=25%
GOBP_ESTABLISHMENT_OF_PROTEIN_LOCALIZATION_TO_CHROMOSOME	24	0.210736	1.21152	0.209581	0.601593	1	4604	tags=54%, list=33%, signal=81%
GOBP_HETEROPHILIC_CELL_CELL_ADHESION_VIA_PLASMA_MEMBRANE_CELL_ADHESION_MOLECULES	35	0.1735	1.21143	0.203008	0.600859	1	4742	tags=51%, list=34%, signal=78%
GOBP_POSITIVE_REGULATION_OF_TOR_SIGNALING	38	0.163928	1.21119	0.223092	0.600464	1	5774	tags=58%, list=42%, signal=99%
GOBP_POSITIVE_REGULATION_OF_MRNA_PROCESSING	28	0.190476	1.21059	0.210117	0.600894	1	9271	tags=86%, list=67%, signal=257%
GOBP_CYTOSOLIC_CALCIUM_ION_TRANSPORT	138	0.0868365	1.2093	0.22664	0.602615	1	7567	tags=63%, list=54%, signal=137%
GOBP_LOCALIZATION_WITHIN_MEMBRANE	70	0.123417	1.20928	0.218688	0.601723	1	6235	tags=57%, list=45%, signal=103%
GOBP_RESPONSE_TO_CAFFEINE	17	0.245993	1.20874	0.217476	0.601873	1	5578	tags=65%, list=40%, signal=108%
GOBP_REGULATION_OF_PROTEIN_STABILITY	264	0.0660051	1.20869	0.244782	0.601025	1	5891	tags=49%, list=42%, signal=83%
GOBP_NEGATIVE_REGULATION_OF_NEURON_PROJECTION_REGENERATION	15	0.25728	1.20868	0.206827	0.600109	1	6620	tags=73%, list=48%, signal=140%
GOBP_REGULATION_OF_DNA_REPLICATION	91	0.110194	1.20864	0.241935	0.59927	1	2907	tags=32%, list=21%, signal=40%
GOBP_NEUROMUSCULAR_SYNAPTIC_TRANSMISSION	21	0.219935	1.20687	0.228283	0.602075	1	7537	tags=76%, list=54%, signal=166%
GOBP_FOAM_CELL_DIFFERENTIATION	27	0.193306	1.20678	0.215264	0.601344	1	9158	tags=85%, list=66%, signal=249%
GOBP_REGULATION_OF_URINE_VOLUME	17	0.243298	1.20627	0.222222	0.601444	1	8886	tags=88%, list=64%, signal=244%
GOBP_NEUROTROPHIN_SIGNALING_PATHWAY	36	0.16544	1.20612	0.221996	0.600854	1	3497	tags=42%, list=25%, signal=56%
GOBP_FEEDING_BEHAVIOR	56	0.138183	1.20596	0.234714	0.60024	1	8511	tags=75%, list=61%, signal=193%
GOBP_NEGATIVE_REGULATION_OF_CELL_AGING	21	0.219839	1.20506	0.225	0.601183	1	2905	tags=43%, list=21%, signal=54%
GOBP_ESTABLISHMENT_OF_CELL_POLARITY	127	0.0932693	1.20479	0.232955	0.600831	1	8127	tags=68%, list=58%, signal=162%
GOBP_REGULATION_OF_NEUROBLAST_PROLIFERATION	27	0.188904	1.20386	0.229412	0.601878	1	6645	tags=67%, list=48%, signal=127%
GOBP_NEGATIVE_REGULATION_OF_TELOMERE_MAINTENANCE_VIA_TELOMERE_LENGTHENING	23	0.205576	1.20375	0.2334	0.601237	1	1981	tags=35%, list=14%, signal=40%
GOBP_REGULATION_OF_TORC1_SIGNALING	33	0.174703	1.20351	0.237903	0.600877	1	4737	tags=52%, list=34%, signal=78%
GOBP_DNA_METHYLATION_DEPENDENT_HETEROCHROMATIN_ASSEMBLY	16	0.246633	1.20266	0.238274	0.601651	1	2656	tags=44%, list=19%, signal=54%
GOBP_CENTRIOLE_ASSEMBLY	41	0.15735	1.20252	0.210526	0.601041	1	7650	tags=71%, list=55%, signal=157%
GOBP_LENS_MORPHOGENESIS_IN_CAMERA_TYPE_EYE	16	0.251459	1.20216	0.22	0.600847	1	6064	tags=69%, list=44%, signal=122%
GOBP_REGULATION_OF_SMOOTHENED_SIGNALING_PATHWAY	67	0.125963	1.20108	0.214418	0.602231	1	9667	tags=82%, list=70%, signal=268%
GOBP_ADIPOSE_TISSUE_DEVELOPMENT	31	0.180456	1.20033	0.221388	0.602965	1	6464	tags=65%, list=47%, signal=120%
GOBP_NEGATIVE_REGULATION_OF_DEVELOPMENTAL_GROWTH	90	0.109043	1.2003	0.251497	0.602114	1	4362	tags=42%, list=31%, signal=61%
GOBP_NUCLEOSOME_ASSEMBLY	63	0.129459	1.19946	0.222449	0.602955	1	5268	tags=51%, list=38%, signal=81%
GOBP_EMBRYONIC_AXIS_SPECIFICATION	26	0.195673	1.19716	0.240223	0.606915	1	10115	tags=92%, list=73%, signal=338%
GOBP_CALCIUM_ION_REGULATED_EXOCYTOSIS	57	0.135425	1.19714	0.223529	0.606065	1	9098	tags=79%, list=65%, signal=228%
GOBP_POSITIVE_REGULATION_OF_SMOOTH_MUSCLE_CELL_MIGRATION	32	0.175314	1.19707	0.2393	0.605304	1	7124	tags=69%, list=51%, signal=141%
GOBP_DEVELOPMENTAL_MATURATION	216	0.0698207	1.19701	0.241736	0.60454	1	5157	tags=44%, list=37%, signal=69%
GOBP_REGULATION_OF_PHOSPHATIDYLINOSITOL_3_KINASE_ACTIVITY	50	0.143393	1.19661	0.24952	0.60447	1	9689	tags=84%, list=70%, signal=276%
GOBP_REGULATION_OF_DIGESTIVE_SYSTEM_PROCESS	21	0.221554	1.19617	0.252049	0.604463	1	4205	tags=52%, list=30%, signal=75%
GOBP_PURINE_NUCLEOSIDE_MONOPHOSPHATE_METABOLIC_PROCESS	39	0.163538	1.19594	0.232653	0.604066	1	4504	tags=49%, list=32%, signal=72%
GOBP_DNA_DEPENDENT_DNA_REPLICATION_MAINTENANCE_OF_FIDELITY	43	0.15612	1.19576	0.23494	0.603544	1	3331	tags=40%, list=24%, signal=52%
GOBP_EXTRACELLULAR_TRANSPORT	28	0.190425	1.19556	0.237996	0.60308	1	7286	tags=71%, list=52%, signal=150%
GOBP_POSITIVE_REGULATION_OF_LIPID_TRANSPORT	63	0.131049	1.19524	0.243513	0.602866	1	5246	tags=51%, list=38%, signal=81%
GOBP_METENCEPHALON_DEVELOPMENT	90	0.105286	1.19407	0.222437	0.604506	1	4105	tags=40%, list=30%, signal=56%
GOBP_THYMUS_DEVELOPMENT	35	0.171006	1.19374	0.244306	0.604212	1	3188	tags=40%, list=23%, signal=52%
GOBP_REGULATION_OF_DNA_METABOLIC_PROCESS	288	0.0606012	1.19124	0.227898	0.608555	1	10130	tags=79%, list=73%, signal=285%
GOBP_CARBOHYDRATE_TRANSMEMBRANE_TRANSPORT	84	0.109349	1.19085	0.238298	0.60846	1	3618	tags=37%, list=26%, signal=50%
GOBP_REGULATION_OF_ANION_TRANSMEMBRANE_TRANSPORT	87	0.110255	1.19077	0.239407	0.607735	1	4068	tags=40%, list=29%, signal=57%
GOBP_LUNG_ALVEOLUS_DEVELOPMENT	29	0.188776	1.19056	0.25502	0.607301	1	7446	tags=72%, list=54%, signal=156%
GOBP_MITOTIC_RECOMBINATION	23	0.204661	1.18997	0.232932	0.607739	1	785	tags=26%, list=6%, signal=28%
GOBP_CHROMATIN_DISASSEMBLY	16	0.249226	1.18893	0.249497	0.60911	1	6095	tags=69%, list=44%, signal=122%
GOBP_RIBONUCLEOSIDE_MONOPHOSPHATE_BIOSYNTHETIC_PROCESS	30	0.18385	1.18797	0.237805	0.610249	1	9959	tags=90%, list=72%, signal=317%
GOBP_ATTACHMENT_OF_MITOTIC_SPINDLE_MICROTUBULES_TO_KINETOCHORE	15	0.25147	1.18768	0.241667	0.609973	1	5774	tags=67%, list=42%, signal=114%
GOBP_REGULATION_OF_STEM_CELL_POPULATION_MAINTENANCE	25	0.197477	1.18658	0.231388	0.611485	1	5043	tags=56%, list=36%, signal=88%
GOBP_RETROGRADE_VESICLE_MEDIATED_TRANSPORT_GOLGI_TO_ENDOPLASMIC_RETICULUM	82	0.110842	1.18521	0.259481	0.613476	1	6943	tags=61%, list=50%, signal=121%
GOBP_RESPONSE_TO_MUSCLE_STRETCH	18	0.229578	1.18467	0.248485	0.61376	1	3762	tags=50%, list=27%, signal=68%
GOBP_MRNA_3_END_PROCESSING	94	0.102872	1.18421	0.226994	0.613875	1	12183	tags=98%, list=88%, signal=787%
GOBP_ADHERENS_JUNCTION_ORGANIZATION	62	0.128018	1.18371	0.232794	0.614034	1	8092	tags=71%, list=58%, signal=169%
GOBP_POSITIVE_REGULATION_OF_MITOTIC_NUCLEAR_DIVISION	35	0.167008	1.18268	0.207243	0.615283	1	7612	tags=71%, list=55%, signal=157%
GOBP_POSITIVE_REGULATION_OF_LONG_TERM_SYNAPTIC_POTENTIATION	22	0.208466	1.1817	0.230435	0.616519	1	7215	tags=73%, list=52%, signal=151%
GOBP_RESPONSE_TO_AXON_INJURY	66	0.123184	1.18156	0.238971	0.615947	1	9457	tags=80%, list=68%, signal=250%
GOBP_MULTICELLULAR_ORGANISM_AGING	27	0.1914	1.1804	0.252016	0.617578	1	7640	tags=74%, list=55%, signal=164%
GOBP_REGULATION_OF_CALCIUM_ION_DEPENDENT_EXOCYTOSIS	38	0.157769	1.18012	0.251521	0.617249	1	11712	tags=100%, list=84%, signal=634%
GOBP_REGENERATION	154	0.0808263	1.17968	0.244701	0.61732	1	6199	tags=53%, list=45%, signal=94%
GOBP_REGULATION_OF_LIPASE_ACTIVITY	73	0.111539	1.17775	0.216561	0.620594	1	9691	tags=81%, list=70%, signal=266%
GOBP_POSITIVE_REGULATION_OF_MUSCLE_HYPERTROPHY	24	0.203012	1.17465	0.263258	0.626301	1	7607	tags=75%, list=55%, signal=165%
GOBP_MULTICELLULAR_ORGANISMAL_SIGNALING	173	0.0766023	1.17448	0.262745	0.625768	1	6018	tags=51%, list=43%, signal=89%
GOBP_GLYCOPROTEIN_METABOLIC_PROCESS	343	0.0545826	1.17446	0.247637	0.624946	1	8215	tags=64%, list=59%, signal=154%
GOBP_MAMMARY_GLAND_EPITHELIAL_CELL_PROLIFERATION	21	0.220076	1.17299	0.28932	0.627315	1	916	tags=29%, list=7%, signal=31%
GOBP_MEMBRANE_DEPOLARIZATION	79	0.112012	1.16885	0.247126	0.635359	1	8480	tags=72%, list=61%, signal=184%
GOBP_REGULATION_OF_REPRODUCTIVE_PROCESS	103	0.0998001	1.16719	0.266	0.63797	1	7124	tags=61%, list=51%, signal=125%
GOBP_REGULATION_OF_MYELINATION	39	0.156044	1.166	0.239919	0.639772	1	2113	tags=31%, list=15%, signal=36%
GOBP_RELAXATION_OF_MUSCLE	26	0.192502	1.16505	0.245436	0.640941	1	3209	tags=42%, list=23%, signal=55%
GOBP_CEREBELLAR_CORTEX_FORMATION	21	0.218171	1.16374	0.257261	0.642972	1	10871	tags=100%, list=78%, signal=458%
GOBP_DORSAL_VENTRAL_NEURAL_TUBE_PATTERNING	17	0.228989	1.16353	0.266284	0.642556	1	8267	tags=82%, list=59%, signal=203%
GOBP_INTERSTRAND_CROSS_LINK_REPAIR	52	0.136937	1.16233	0.269017	0.644321	1	8795	tags=77%, list=63%, signal=209%
GOBP_GLIAL_CELL_MIGRATION	42	0.153382	1.16182	0.270325	0.644486	1	7802	tags=71%, list=56%, signal=162%
GOBP_REGULATION_OF_NEUROTRANSMITTER_TRANSPORT	88	0.107012	1.16153	0.260956	0.644248	1	5313	tags=49%, list=38%, signal=79%
GOBP_NEGATIVE_REGULATION_OF_PROTEIN_CATABOLIC_PROCESS	106	0.0948252	1.16141	0.244701	0.643595	1	3674	tags=36%, list=26%, signal=48%
GOBP_VASCULAR_ASSOCIATED_SMOOTH_MUSCLE_CELL_MIGRATION	19	0.228377	1.16138	0.294845	0.642729	1	7071	tags=74%, list=51%, signal=150%
GOBP_INTRACILIARY_TRANSPORT_INVOLVED_IN_CILIUM_ASSEMBLY	38	0.15835	1.16082	0.259036	0.642994	1	9875	tags=87%, list=71%, signal=299%
GOBP_CELL_SUBSTRATE_JUNCTION_ORGANIZATION	102	0.0970573	1.16048	0.290043	0.642848	1	6700	tags=58%, list=48%, signal=111%
GOBP_REGULATION_OF_TOR_SIGNALING	84	0.108308	1.16014	0.271318	0.642718	1	2805	tags=31%, list=20%, signal=39%
GOBP_PROTEOGLYCAN_BIOSYNTHETIC_PROCESS	60	0.126566	1.15962	0.256673	0.642986	1	2649	tags=32%, list=19%, signal=39%
GOBP_NEGATIVE_REGULATION_OF_DNA_REPLICATION	28	0.184071	1.15912	0.272374	0.643179	1	1417	tags=29%, list=10%, signal=32%
GOBP_REGULATION_OF_CELL_PROJECTION_ASSEMBLY	158	0.0784475	1.15884	0.256863	0.64287	1	5783	tags=49%, list=42%, signal=84%
GOBP_SEQUESTERING_OF_CALCIUM_ION	93	0.101379	1.15755	0.2625	0.644664	1	7567	tags=65%, list=54%, signal=141%
GOBP_REGULATION_OF_MUSCLE_HYPERTROPHY	48	0.140648	1.157	0.26572	0.644946	1	7607	tags=69%, list=55%, signal=151%
GOBP_CEREBRAL_CORTEX_CELL_MIGRATION	36	0.163132	1.15659	0.276	0.644958	1	10479	tags=92%, list=75%, signal=371%
GOBP_GLYCOLIPID_BIOSYNTHETIC_PROCESS	65	0.119424	1.15494	0.259843	0.647661	1	10536	tags=88%, list=76%, signal=361%
GOBP_MRNA_CLEAVAGE	20	0.209726	1.15462	0.252505	0.647482	1	6818	tags=70%, list=49%, signal=137%
GOBP_REGULATION_OF_RESPIRATORY_GASEOUS_EXCHANGE	15	0.246213	1.15302	0.271784	0.650135	1	5847	tags=67%, list=42%, signal=115%
GOBP_DNA_REPAIR	488	0.0456797	1.15204	0.262231	0.651303	1	12147	tags=92%, list=87%, signal=702%
GOBP_REGULATION_OF_CARDIAC_MUSCLE_CONTRACTION_BY_CALCIUM_ION_SIGNALING	24	0.202064	1.151	0.281124	0.652707	1	7041	tags=71%, list=51%, signal=143%
GOBP_BRANCHING_INVOLVED_IN_MAMMARY_GLAND_DUCT_MORPHOGENESIS	17	0.22971	1.14997	0.240816	0.654105	1	8257	tags=82%, list=59%, signal=203%
GOBP_RESPONSE_TO_MANGANESE_ION	17	0.229282	1.14957	0.257692	0.654073	1	5810	tags=65%, list=42%, signal=111%
GOBP_MOTILE_CILIUM_ASSEMBLY	17	0.232515	1.14754	0.263804	0.657669	1	10671	tags=100%, list=77%, signal=430%
GOBP_CAMERA_TYPE_EYE_MORPHOGENESIS	100	0.0961594	1.14751	0.299559	0.65686	1	4927	tags=45%, list=35%, signal=69%
GOBP_SEMI_LUNAR_VALVE_DEVELOPMENT	35	0.163382	1.14457	0.268443	0.662358	1	6868	tags=66%, list=49%, signal=130%
GOBP_POSITIVE_REGULATION_OF_DENDRITE_MORPHOGENESIS	34	0.16365	1.14412	0.273256	0.662464	1	11221	tags=97%, list=81%, signal=502%
GOBP_RESPIRATORY_GASEOUS_EXCHANGE_BY_RESPIRATORY_SYSTEM	52	0.13396	1.14347	0.266533	0.663038	1	7767	tags=69%, list=56%, signal=156%
GOBP_INTESTINAL_ABSORPTION	21	0.207216	1.14241	0.286538	0.664494	1	4404	tags=52%, list=32%, signal=77%
GOBP_MICROTUBULE_BASED_TRANSPORT	172	0.0743363	1.14072	0.267057	0.667353	1	8757	tags=70%, list=63%, signal=188%
GOBP_PROTEIN_LOCALIZATION_TO_CHROMOSOME	82	0.106236	1.13888	0.293501	0.670474	1	5142	tags=48%, list=37%, signal=75%
GOBP_RESPONSE_TO_LIGHT_STIMULUS	261	0.0621393	1.13876	0.282	0.669825	1	9217	tags=72%, list=66%, signal=211%
GOBP_MICROTUBULE_NUCLEATION	30	0.17467	1.13844	0.288425	0.669664	1	4063	tags=47%, list=29%, signal=66%
GOBP_REGULATION_OF_UBIQUITIN_DEPENDENT_PROTEIN_CATABOLIC_PROCESS	149	0.0789043	1.13778	0.2897	0.670276	1	8616	tags=70%, list=62%, signal=182%
GOBP_DNA_DEMETHYLATION	17	0.229972	1.13691	0.298319	0.671366	1	9071	tags=88%, list=65%, signal=254%
GOBP_CHROMATIN_REMODELING_AT_CENTROMERE	30	0.173059	1.13669	0.318841	0.670929	1	10572	tags=93%, list=76%, signal=389%
GOBP_POSITIVE_REGULATION_OF_MEIOTIC_CELL_CYCLE	15	0.238579	1.13639	0.291242	0.670714	1	3173	tags=47%, list=23%, signal=60%
GOBP_MITOTIC_CYTOKINESIS	64	0.122217	1.1359	0.288306	0.670814	1	8733	tags=75%, list=63%, signal=201%
GOBP_EPITHELIAL_CELL_DEVELOPMENT	175	0.0727765	1.13518	0.290061	0.671513	1	2495	tags=25%, list=18%, signal=30%
GOBP_SMOOTH_MUSCLE_TISSUE_DEVELOPMENT	18	0.219293	1.13518	0.288802	0.670624	1	4677	tags=56%, list=34%, signal=84%
GOBP_AMMONIUM_ION_METABOLIC_PROCESS	23	0.200222	1.13514	0.295218	0.669803	1	3264	tags=43%, list=23%, signal=57%
GOBP_ENDOCYTIC_RECYCLING	46	0.141799	1.13465	0.273973	0.669994	1	11028	tags=93%, list=79%, signal=451%
GOBP_MICROTUBULE_POLYMERIZATION_OR_DEPOLYMERIZATION	101	0.0979394	1.13408	0.255489	0.670407	1	2501	tags=28%, list=18%, signal=34%
GOBP_CELLULAR_RESPONSE_TO_FLUID_SHEAR_STRESS	16	0.23248	1.13329	0.285425	0.671183	1	8065	tags=81%, list=58%, signal=193%
GOBP_SENSORY_ORGAN_MORPHOGENESIS	194	0.0696271	1.13315	0.276803	0.670595	1	4705	tags=41%, list=34%, signal=61%
GOBP_EPHRIN_RECEPTOR_SIGNALING_PATHWAY	84	0.105416	1.13271	0.28125	0.670732	1	9464	tags=79%, list=68%, signal=245%
GOBP_REGULATION_OF_CELL_CYCLE_G2_M_PHASE_TRANSITION	199	0.0702062	1.13243	0.268537	0.670485	1	8816	tags=70%, list=63%, signal=190%
GOBP_INTRACELLULAR_RECEPTOR_SIGNALING_PATHWAY	232	0.0643776	1.1323	0.286585	0.669906	1	9604	tags=75%, list=69%, signal=240%
GOBP_POSITIVE_REGULATION_OF_CALCIUM_ION_TRANSMEMBRANE_TRANSPORTER_ACTIVITY	32	0.170086	1.12813	0.320611	0.67822	1	8934	tags=81%, list=64%, signal=227%
GOBP_PIGMENT_BIOSYNTHETIC_PROCESS	50	0.132635	1.12789	0.280392	0.677922	1	1498	tags=24%, list=11%, signal=27%
GOBP_AMYLOID_PRECURSOR_PROTEIN_CATABOLIC_PROCESS	51	0.134123	1.1249	0.290123	0.683538	1	6318	tags=59%, list=45%, signal=107%
GOBP_NUCLEOSIDE_DIPHOSPHATE_METABOLIC_PROCESS	138	0.0829285	1.12462	0.292	0.683216	1	9736	tags=78%, list=70%, signal=259%
GOBP_DORSAL_VENTRAL_PATTERN_FORMATION	56	0.126744	1.12438	0.310345	0.682813	1	5939	tags=55%, list=43%, signal=96%
GOBP_APPENDAGE_MORPHOGENESIS	107	0.0934796	1.12415	0.298211	0.682413	1	7933	tags=66%, list=57%, signal=153%
GOBP_REGULATION_OF_PEPTIDYL_SERINE_PHOSPHORYLATION	108	0.0922999	1.12403	0.281376	0.681785	1	2201	tags=25%, list=16%, signal=29%
GOBP_CELLULAR_RESPONSE_TO_CAMP	45	0.141778	1.12367	0.29918	0.681651	1	8228	tags=73%, list=59%, signal=179%
GOBP_REGULATION_OF_LIPID_KINASE_ACTIVITY	61	0.12309	1.12335	0.303609	0.681516	1	9689	tags=82%, list=70%, signal=269%
GOBP_POSITIVE_REGULATION_OF_CREB_TRANSCRIPTION_FACTOR_ACTIVITY	17	0.223591	1.12242	0.308	0.682686	1	5889	tags=65%, list=42%, signal=112%
GOBP_EPITHELIAL_CELL_DIFFERENTIATION	451	0.0466712	1.12236	0.28827	0.681932	1	2515	tags=23%, list=18%, signal=27%
GOBP_EMBRYONIC_CAMERA_TYPE_EYE_DEVELOPMENT	31	0.168349	1.12115	0.315464	0.683813	1	10219	tags=90%, list=74%, signal=340%
GOBP_REGULATION_OF_INTRACELLULAR_STEROID_HORMONE_RECEPTOR_SIGNALING_PATHWAY	65	0.116321	1.12082	0.300403	0.683628	1	9082	tags=77%, list=65%, signal=221%
GOBP_RETINA_DEVELOPMENT_IN_CAMERA_TYPE_EYE	123	0.0866213	1.12075	0.319672	0.682869	1	4117	tags=38%, list=30%, signal=54%
GOBP_POSITIVE_REGULATION_OF_CHROMOSOME_ORGANIZATION	148	0.0789684	1.12015	0.298211	0.683338	1	4736	tags=42%, list=34%, signal=63%
GOBP_POSITIVE_REGULATION_OF_HEART_GROWTH	28	0.177531	1.11765	0.313462	0.688153	1	6472	tags=64%, list=47%, signal=120%
GOBP_FIBROBLAST_APOPTOTIC_PROCESS	19	0.214781	1.11741	0.326	0.687782	1	5065	tags=58%, list=36%, signal=91%
GOBP_POSITIVE_REGULATION_OF_PHOSPHATASE_ACTIVITY	28	0.177614	1.11613	0.327416	0.689782	1	2003	tags=32%, list=14%, signal=37%
GOBP_GLOBAL_GENOME_NUCLEOTIDE_EXCISION_REPAIR	25	0.187748	1.11584	0.312261	0.68958	1	7958	tags=76%, list=57%, signal=177%
GOBP_ORGANIC_HYDROXY_COMPOUND_TRANSPORT	185	0.0693461	1.11574	0.291985	0.688915	1	5209	tags=44%, list=37%, signal=70%
GOBP_NEGATIVE_REGULATION_OF_PEPTIDE_HORMONE_SECRETION	32	0.159973	1.11385	0.311637	0.692208	1	6468	tags=63%, list=47%, signal=117%
GOBP_SOMITE_DEVELOPMENT	67	0.114734	1.11376	0.306452	0.691512	1	6088	tags=55%, list=44%, signal=98%
GOBP_MUSCLE_HYPERTROPHY	68	0.114479	1.11315	0.320329	0.69196	1	6592	tags=59%, list=47%, signal=111%
GOBP_REGULATION_OF_RIG_I_SIGNALING_PATHWAY	15	0.235578	1.11208	0.328032	0.693459	1	7848	tags=80%, list=56%, signal=184%
GOBP_RNA_PHOSPHODIESTER_BOND_HYDROLYSIS_EXONUCLEOLYTIC	41	0.145887	1.11094	0.326733	0.695164	1	9843	tags=85%, list=71%, signal=292%
GOBP_CRANIAL_NERVE_DEVELOPMENT	29	0.176946	1.11046	0.307385	0.695411	1	2817	tags=38%, list=20%, signal=47%
GOBP_RETROGRADE_TRANSPORT_ENDOSOME_TO_PLASMA_MEMBRANE	25	0.180829	1.11027	0.302083	0.694985	1	10278	tags=92%, list=74%, signal=352%
GOBP_MULTICELLULAR_ORGANISM_GROWTH	109	0.0904945	1.10995	0.291353	0.694813	1	4362	tags=40%, list=31%, signal=58%
GOBP_BILE_ACID_BIOSYNTHETIC_PROCESS	25	0.187532	1.10974	0.319588	0.694386	1	10185	tags=92%, list=73%, signal=344%
GOBP_DOPAMINE_TRANSPORT	38	0.151911	1.10945	0.319688	0.6942	1	5209	tags=53%, list=37%, signal=84%
GOBP_DNA_STRAND_ELONGATION_INVOLVED_IN_DNA_REPLICATION	19	0.21238	1.1087	0.294922	0.695006	1	2172	tags=37%, list=16%, signal=44%
GOBP_CELL_GROWTH	408	0.0476433	1.10829	0.308765	0.695028	1	5216	tags=42%, list=38%, signal=65%
GOBP_TRANSPOSITION	15	0.23565	1.10762	0.311245	0.695717	1	7847	tags=80%, list=56%, signal=184%
GOBP_POSITIVE_REGULATION_OF_ANION_TRANSMEMBRANE_TRANSPORT	47	0.136442	1.1071	0.310734	0.695966	1	4911	tags=49%, list=35%, signal=75%
GOBP_G_PROTEIN_COUPLED_RECEPTOR_SIGNALING_PATHWAY_COUPLED_TO_CYCLIC_NUCLEOTIDE_SECOND_MESSENGER	41	0.145859	1.10649	0.333977	0.696411	1	4419	tags=46%, list=32%, signal=68%
GOBP_PULMONARY_VALVE_DEVELOPMENT	20	0.206124	1.10643	0.323413	0.695663	1	6868	tags=70%, list=49%, signal=138%
GOBP_CELLULAR_RESPONSE_TO_DRUG	53	0.129606	1.10572	0.315582	0.696362	1	5810	tags=55%, list=42%, signal=94%
GOBP_POSITIVE_REGULATION_OF_PATHWAY_RESTRICTED_SMAD_PROTEIN_PHOSPHORYLATION	36	0.1564	1.10571	0.313152	0.69549	1	5939	tags=58%, list=43%, signal=102%
GOBP_PHENOL_CONTAINING_COMPOUND_METABOLIC_PROCESS	74	0.112297	1.10555	0.322457	0.694962	1	3518	tags=36%, list=25%, signal=49%
GOBP_NEURON_PROJECTION_REGENERATION	52	0.130727	1.10455	0.311765	0.696331	1	8881	tags=77%, list=64%, signal=212%
GOBP_HISTONE_H4_K5_ACETYLATION	16	0.230427	1.10449	0.315068	0.695583	1	2881	tags=44%, list=21%, signal=55%
GOBP_REGULATION_OF_CAMP_MEDIATED_SIGNALING	31	0.168075	1.1037	0.310976	0.696462	1	3497	tags=42%, list=25%, signal=56%
GOBP_REGULATION_OF_CELL_CYCLE_G1_S_PHASE_TRANSITION	149	0.0773655	1.10365	0.301619	0.695702	1	3413	tags=32%, list=25%, signal=42%
GOBP_ENSHEATHMENT_OF_NEURONS	119	0.0863654	1.10349	0.309237	0.695194	1	2313	tags=25%, list=17%, signal=30%
GOBP_NEGATIVE_REGULATION_OF_POTASSIUM_ION_TRANSMEMBRANE_TRANSPORT	17	0.224307	1.10322	0.324211	0.694961	1	8332	tags=82%, list=60%, signal=205%
GOBP_POSITIVE_REGULATION_OF_GLUCOSE_TRANSMEMBRANE_TRANSPORT	33	0.162155	1.10309	0.332689	0.694378	1	4911	tags=52%, list=35%, signal=79%
GOBP_REGULATION_OF_CALCIUM_ION_TRANSMEMBRANE_TRANSPORTER_ACTIVITY	70	0.111517	1.103	0.29505	0.693719	1	8981	tags=76%, list=65%, signal=213%
GOBP_GLUCOSAMINE_CONTAINING_COMPOUND_METABOLIC_PROCESS	21	0.197705	1.10242	0.318786	0.694148	1	4536	tags=52%, list=33%, signal=78%
GOBP_CLATHRIN_DEPENDENT_ENDOCYTOSIS	46	0.132597	1.10168	0.306889	0.694883	1	5112	tags=50%, list=37%, signal=79%
GOBP_REGULATION_OF_CATION_CHANNEL_ACTIVITY	151	0.076835	1.10155	0.319838	0.694307	1	8332	tags=68%, list=60%, signal=167%
GOBP_LUNG_CELL_DIFFERENTIATION	15	0.231881	1.10107	0.333992	0.694551	1	6046	tags=67%, list=43%, signal=118%
GOBP_REGULATION_OF_CELL_CYCLE_PHASE_TRANSITION	402	0.0482817	1.1005	0.314402	0.694994	1	8856	tags=68%, list=64%, signal=183%
GOBP_POSITIVE_REGULATION_OF_POSTTRANSCRIPTIONAL_GENE_SILENCING	28	0.174009	1.09966	0.309055	0.696081	1	9003	tags=82%, list=65%, signal=233%
GOBP_VENTRAL_SPINAL_CORD_DEVELOPMENT	27	0.180719	1.09946	0.312977	0.695643	1	8303	tags=78%, list=60%, signal=193%
GOBP_MESONEPHROS_DEVELOPMENT	73	0.105954	1.09896	0.321293	0.695855	1	5960	tags=53%, list=43%, signal=93%
GOBP_POSITIVE_REGULATION_OF_NEUROTRANSMITTER_TRANSPORT	19	0.20736	1.09885	0.29783	0.69521	1	5168	tags=58%, list=37%, signal=92%
GOBP_CELL_CYCLE_DNA_REPLICATION	60	0.119701	1.09863	0.344622	0.694881	1	3439	tags=37%, list=25%, signal=49%
GOBP_REGULATION_OF_POSTSYNAPTIC_MEMBRANE_NEUROTRANSMITTER_RECEPTOR_LEVELS	56	0.124551	1.09841	0.334021	0.694461	1	10189	tags=86%, list=73%, signal=320%
GOBP_CHOLESTEROL_STORAGE	16	0.229221	1.09784	0.324803	0.694838	1	5504	tags=63%, list=40%, signal=103%
GOBP_CARDIAC_SEPTUM_DEVELOPMENT	80	0.103202	1.09728	0.336933	0.695235	1	8824	tags=74%, list=63%, signal=201%
GOBP_PROTEIN_TARGETING_TO_VACUOLE	39	0.149122	1.09648	0.316092	0.696192	1	3991	tags=44%, list=29%, signal=61%
GOBP_CELL_PROLIFERATION_IN_FOREBRAIN	21	0.198155	1.09536	0.35	0.697868	1	9825	tags=90%, list=71%, signal=308%
GOBP_SOMITOGENESIS	51	0.131051	1.09467	0.348089	0.698575	1	6088	tags=57%, list=44%, signal=101%
GOBP_PHOTOTRANSDUCTION_VISIBLE_LIGHT	22	0.194729	1.09412	0.342	0.698963	1	6142	tags=64%, list=44%, signal=114%
GOBP_REGULATION_OF_CELLULAR_AMIDE_METABOLIC_PROCESS	377	0.049187	1.09278	0.342159	0.701179	1	8367	tags=65%, list=60%, signal=159%
GOBP_CELL_JUNCTION_MAINTENANCE	28	0.176491	1.09202	0.312	0.702006	1	9465	tags=86%, list=68%, signal=268%
GOBP_POSITIVE_REGULATION_OF_TRANSLATIONAL_INITIATION	23	0.189738	1.09185	0.32967	0.701544	1	11266	tags=100%, list=81%, signal=527%
GOBP_RRNA_MODIFICATION	34	0.153588	1.09126	0.338491	0.702065	1	5637	tags=56%, list=41%, signal=94%
GOBP_FOCAL_ADHESION_ASSEMBLY	83	0.102718	1.09104	0.322718	0.701666	1	8293	tags=70%, list=60%, signal=172%
GOBP_VENTRICULAR_SEPTUM_MORPHOGENESIS	32	0.162451	1.08996	0.327451	0.703183	1	6868	tags=66%, list=49%, signal=129%
GOBP_NEUROEPITHELIAL_CELL_DIFFERENTIATION	17	0.221206	1.08883	0.357294	0.70484	1	10828	tags=100%, list=78%, signal=452%
GOBP_EMBRYONIC_APPENDAGE_MORPHOGENESIS	88	0.100298	1.0888	0.332649	0.704058	1	7933	tags=67%, list=57%, signal=155%
GOBP_NEURONAL_STEM_CELL_POPULATION_MAINTENANCE	18	0.21682	1.0875	0.310345	0.706113	1	7028	tags=72%, list=51%, signal=146%
GOBP_REGULATION_OF_MULTI_ORGANISM_PROCESS	32	0.162875	1.08735	0.355102	0.705543	1	5559	tags=56%, list=40%, signal=94%
GOBP_REGULATION_OF_BLOOD_CIRCULATION	236	0.061721	1.08506	0.360587	0.709902	1	7637	tags=61%, list=55%, signal=133%
GOBP_NEGATIVE_REGULATION_OF_DNA_TEMPLATED_TRANSCRIPTION_ELONGATION	16	0.225944	1.08419	0.338742	0.711075	1	10762	tags=100%, list=77%, signal=442%
GOBP_REGULATION_OF_RENAL_SYSTEM_PROCESS	25	0.181477	1.08408	0.340426	0.710438	1	2485	tags=36%, list=18%, signal=44%
GOBP_HISTONE_DEUBIQUITINATION	23	0.189278	1.08346	0.353755	0.710974	1	8855	tags=83%, list=64%, signal=227%
GOBP_NUCLEOTIDE_EXCISION_REPAIR_PREINCISION_COMPLEX_STABILIZATION	20	0.202954	1.08293	0.353965	0.711328	1	7607	tags=75%, list=55%, signal=165%
GOBP_KINETOCHORE_ASSEMBLY	15	0.230249	1.08288	0.335907	0.710586	1	5142	tags=60%, list=37%, signal=95%
GOBP_PSEUDOURIDINE_SYNTHESIS	18	0.210336	1.08268	0.336735	0.710156	1	7118	tags=72%, list=51%, signal=148%
GOBP_LIPOPROTEIN_METABOLIC_PROCESS	113	0.0861322	1.08095	0.355828	0.713301	1	5823	tags=50%, list=42%, signal=86%
GOBP_ATTACHMENT_OF_SPINDLE_MICROTUBULES_TO_KINETOCHORE	31	0.165547	1.0806	0.365462	0.71325	1	5774	tags=58%, list=42%, signal=99%
GOBP_RETROGRADE_TRANSPORT_ENDOSOME_TO_GOLGI	78	0.103659	1.08007	0.348269	0.713645	1	4447	tags=42%, list=32%, signal=62%
GOBP_NEGATIVE_REGULATION_OF_RECEPTOR_MEDIATED_ENDOCYTOSIS	24	0.182461	1.0795	0.348606	0.714106	1	10788	tags=96%, list=78%, signal=427%
GOBP_REGULATION_OF_PHOSPHOLIPASE_C_ACTIVITY	39	0.145912	1.07934	0.331967	0.713652	1	7956	tags=72%, list=57%, signal=167%
GOBP_POSITIVE_REGULATION_OF_SMOOTH_MUSCLE_CONTRACTION	17	0.216079	1.0791	0.34739	0.713331	1	4358	tags=53%, list=31%, signal=77%
GOBP_MULTICELLULAR_ORGANISMAL_MOVEMENT	45	0.13197	1.07909	0.339394	0.712497	1	5275	tags=51%, list=38%, signal=82%
GOBP_VENTRICULAR_SEPTUM_DEVELOPMENT	53	0.125621	1.07894	0.340862	0.711961	1	11635	tags=96%, list=84%, signal=588%
GOBP_RESPONSE_TO_CALCIUM_ION	128	0.0828538	1.07825	0.337374	0.712695	1	8197	tags=67%, list=59%, signal=162%
GOBP_REGULATION_OF_CELL_SIZE	161	0.0729162	1.07806	0.339623	0.71228	1	4350	tags=39%, list=31%, signal=55%
GOBP_KIDNEY_EPITHELIUM_DEVELOPMENT	111	0.0882575	1.07769	0.391304	0.712249	1	2664	tags=28%, list=19%, signal=34%
GOBP_REGULATION_OF_TRANSPORTER_ACTIVITY	241	0.0591215	1.0774	0.349693	0.712075	1	8362	tags=66%, list=60%, signal=163%
GOBP_REGULATION_OF_ANDROGEN_RECEPTOR_SIGNALING_PATHWAY	23	0.186778	1.07735	0.360396	0.711351	1	7681	tags=74%, list=55%, signal=165%
GOBP_ASPARTATE_FAMILY_AMINO_ACID_BIOSYNTHETIC_PROCESS	20	0.194308	1.0773	0.349301	0.710607	1	5642	tags=60%, list=41%, signal=101%
GOBP_NEGATIVE_REGULATION_OF_SMOOTH_MUSCLE_CELL_DIFFERENTIATION	15	0.224799	1.07722	0.347917	0.709956	1	7071	tags=73%, list=51%, signal=149%
GOBP_MRNA_CIS_SPLICING_VIA_SPLICEOSOME	20	0.201729	1.07704	0.351351	0.709532	1	10404	tags=95%, list=75%, signal=377%
GOBP_HISTONE_MONOUBIQUITINATION	28	0.174483	1.07617	0.357724	0.710655	1	5025	tags=54%, list=36%, signal=84%
GOBP_NUCLEAR_TRANSCRIBED_MRNA_CATABOLIC_PROCESS_EXONUCLEOLYTIC	34	0.155119	1.07602	0.364	0.71013	1	9704	tags=85%, list=70%, signal=282%
GOBP_PURINE_NUCLEOSIDE_METABOLIC_PROCESS	53	0.125737	1.07517	0.346535	0.711218	1	4290	tags=43%, list=31%, signal=63%
GOBP_CARDIAC_MUSCLE_CELL_ACTION_POTENTIAL_INVOLVED_IN_CONTRACTION	46	0.133768	1.07493	0.358121	0.71092	1	7211	tags=65%, list=52%, signal=135%
GOBP_CELLULAR_RESPONSE_TO_STEROID_HORMONE_STIMULUS	172	0.0713852	1.07437	0.349112	0.711331	1	8151	tags=66%, list=59%, signal=157%
GOBP_CAMP_MEDIATED_SIGNALING	53	0.128687	1.07387	0.349594	0.711601	1	6085	tags=57%, list=44%, signal=100%
GOBP_DNA_RECOMBINATION	232	0.061055	1.07344	0.384921	0.711765	1	4377	tags=38%, list=31%, signal=54%
GOBP_REGULATION_OF_GENE_EXPRESSION_EPIGENETIC	122	0.0810546	1.07277	0.326964	0.712404	1	2756	tags=28%, list=20%, signal=34%
GOBP_NEURAL_NUCLEUS_DEVELOPMENT	50	0.128303	1.07229	0.358452	0.712597	1	724	tags=18%, list=5%, signal=19%
GOBP_REGULATION_OF_MEGAKARYOCYTE_DIFFERENTIATION	47	0.129315	1.07221	0.379845	0.711944	1	3531	tags=38%, list=25%, signal=51%
GOBP_REGULATION_OF_CHROMATIN_ASSEMBLY_OR_DISASSEMBLY	21	0.194569	1.07219	0.342268	0.711143	1	1270	tags=29%, list=9%, signal=31%
GOBP_REGULATION_OF_PHOSPHATASE_ACTIVITY	155	0.0752297	1.07167	0.367505	0.711464	1	2014	tags=22%, list=14%, signal=25%
GOBP_EXCITATORY_SYNAPSE_ASSEMBLY	26	0.176772	1.07162	0.361345	0.710747	1	9308	tags=85%, list=67%, signal=256%
GOBP_FEAR_RESPONSE	35	0.152532	1.07146	0.340385	0.710249	1	3047	tags=37%, list=22%, signal=47%
GOBP_PROTEIN_INSERTION_INTO_ER_MEMBRANE	17	0.21338	1.07114	0.352166	0.710157	1	10119	tags=94%, list=73%, signal=346%
GOBP_MITOTIC_G2_M_TRANSITION_CHECKPOINT	30	0.164239	1.07085	0.346774	0.709961	1	3281	tags=40%, list=24%, signal=52%
GOBP_REGULATION_OF_CYCLASE_ACTIVITY	34	0.151776	1.0697	0.343254	0.711693	1	3618	tags=41%, list=26%, signal=56%
GOBP_CARDIAC_SEPTUM_MORPHOGENESIS	51	0.126371	1.06968	0.368526	0.710918	1	7243	tags=65%, list=52%, signal=135%
GOBP_ENDOPLASMIC_RETICULUM_TO_GOLGI_VESICLE_MEDIATED_TRANSPORT	181	0.0707834	1.06924	0.355236	0.711025	1	4634	tags=40%, list=33%, signal=60%
GOBP_POSITIVE_REGULATION_OF_CHROMOSOME_SEPARATION	16	0.220109	1.06897	0.348361	0.710787	1	7368	tags=75%, list=53%, signal=159%
GOBP_TOR_SIGNALING	103	0.0905769	1.0685	0.3625	0.710949	1	2393	tags=26%, list=17%, signal=31%
GOBP_ESTABLISHMENT_OF_PIGMENT_GRANULE_LOCALIZATION	20	0.19719	1.06817	0.340122	0.710897	1	6297	tags=65%, list=45%, signal=119%
GOBP_REGULATION_OF_ACTIN_FILAMENT_BASED_MOVEMENT	34	0.156731	1.06617	0.376984	0.714457	1	8864	tags=79%, list=64%, signal=219%
GOBP_SPINAL_CORD_DEVELOPMENT	72	0.105185	1.06611	0.363636	0.713744	1	10707	tags=88%, list=77%, signal=379%
GOBP_NUCLEOTIDE_EXCISION_REPAIR_DNA_GAP_FILLING	23	0.191813	1.06608	0.353535	0.712978	1	2172	tags=35%, list=16%, signal=41%
GOBP_REGULATION_OF_MYELOID_CELL_APOPTOTIC_PROCESS	18	0.207679	1.06441	0.365714	0.715807	1	11016	tags=100%, list=79%, signal=481%
GOBP_RIBONUCLEOSIDE_METABOLIC_PROCESS	56	0.120351	1.06403	0.377907	0.715916	1	4290	tags=43%, list=31%, signal=62%
GOBP_ENTEROENDOCRINE_CELL_DIFFERENTIATION	21	0.195805	1.06369	0.366053	0.715888	1	7210	tags=71%, list=52%, signal=148%
GOBP_COENZYME_A_METABOLIC_PROCESS	15	0.223095	1.0633	0.368	0.715914	1	8948	tags=87%, list=64%, signal=243%
GOBP_REGULATION_OF_RECEPTOR_SIGNALING_PATHWAY_VIA_STAT	61	0.113375	1.06256	0.356725	0.716671	1	12330	tags=100%, list=89%, signal=881%
GOBP_MEGAKARYOCYTE_DIFFERENTIATION	63	0.111484	1.06223	0.36965	0.716556	1	3531	tags=37%, list=25%, signal=49%
GOBP_RELEASE_OF_SEQUESTERED_CALCIUM_ION_INTO_CYTOSOL_BY_ENDOPLASMIC_RETICULUM	27	0.171393	1.06071	0.360784	0.719145	1	9462	tags=85%, list=68%, signal=266%
GOBP_SCHWANN_CELL_DEVELOPMENT	28	0.166141	1.05893	0.35259	0.722381	1	3155	tags=39%, list=23%, signal=51%
GOBP_SENSORY_PERCEPTION_OF_SMELL	24	0.177897	1.05891	0.389535	0.721614	1	2743	tags=38%, list=20%, signal=47%
GOBP_REGULATION_OF_PHOSPHOLIPASE_ACTIVITY	55	0.120542	1.05877	0.344168	0.721097	1	7681	tags=67%, list=55%, signal=150%
GOBP_POSITIVE_REGULATION_OF_TRANSCRIPTION_REGULATORY_REGION_DNA_BINDING	17	0.215337	1.05803	0.386503	0.721925	1	2733	tags=41%, list=20%, signal=51%
GOBP_ACTIVATION_OF_NF_KAPPAB_INDUCING_KINASE_ACTIVITY	15	0.221918	1.05754	0.378947	0.72213	1	4331	tags=53%, list=31%, signal=77%
GOBP_POSITIVE_REGULATION_OF_CELL_CYCLE	321	0.0519636	1.05748	0.365385	0.721434	1	3537	tags=31%, list=25%, signal=40%
GOBP_PRODUCTION_OF_SMALL_RNA_INVOLVED_IN_GENE_SILENCING_BY_RNA	49	0.126629	1.05715	0.360489	0.721345	1	9592	tags=82%, list=69%, signal=262%
GOBP_POSITIVE_REGULATION_OF_ISOTYPE_SWITCHING	17	0.212588	1.05701	0.360078	0.72083	1	10130	tags=94%, list=73%, signal=347%
GOBP_PIGMENT_METABOLIC_PROCESS	58	0.120333	1.05695	0.357282	0.720145	1	5523	tags=52%, list=40%, signal=85%
GOBP_APPENDAGE_DEVELOPMENT	131	0.0788063	1.05663	0.360161	0.720053	1	7933	tags=65%, list=57%, signal=150%
GOBP_ESTABLISHMENT_OF_PROTEIN_LOCALIZATION_TO_MITOCHONDRIAL_MEMBRANE	52	0.125161	1.05626	0.373469	0.720109	1	6285	tags=58%, list=45%, signal=105%
GOBP_TERMINATION_OF_RNA_POLYMERASE_II_TRANSCRIPTION	35	0.15144	1.05599	0.360996	0.719917	1	8225	tags=74%, list=59%, signal=181%
GOBP_POSITIVE_REGULATION_OF_MYELOID_CELL_DIFFERENTIATION	77	0.104297	1.05592	0.369072	0.719274	1	5056	tags=47%, list=36%, signal=73%
GOBP_CARDIAC_CHAMBER_DEVELOPMENT	124	0.0815888	1.05577	0.363071	0.718788	1	10421	tags=83%, list=75%, signal=329%
GOBP_NOREPINEPHRINE_TRANSPORT	18	0.208712	1.0551	0.373777	0.719443	1	8685	tags=83%, list=62%, signal=222%
GOBP_HISTONE_EXCHANGE	40	0.140765	1.05445	0.378819	0.720022	1	11253	tags=95%, list=81%, signal=497%
GOBP_REGULATION_OF_PROTEIN_SUMOYLATION	22	0.19036	1.05365	0.355556	0.721008	1	4939	tags=55%, list=36%, signal=84%
GOBP_POSITIVE_REGULATION_OF_STEM_CELL_PROLIFERATION	19	0.207436	1.05357	0.375	0.720388	1	10288	tags=95%, list=74%, signal=364%
GOBP_FOREBRAIN_NEURON_DEVELOPMENT	22	0.187183	1.05323	0.359596	0.720343	1	8774	tags=82%, list=63%, signal=222%
GOBP_REGULATION_OF_CHROMATIN_ASSEMBLY	16	0.221316	1.05183	0.366089	0.722514	1	1270	tags=31%, list=9%, signal=34%
GOBP_REGULATION_OF_DNA_BIOSYNTHETIC_PROCESS	97	0.0901992	1.0512	0.370672	0.723094	1	9788	tags=79%, list=70%, signal=266%
GOBP_QUINONE_METABOLIC_PROCESS	26	0.172098	1.05032	0.391393	0.724146	1	7769	tags=73%, list=56%, signal=165%
GOBP_ROOF_OF_MOUTH_DEVELOPMENT	76	0.101707	1.04993	0.398039	0.724232	1	9018	tags=75%, list=65%, signal=212%
GOBP_SARCOPLASMIC_RETICULUM_CALCIUM_ION_TRANSPORT	30	0.161259	1.04969	0.378968	0.723978	1	7029	tags=67%, list=51%, signal=135%
GOBP_HEART_MORPHOGENESIS	194	0.0635699	1.04941	0.375242	0.723796	1	704	tags=11%, list=5%, signal=12%
GOBP_NEGATIVE_REGULATION_OF_AXON_EXTENSION	42	0.139782	1.04924	0.392786	0.723368	1	4350	tags=45%, list=31%, signal=66%
GOBP_PHOSPHATIDYLINOSITOL_PHOSPHORYLATION	51	0.126938	1.04914	0.417178	0.722803	1	9143	tags=78%, list=66%, signal=228%
GOBP_BRANCHING_MORPHOGENESIS_OF_AN_EPITHELIAL_TUBE	113	0.0836481	1.04874	0.37395	0.722902	1	2413	tags=26%, list=17%, signal=31%
GOBP_HISTONE_METHYLATION	113	0.0836109	1.0484	0.370293	0.722862	1	9179	tags=74%, list=66%, signal=217%
GOBP_REGULATION_OF_CALCIUM_ION_TRANSPORT_INTO_CYTOSOL	76	0.101901	1.04818	0.399202	0.722562	1	9564	tags=79%, list=69%, signal=252%
GOBP_BLASTOCYST_FORMATION	31	0.156811	1.04812	0.364211	0.721899	1	4550	tags=48%, list=33%, signal=72%
GOBP_REGULATION_OF_PROTEIN_DEACETYLATION	37	0.143801	1.04754	0.407921	0.722367	1	5519	tags=54%, list=40%, signal=89%
GOBP_REGULATION_OF_POTASSIUM_ION_TRANSMEMBRANE_TRANSPORTER_ACTIVITY	46	0.129415	1.04733	0.400818	0.722012	1	8480	tags=74%, list=61%, signal=189%
GOBP_SENSORY_PERCEPTION	362	0.0488292	1.04709	0.39165	0.721704	1	1949	tags=19%, list=14%, signal=21%
GOBP_HISTONE_H3_K4_TRIMETHYLATION	16	0.220578	1.04628	0.369168	0.722755	1	9099	tags=88%, list=65%, signal=253%
GOBP_INDOLE_CONTAINING_COMPOUND_METABOLIC_PROCESS	17	0.209503	1.04564	0.383268	0.723299	1	2814	tags=41%, list=20%, signal=52%
GOBP_HEPATICOBILIARY_SYSTEM_DEVELOPMENT	116	0.0830448	1.04529	0.395711	0.723273	1	1850	tags=22%, list=13%, signal=25%
GOBP_ACTIN_FILAMENT_BASED_TRANSPORT	20	0.196326	1.04438	0.393684	0.724389	1	10479	tags=95%, list=75%, signal=385%
GOBP_PROTEIN_POLYUBIQUITINATION	309	0.0521031	1.04348	0.366803	0.725679	1	10042	tags=77%, list=72%, signal=272%
GOBP_REGULATION_OF_LIPID_STORAGE	43	0.135082	1.04344	0.374745	0.724974	1	2976	tags=35%, list=21%, signal=44%
GOBP_ANTERIOR_POSTERIOR_AXIS_SPECIFICATION	33	0.154391	1.0434	0.364542	0.724269	1	9652	tags=85%, list=69%, signal=277%
GOBP_REGULATION_OF_TRANSCRIPTION_BY_RNA_POLYMERASE_I	27	0.170443	1.04325	0.397638	0.723817	1	9990	tags=89%, list=72%, signal=315%
GOBP_SKELETAL_MUSCLE_CONTRACTION	35	0.149493	1.04149	0.390946	0.72685	1	8252	tags=74%, list=59%, signal=182%
GOBP_HISTONE_H3_K9_METHYLATION	30	0.160034	1.04104	0.392	0.727065	1	2876	tags=37%, list=21%, signal=46%
GOBP_POSITIVE_REGULATION_OF_EPITHELIAL_CELL_APOPTOTIC_PROCESS	25	0.167423	1.04099	0.398773	0.726384	1	6016	tags=60%, list=43%, signal=106%
GOBP_PROTEIN_TARGETING_TO_LYSOSOME	22	0.186325	1.04031	0.383104	0.727095	1	4995	tags=55%, list=36%, signal=85%
GOBP_EMBRYONIC_HEMOPOIESIS	20	0.194236	1.0403	0.395492	0.726324	1	778	tags=25%, list=6%, signal=26%
GOBP_SYNAPTIC_VESICLE_EXOCYTOSIS	97	0.0908012	1.03992	0.412574	0.726382	1	8490	tags=70%, list=61%, signal=179%
GOBP_POSITIVE_REGULATION_OF_NEUROTRANSMITTER_SECRETION	15	0.228376	1.03771	0.36811	0.730275	1	5168	tags=60%, list=37%, signal=95%
GOBP_CYTOKINETIC_PROCESS	36	0.144812	1.03749	0.400835	0.72995	1	10733	tags=92%, list=77%, signal=401%
GOBP_PROTEIN_LOCALIZATION_TO_CHROMATIN	23	0.178265	1.03707	0.391489	0.73012	1	2360	tags=35%, list=17%, signal=42%
GOBP_POSITIVE_REGULATION_OF_CYCLASE_ACTIVITY	17	0.213647	1.03689	0.39265	0.729692	1	8480	tags=82%, list=61%, signal=211%
GOBP_INTERFERON_BETA_PRODUCTION	48	0.126281	1.03664	0.391051	0.729503	1	4331	tags=44%, list=31%, signal=63%
GOBP_REGULATION_OF_CARBOHYDRATE_CATABOLIC_PROCESS	79	0.0975987	1.03417	0.380282	0.734095	1	9383	tags=77%, list=68%, signal=236%
GOBP_GOLGI_TO_PLASMA_MEMBRANE_PROTEIN_TRANSPORT	38	0.141132	1.03324	0.370672	0.735298	1	6090	tags=58%, list=44%, signal=103%
GOBP_BASEMENT_MEMBRANE_ORGANIZATION	27	0.16823	1.03315	0.398438	0.734741	1	6417	tags=63%, list=46%, signal=117%
GOBP_CELLULAR_RESPONSE_TO_HEAT	107	0.0841385	1.03268	0.384134	0.734966	1	9231	tags=75%, list=66%, signal=221%
GOBP_NEGATIVE_REGULATION_OF_TRANSPORTER_ACTIVITY	62	0.110675	1.03256	0.38833	0.734439	1	8332	tags=71%, list=60%, signal=176%
GOBP_DNA_DEPENDENT_DNA_REPLICATION	143	0.0724234	1.03198	0.380165	0.734914	1	3474	tags=32%, list=25%, signal=42%
GOBP_NEGATIVE_REGULATION_OF_POTASSIUM_ION_TRANSPORT	23	0.183416	1.03198	0.401575	0.734136	1	8332	tags=78%, list=60%, signal=195%
GOBP_OUTFLOW_TRACT_SEPTUM_MORPHOGENESIS	20	0.190778	1.03135	0.402697	0.734692	1	6386	tags=65%, list=46%, signal=120%
GOBP_KIDNEY_MORPHOGENESIS	70	0.102603	1.03072	0.404382	0.735268	1	2750	tags=30%, list=20%, signal=37%
GOBP_POSITIVE_REGULATION_OF_CARDIAC_MUSCLE_CELL_PROLIFERATION	18	0.201244	1.0304	0.389433	0.735181	1	6472	tags=67%, list=47%, signal=125%
GOBP_GLIAL_CELL_DEVELOPMENT	104	0.0841548	1.02991	0.39961	0.735424	1	2313	tags=25%, list=17%, signal=30%
GOBP_HIPPO_SIGNALING	43	0.134619	1.02973	0.397177	0.735052	1	7508	tags=67%, list=54%, signal=146%
GOBP_RESPONSE_TO_ELECTRICAL_STIMULUS	30	0.155203	1.02929	0.387029	0.73525	1	8503	tags=77%, list=61%, signal=197%
GOBP_PROTEOGLYCAN_METABOLIC_PROCESS	82	0.097974	1.02775	0.419729	0.737792	1	2883	tags=30%, list=21%, signal=38%
GOBP_CELLULAR_RESPONSE_TO_DSRNA	18	0.200419	1.02771	0.419753	0.737108	1	4939	tags=56%, list=36%, signal=86%
GOBP_SEMAPHORIN_PLEXIN_SIGNALING_PATHWAY	38	0.139754	1.02761	0.418	0.736548	1	2817	tags=34%, list=20%, signal=43%
GOBP_GUANOSINE_CONTAINING_COMPOUND_METABOLIC_PROCESS	36	0.145901	1.02574	0.390244	0.739881	1	4154	tags=44%, list=30%, signal=63%
GOBP_DOUBLE_STRAND_BREAK_REPAIR	219	0.0597138	1.02512	0.4158	0.740501	1	12130	tags=93%, list=87%, signal=720%
GOBP_MEMBRANE_FUSION	139	0.0736865	1.02461	0.383104	0.740863	1	9085	tags=73%, list=65%, signal=208%
GOBP_POSITIVE_REGULATION_OF_MITOTIC_CELL_CYCLE	97	0.0901522	1.02459	0.420455	0.740125	1	2767	tags=29%, list=20%, signal=36%
GOBP_POSITIVE_REGULATION_OF_LIPASE_ACTIVITY	55	0.115066	1.02426	0.392578	0.74008	1	8515	tags=73%, list=61%, signal=187%
GOBP_NEGATIVE_CHEMOTAXIS	44	0.131679	1.02394	0.412475	0.739965	1	6704	tags=61%, list=48%, signal=118%
GOBP_NEGATIVE_REGULATION_OF_EXOCYTOSIS	26	0.165295	1.02382	0.422222	0.739482	1	1448	tags=27%, list=10%, signal=30%
GOBP_ACTIVATION_OF_PROTEIN_KINASE_A_ACTIVITY	16	0.21496	1.02183	0.424628	0.743059	1	5702	tags=63%, list=41%, signal=106%
GOBP_NEGATIVE_REGULATION_OF_HISTONE_METHYLATION	18	0.20459	1.0214	0.417495	0.743163	1	7970	tags=78%, list=57%, signal=182%
GOBP_SEGMENTATION	72	0.104149	1.02076	0.39604	0.743814	1	6088	tags=54%, list=44%, signal=96%
GOBP_SPLICEOSOMAL_SNRNP_ASSEMBLY	38	0.140934	1.02067	0.407767	0.743244	1	3898	tags=42%, list=28%, signal=58%
GOBP_NEURON_PROJECTION_EXTENSION_INVOLVED_IN_NEURON_PROJECTION_GUIDANCE	36	0.142864	1.02066	0.404339	0.742481	1	7285	tags=67%, list=52%, signal=140%
GOBP_HISTONE_H4_ACETYLATION	66	0.106724	1.01974	0.434959	0.743671	1	6315	tags=56%, list=45%, signal=102%
GOBP_NEGATIVE_REGULATION_OF_GENE_SILENCING	22	0.181432	1.01944	0.413462	0.743566	1	1272	tags=27%, list=9%, signal=30%
GOBP_REGULATION_OF_NEURON_PROJECTION_REGENERATION	29	0.160533	1.01941	0.398	0.742847	1	9755	tags=86%, list=70%, signal=288%
GOBP_PROTEIN_AUTOUBIQUITINATION	64	0.110811	1.01937	0.405354	0.742166	1	5633	tags=52%, list=41%, signal=86%
GOBP_REGULATION_OF_COLLATERAL_SPROUTING	16	0.213519	1.01851	0.419162	0.743308	1	5722	tags=63%, list=41%, signal=106%
GOBP_REGULATION_OF_TRANSLATIONAL_INITIATION	73	0.101184	1.01824	0.410931	0.7431	1	10215	tags=84%, list=73%, signal=314%
GOBP_REGULATION_OF_PHOSPHATIDYLINOSITOL_3_KINASE_SIGNALING	101	0.0898487	1.01815	0.423868	0.742544	1	4677	tags=43%, list=34%, signal=64%
GOBP_SCHWANN_CELL_DIFFERENTIATION	35	0.144743	1.01746	0.436105	0.743239	1	3155	tags=37%, list=23%, signal=48%
GOBP_NEGATIVE_REGULATION_OF_PROTEIN_KINASE_B_SIGNALING	41	0.134466	1.01707	0.423625	0.74328	1	5933	tags=56%, list=43%, signal=98%
GOBP_PROTEIN_INSERTION_INTO_MEMBRANE	71	0.104706	1.01583	0.419878	0.74526	1	6382	tags=56%, list=46%, signal=104%
GOBP_PROTEIN_LOCALIZATION_TO_CILIUM	51	0.119594	1.01564	0.421782	0.744913	1	10880	tags=90%, list=78%, signal=414%
GOBP_REGULATION_OF_EMBRYONIC_DEVELOPMENT	48	0.123767	1.01461	0.411765	0.746408	1	4945	tags=48%, list=36%, signal=74%
GOBP_CGMP_MEDIATED_SIGNALING	20	0.190922	1.01444	0.446089	0.746051	1	4299	tags=50%, list=31%, signal=72%
GOBP_REGULATION_OF_CYTOSOLIC_CALCIUM_ION_CONCENTRATION	253	0.054883	1.01366	0.416667	0.746973	1	7601	tags=60%, list=55%, signal=130%
GOBP_NEGATIVE_REGULATION_OF_EPITHELIAL_CELL_PROLIFERATION	102	0.0854571	1.01259	0.415418	0.748434	1	2363	tags=25%, list=17%, signal=30%
GOBP_REGULATION_OF_PROTEASOMAL_UBIQUITIN_DEPENDENT_PROTEIN_CATABOLIC_PROCESS	125	0.0775028	1.01182	0.427711	0.749359	1	8717	tags=70%, list=63%, signal=187%
GOBP_N_GLYCAN_PROCESSING	19	0.195879	1.01165	0.445122	0.74893	1	11180	tags=100%, list=80%, signal=510%
GOBP_MAMMARY_GLAND_DUCT_MORPHOGENESIS	25	0.164901	1.01071	0.426295	0.750175	1	9943	tags=88%, list=72%, signal=309%
GOBP_REGULATION_OF_GLUCONEOGENESIS	35	0.147422	1.01045	0.428	0.749941	1	6295	tags=60%, list=45%, signal=109%
GOBP_CYTOKINESIS	136	0.0748586	1.0096	0.418426	0.751047	1	8576	tags=69%, list=62%, signal=179%
GOBP_HEPARAN_SULFATE_PROTEOGLYCAN_BIOSYNTHETIC_PROCESS	25	0.172613	1.00853	0.42915	0.752687	1	2608	tags=36%, list=19%, signal=44%
GOBP_ESTABLISHMENT_OF_EPITHELIAL_CELL_APICAL_BASAL_POLARITY	15	0.216133	1.00807	0.416327	0.752936	1	8118	tags=80%, list=58%, signal=192%
GOBP_CAMP_METABOLIC_PROCESS	21	0.183614	1.00753	0.446721	0.753374	1	8703	tags=81%, list=63%, signal=216%
GOBP_RNA_POLYADENYLATION	42	0.130208	1.00711	0.417308	0.753506	1	9116	tags=79%, list=66%, signal=228%
GOBP_FILOPODIUM_ASSEMBLY	57	0.113327	1.00672	0.437262	0.75357	1	5746	tags=53%, list=41%, signal=89%
GOBP_OLIGODENDROCYTE_DEVELOPMENT	42	0.130593	1.00589	0.437743	0.754547	1	6794	tags=62%, list=49%, signal=121%
GOBP_EMBRYONIC_HEART_TUBE_MORPHOGENESIS	55	0.115736	1.00523	0.427403	0.75523	1	11033	tags=91%, list=79%, signal=439%
GOBP_NEGATIVE_REGULATION_OF_GROWTH	201	0.0623305	1.0043	0.416503	0.756463	1	2672	tags=25%, list=19%, signal=31%
GOBP_REGULATION_OF_CILIUM_ASSEMBLY	49	0.121357	1.00359	0.427699	0.757263	1	8814	tags=76%, list=63%, signal=206%
GOBP_DENDRITIC_SPINE_MAINTENANCE	18	0.19372	1.00305	0.419624	0.757687	1	5032	tags=56%, list=36%, signal=87%
GOBP_RECEPTOR_CLUSTERING	49	0.123949	1.00304	0.443182	0.756942	1	4523	tags=45%, list=33%, signal=66%
GOBP_REGULATION_OF_ATPASE_ACTIVITY	74	0.0955524	1.00204	0.421488	0.758396	1	10136	tags=82%, list=73%, signal=303%
GOBP_PROTEIN_MONOUBIQUITINATION	62	0.106635	1.0018	0.431102	0.758143	1	5025	tags=47%, list=36%, signal=73%
GOBP_DETECTION_OF_STIMULUS	190	0.0618987	1.00155	0.428571	0.757907	1	2223	tags=22%, list=16%, signal=26%
GOBP_ERROR_FREE_TRANSLESION_SYNTHESIS	21	0.17727	1.00069	0.451796	0.759009	1	2172	tags=33%, list=16%, signal=39%
GOBP_NEGATIVE_REGULATION_OF_CELLULAR_SENESCENCE	17	0.202948	1.00005	0.413721	0.75963	1	2905	tags=41%, list=21%, signal=52%
GOBP_ANATOMICAL_STRUCTURE_MATURATION	166	0.066208	0.999903	0.443089	0.759165	1	4365	tags=38%, list=31%, signal=55%
GOBP_INOSITOL_LIPID_MEDIATED_SIGNALING	158	0.0663162	0.999883	0.431174	0.758454	1	8413	tags=67%, list=61%, signal=168%
GOBP_REGULATION_OF_EXTRACELLULAR_MATRIX_ASSEMBLY	15	0.216325	0.999402	0.434238	0.758694	1	9042	tags=87%, list=65%, signal=248%
GOBP_ESTABLISHMENT_OR_MAINTENANCE_OF_MONOPOLAR_CELL_POLARITY	23	0.17578	0.998557	0.467611	0.759764	1	10251	tags=91%, list=74%, signal=347%
GOBP_SIGNAL_TRANSDUCTION_INVOLVED_IN_CELL_CYCLE_CHECKPOINT	71	0.102574	0.998524	0.433198	0.759082	1	2496	tags=28%, list=18%, signal=34%
GOBP_PROSTATE_GLAND_MORPHOGENESIS	22	0.176794	0.998478	0.464427	0.758427	1	9550	tags=86%, list=69%, signal=276%
GOBP_RESPONSE_TO_PAIN	20	0.183646	0.998004	0.446281	0.75868	1	10655	tags=95%, list=77%, signal=406%
GOBP_DNA_BIOSYNTHETIC_PROCESS	171	0.0644851	0.995691	0.431212	0.762949	1	2040	tags=21%, list=15%, signal=24%
GOBP_NEGATIVE_REGULATION_OF_TOR_SIGNALING	37	0.136124	0.993305	0.420074	0.767402	1	1493	tags=24%, list=11%, signal=27%
GOBP_MITOCHONDRIAL_GENOME_MAINTENANCE	20	0.186816	0.992722	0.465979	0.767906	1	5051	tags=55%, list=36%, signal=86%
GOBP_HEPARAN_SULFATE_PROTEOGLYCAN_METABOLIC_PROCESS	31	0.148926	0.992698	0.472549	0.767197	1	10040	tags=87%, list=72%, signal=313%
GOBP_POSITIVE_CHEMOTAXIS	43	0.12891	0.992427	0.463654	0.76702	1	1122	tags=21%, list=8%, signal=23%
GOBP_CALCIUM_ION_IMPORT	62	0.105632	0.992138	0.453988	0.766906	1	7505	tags=65%, list=54%, signal=140%
GOBP_REGULATION_OF_MICROTUBULE_CYTOSKELETON_ORGANIZATION	127	0.0761818	0.99027	0.460581	0.770156	1	8034	tags=65%, list=58%, signal=153%
GOBP_MEIOTIC_CHROMOSOME_SEPARATION	17	0.196084	0.989536	0.444444	0.771045	1	1365	tags=29%, list=10%, signal=33%
GOBP_NEGATIVE_REGULATION_OF_RECEPTOR_SIGNALING_PATHWAY_VIA_STAT	24	0.167243	0.989436	0.473684	0.770487	1	10420	tags=92%, list=75%, signal=366%
GOBP_REGULATION_OF_INSULIN_RECEPTOR_SIGNALING_PATHWAY	57	0.110333	0.988178	0.457447	0.772476	1	3105	tags=33%, list=22%, signal=43%
GOBP_DNA_SYNTHESIS_INVOLVED_IN_DNA_REPAIR	48	0.121769	0.987574	0.438735	0.773012	1	2656	tags=31%, list=19%, signal=38%
GOBP_NEGATIVE_REGULATION_OF_GENE_EXPRESSION_EPIGENETIC	52	0.116979	0.987041	0.452569	0.773403	1	2656	tags=31%, list=19%, signal=38%
GOBP_COLLATERAL_SPROUTING	22	0.179467	0.986915	0.445122	0.772925	1	5722	tags=59%, list=41%, signal=100%
GOBP_NEUROTROPHIN_TRK_RECEPTOR_SIGNALING_PATHWAY	30	0.150036	0.986898	0.453815	0.772215	1	3478	tags=40%, list=25%, signal=53%
GOBP_POSITIVE_REGULATION_OF_NEUROBLAST_PROLIFERATION	20	0.186311	0.986519	0.476923	0.772253	1	6448	tags=65%, list=46%, signal=121%
GOBP_RRNA_CONTAINING_RIBONUCLEOPROTEIN_COMPLEX_EXPORT_FROM_NUCLEUS	15	0.208811	0.985924	0.447471	0.772762	1	10073	tags=93%, list=72%, signal=339%
GOBP_POSITIVE_REGULATION_OF_EPITHELIAL_CELL_DIFFERENTIATION	35	0.138169	0.98575	0.448133	0.772383	1	5629	tags=54%, list=40%, signal=91%
GOBP_RESPONSE_TO_AMPHETAMINE	27	0.16171	0.985431	0.449304	0.772293	1	4963	tags=52%, list=36%, signal=80%
GOBP_CELLULAR_RESPONSE_TO_CALCIUM_ION	74	0.0975659	0.985095	0.458418	0.772275	1	10296	tags=84%, list=74%, signal=321%
GOBP_RESPONSE_TO_GROWTH_HORMONE	28	0.159571	0.984951	0.457557	0.771829	1	764	tags=21%, list=5%, signal=23%
GOBP_DNA_REPLICATION_INDEPENDENT_NUCLEOSOME_ORGANIZATION	37	0.136669	0.984239	0.459813	0.772645	1	11253	tags=95%, list=81%, signal=495%
GOBP_EMBRYONIC_CAMERA_TYPE_EYE_MORPHOGENESIS	22	0.174115	0.982792	0.456311	0.774997	1	10219	tags=91%, list=74%, signal=343%
GOBP_POSITIVE_REGULATION_OF_SMALL_GTPASE_MEDIATED_SIGNAL_TRANSDUCTION	65	0.103739	0.982565	0.439842	0.774751	1	7973	tags=68%, list=57%, signal=158%
GOBP_EMBRYONIC_HEART_TUBE_DEVELOPMENT	61	0.108302	0.981586	0.454545	0.776087	1	11033	tags=90%, list=79%, signal=435%
GOBP_REGULATION_OF_TRANSLATIONAL_ELONGATION	17	0.200203	0.981433	0.452431	0.775641	1	7849	tags=76%, list=56%, signal=175%
GOBP_EMBRYONIC_EYE_MORPHOGENESIS	28	0.157924	0.981003	0.463035	0.775808	1	10219	tags=89%, list=74%, signal=336%
GOBP_GLOMERULAR_EPITHELIAL_CELL_DIFFERENTIATION	19	0.186487	0.980632	0.46169	0.775825	1	3263	tags=42%, list=23%, signal=55%
GOBP_REGULATION_OF_MUSCLE_CELL_DIFFERENTIATION	114	0.0789945	0.980569	0.445361	0.77521	1	7567	tags=62%, list=54%, signal=136%
GOBP_BRANCHING_INVOLVED_IN_SALIVARY_GLAND_MORPHOGENESIS	17	0.201859	0.980556	0.471739	0.774497	1	7826	tags=76%, list=56%, signal=175%
GOBP_REGULATION_OF_RELEASE_OF_SEQUESTERED_CALCIUM_ION_INTO_CYTOSOL	61	0.105688	0.980431	0.465483	0.774023	1	7879	tags=67%, list=57%, signal=154%
GOBP_NUCLEUS_LOCALIZATION	22	0.175693	0.979285	0.48497	0.775802	1	7038	tags=68%, list=51%, signal=138%
GOBP_AGING	246	0.0532308	0.978827	0.470356	0.776061	1	3623	tags=31%, list=26%, signal=42%
GOBP_PROSTATE_GLAND_DEVELOPMENT	35	0.137675	0.978796	0.469979	0.775368	1	6033	tags=57%, list=43%, signal=101%
GOBP_PRESYNAPTIC_ENDOCYTOSIS	54	0.113454	0.978435	0.465979	0.77542	1	8467	tags=72%, list=61%, signal=184%
GOBP_CHONDROITIN_SULFATE_BIOSYNTHETIC_PROCESS	24	0.167808	0.978095	0.443737	0.775433	1	2883	tags=38%, list=21%, signal=47%
GOBP_NUCLEOSIDE_MONOPHOSPHATE_METABOLIC_PROCESS	66	0.10212	0.977989	0.479508	0.774925	1	9959	tags=82%, list=72%, signal=287%
GOBP_3_UTR_MEDIATED_MRNA_STABILIZATION	17	0.20119	0.977827	0.45679	0.774524	1	6200	tags=65%, list=45%, signal=117%
GOBP_PROTEIN_LOCALIZATION_TO_CYTOSKELETON	57	0.109838	0.977463	0.44902	0.77456	1	4575	tags=44%, list=33%, signal=65%
GOBP_RESPONSE_TO_ETHANOL	99	0.0841097	0.975608	0.457661	0.777931	1	5718	tags=49%, list=41%, signal=83%
GOBP_NEUROTRANSMITTER_SECRETION	141	0.070705	0.975263	0.478702	0.777937	1	8490	tags=68%, list=61%, signal=173%
GOBP_MITOCHONDRIAL_OUTER_MEMBRANE_PERMEABILIZATION	52	0.114435	0.975255	0.477642	0.77721	1	5097	tags=48%, list=37%, signal=76%
GOBP_REGULATION_OF_ENDOTHELIAL_CELL_DIFFERENTIATION	30	0.148378	0.974329	0.486056	0.778467	1	3501	tags=40%, list=25%, signal=53%
GOBP_PEPTIDYL_THREONINE_DEPHOSPHORYLATION	22	0.175261	0.974267	0.479744	0.777865	1	7044	tags=68%, list=51%, signal=138%
GOBP_NERVE_DEVELOPMENT	52	0.113029	0.974248	0.460573	0.777171	1	2978	tags=33%, list=21%, signal=41%
GOBP_MONOAMINE_TRANSPORT	63	0.105746	0.973353	0.47541	0.778364	1	8685	tags=73%, list=62%, signal=194%
GOBP_NEGATIVE_REGULATION_OF_JNK_CASCADE	28	0.156049	0.97241	0.472393	0.779655	1	3295	tags=39%, list=24%, signal=51%
GOBP_NEGATIVE_REGULATION_OF_DNA_METABOLIC_PROCESS	86	0.0913802	0.97235	0.480885	0.779034	1	9889	tags=80%, list=71%, signal=276%
GOBP_REGULATION_OF_PROTEASOMAL_PROTEIN_CATABOLIC_PROCESS	168	0.0643058	0.971992	0.459302	0.779044	1	9210	tags=73%, list=66%, signal=213%
GOBP_GOLGI_TO_VACUOLE_TRANSPORT	19	0.184614	0.971006	0.491018	0.78044	1	3289	tags=42%, list=24%, signal=55%
GOBP_SECONDARY_METABOLITE_BIOSYNTHETIC_PROCESS	16	0.198286	0.970952	0.463855	0.7798	1	7671	tags=75%, list=55%, signal=167%
GOBP_LIVER_REGENERATION	25	0.159063	0.970551	0.469262	0.779881	1	6688	tags=64%, list=48%, signal=123%
GOBP_NEGATIVE_REGULATION_OF_ACTIN_FILAMENT_BUNDLE_ASSEMBLY	28	0.156502	0.97007	0.461832	0.780157	1	8253	tags=75%, list=59%, signal=184%
GOBP_PITUITARY_GLAND_DEVELOPMENT	26	0.160128	0.969749	0.473684	0.780095	1	5262	tags=54%, list=38%, signal=86%
GOBP_PEROXISOME_PROLIFERATOR_ACTIVATED_RECEPTOR_SIGNALING_PATHWAY	18	0.189454	0.969166	0.477228	0.780616	1	4319	tags=50%, list=31%, signal=72%
GOBP_MITOTIC_METAPHASE_PLATE_CONGRESSION	47	0.120541	0.967752	0.489443	0.782975	1	6610	tags=60%, list=48%, signal=113%
GOBP_NEGATIVE_REGULATION_OF_CELL_PROJECTION_ORGANIZATION	161	0.0654726	0.967133	0.479208	0.783535	1	7215	tags=58%, list=52%, signal=120%
GOBP_APOPTOTIC_PROCESS_INVOLVED_IN_DEVELOPMENT	28	0.154618	0.967024	0.508	0.783049	1	5797	tags=57%, list=42%, signal=98%
GOBP_NAD_BIOSYNTHETIC_PROCESS	21	0.177432	0.966853	0.487572	0.7827	1	7465	tags=71%, list=54%, signal=154%
GOBP_PARAXIAL_MESODERM_DEVELOPMENT	15	0.204969	0.966747	0.49031	0.782184	1	8273	tags=80%, list=60%, signal=197%
GOBP_NEURON_DEATH_IN_RESPONSE_TO_OXIDATIVE_STRESS	22	0.170224	0.966595	0.46856	0.781766	1	3323	tags=41%, list=24%, signal=54%
GOBP_PEPTIDYL_ASPARAGINE_MODIFICATION	28	0.155174	0.965922	0.477366	0.782451	1	11250	tags=96%, list=81%, signal=505%
GOBP_MITOTIC_CYTOKINETIC_PROCESS	21	0.181453	0.965502	0.486486	0.78262	1	8733	tags=81%, list=63%, signal=217%
GOBP_LIPID_PHOSPHORYLATION	66	0.10021	0.962975	0.466151	0.787265	1	9143	tags=76%, list=66%, signal=220%
GOBP_SALIVARY_GLAND_DEVELOPMENT	28	0.151497	0.962885	0.494	0.786725	1	7826	tags=71%, list=56%, signal=163%
GOBP_CALCIUM_DEPENDENT_CELL_CELL_ADHESION_VIA_PLASMA_MEMBRANE_CELL_ADHESION_MOLECULES	34	0.143393	0.96252	0.4875	0.78674	1	6596	tags=62%, list=47%, signal=117%
GOBP_CENTROSOME_DUPLICATION	66	0.100624	0.960737	0.50505	0.789814	1	6610	tags=58%, list=48%, signal=109%
GOBP_ORGANELLE_TRANSPORT_ALONG_MICROTUBULE	76	0.0941269	0.960256	0.485232	0.790118	1	8757	tags=72%, list=63%, signal=195%
GOBP_CHEMICAL_SYNAPTIC_TRANSMISSION_POSTSYNAPTIC	90	0.0849143	0.960132	0.49177	0.789656	1	5313	tags=47%, list=38%, signal=75%
GOBP_NUCLEUS_ORGANIZATION	107	0.0794829	0.958971	0.484127	0.791445	1	10984	tags=87%, list=79%, signal=411%
GOBP_POSITIVE_REGULATION_OF_HISTONE_H3_K4_METHYLATION	17	0.192012	0.958505	0.462322	0.79171	1	9598	tags=88%, list=69%, signal=285%
GOBP_NEGATIVE_REGULATION_OF_CHROMATIN_ORGANIZATION	45	0.125234	0.958348	0.477318	0.791312	1	6295	tags=58%, list=45%, signal=105%
GOBP_PROTEASOMAL_PROTEIN_CATABOLIC_PROCESS	448	0.0392494	0.958272	0.465726	0.790763	1	8717	tags=67%, list=63%, signal=173%
GOBP_REGULATION_OF_DOUBLE_STRAND_BREAK_REPAIR_VIA_NONHOMOLOGOUS_END_JOINING	21	0.176179	0.956259	0.487026	0.794249	1	10130	tags=90%, list=73%, signal=333%
GOBP_EATING_BEHAVIOR	17	0.197059	0.95576	0.498008	0.794564	1	7075	tags=71%, list=51%, signal=144%
GOBP_ARF_PROTEIN_SIGNAL_TRANSDUCTION	19	0.183594	0.955565	0.502058	0.794219	1	1840	tags=32%, list=13%, signal=36%
GOBP_LEARNING	116	0.0763504	0.955247	0.512195	0.794136	1	7694	tags=63%, list=55%, signal=140%
GOBP_PH_REDUCTION	49	0.114341	0.953123	0.480652	0.797962	1	1252	tags=20%, list=9%, signal=22%
GOBP_NEGATIVE_REGULATION_OF_STRESS_ACTIVATED_PROTEIN_KINASE_SIGNALING_CASCADE	37	0.130448	0.951824	0.498982	0.799921	1	1196	tags=22%, list=9%, signal=24%
GOBP_HISTONE_H2A_ACETYLATION	16	0.196503	0.951243	0.493802	0.800384	1	10302	tags=94%, list=74%, signal=362%
GOBP_VISUAL_BEHAVIOR	39	0.127632	0.951022	0.503055	0.800119	1	1794	tags=26%, list=13%, signal=29%
GOBP_ETHER_METABOLIC_PROCESS	23	0.164796	0.950634	0.494867	0.800245	1	6173	tags=61%, list=44%, signal=109%
GOBP_NEGATIVE_REGULATION_OF_POSTTRANSCRIPTIONAL_GENE_SILENCING	18	0.186436	0.950616	0.507547	0.799546	1	1272	tags=28%, list=9%, signal=31%
GOBP_BONE_CELL_DEVELOPMENT	27	0.154377	0.950439	0.508163	0.799186	1	7124	tags=67%, list=51%, signal=136%
GOBP_NEGATIVE_REGULATION_OF_PEPTIDYL_SERINE_PHOSPHORYLATION	26	0.158492	0.950403	0.505791	0.798524	1	2077	tags=31%, list=15%, signal=36%
GOBP_SARCOMERE_ORGANIZATION	25	0.158703	0.950311	0.505882	0.797987	1	7805	tags=72%, list=56%, signal=164%
GOBP_REGULATION_OF_MICROTUBULE_BASED_PROCESS	195	0.0600474	0.949761	0.521401	0.79847	1	8514	tags=67%, list=61%, signal=171%
GOBP_MICROTUBULE_ORGANIZING_CENTER_LOCALIZATION	26	0.156008	0.948279	0.492754	0.800962	1	6923	tags=65%, list=50%, signal=130%
GOBP_EXOCRINE_SYSTEM_DEVELOPMENT	36	0.130786	0.947003	0.489603	0.802902	1	5908	tags=56%, list=43%, signal=96%
GOBP_TORC1_SIGNALING	40	0.127309	0.946641	0.470817	0.802981	1	6922	tags=63%, list=50%, signal=124%
GOBP_CELLULAR_RESPONSE_TO_VITAMIN_D	19	0.176208	0.946207	0.513185	0.803156	1	6332	tags=63%, list=46%, signal=116%
GOBP_FOLIC_ACID_METABOLIC_PROCESS	18	0.184508	0.946081	0.513725	0.80267	1	2071	tags=33%, list=15%, signal=39%
GOBP_REGULATION_OF_CELL_MATURATION	16	0.199582	0.945982	0.504237	0.802139	1	4178	tags=50%, list=30%, signal=71%
GOBP_NEGATIVE_REGULATION_OF_RECEPTOR_SIGNALING_PATHWAY_VIA_JAK_STAT	23	0.164059	0.944747	0.526423	0.804052	1	11018	tags=96%, list=79%, signal=461%
GOBP_TOXIN_TRANSPORT	35	0.132554	0.944564	0.50289	0.803681	1	3324	tags=37%, list=24%, signal=49%
GOBP_REGULATION_OF_CARDIAC_MUSCLE_CONTRACTION_BY_REGULATION_OF_THE_RELEASE_OF_SEQUESTERED_CALCIUM_ION	19	0.178699	0.943463	0.54262	0.805306	1	7029	tags=68%, list=51%, signal=138%
GOBP_TAXIS	478	0.0383499	0.943071	0.529897	0.805387	1	3410	tags=28%, list=25%, signal=36%
GOBP_CATECHOL_CONTAINING_COMPOUND_METABOLIC_PROCESS	39	0.126731	0.942671	0.51073	0.805552	1	5727	tags=54%, list=41%, signal=91%
GOBP_POSITIVE_REGULATION_OF_PROTEIN_EXPORT_FROM_NUCLEUS	20	0.175144	0.94261	0.504873	0.804938	1	7993	tags=75%, list=58%, signal=176%
GOBP_DE_NOVO_PROTEIN_FOLDING	39	0.125177	0.942302	0.503006	0.804875	1	7887	tags=69%, list=57%, signal=160%
GOBP_NUCLEAR_TRANSPORT	310	0.0464098	0.941739	0.531513	0.805325	1	9457	tags=73%, list=68%, signal=222%
GOBP_NEGATIVE_REGULATION_OF_TYPE_I_INTERFERON_PRODUCTION	38	0.126411	0.941055	0.518293	0.806052	1	8123	tags=71%, list=58%, signal=170%
GOBP_RIBONUCLEOPROTEIN_COMPLEX_BIOGENESIS	407	0.0404627	0.94041	0.543186	0.806652	1	5498	tags=43%, list=40%, signal=70%
GOBP_OLIGOSACCHARIDE_LIPID_INTERMEDIATE_BIOSYNTHETIC_PROCESS	20	0.170101	0.939982	0.526839	0.806859	1	2503	tags=35%, list=18%, signal=43%
GOBP_POSITIVE_REGULATION_OF_DENDRITIC_SPINE_DEVELOPMENT	40	0.124026	0.939793	0.513513	0.806515	1	5925	tags=55%, list=43%, signal=96%
GOBP_REGULATION_OF_SMOOTH_MUSCLE_CELL_DIFFERENTIATION	29	0.144499	0.93905	0.509506	0.807356	1	4705	tags=48%, list=34%, signal=73%
GOBP_REGULATION_OF_PRODUCTION_OF_SMALL_RNA_INVOLVED_IN_GENE_SILENCING_BY_RNA	22	0.166025	0.938939	0.54224	0.806878	1	854	tags=23%, list=6%, signal=24%
GOBP_POSITIVE_REGULATION_OF_VASCULAR_ASSOCIATED_SMOOTH_MUSCLE_CELL_PROLIFERATION	30	0.143595	0.938373	0.495984	0.807315	1	7274	tags=67%, list=52%, signal=140%
GOBP_PURINE_NUCLEOSIDE_MONOPHOSPHATE_BIOSYNTHETIC_PROCESS	20	0.173343	0.93762	0.503984	0.808123	1	9408	tags=85%, list=68%, signal=263%
GOBP_REGULATION_OF_VOLTAGE_GATED_CALCIUM_CHANNEL_ACTIVITY	29	0.144897	0.937294	0.527831	0.808102	1	865	tags=21%, list=6%, signal=22%
GOBP_HINDBRAIN_DEVELOPMENT	119	0.0749943	0.937127	0.529897	0.807694	1	4105	tags=37%, list=30%, signal=52%
GOBP_SENSORY_PERCEPTION_OF_PAIN	72	0.0935702	0.936968	0.545073	0.807296	1	1794	tags=22%, list=13%, signal=25%
GOBP_REGULATION_OF_METAL_ION_TRANSPORT	190	0.0576107	0.936674	0.546559	0.807215	1	3306	tags=29%, list=24%, signal=38%
GOBP_EPITHELIAL_TUBE_MORPHOGENESIS	258	0.0490534	0.936175	0.524	0.80754	1	2724	tags=24%, list=20%, signal=30%
GOBP_MITOTIC_DNA_INTEGRITY_CHECKPOINT	97	0.0820963	0.93612	0.497959	0.806943	1	2305	tags=25%, list=17%, signal=29%
GOBP_PROTEIN_DEGLYCOSYLATION	26	0.150292	0.936025	0.550516	0.806409	1	3260	tags=38%, list=23%, signal=50%
GOBP_POSITIVE_REGULATION_OF_NUCLEAR_DIVISION	45	0.119355	0.935949	0.530097	0.805839	1	7612	tags=67%, list=55%, signal=147%
GOBP_CELLULAR_RESPONSE_TO_ESTRADIOL_STIMULUS	27	0.149267	0.935515	0.527495	0.806051	1	4106	tags=44%, list=30%, signal=63%
GOBP_REGULATION_OF_NEURON_MIGRATION	34	0.137191	0.935302	0.509636	0.805787	1	6682	tags=62%, list=48%, signal=119%
GOBP_EPITHELIAL_CELL_MORPHOGENESIS	23	0.160851	0.934991	0.517745	0.805727	1	3206	tags=39%, list=23%, signal=51%
GOBP_MODULATION_BY_SYMBIONT_OF_HOST_PROCESS	32	0.137655	0.934644	0.509128	0.805774	1	5040	tags=50%, list=36%, signal=78%
GOBP_REGULATION_OF_CARDIOCYTE_DIFFERENTIATION	21	0.169993	0.934123	0.545455	0.806107	1	2273	tags=33%, list=16%, signal=40%
GOBP_DEVELOPMENT_OF_PRIMARY_SEXUAL_CHARACTERISTICS	163	0.061602	0.933975	0.524366	0.805694	1	7254	tags=58%, list=52%, signal=120%
GOBP_POSITIVE_REGULATION_OF_RESPONSE_TO_DNA_DAMAGE_STIMULUS	93	0.0844803	0.933272	0.550516	0.806451	1	5110	tags=45%, list=37%, signal=71%
GOBP_RECEPTOR_RECYCLING	30	0.14535	0.93298	0.528827	0.806356	1	3543	tags=40%, list=25%, signal=54%
GOBP_DOPAMINE_METABOLIC_PROCESS	31	0.140122	0.932906	0.534413	0.805774	1	6575	tags=61%, list=47%, signal=116%
GOBP_MORPHOGENESIS_OF_AN_EPITHELIAL_SHEET	49	0.110959	0.932614	0.519763	0.805634	1	8107	tags=69%, list=58%, signal=166%
GOBP_CHAPERONE_MEDIATED_PROTEIN_FOLDING	57	0.10492	0.932508	0.534979	0.805134	1	10008	tags=82%, list=72%, signal=293%
GOBP_RESPONSE_TO_STEROL_DEPLETION	17	0.190436	0.932098	0.50677	0.805331	1	4714	tags=53%, list=34%, signal=80%
GOBP_DNA_METHYLATION	55	0.107206	0.931248	0.555556	0.806356	1	3822	tags=38%, list=27%, signal=52%
GOBP_ENDOCRINE_PANCREAS_DEVELOPMENT	32	0.13779	0.930542	0.547945	0.807149	1	7210	tags=66%, list=52%, signal=136%
GOBP_PHOTORECEPTOR_CELL_MAINTENANCE	38	0.126613	0.930478	0.512922	0.806561	1	1536	tags=24%, list=11%, signal=27%
GOBP_GLIOGENESIS	251	0.0495596	0.929657	0.513292	0.80758	1	2313	tags=22%, list=17%, signal=25%
GOBP_DNA_STRAND_ELONGATION	26	0.151645	0.929636	0.56513	0.806909	1	2172	tags=31%, list=16%, signal=36%
GOBP_RESPONSE_TO_ACETYLCHOLINE	26	0.154872	0.929216	0.531496	0.807025	1	8008	tags=73%, list=58%, signal=172%
GOBP_POSITIVE_REGULATION_OF_STRIATED_MUSCLE_CELL_DIFFERENTIATION	30	0.143091	0.928866	0.554656	0.806995	1	1721	tags=27%, list=12%, signal=30%
GOBP_REGULATION_OF_CELLULAR_PROTEIN_LOCALIZATION	500	0.0365821	0.927516	0.51927	0.809136	1	8238	tags=63%, list=59%, signal=149%
GOBP_POSITIVE_REGULATION_OF_MACROAUTOPHAGY	53	0.107851	0.926348	0.541247	0.81094	1	10832	tags=89%, list=78%, signal=400%
GOBP_REGULATION_OF_HISTONE_H3_K4_METHYLATION	23	0.161703	0.925632	0.548781	0.811682	1	9842	tags=87%, list=71%, signal=297%
GOBP_NEURAL_PRECURSOR_CELL_PROLIFERATION	121	0.0724452	0.924998	0.556	0.812283	1	9914	tags=79%, list=71%, signal=271%
GOBP_NUCLEOTIDE_EXCISION_REPAIR_DNA_DUPLEX_UNWINDING	21	0.1672	0.924186	0.536885	0.813339	1	7607	tags=71%, list=55%, signal=158%
GOBP_MUSCLE_CONTRACTION	274	0.0483699	0.923673	0.54321	0.813759	1	7964	tags=62%, list=57%, signal=142%
GOBP_POSTSYNAPTIC_SIGNAL_TRANSDUCTION	30	0.138693	0.923185	0.55	0.81399	1	8732	tags=77%, list=63%, signal=206%
GOBP_SKELETAL_MUSCLE_ADAPTATION	17	0.19019	0.923126	0.533881	0.813404	1	7988	tags=76%, list=57%, signal=180%
GOBP_POSITIVE_REGULATION_OF_PEPTIDYL_THREONINE_PHOSPHORYLATION	28	0.146513	0.92302	0.551308	0.812941	1	1938	tags=29%, list=14%, signal=33%
GOBP_NEGATIVE_REGULATION_OF_SYNAPTIC_TRANSMISSION	57	0.103266	0.922635	0.535211	0.813051	1	6373	tags=56%, list=46%, signal=103%
GOBP_DEVELOPMENTAL_INDUCTION	22	0.163712	0.922395	0.521472	0.812838	1	4677	tags=50%, list=34%, signal=75%
GOBP_DETECTION_OF_LIGHT_STIMULUS	47	0.1135	0.921984	0.552419	0.812985	1	8482	tags=72%, list=61%, signal=185%
GOBP_NEGATIVE_REGULATION_OF_ENDOPLASMIC_RETICULUM_STRESS_INDUCED_INTRINSIC_APOPTOTIC_SIGNALING_PATHWAY	15	0.197383	0.921774	0.514563	0.812744	1	9305	tags=87%, list=67%, signal=262%
GOBP_REGULATION_OF_MACROPHAGE_DERIVED_FOAM_CELL_DIFFERENTIATION	22	0.163706	0.921735	0.53719	0.812125	1	8468	tags=77%, list=61%, signal=197%
GOBP_POSITIVE_REGULATION_OF_CELLULAR_PROTEIN_LOCALIZATION	273	0.049852	0.9216	0.52907	0.811655	1	3953	tags=33%, list=28%, signal=46%
GOBP_POSITIVE_REGULATION_OF_SECRETION	229	0.0530591	0.920579	0.524655	0.813081	1	609	tags=10%, list=4%, signal=10%
GOBP_POSITIVE_REGULATION_OF_EPIDERMAL_CELL_DIFFERENTIATION	19	0.174149	0.919533	0.581301	0.814483	1	5629	tags=58%, list=40%, signal=97%
GOBP_SIGNAL_TRANSDUCTION_IN_RESPONSE_TO_DNA_DAMAGE	120	0.0726294	0.919483	0.528112	0.813894	1	3284	tags=31%, list=24%, signal=40%
GOBP_PROTEIN_DNA_COMPLEX_DISASSEMBLY	16	0.186654	0.919466	0.550403	0.813227	1	6095	tags=63%, list=44%, signal=111%
GOBP_LIVER_MORPHOGENESIS	18	0.179721	0.919433	0.547131	0.812592	1	593	tags=22%, list=4%, signal=23%
GOBP_RIBONUCLEOSIDE_MONOPHOSPHATE_METABOLIC_PROCESS	49	0.10934	0.918636	0.534451	0.813513	1	4158	tags=41%, list=30%, signal=58%
GOBP_PROTEIN_NEDDYLATION	16	0.19211	0.917738	0.53861	0.814675	1	3413	tags=44%, list=25%, signal=58%
GOBP_BILE_ACID_METABOLIC_PROCESS	31	0.138471	0.91656	0.542553	0.816419	1	10185	tags=87%, list=73%, signal=325%
GOBP_REGULATION_OF_CYTOKINESIS	74	0.091897	0.915493	0.545276	0.817876	1	8496	tags=70%, list=61%, signal=180%
GOBP_CELLULAR_RESPONSE_TO_KETONE	80	0.0895441	0.911337	0.560166	0.825635	1	6059	tags=52%, list=44%, signal=93%
GOBP_GENITALIA_DEVELOPMENT	32	0.135221	0.910272	0.554865	0.82712	1	4205	tags=44%, list=30%, signal=63%
GOBP_RESPONSE_TO_DRUG	285	0.0459452	0.910078	0.580042	0.826797	1	2251	tags=21%, list=16%, signal=24%
GOBP_MALE_SEX_DIFFERENTIATION	111	0.074434	0.909989	0.561616	0.826273	1	9742	tags=77%, list=70%, signal=257%
GOBP_SYNAPSE_MATURATION	24	0.156457	0.90923	0.56917	0.827147	1	8253	tags=75%, list=59%, signal=184%
GOBP_REGULATION_OF_CELL_DIVISION	136	0.0667876	0.907507	0.556886	0.830028	1	10629	tags=83%, list=76%, signal=350%
GOBP_REGULATION_OF_PROTEIN_CONTAINING_COMPLEX_DISASSEMBLY	103	0.0755553	0.907026	0.552941	0.830332	1	11642	tags=91%, list=84%, signal=558%
GOBP_TRANSPORT_ALONG_MICROTUBULE	147	0.0644876	0.906902	0.560636	0.829874	1	8757	tags=69%, list=63%, signal=186%
GOBP_MUSCLE_CELL_CELLULAR_HOMEOSTASIS	18	0.177656	0.906817	0.574642	0.829342	1	5255	tags=56%, list=38%, signal=89%
GOBP_MEGAKARYOCYTE_DEVELOPMENT	15	0.197119	0.906058	0.54262	0.83026	1	5602	tags=60%, list=40%, signal=100%
GOBP_CARDIAC_MUSCLE_CELL_ACTION_POTENTIAL	67	0.0940267	0.905551	0.601227	0.830598	1	8864	tags=73%, list=64%, signal=201%
GOBP_POSITIVE_REGULATION_OF_CELL_CYCLE_PROCESS	244	0.0496173	0.905516	0.589322	0.829953	1	3537	tags=30%, list=25%, signal=40%
GOBP_PHOTOPERIODISM	29	0.138418	0.905511	0.550201	0.829257	1	11979	tags=100%, list=86%, signal=722%
GOBP_FOLIC_ACID_CONTAINING_COMPOUND_METABOLIC_PROCESS	24	0.1554	0.905477	0.568182	0.828616	1	9426	tags=83%, list=68%, signal=258%
GOBP_FIBROBLAST_MIGRATION	41	0.120827	0.905418	0.597137	0.828042	1	5783	tags=54%, list=42%, signal=92%
GOBP_RESPONSE_TO_ACTIVITY	53	0.104006	0.904483	0.566148	0.829198	1	1706	tags=23%, list=12%, signal=26%
GOBP_ESTABLISHMENT_OF_PROTEIN_LOCALIZATION_TO_VACUOLE	51	0.105349	0.904151	0.565574	0.829179	1	3991	tags=39%, list=29%, signal=55%
GOBP_POSITIVE_REGULATION_OF_CYTOKINESIS	27	0.147766	0.903986	0.561331	0.828814	1	3612	tags=41%, list=26%, signal=55%
GOBP_OSTEOCLAST_DIFFERENTIATION	70	0.0906931	0.902852	0.558366	0.830384	1	7879	tags=66%, list=57%, signal=151%
GOBP_CHROMOSOME_SEPARATION	81	0.0849886	0.902803	0.581162	0.829788	1	7748	tags=64%, list=56%, signal=144%
GOBP_MESODERM_MORPHOGENESIS	49	0.108911	0.901135	0.589899	0.832638	1	6717	tags=59%, list=48%, signal=114%
GOBP_SPLEEN_DEVELOPMENT	21	0.164304	0.900995	0.582353	0.832232	1	8971	tags=81%, list=65%, signal=228%
GOBP_NEGATIVE_REGULATION_OF_OSSIFICATION	29	0.142866	0.900674	0.582397	0.832222	1	11438	tags=97%, list=82%, signal=544%
GOBP_REGULATION_OF_NERVOUS_SYSTEM_PROCESS	113	0.0719884	0.90036	0.567669	0.832166	1	6018	tags=50%, list=43%, signal=88%
GOBP_NEGATIVE_REGULATION_OF_MYELOID_CELL_DIFFERENTIATION	63	0.0975393	0.89978	0.554415	0.832614	1	10343	tags=84%, list=74%, signal=327%
GOBP_HISTONE_H3_K4_METHYLATION	45	0.114463	0.898856	0.558648	0.833785	1	9842	tags=82%, list=71%, signal=281%
GOBP_REGULATION_OF_MONOOXYGENASE_ACTIVITY	47	0.113976	0.898291	0.578947	0.834221	1	3152	tags=34%, list=23%, signal=44%
GOBP_DRUG_METABOLIC_PROCESS	19	0.167791	0.897134	0.587629	0.83594	1	7912	tags=74%, list=57%, signal=171%
GOBP_CELLULAR_RESPONSE_TO_STEROL_DEPLETION	15	0.195487	0.896684	0.590535	0.836192	1	4698	tags=53%, list=34%, signal=80%
GOBP_REGULATION_OF_HIPPO_SIGNALING	17	0.182076	0.89658	0.582988	0.835687	1	7283	tags=71%, list=52%, signal=148%
GOBP_CELLULAR_COMPONENT_ASSEMBLY_INVOLVED_IN_MORPHOGENESIS	76	0.086006	0.896558	0.58	0.835023	1	11064	tags=88%, list=80%, signal=430%
GOBP_REGULATION_OF_CENTRIOLE_REPLICATION	20	0.170893	0.896382	0.562738	0.834701	1	7357	tags=70%, list=53%, signal=148%
GOBP_REGULATION_OF_EPIDERMIS_DEVELOPMENT	48	0.109136	0.89597	0.584493	0.834841	1	6306	tags=56%, list=45%, signal=103%
GOBP_RESPONSE_TO_FLUID_SHEAR_STRESS	28	0.137687	0.895948	0.574757	0.834187	1	8514	tags=75%, list=61%, signal=193%
GOBP_CHROMATIN_SILENCING	34	0.132703	0.895488	0.589212	0.834429	1	2656	tags=32%, list=19%, signal=40%
GOBP_RETINA_LAYER_FORMATION	21	0.159755	0.894821	0.56487	0.835086	1	3077	tags=38%, list=22%, signal=49%
GOBP_INTRACELLULAR_ESTROGEN_RECEPTOR_SIGNALING_PATHWAY	47	0.113067	0.894231	0.584337	0.835573	1	8488	tags=72%, list=61%, signal=185%
GOBP_NEGATIVE_REGULATION_OF_CHROMOSOME_ORGANIZATION	80	0.0837373	0.892033	0.6	0.839302	1	9788	tags=79%, list=70%, signal=265%
GOBP_ANDROGEN_METABOLIC_PROCESS	18	0.17724	0.891494	0.589212	0.839722	1	6033	tags=61%, list=43%, signal=108%
GOBP_RAC_PROTEIN_SIGNAL_TRANSDUCTION	38	0.122877	0.891322	0.582329	0.839358	1	8172	tags=71%, list=59%, signal=172%
GOBP_NEGATIVE_REGULATION_OF_PHAGOCYTOSIS	18	0.17379	0.890999	0.591876	0.839321	1	9942	tags=89%, list=72%, signal=312%
GOBP_REGULATION_OF_ERBB_SIGNALING_PATHWAY	83	0.0841463	0.890783	0.568826	0.839063	1	11899	tags=94%, list=86%, signal=649%
GOBP_FERTILIZATION	106	0.0728728	0.890285	0.579256	0.839409	1	5157	tags=44%, list=37%, signal=70%
GOBP_MODULATION_BY_HOST_OF_SYMBIONT_PROCESS	47	0.108592	0.889926	0.594595	0.83943	1	8550	tags=72%, list=62%, signal=187%
GOBP_CHAPERONE_COFACTOR_DEPENDENT_PROTEIN_REFOLDING	30	0.136626	0.889922	0.586345	0.838744	1	7834	tags=70%, list=56%, signal=160%
GOBP_RESPONSE_TO_TUMOR_CELL	17	0.181076	0.88984	0.571146	0.838229	1	2391	tags=35%, list=17%, signal=43%
GOBP_POSITIVE_REGULATION_OF_MUSCLE_CELL_DIFFERENTIATION	59	0.100032	0.889784	0.569672	0.837653	1	7567	tags=64%, list=54%, signal=141%
GOBP_VENTRICULAR_CARDIAC_MUSCLE_TISSUE_DEVELOPMENT	40	0.116883	0.889782	0.600398	0.836972	1	10194	tags=85%, list=73%, signal=318%
GOBP_RNA_CAPPING	32	0.134446	0.888988	0.594059	0.837848	1	10297	tags=88%, list=74%, signal=337%
GOBP_PHOSPHATIDYLINOSITOL_DEPHOSPHORYLATION	27	0.145543	0.888906	0.596422	0.837325	1	8791	tags=78%, list=63%, signal=211%
GOBP_ENDOPLASMIC_RETICULUM_CALCIUM_ION_HOMEOSTASIS	25	0.14573	0.888837	0.563636	0.836764	1	3537	tags=40%, list=25%, signal=54%
GOBP_N_ACETYLGLUCOSAMINE_METABOLIC_PROCESS	16	0.185825	0.887877	0.616302	0.837995	1	4369	tags=50%, list=31%, signal=73%
GOBP_POSITIVE_REGULATION_OF_BLOOD_PRESSURE	26	0.149455	0.887104	0.596154	0.838891	1	9687	tags=85%, list=70%, signal=279%
GOBP_PYRIMIDINE_NUCLEOSIDE_TRIPHOSPHATE_BIOSYNTHETIC_PROCESS	17	0.173102	0.886904	0.583004	0.838609	1	4137	tags=47%, list=30%, signal=67%
GOBP_CELLULAR_RESPONSE_TO_STEROL	18	0.16942	0.886019	0.597633	0.839754	1	7686	tags=72%, list=55%, signal=161%
GOBP_PROTEIN_N_LINKED_GLYCOSYLATION	69	0.0905873	0.885799	0.608434	0.839532	1	9020	tags=74%, list=65%, signal=209%
GOBP_REGULATION_OF_LONG_TERM_SYNAPTIC_POTENTIATION	41	0.11535	0.883841	0.586408	0.84282	1	7215	tags=63%, list=52%, signal=131%
GOBP_POSITIVE_REGULATION_OF_REGULATED_SECRETORY_PATHWAY	41	0.116283	0.882549	0.56639	0.844753	1	6185	tags=56%, list=44%, signal=101%
GOBP_SNRNA_METABOLIC_PROCESS	33	0.128507	0.882501	0.592885	0.844156	1	12117	tags=100%, list=87%, signal=778%
GOBP_REGULATION_OF_MICROTUBULE_DEPOLYMERIZATION	26	0.149921	0.882206	0.597276	0.84403	1	4869	tags=50%, list=35%, signal=77%
GOBP_PROTEIN_STABILIZATION	168	0.0591007	0.881516	0.606491	0.844782	1	2166	tags=21%, list=16%, signal=25%
GOBP_REGULATION_OF_ESTABLISHMENT_OF_PROTEIN_LOCALIZATION_TO_MITOCHONDRION	69	0.0928119	0.881449	0.562249	0.844234	1	3953	tags=38%, list=28%, signal=52%
GOBP_AORTIC_VALVE_MORPHOGENESIS	25	0.14609	0.881206	0.599174	0.844013	1	6868	tags=64%, list=49%, signal=126%
GOBP_ASPARTATE_FAMILY_AMINO_ACID_METABOLIC_PROCESS	43	0.112773	0.880507	0.578947	0.844691	1	9427	tags=79%, list=68%, signal=245%
GOBP_INTRACILIARY_TRANSPORT	49	0.106197	0.879138	0.582707	0.846825	1	9875	tags=82%, list=71%, signal=281%
GOBP_POSITIVE_REGULATION_OF_DNA_TEMPLATED_TRANSCRIPTION_ELONGATION	24	0.149491	0.878514	0.601562	0.84739	1	2558	tags=33%, list=18%, signal=41%
GOBP_DNA_DAMAGE_RESPONSE_SIGNAL_TRANSDUCTION_BY_P53_CLASS_MEDIATOR	99	0.0773513	0.878139	0.602972	0.847432	1	3284	tags=31%, list=24%, signal=41%
GOBP_MAMMARY_GLAND_DEVELOPMENT	108	0.0714585	0.877464	0.595331	0.84816	1	944	tags=14%, list=7%, signal=15%
GOBP_NEUROTRANSMITTER_TRANSPORT	185	0.05473	0.876404	0.594378	0.849583	1	8490	tags=66%, list=61%, signal=169%
GOBP_POSITIVE_REGULATION_OF_OLIGODENDROCYTE_DIFFERENTIATION	21	0.161508	0.875913	0.596349	0.849881	1	7686	tags=71%, list=55%, signal=160%
GOBP_REGULATION_OF_TRANSLATION_IN_RESPONSE_TO_STRESS	21	0.161858	0.875562	0.621154	0.849874	1	1724	tags=29%, list=12%, signal=33%
GOBP_ACTIVATION_OF_GTPASE_ACTIVITY	93	0.0776457	0.874788	0.633803	0.850748	1	8642	tags=70%, list=62%, signal=184%
GOBP_NEURAL_CREST_CELL_MIGRATION	47	0.105964	0.874755	0.618952	0.850124	1	3263	tags=34%, list=23%, signal=44%
GOBP_POSITIVE_REGULATION_OF_SMOOTH_MUSCLE_CELL_PROLIFERATION	70	0.0900836	0.87353	0.603448	0.851915	1	12256	tags=97%, list=88%, signal=817%
GOBP_NEGATIVE_REGULATION_OF_HISTONE_MODIFICATION	37	0.117667	0.873142	0.624473	0.851972	1	7384	tags=65%, list=53%, signal=138%
GOBP_POSITIVE_REGULATION_OF_GLIAL_CELL_DIFFERENTIATION	39	0.118704	0.87273	0.614625	0.852129	1	10828	tags=90%, list=78%, signal=405%
GOBP_EMBRYONIC_DIGESTIVE_TRACT_DEVELOPMENT	25	0.151495	0.872054	0.623327	0.852797	1	2345	tags=32%, list=17%, signal=38%
GOBP_REGULATION_OF_CALCIUM_MEDIATED_SIGNALING	54	0.100401	0.871291	0.611765	0.853633	1	10707	tags=87%, list=77%, signal=377%
GOBP_MACROPHAGE_DIFFERENTIATION	37	0.124177	0.871154	0.610465	0.853225	1	3537	tags=38%, list=25%, signal=51%
GOBP_CELL_FATE_DETERMINATION	27	0.141055	0.869309	0.603622	0.856236	1	6794	tags=63%, list=49%, signal=123%
GOBP_AUTOPHAGY_OF_MITOCHONDRION	70	0.0875529	0.869022	0.606362	0.856077	1	3951	tags=37%, list=28%, signal=52%
GOBP_AMELOGENESIS	15	0.184684	0.868273	0.597484	0.856892	1	7628	tags=73%, list=55%, signal=162%
GOBP_RESPONSE_TO_KETONE	160	0.0584516	0.868221	0.622	0.856317	1	6059	tags=49%, list=44%, signal=87%
GOBP_REGULATION_OF_SIGNAL_TRANSDUCTION_BY_P53_CLASS_MEDIATOR	162	0.0589597	0.868157	0.616803	0.855742	1	5710	tags=47%, list=41%, signal=79%
GOBP_AUDITORY_RECEPTOR_CELL_DEVELOPMENT	15	0.187156	0.867799	0.636555	0.855772	1	3887	tags=47%, list=28%, signal=65%
GOBP_NEURON_FATE_COMMITMENT	36	0.12181	0.867778	0.615842	0.855131	1	11438	tags=94%, list=82%, signal=532%
GOBP_NEGATIVE_REGULATION_OF_TRANSMEMBRANE_RECEPTOR_PROTEIN_SERINE_THREONINE_KINASE_SIGNALING_PATHWAY	109	0.0699066	0.86736	0.645833	0.855339	1	7834	tags=63%, list=56%, signal=144%
GOBP_POSITIVE_REGULATION_OF_T_CELL_MIGRATION	20	0.16232	0.867154	0.620902	0.85508	1	11646	tags=100%, list=84%, signal=616%
GOBP_INACTIVATION_OF_MAPK_ACTIVITY	24	0.147893	0.866989	0.632812	0.854718	1	5476	tags=54%, list=39%, signal=89%
GOBP_MYELOID_CELL_APOPTOTIC_PROCESS	21	0.160033	0.866603	0.604418	0.854822	1	11016	tags=95%, list=79%, signal=458%
GOBP_REGULATION_OF_RYANODINE_SENSITIVE_CALCIUM_RELEASE_CHANNEL_ACTIVITY	24	0.147689	0.865092	0.618861	0.857232	1	9533	tags=83%, list=69%, signal=265%
GOBP_NEGATIVE_REGULATION_OF_RESPONSE_TO_OXIDATIVE_STRESS	18	0.170509	0.864801	0.625255	0.85712	1	4582	tags=50%, list=33%, signal=74%
GOBP_LACTATION	38	0.116544	0.864445	0.632568	0.857158	1	944	tags=18%, list=7%, signal=20%
GOBP_HISTONE_H2A_MONOUBIQUITINATION	16	0.181666	0.864276	0.598	0.856826	1	7033	tags=69%, list=51%, signal=139%
GOBP_RHODOPSIN_MEDIATED_SIGNALING_PATHWAY	18	0.169388	0.864115	0.621514	0.85646	1	6142	tags=61%, list=44%, signal=109%
GOBP_SMOOTH_MUSCLE_CELL_MIGRATION	59	0.0945251	0.864046	0.628337	0.855935	1	8350	tags=69%, list=60%, signal=173%
GOBP_NUCLEOSIDE_MONOPHOSPHATE_BIOSYNTHETIC_PROCESS	37	0.121615	0.863521	0.641283	0.856277	1	9959	tags=84%, list=72%, signal=295%
GOBP_ASPARTATE_FAMILY_AMINO_ACID_CATABOLIC_PROCESS	19	0.164056	0.861773	0.630303	0.859095	1	9427	tags=84%, list=68%, signal=261%
GOBP_POSITIVE_REGULATION_OF_BONE_RESORPTION	16	0.18289	0.861268	0.618861	0.859332	1	3541	tags=44%, list=25%, signal=59%
GOBP_CELL_CELL_JUNCTION_ORGANIZATION	168	0.0566751	0.860181	0.608333	0.860702	1	2613	tags=24%, list=19%, signal=30%
GOBP_NEGATIVE_REGULATION_OF_DEFENSE_RESPONSE_TO_VIRUS	21	0.158561	0.859964	0.619522	0.860434	1	7065	tags=67%, list=51%, signal=135%
GOBP_ERROR_PRONE_TRANSLESION_SYNTHESIS	21	0.15796	0.859021	0.628459	0.861622	1	2440	tags=33%, list=18%, signal=40%
GOBP_MEMBRANE_DEPOLARIZATION_DURING_CARDIAC_MUSCLE_CELL_ACTION_POTENTIAL	20	0.162464	0.858444	0.616438	0.862038	1	8864	tags=80%, list=64%, signal=220%
GOBP_POSITIVE_REGULATION_OF_LAMELLIPODIUM_ASSEMBLY	27	0.139712	0.858206	0.617108	0.861805	1	5783	tags=56%, list=42%, signal=95%
GOBP_REGULATION_OF_LONG_TERM_NEURONAL_SYNAPTIC_PLASTICITY	21	0.155916	0.858057	0.640316	0.861391	1	5116	tags=52%, list=37%, signal=83%
GOBP_NEGATIVE_REGULATION_OF_NEURAL_PRECURSOR_CELL_PROLIFERATION	18	0.165722	0.857211	0.599174	0.862335	1	3104	tags=39%, list=22%, signal=50%
GOBP_RESPONSE_TO_PURINE_CONTAINING_COMPOUND	119	0.0670409	0.85715	0.628742	0.861782	1	7602	tags=61%, list=55%, signal=134%
GOBP_CYTOSKELETON_DEPENDENT_CYTOKINESIS	77	0.0832915	0.856967	0.642586	0.861487	1	6610	tags=56%, list=48%, signal=106%
GOBP_CARDIAC_MUSCLE_CELL_CONTRACTION	63	0.0928097	0.856924	0.642702	0.860907	1	8864	tags=73%, list=64%, signal=201%
GOBP_NEGATIVE_REGULATION_OF_SMOOTHENED_SIGNALING_PATHWAY	29	0.13281	0.856293	0.622917	0.861433	1	7743	tags=69%, list=56%, signal=155%
GOBP_POSITIVE_REGULATION_OF_GLYCOLYTIC_PROCESS	20	0.161455	0.856268	0.600418	0.860816	1	9573	tags=85%, list=69%, signal=273%
GOBP_SENSORY_PERCEPTION_OF_LIGHT_STIMULUS	142	0.0619634	0.856109	0.628571	0.86044	1	3062	tags=28%, list=22%, signal=36%
GOBP_CRANIAL_NERVE_MORPHOGENESIS	16	0.172465	0.856069	0.608268	0.859846	1	2817	tags=38%, list=20%, signal=47%
GOBP_GLAND_MORPHOGENESIS	91	0.0784486	0.855727	0.637527	0.859862	1	10219	tags=81%, list=74%, signal=305%
GOBP_POSITIVE_REGULATION_OF_EPITHELIAL_CELL_MIGRATION	136	0.0615416	0.855287	0.647295	0.860014	1	7124	tags=57%, list=51%, signal=117%
GOBP_ACROSOME_REACTION	23	0.147864	0.855263	0.624254	0.859385	1	8221	tags=74%, list=59%, signal=181%
GOBP_POSITIVE_REGULATION_OF_CELL_CYCLE_PHASE_TRANSITION	83	0.0784401	0.855042	0.615854	0.85913	1	2767	tags=28%, list=20%, signal=34%
GOBP_REGULATION_OF_PROTEIN_ACETYLATION	67	0.0901165	0.854696	0.638656	0.859133	1	6636	tags=57%, list=48%, signal=108%
GOBP_REGULATION_OF_RECEPTOR_MEDIATED_ENDOCYTOSIS	88	0.0767185	0.853598	0.673469	0.860563	1	3678	tags=34%, list=26%, signal=46%
GOBP_PATTERN_SPECIFICATION_PROCESS	305	0.0434996	0.85315	0.618042	0.860728	1	12305	tags=93%, list=89%, signal=791%
GOBP_REGULATION_OF_MRNA_3_END_PROCESSING	27	0.141786	0.853093	0.646707	0.860176	1	11932	tags=100%, list=86%, signal=705%
GOBP_REGULATION_OF_EPITHELIAL_CELL_DIFFERENTIATION	106	0.0726061	0.853071	0.622266	0.859557	1	6472	tags=54%, list=47%, signal=100%
GOBP_RNA_SPLICING_VIA_ENDONUCLEOLYTIC_CLEAVAGE_AND_LIGATION	15	0.179954	0.852597	0.662474	0.859739	1	6767	tags=67%, list=49%, signal=130%
GOBP_WNT_SIGNALING_PATHWAY_CALCIUM_MODULATING_PATHWAY	33	0.125701	0.851894	0.652695	0.860421	1	8365	tags=73%, list=60%, signal=182%
GOBP_DNA_DOUBLE_STRAND_BREAK_PROCESSING	24	0.144878	0.851733	0.646123	0.860054	1	9572	tags=83%, list=69%, signal=267%
GOBP_POSITIVE_REGULATION_OF_INTERFERON_BETA_PRODUCTION	32	0.126136	0.851062	0.631902	0.860675	1	4331	tags=44%, list=31%, signal=63%
GOBP_MYELIN_ASSEMBLY	19	0.165698	0.850742	0.632653	0.860618	1	2820	tags=37%, list=20%, signal=46%
GOBP_REGULATION_OF_CELLULAR_RESPONSE_TO_INSULIN_STIMULUS	57	0.100095	0.849845	0.636364	0.861747	1	2759	tags=30%, list=20%, signal=37%
GOBP_NEGATIVE_REGULATION_OF_DEPHOSPHORYLATION	95	0.0743286	0.849708	0.647525	0.861344	1	6435	tags=54%, list=46%, signal=99%
GOBP_SEX_DIFFERENTIATION	197	0.0524043	0.849381	0.653021	0.861316	1	7254	tags=57%, list=52%, signal=118%
GOBP_ASTROCYTE_DIFFERENTIATION	63	0.0919057	0.849361	0.626243	0.860683	1	3140	tags=32%, list=23%, signal=41%
GOBP_3_UTR_MEDIATED_MRNA_DESTABILIZATION	16	0.176246	0.849115	0.646217	0.860517	1	11452	tags=100%, list=82%, signal=567%
GOBP_PEPTIDYL_TYROSINE_DEPHOSPHORYLATION	93	0.0737954	0.848252	0.628514	0.861541	1	7350	tags=60%, list=53%, signal=127%
GOBP_BONE_MATURATION	19	0.165285	0.847507	0.648188	0.862293	1	631	tags=21%, list=5%, signal=22%
GOBP_BASE_EXCISION_REPAIR	37	0.11321	0.847364	0.655769	0.861908	1	2562	tags=30%, list=18%, signal=36%
GOBP_REGULATION_OF_PH	85	0.077831	0.846968	0.654076	0.861997	1	11352	tags=89%, list=82%, signal=485%
GOBP_DENDRITE_SELF_AVOIDANCE	17	0.164365	0.846877	0.636183	0.861514	1	2623	tags=35%, list=19%, signal=43%
GOBP_APICAL_PROTEIN_LOCALIZATION	15	0.178994	0.845232	0.654902	0.864017	1	4927	tags=53%, list=35%, signal=83%
GOBP_SPINAL_CORD_MOTOR_NEURON_DIFFERENTIATION	17	0.168365	0.845028	0.631365	0.863738	1	8291	tags=76%, list=60%, signal=189%
GOBP_REGULATION_OF_ERAD_PATHWAY	19	0.158884	0.84483	0.665263	0.863456	1	2183	tags=32%, list=16%, signal=37%
GOBP_REGULATION_OF_PROTEIN_KINASE_A_SIGNALING	16	0.171925	0.844231	0.655738	0.863955	1	11512	tags=100%, list=83%, signal=581%
GOBP_STEROL_TRANSPORT	82	0.0807254	0.843995	0.662602	0.863719	1	5325	tags=46%, list=38%, signal=75%
GOBP_REGULATION_OF_ESTABLISHMENT_OR_MAINTENANCE_OF_CELL_POLARITY	22	0.145869	0.843978	0.661972	0.86309	1	10611	tags=91%, list=76%, signal=384%
GOBP_REGULATION_OF_MITOCHONDRIAL_FISSION	24	0.144854	0.842963	0.645621	0.864379	1	4939	tags=50%, list=36%, signal=77%
GOBP_PHAGOLYSOSOME_ASSEMBLY	15	0.179234	0.842789	0.650485	0.86404	1	3997	tags=47%, list=29%, signal=65%
GOBP_INTERMEDIATE_FILAMENT_ORGANIZATION	16	0.175958	0.840857	0.623984	0.867004	1	7981	tags=75%, list=57%, signal=176%
GOBP_CARDIAC_VENTRICLE_DEVELOPMENT	91	0.0762746	0.839431	0.654076	0.869059	1	11471	tags=90%, list=83%, signal=512%
GOBP_REGULATION_OF_LYASE_ACTIVITY	35	0.12225	0.839353	0.644068	0.86852	1	1084	tags=20%, list=8%, signal=22%
GOBP_HEART_DEVELOPMENT	462	0.0343953	0.838178	0.671343	0.870087	1	650	tags=8%, list=5%, signal=8%
GOBP_EPITHELIAL_STRUCTURE_MAINTENANCE	16	0.172753	0.837778	0.652977	0.870165	1	9763	tags=88%, list=70%, signal=294%
GOBP_RESPONSE_TO_ATP	25	0.140324	0.837675	0.683794	0.869695	1	10284	tags=88%, list=74%, signal=338%
GOBP_NEGATIVE_REGULATION_OF_OSTEOCLAST_DIFFERENTIATION	21	0.153562	0.836342	0.638889	0.871566	1	9782	tags=86%, list=70%, signal=289%
GOBP_GLYCOSYL_COMPOUND_METABOLIC_PROCESS	99	0.0739896	0.835917	0.654832	0.871723	1	10491	tags=83%, list=75%, signal=335%
GOBP_SNRNA_PROCESSING	22	0.148292	0.835633	0.653361	0.871582	1	11841	tags=100%, list=85%, signal=674%
GOBP_CALCIUM_MEDIATED_SIGNALING_USING_INTRACELLULAR_CALCIUM_SOURCE	16	0.173707	0.83442	0.658436	0.873237	1	8881	tags=81%, list=64%, signal=225%
GOBP_POSITIVE_REGULATION_OF_LYASE_ACTIVITY	17	0.169962	0.832707	0.652174	0.875704	1	910	tags=24%, list=7%, signal=25%
GOBP_REGULATION_OF_CARDIAC_CONDUCTION	50	0.10065	0.832364	0.68815	0.875689	1	4443	tags=42%, list=32%, signal=62%
GOBP_REGULATION_OF_CYCLIN_DEPENDENT_PROTEIN_KINASE_ACTIVITY	92	0.0749156	0.832171	0.676113	0.87538	1	6670	tags=55%, list=48%, signal=106%
GOBP_NEUROTRANSMITTER_RECEPTOR_TRANSPORT	43	0.10864	0.832049	0.674847	0.874958	1	7868	tags=67%, list=57%, signal=155%
GOBP_REGULATION_OF_REGULATED_SECRETORY_PATHWAY	117	0.0651503	0.830889	0.671937	0.876477	1	11813	tags=91%, list=85%, signal=604%
GOBP_PROTEIN_CONTAINING_COMPLEX_REMODELING	17	0.170412	0.830562	0.661914	0.876429	1	4992	tags=53%, list=36%, signal=83%
GOBP_RESPONSE_TO_CORTICOSTERONE	16	0.172681	0.830436	0.68431	0.876024	1	2814	tags=38%, list=20%, signal=47%
GOBP_ERBB_SIGNALING_PATHWAY	129	0.0628486	0.830396	0.665339	0.875432	1	12387	tags=95%, list=89%, signal=868%
GOBP_POSITIVE_REGULATION_OF_DENDRITE_DEVELOPMENT	15	0.174097	0.830271	0.678423	0.875004	1	2215	tags=33%, list=16%, signal=40%
GOBP_APOPTOTIC_DNA_FRAGMENTATION	18	0.162553	0.829569	0.651116	0.875675	1	10098	tags=89%, list=73%, signal=325%
GOBP_RESPONSE_TO_THYROID_HORMONE	18	0.162425	0.829391	0.670041	0.875356	1	3922	tags=44%, list=28%, signal=62%
GOBP_POSITIVE_REGULATION_OF_NUCLEOCYTOPLASMIC_TRANSPORT	59	0.0929405	0.829195	0.687375	0.87505	1	6016	tags=53%, list=43%, signal=92%
GOBP_NEURON_PROJECTION_ARBORIZATION	27	0.132909	0.828322	0.676171	0.876037	1	6907	tags=63%, list=50%, signal=125%
GOBP_PLASMA_MEMBRANE_PHOSPHOLIPID_SCRAMBLING	15	0.174097	0.825959	0.700787	0.879757	1	10555	tags=93%, list=76%, signal=387%
GOBP_PROTEIN_DEMANNOSYLATION	19	0.161224	0.825519	0.673956	0.879946	1	6540	tags=63%, list=47%, signal=119%
GOBP_REGULATION_OF_MICROTUBULE_BASED_MOVEMENT	31	0.12385	0.825454	0.662602	0.879406	1	9491	tags=81%, list=68%, signal=254%
GOBP_NEGATIVE_REGULATION_OF_NEURON_DIFFERENTIATION	50	0.0979061	0.823291	0.662698	0.882816	1	6983	tags=60%, list=50%, signal=120%
GOBP_NEGATIVE_REGULATION_OF_VASCULAR_PERMEABILITY	16	0.169404	0.822557	0.654471	0.883517	1	1122	tags=25%, list=8%, signal=27%
GOBP_METAL_ION_HOMEOSTASIS	485	0.0325309	0.822399	0.662722	0.883154	1	7616	tags=58%, list=55%, signal=124%
GOBP_MODULATION_OF_PROCESS_OF_OTHER_ORGANISM_INVOLVED_IN_SYMBIOTIC_INTERACTION	78	0.0802362	0.820166	0.70082	0.886559	1	6731	tags=56%, list=48%, signal=109%
GOBP_RESPONSE_TO_PROGESTERONE	35	0.116274	0.819919	0.713098	0.886335	1	7124	tags=63%, list=51%, signal=129%
GOBP_POSITIVE_REGULATION_OF_NEURON_APOPTOTIC_PROCESS	47	0.0983994	0.817831	0.69428	0.889491	1	5438	tags=49%, list=39%, signal=80%
GOBP_PEPTIDYL_THREONINE_MODIFICATION	114	0.0652531	0.817044	0.691849	0.890259	1	6781	tags=55%, list=49%, signal=107%
GOBP_MIRNA_METABOLIC_PROCESS	24	0.139041	0.816731	0.676635	0.890173	1	6178	tags=58%, list=44%, signal=105%
GOBP_VASOCONSTRICTION	61	0.0892109	0.816644	0.702213	0.889654	1	4689	tags=43%, list=34%, signal=64%
GOBP_NEGATIVE_REGULATION_OF_AUTOPHAGY	74	0.0796502	0.814499	0.692759	0.892956	1	9041	tags=73%, list=65%, signal=208%
GOBP_PRIMARY_NEURAL_TUBE_FORMATION	85	0.0752762	0.813414	0.690083	0.894243	1	9752	tags=78%, list=70%, signal=259%
GOBP_TRANSCYTOSIS	17	0.16498	0.813331	0.688259	0.893743	1	8338	tags=76%, list=60%, signal=191%
GOBP_VIRAL_RNA_GENOME_REPLICATION	23	0.13912	0.812182	0.689441	0.895177	1	7738	tags=70%, list=56%, signal=157%
GOBP_GASTRULATION_WITH_MOUTH_FORMING_SECOND	18	0.159655	0.811815	0.688363	0.895171	1	9366	tags=83%, list=67%, signal=255%
GOBP_REGULATION_OF_AMYLOID_PRECURSOR_PROTEIN_CATABOLIC_PROCESS	39	0.110672	0.811383	0.696177	0.895307	1	6306	tags=56%, list=45%, signal=103%
GOBP_O_GLYCAN_PROCESSING	42	0.106918	0.811243	0.679834	0.894909	1	7784	tags=67%, list=56%, signal=151%
GOBP_NEGATIVE_REGULATION_OF_G_PROTEIN_COUPLED_RECEPTOR_SIGNALING_PATHWAY	41	0.106204	0.81026	0.691011	0.896057	1	10732	tags=88%, list=77%, signal=384%
GOBP_DNA_CATABOLIC_PROCESS_ENDONUCLEOLYTIC	23	0.143255	0.810227	0.694332	0.895456	1	10098	tags=87%, list=73%, signal=317%
GOBP_POSITIVE_REGULATION_OF_GLIOGENESIS	54	0.0916617	0.809944	0.704142	0.895362	1	10828	tags=87%, list=78%, signal=392%
GOBP_INNER_EAR_RECEPTOR_CELL_STEREOCILIUM_ORGANIZATION	25	0.134559	0.80982	0.737634	0.894928	1	2580	tags=32%, list=19%, signal=39%
GOBP_SIGNAL_TRANSDUCTION_BY_P53_CLASS_MEDIATOR	243	0.0447597	0.809682	0.678363	0.894495	1	2305	tags=21%, list=17%, signal=25%
GOBP_POSITIVE_REGULATION_OF_TRANSCRIPTION_BY_RNA_POLYMERASE_I	21	0.149239	0.809488	0.677419	0.894162	1	9842	tags=86%, list=71%, signal=293%
GOBP_PYRUVATE_METABOLIC_PROCESS	130	0.0616111	0.809372	0.675351	0.893694	1	9736	tags=76%, list=70%, signal=252%
GOBP_MULTI_ORGANISM_LOCALIZATION	58	0.0888002	0.808969	0.708419	0.893747	1	9075	tags=74%, list=65%, signal=213%
GOBP_VESICLE_CYTOSKELETAL_TRAFFICKING	66	0.0836762	0.808878	0.694737	0.893247	1	4949	tags=44%, list=36%, signal=68%
GOBP_NEGATIVE_REGULATION_OF_LYASE_ACTIVITY	17	0.161433	0.807724	0.69917	0.894709	1	4299	tags=47%, list=31%, signal=68%
GOBP_CORTICAL_CYTOSKELETON_ORGANIZATION	57	0.0909789	0.807333	0.696673	0.894775	1	11908	tags=95%, list=86%, signal=658%
GOBP_MUSCLE_CELL_DIFFERENTIATION	272	0.0419552	0.806389	0.690476	0.89581	1	12714	tags=96%, list=91%, signal=1098%
GOBP_REGULATION_OF_DOUBLE_STRAND_BREAK_REPAIR_VIA_HOMOLOGOUS_RECOMBINATION	38	0.109508	0.806349	0.708163	0.895224	1	5431	tags=50%, list=39%, signal=82%
GOBP_NEGATIVE_REGULATION_OF_STEROID_METABOLIC_PROCESS	19	0.15154	0.806308	0.728195	0.894655	1	7406	tags=68%, list=53%, signal=146%
GOBP_ARTERY_DEVELOPMENT	77	0.0781617	0.806146	0.720703	0.894299	1	2890	tags=29%, list=21%, signal=36%
GOBP_POSITIVE_REGULATION_OF_ATP_METABOLIC_PROCESS	33	0.117958	0.805967	0.701349	0.893951	1	9736	tags=82%, list=70%, signal=272%
GOBP_MYELOID_LEUKOCYTE_DIFFERENTIATION	157	0.0562107	0.804924	0.681633	0.895163	1	8080	tags=64%, list=58%, signal=150%
GOBP_RESPONSE_TO_UV	129	0.0597109	0.804403	0.697395	0.89545	1	793	tags=12%, list=6%, signal=12%
GOBP_HINDLIMB_MORPHOGENESIS	26	0.1356	0.803813	0.721689	0.895857	1	8810	tags=77%, list=63%, signal=210%
GOBP_CHLORIDE_TRANSPORT	77	0.0797269	0.803669	0.729045	0.895472	1	4132	tags=38%, list=30%, signal=53%
GOBP_POSITIVE_REGULATION_OF_LIPID_STORAGE	21	0.145365	0.803305	0.696099	0.8955	1	1291	tags=24%, list=9%, signal=26%
GOBP_SECRETION_BY_TISSUE	22	0.141709	0.803024	0.700787	0.895334	1	6246	tags=59%, list=45%, signal=107%
GOBP_MICROVILLUS_ASSEMBLY	16	0.169962	0.802915	0.714567	0.89489	1	1983	tags=31%, list=14%, signal=36%
GOBP_REGULATION_OF_RAC_PROTEIN_SIGNAL_TRANSDUCTION	18	0.155061	0.802596	0.713693	0.894831	1	3252	tags=39%, list=23%, signal=51%
GOBP_POSITIVE_REGULATION_OF_EPIDERMIS_DEVELOPMENT	22	0.140641	0.802216	0.713427	0.894856	1	5629	tags=55%, list=40%, signal=92%
GOBP_CELLULAR_RESPONSE_TO_INORGANIC_SUBSTANCE	180	0.0512472	0.800993	0.712851	0.896413	1	9412	tags=73%, list=68%, signal=222%
GOBP_PTERIDINE_CONTAINING_COMPOUND_METABOLIC_PROCESS	30	0.122062	0.800804	0.719298	0.896096	1	9426	tags=80%, list=68%, signal=248%
GOBP_POSITIVE_REGULATION_OF_CELLULAR_RESPONSE_TO_INSULIN_STIMULUS	20	0.151657	0.800388	0.686792	0.896172	1	2759	tags=35%, list=20%, signal=44%
GOBP_CELLULAR_SENESCENCE	60	0.0900289	0.799509	0.715447	0.897118	1	3618	tags=35%, list=26%, signal=47%
GOBP_PROTEIN_HETEROOLIGOMERIZATION	21	0.146847	0.799304	0.719231	0.896838	1	11199	tags=95%, list=81%, signal=489%
GOBP_REGULATION_OF_CATION_TRANSMEMBRANE_TRANSPORT	283	0.0421096	0.797884	0.700397	0.898679	1	8021	tags=62%, list=58%, signal=143%
GOBP_DETECTION_OF_MECHANICAL_STIMULUS	37	0.109217	0.797741	0.75	0.898269	1	1866	tags=24%, list=13%, signal=28%
GOBP_NUCLEIC_ACID_PHOSPHODIESTER_BOND_HYDROLYSIS	255	0.0434046	0.797614	0.728395	0.89785	1	9164	tags=70%, list=66%, signal=202%
GOBP_ACTIVATION_OF_ADENYLATE_CYCLASE_ACTIVITY	34	0.111797	0.79666	0.707006	0.898849	1	11940	tags=97%, list=86%, signal=687%
GOBP_AMINO_ACID_ACTIVATION	30	0.122711	0.796314	0.70297	0.898837	1	9417	tags=80%, list=68%, signal=248%
GOBP_PROTEIN_EXIT_FROM_ENDOPLASMIC_RETICULUM	42	0.103509	0.796114	0.70894	0.898551	1	2536	tags=29%, list=18%, signal=35%
GOBP_DICARBOXYLIC_ACID_CATABOLIC_PROCESS	16	0.167603	0.795661	0.712406	0.898704	1	1147	tags=25%, list=8%, signal=27%
GOBP_ASSOCIATIVE_LEARNING	61	0.086125	0.795103	0.718367	0.899024	1	7694	tags=64%, list=55%, signal=143%
GOBP_FIBROBLAST_GROWTH_FACTOR_RECEPTOR_SIGNALING_PATHWAY	88	0.0735263	0.794782	0.70229	0.898941	1	10988	tags=86%, list=79%, signal=410%
GOBP_RESPONSE_TO_STARVATION	167	0.054221	0.793537	0.737523	0.900457	1	6246	tags=50%, list=45%, signal=90%
GOBP_PROCESS_UTILIZING_AUTOPHAGIC_MECHANISM	490	0.0314751	0.793198	0.714	0.900416	1	5761	tags=44%, list=41%, signal=73%
GOBP_RESPONSE_TO_AMINE	37	0.108927	0.792596	0.727451	0.900774	1	743	tags=16%, list=5%, signal=17%
GOBP_POSITIVE_REGULATION_OF_EXTRACELLULAR_MATRIX_ORGANIZATION	20	0.141931	0.792095	0.708075	0.901009	1	4979	tags=50%, list=36%, signal=78%
GOBP_REGULATION_OF_LAMELLIPODIUM_ASSEMBLY	36	0.111953	0.791721	0.717213	0.901019	1	5783	tags=53%, list=42%, signal=90%
GOBP_NEGATIVE_REGULATION_OF_CATION_TRANSMEMBRANE_TRANSPORT	67	0.0820038	0.791709	0.720648	0.900392	1	7993	tags=66%, list=58%, signal=154%
GOBP_EMBRYONIC_FORELIMB_MORPHOGENESIS	21	0.14038	0.791359	0.723493	0.900348	1	2684	tags=33%, list=19%, signal=41%
GOBP_REGULATION_OF_VASCULAR_ASSOCIATED_SMOOTH_MUSCLE_CELL_PROLIFERATION	47	0.0999307	0.79077	0.704633	0.900684	1	7487	tags=64%, list=54%, signal=138%
GOBP_RESPONSE_TO_HEPATOCYTE_GROWTH_FACTOR	16	0.161733	0.790523	0.721116	0.90047	1	2966	tags=38%, list=21%, signal=48%
GOBP_CELL_RECOGNITION	110	0.0666095	0.790348	0.728195	0.900125	1	2745	tags=26%, list=20%, signal=33%
GOBP_SMOOTH_MUSCLE_CONTRACTION	78	0.0766207	0.79007	0.711321	0.899952	1	7672	tags=63%, list=55%, signal=139%
GOBP_REGULATION_OF_HORMONE_BIOSYNTHETIC_PROCESS	18	0.154012	0.788409	0.71619	0.902186	1	4811	tags=50%, list=35%, signal=76%
GOBP_NEGATIVE_REGULATION_OF_SIGNALING_RECEPTOR_ACTIVITY	40	0.107576	0.788242	0.73166	0.901825	1	9628	tags=80%, list=69%, signal=260%
GOBP_ANIMAL_ORGAN_MATURATION	21	0.145228	0.78699	0.746914	0.903361	1	631	tags=19%, list=5%, signal=20%
GOBP_REGIONALIZATION	229	0.0455578	0.786526	0.751579	0.903518	1	12305	tags=93%, list=89%, signal=797%
GOBP_POSITIVE_REGULATION_OF_CARTILAGE_DEVELOPMENT	23	0.136801	0.78617	0.738854	0.903481	1	518	tags=17%, list=4%, signal=18%
GOBP_CHROMOSOME_CONDENSATION	25	0.13182	0.786164	0.727941	0.902849	1	4842	tags=48%, list=35%, signal=74%
GOBP_RESPONSE_TO_NITRIC_OXIDE	15	0.168719	0.78599	0.729622	0.902556	1	4143	tags=47%, list=30%, signal=66%
GOBP_NEURAL_TUBE_FORMATION	92	0.0705515	0.785861	0.729885	0.902147	1	9752	tags=77%, list=70%, signal=257%
GOBP_COPII_COATED_VESICLE_BUDDING	69	0.0786408	0.785667	0.755144	0.901832	1	4149	tags=38%, list=30%, signal=53%
GOBP_EPIDERMAL_GROWTH_FACTOR_RECEPTOR_SIGNALING_PATHWAY	108	0.0644469	0.785226	0.730097	0.901916	1	7862	tags=63%, list=57%, signal=144%
GOBP_REGULATION_OF_CHROMOSOME_SEPARATION	64	0.0835276	0.784385	0.74187	0.90272	1	7748	tags=64%, list=56%, signal=144%
GOBP_CEREBRAL_CORTEX_NEURON_DIFFERENTIATION	19	0.152818	0.783646	0.726916	0.903327	1	9583	tags=84%, list=69%, signal=271%
GOBP_REGULATION_OF_CARDIAC_MUSCLE_CELL_ACTION_POTENTIAL	25	0.134054	0.782458	0.733598	0.904652	1	2587	tags=32%, list=19%, signal=39%
GOBP_HISTONE_H4_K16_ACETYLATION	20	0.144452	0.781968	0.72147	0.904833	1	774	tags=20%, list=6%, signal=21%
GOBP_PROTEIN_K48_LINKED_UBIQUITINATION	58	0.0852104	0.781174	0.727092	0.905529	1	9604	tags=78%, list=69%, signal=250%
GOBP_CELLULAR_SODIUM_ION_HOMEOSTASIS	15	0.169247	0.780973	0.729207	0.905208	1	3209	tags=40%, list=23%, signal=52%
GOBP_MITOTIC_SISTER_CHROMATID_COHESION	20	0.143228	0.780606	0.749012	0.905199	1	2876	tags=35%, list=21%, signal=44%
GOBP_HORMONE_BIOSYNTHETIC_PROCESS	45	0.0985765	0.780107	0.771543	0.905404	1	4811	tags=44%, list=35%, signal=68%
GOBP_RENAL_SYSTEM_PROCESS	90	0.0707378	0.779639	0.746964	0.905552	1	2111	tags=22%, list=15%, signal=26%
GOBP_POSITIVE_REGULATION_OF_EXTRINSIC_APOPTOTIC_SIGNALING_PATHWAY	45	0.0965957	0.778195	0.763975	0.907306	1	3294	tags=33%, list=24%, signal=44%
GOBP_POSITIVE_REGULATION_OF_PROTEIN_MODIFICATION_BY_SMALL_PROTEIN_CONJUGATION_OR_REMOVAL	122	0.0606859	0.778138	0.745527	0.906762	1	5885	tags=48%, list=42%, signal=83%
GOBP_ACID_SECRETION	22	0.137045	0.775721	0.770297	0.910187	1	1888	tags=27%, list=14%, signal=32%
GOBP_RECOMBINATIONAL_REPAIR	122	0.0591451	0.775479	0.777056	0.909956	1	2830	tags=26%, list=20%, signal=33%
GOBP_ADENYLATE_CYCLASE_MODULATING_G_PROTEIN_COUPLED_RECEPTOR_SIGNALING_PATHWAY	170	0.0514545	0.775386	0.728395	0.909453	1	4689	tags=39%, list=34%, signal=58%
GOBP_REGULATION_OF_NUCLEOCYTOPLASMIC_TRANSPORT	98	0.0673372	0.774032	0.707113	0.911036	1	1339	tags=16%, list=10%, signal=18%
GOBP_PROTEIN_AUTOPROCESSING	18	0.152972	0.77365	0.776876	0.911022	1	10231	tags=89%, list=74%, signal=336%
GOBP_EMBRYONIC_MORPHOGENESIS	433	0.0321331	0.773103	0.755769	0.911311	1	10224	tags=77%, list=74%, signal=281%
GOBP_POSITIVE_REGULATION_OF_PEPTIDYL_SERINE_PHOSPHORYLATION	76	0.0749954	0.772985	0.76494	0.910865	1	11582	tags=91%, list=83%, signal=541%
GOBP_AMYLOID_BETA_CLEARANCE	32	0.116392	0.772871	0.758823	0.910405	1	6638	tags=59%, list=48%, signal=113%
GOBP_NCRNA_TRANSCRIPTION	97	0.0665827	0.771796	0.745935	0.911569	1	7248	tags=59%, list=52%, signal=122%
GOBP_NUCLEOTIDE_EXCISION_REPAIR_DNA_INCISION	38	0.10712	0.771681	0.748526	0.911126	1	2172	tags=26%, list=16%, signal=31%
GOBP_BODY_FLUID_SECRETION	66	0.0812645	0.770413	0.771134	0.912604	1	6246	tags=53%, list=45%, signal=96%
GOBP_HEART_GROWTH	70	0.0774507	0.770295	0.751423	0.912171	1	7665	tags=63%, list=55%, signal=139%
GOBP_PROTEIN_LOCALIZATION_TO_LYSOSOME	44	0.0994843	0.769094	0.717895	0.913538	1	3991	tags=39%, list=29%, signal=54%
GOBP_PROTEIN_COMPLEX_OLIGOMERIZATION	199	0.0470996	0.768841	0.760396	0.91332	1	2916	tags=26%, list=21%, signal=32%
GOBP_CARDIAC_CHAMBER_MORPHOGENESIS	90	0.0685333	0.767958	0.757225	0.91412	1	597	tags=11%, list=4%, signal=12%
GOBP_REGULATION_OF_MACROPHAGE_DIFFERENTIATION	18	0.149586	0.766933	0.748549	0.91511	1	3328	tags=39%, list=24%, signal=51%
GOBP_POSITIVE_REGULATION_OF_RECEPTOR_SIGNALING_PATHWAY_VIA_STAT	27	0.121026	0.76643	0.771134	0.915297	1	12220	tags=100%, list=88%, signal=826%
GOBP_GLYCOSYLCERAMIDE_METABOLIC_PROCESS	16	0.157826	0.765886	0.759296	0.915582	1	3889	tags=44%, list=28%, signal=61%
GOBP_NEGATIVE_REGULATION_OF_COLD_INDUCED_THERMOGENESIS	44	0.0962694	0.764851	0.759842	0.916641	1	5931	tags=52%, list=43%, signal=91%
GOBP_MULTIVESICULAR_BODY_SORTING_PATHWAY	34	0.112213	0.763749	0.768173	0.917821	1	7846	tags=68%, list=56%, signal=155%
GOBP_FACE_DEVELOPMENT	41	0.0993349	0.763487	0.778689	0.91762	1	8115	tags=68%, list=58%, signal=164%
GOBP_POSITIVE_REGULATION_OF_PROTEIN_BINDING	76	0.0738761	0.763457	0.762646	0.917024	1	3733	tags=34%, list=27%, signal=47%
GOBP_ACTIVATION_OF_MAPKK_ACTIVITY	49	0.0922382	0.76312	0.746032	0.916959	1	9501	tags=78%, list=68%, signal=244%
GOBP_RETROGRADE_AXONAL_TRANSPORT	20	0.142147	0.762826	0.755601	0.916839	1	8451	tags=75%, list=61%, signal=191%
GOBP_EMBRYONIC_HINDLIMB_MORPHOGENESIS	22	0.139063	0.761776	0.732334	0.917871	1	8810	tags=77%, list=63%, signal=211%
GOBP_MUSCLE_HYPERTROPHY_IN_RESPONSE_TO_STRESS	17	0.153052	0.761564	0.771654	0.917574	1	5233	tags=53%, list=38%, signal=85%
GOBP_HISTONE_H2A_UBIQUITINATION	25	0.128865	0.761527	0.763158	0.916996	1	12111	tags=100%, list=87%, signal=776%
GOBP_OUTFLOW_TRACT_MORPHOGENESIS	61	0.0819257	0.761371	0.788	0.916597	1	2739	tags=28%, list=20%, signal=35%
GOBP_MITOTIC_G1_S_TRANSITION_CHECKPOINT	61	0.0830191	0.761081	0.787763	0.916468	1	2496	tags=26%, list=18%, signal=32%
GOBP_GLIAL_CELL_DIFFERENTIATION	192	0.0477261	0.760782	0.746507	0.916319	1	2313	tags=21%, list=17%, signal=25%
GOBP_TELOMERE_MAINTENANCE_VIA_RECOMBINATION	15	0.159741	0.760258	0.753372	0.916523	1	11681	tags=100%, list=84%, signal=626%
GOBP_NEGATIVE_REGULATION_OF_REGULATED_SECRETORY_PATHWAY	18	0.148242	0.760242	0.778226	0.91592	1	1030	tags=22%, list=7%, signal=24%
GOBP_CELLULAR_RESPONSE_TO_ALCOHOL	73	0.0745177	0.76015	0.772727	0.915425	1	12107	tags=95%, list=87%, signal=729%
GOBP_REGULATION_OF_OXIDATIVE_STRESS_INDUCED_NEURON_DEATH	18	0.149946	0.759607	0.772128	0.915696	1	3323	tags=39%, list=24%, signal=51%
GOBP_ACTIN_FILAMENT_BASED_MOVEMENT	131	0.0574279	0.759298	0.760417	0.915563	1	8864	tags=69%, list=64%, signal=190%
GOBP_MITOCHONDRIAL_CALCIUM_ION_TRANSMEMBRANE_TRANSPORT	23	0.133524	0.759094	0.756303	0.91527	1	8420	tags=74%, list=61%, signal=187%
GOBP_VESICLE_BUDDING_FROM_MEMBRANE	101	0.0647385	0.757434	0.755682	0.917286	1	4473	tags=39%, list=32%, signal=57%
GOBP_GLUCOCORTICOID_METABOLIC_PROCESS	15	0.160269	0.757023	0.787942	0.917354	1	7967	tags=73%, list=57%, signal=172%
GOBP_RESPONSE_TO_GLUCAGON	31	0.112979	0.756325	0.776892	0.917828	1	8745	tags=74%, list=63%, signal=200%
GOBP_BODY_MORPHOGENESIS	42	0.0971761	0.755577	0.78826	0.918388	1	7919	tags=67%, list=57%, signal=154%
GOBP_POSITIVE_REGULATION_OF_CYCLIN_DEPENDENT_PROTEIN_KINASE_ACTIVITY	32	0.110867	0.755032	0.806452	0.918586	1	3674	tags=38%, list=26%, signal=51%
GOBP_POSITIVE_REGULATION_OF_NERVOUS_SYSTEM_PROCESS	27	0.122772	0.754103	0.761431	0.919452	1	6018	tags=56%, list=43%, signal=98%
GOBP_REGULATION_OF_AUTOPHAGY_OF_MITOCHONDRION	30	0.118001	0.753715	0.758893	0.919453	1	4849	tags=47%, list=35%, signal=72%
GOBP_POSTSYNAPTIC_MEMBRANE_ORGANIZATION	32	0.110786	0.752151	0.777563	0.921298	1	5847	tags=53%, list=42%, signal=91%
GOBP_RESPONSE_TO_METAL_ION	295	0.0385165	0.751513	0.774319	0.921692	1	5836	tags=46%, list=42%, signal=77%
GOBP_REGULATION_OF_OSTEOCLAST_DIFFERENTIATION	44	0.0923263	0.751413	0.767857	0.921217	1	11672	tags=93%, list=84%, signal=580%
GOBP_ACYLGLYCEROL_HOMEOSTASIS	17	0.152904	0.750704	0.749526	0.921656	1	7688	tags=71%, list=55%, signal=158%
GOBP_PYRIMIDINE_NUCLEOTIDE_BIOSYNTHETIC_PROCESS	27	0.121237	0.749804	0.795678	0.922376	1	9643	tags=81%, list=69%, signal=266%
GOBP_RESPONSE_TO_FATTY_ACID	48	0.0918941	0.74915	0.752155	0.922744	1	7124	tags=60%, list=51%, signal=124%
GOBP_PLASMA_MEMBRANE_ORGANIZATION	97	0.0641396	0.748073	0.821643	0.923836	1	10291	tags=80%, list=74%, signal=308%
GOBP_RETINA_HOMEOSTASIS	53	0.0865142	0.74751	0.767296	0.924087	1	2735	tags=28%, list=20%, signal=35%
GOBP_NEURAL_TUBE_DEVELOPMENT	132	0.0560215	0.747235	0.79089	0.923888	1	9758	tags=76%, list=70%, signal=252%
GOBP_RESPONSE_TO_FIBROBLAST_GROWTH_FACTOR	113	0.0594654	0.746686	0.761523	0.924122	1	10988	tags=85%, list=79%, signal=402%
GOBP_GLYCEROLIPID_BIOSYNTHETIC_PROCESS	237	0.0424482	0.746659	0.802	0.923542	1	7630	tags=59%, list=55%, signal=129%
GOBP_ATRIAL_CARDIAC_MUSCLE_CELL_TO_AV_NODE_CELL_SIGNALING	18	0.148009	0.745829	0.800395	0.924239	1	7211	tags=67%, list=52%, signal=138%
GOBP_MESENCHYMAL_CELL_PROLIFERATION	33	0.109805	0.744993	0.769874	0.924857	1	7743	tags=67%, list=56%, signal=150%
GOBP_POSITIVE_REGULATION_OF_PROTEIN_ACETYLATION	39	0.100605	0.744081	0.786885	0.925607	1	8584	tags=72%, list=62%, signal=187%
GOBP_REGULATION_OF_T_CELL_DIFFERENTIATION_IN_THYMUS	18	0.14103	0.743729	0.787524	0.925518	1	4219	tags=44%, list=30%, signal=64%
GOBP_LIPOPROTEIN_BIOSYNTHETIC_PROCESS	87	0.0682441	0.743088	0.756592	0.925897	1	6246	tags=52%, list=45%, signal=93%
GOBP_DNA_INTEGRITY_CHECKPOINT	142	0.0532986	0.742228	0.806576	0.926596	1	2496	tags=23%, list=18%, signal=28%
GOBP_PHYSIOLOGICAL_CARDIAC_MUSCLE_HYPERTROPHY	22	0.130514	0.741629	0.820717	0.926879	1	7665	tags=68%, list=55%, signal=152%
GOBP_ERAD_PATHWAY	93	0.0661329	0.741625	0.775862	0.926265	1	2673	tags=26%, list=19%, signal=32%
GOBP_ACTIN_FILAMENT_BUNDLE_ORGANIZATION	141	0.0546025	0.740671	0.784274	0.927069	1	11669	tags=89%, list=84%, signal=551%
GOBP_CELLULAR_RESPONSE_TO_IONIZING_RADIATION	59	0.0819219	0.740657	0.795678	0.926473	1	9938	tags=80%, list=71%, signal=278%
GOBP_CARBOHYDRATE_PHOSPHORYLATION	23	0.130356	0.740309	0.776639	0.926352	1	10277	tags=87%, list=74%, signal=333%
GOBP_REGULATION_OF_PATTERN_RECOGNITION_RECEPTOR_SIGNALING_PATHWAY	83	0.0700385	0.739596	0.806641	0.926859	1	8912	tags=71%, list=64%, signal=197%
GOBP_REGULATION_OF_OLIGODENDROCYTE_DIFFERENTIATION	35	0.106919	0.739025	0.787938	0.927087	1	10828	tags=89%, list=78%, signal=400%
GOBP_NEGATIVE_REGULATION_OF_MITOTIC_CELL_CYCLE	274	0.0388871	0.738057	0.801923	0.927899	1	2310	tags=20%, list=17%, signal=24%
GOBP_NEGATIVE_REGULATION_OF_MICROTUBULE_POLYMERIZATION_OR_DEPOLYMERIZATION	34	0.105565	0.737861	0.814815	0.927564	1	1397	tags=21%, list=10%, signal=23%
GOBP_DIACYLGLYCEROL_METABOLIC_PROCESS	23	0.12842	0.736743	0.79089	0.928603	1	1843	tags=26%, list=13%, signal=30%
GOBP_DETECTION_OF_ABIOTIC_STIMULUS	98	0.0635829	0.736379	0.813305	0.928548	1	2100	tags=21%, list=15%, signal=25%
GOBP_ORGANISM_EMERGENCE_FROM_PROTECTIVE_STRUCTURE	19	0.140703	0.735181	0.802521	0.929701	1	8288	tags=74%, list=60%, signal=182%
GOBP_PROTEIN_DEPHOSPHORYLATION	291	0.037326	0.73492	0.78252	0.92949	1	3790	tags=31%, list=27%, signal=42%
GOBP_MITOTIC_CELL_CYCLE_CHECKPOINT	146	0.0509471	0.734908	0.823529	0.928887	1	8438	tags=66%, list=61%, signal=166%
GOBP_RECEPTOR_LOCALIZATION_TO_SYNAPSE	51	0.0893559	0.734247	0.808678	0.929243	1	1487	tags=20%, list=11%, signal=22%
GOBP_PHOTOTRANSDUCTION	34	0.105722	0.734056	0.805395	0.928889	1	7936	tags=68%, list=57%, signal=157%
GOBP_MICROVILLUS_ORGANIZATION	22	0.1302	0.733727	0.799603	0.928773	1	1983	tags=27%, list=14%, signal=32%
GOBP_CHOLESTEROL_EFFLUX	34	0.104958	0.733603	0.803536	0.928322	1	4676	tags=44%, list=34%, signal=66%
GOBP_UBIQUITIN_DEPENDENT_ERAD_PATHWAY	72	0.0739321	0.733529	0.79802	0.927817	1	3610	tags=33%, list=26%, signal=45%
GOBP_MAMMARY_GLAND_MORPHOGENESIS	34	0.107033	0.733025	0.810247	0.927929	1	7509	tags=65%, list=54%, signal=140%
GOBP_REGULATION_OF_CELL_CYCLE_CHECKPOINT	30	0.109421	0.732101	0.809524	0.928741	1	7748	tags=67%, list=56%, signal=150%
GOBP_ENDONUCLEOLYTIC_CLEAVAGE_INVOLVED_IN_RRNA_PROCESSING	15	0.156644	0.73145	0.805556	0.929079	1	6164	tags=60%, list=44%, signal=108%
GOBP_RESPONSE_TO_ISCHEMIA	46	0.0900603	0.731157	0.819961	0.928871	1	6910	tags=59%, list=50%, signal=116%
GOBP_REGULATION_OF_ACTION_POTENTIAL	47	0.0907154	0.730154	0.818725	0.929712	1	2587	tags=28%, list=19%, signal=34%
GOBP_SOMATIC_DIVERSIFICATION_OF_IMMUNE_RECEPTORS	55	0.0827932	0.729241	0.80038	0.930452	1	12500	tags=98%, list=90%, signal=971%
GOBP_LAMELLIPODIUM_MORPHOGENESIS	15	0.156212	0.728975	0.794	0.930215	1	8950	tags=80%, list=64%, signal=224%
GOBP_INTRACELLULAR_LIPID_TRANSPORT	39	0.0976934	0.728468	0.812	0.93035	1	10050	tags=82%, list=72%, signal=295%
GOBP_TETRAPYRROLE_BIOSYNTHETIC_PROCESS	27	0.114603	0.728073	0.797938	0.93033	1	1498	tags=22%, list=11%, signal=25%
GOBP_ORGANELLE_FUSION	130	0.0545333	0.725494	0.814196	0.933499	1	9085	tags=71%, list=65%, signal=202%
GOBP_REGULATION_OF_PEPTIDYL_THREONINE_PHOSPHORYLATION	43	0.0933505	0.724804	0.825832	0.933875	1	1938	tags=23%, list=14%, signal=27%
GOBP_SPHINGOLIPID_BIOSYNTHETIC_PROCESS	99	0.06184	0.72435	0.814141	0.933885	1	7991	tags=64%, list=57%, signal=149%
GOBP_EMBRYONIC_ORGAN_MORPHOGENESIS	200	0.045365	0.724346	0.806387	0.933276	1	11957	tags=91%, list=86%, signal=638%
GOBP_REGULATION_OF_TRANSCRIPTION_INITIATION_FROM_RNA_POLYMERASE_II_PROMOTER	32	0.107955	0.723712	0.798387	0.933565	1	3280	tags=34%, list=24%, signal=45%
GOBP_NEGATIVE_REGULATION_OF_STEM_CELL_DIFFERENTIATION	19	0.139456	0.722507	0.818702	0.934637	1	5379	tags=53%, list=39%, signal=86%
GOBP_RESPONSE_TO_ANTIBIOTIC	38	0.0979922	0.722495	0.805501	0.934042	1	6688	tags=58%, list=48%, signal=111%
GOBP_LIPID_TRANSLOCATION	40	0.095202	0.722432	0.809055	0.933525	1	5282	tags=48%, list=38%, signal=76%
GOBP_REGULATION_OF_CELLULAR_PROTEIN_CATABOLIC_PROCESS	230	0.0416812	0.721343	0.813861	0.934433	1	4264	tags=35%, list=31%, signal=49%
GOBP_ASTROCYTE_ACTIVATION	18	0.137852	0.72119	0.817097	0.93405	1	402	tags=17%, list=3%, signal=17%
GOBP_PROTEIN_LOCALIZATION_TO_MICROTUBULE	17	0.144074	0.72071	0.841102	0.934101	1	4540	tags=47%, list=33%, signal=70%
GOBP_GLUTAMINE_METABOLIC_PROCESS	19	0.136893	0.719342	0.793456	0.935451	1	4683	tags=47%, list=34%, signal=71%
GOBP_REGULATION_OF_GLIAL_CELL_DIFFERENTIATION	58	0.081937	0.718721	0.833667	0.935756	1	2220	tags=24%, list=16%, signal=29%
GOBP_MAMMARY_GLAND_EPITHELIUM_DEVELOPMENT	54	0.0824974	0.718603	0.824131	0.935304	1	916	tags=15%, list=7%, signal=16%
GOBP_TETRAHYDROFOLATE_METABOLIC_PROCESS	16	0.146986	0.718295	0.829126	0.935139	1	9252	tags=81%, list=67%, signal=243%
GOBP_FEMALE_SEX_DIFFERENTIATION	96	0.0618178	0.716449	0.809804	0.937095	1	7254	tags=58%, list=52%, signal=121%
GOBP_REGULATION_OF_MICROTUBULE_POLYMERIZATION_OR_DEPOLYMERIZATION	72	0.0703645	0.715125	0.809145	0.938372	1	2501	tags=25%, list=18%, signal=30%
GOBP_RESPONSE_TO_X_RAY	28	0.111386	0.715099	0.83237	0.937788	1	936	tags=18%, list=7%, signal=19%
GOBP_CYCLIC_NUCLEOTIDE_BIOSYNTHETIC_PROCESS	18	0.141118	0.714907	0.829126	0.93745	1	11940	tags=100%, list=86%, signal=708%
GOBP_REGULATION_OF_RECEPTOR_INTERNALIZATION	47	0.0896203	0.714261	0.823651	0.937718	1	12066	tags=96%, list=87%, signal=723%
GOBP_POSITIVE_REGULATION_OF_TRANSLATION	112	0.0591871	0.714144	0.828	0.937272	1	10849	tags=84%, list=78%, signal=379%
GOBP_ANTIGEN_PROCESSING_AND_PRESENTATION_OF_PEPTIDE_OR_POLYSACCHARIDE_ANTIGEN_VIA_MHC_CLASS_II	89	0.0646188	0.713529	0.828866	0.937497	1	6447	tags=53%, list=46%, signal=98%
GOBP_OLIGODENDROCYTE_DIFFERENTIATION	88	0.0632684	0.713315	0.854291	0.937177	1	6549	tags=53%, list=47%, signal=100%
GOBP_MITOCHONDRIAL_RNA_PROCESSING	15	0.154579	0.712385	0.828402	0.937826	1	10826	tags=93%, list=78%, signal=422%
GOBP_SODIUM_ION_TRANSMEMBRANE_TRANSPORT	132	0.0531954	0.711908	0.836852	0.937874	1	6006	tags=48%, list=43%, signal=85%
GOBP_REGULATION_OF_RAS_PROTEIN_SIGNAL_TRANSDUCTION	172	0.0470961	0.711005	0.826754	0.938481	1	8242	tags=64%, list=59%, signal=155%
GOBP_CHONDROITIN_SULFATE_PROTEOGLYCAN_METABOLIC_PROCESS	40	0.092785	0.710626	0.814229	0.938372	1	2883	tags=30%, list=21%, signal=38%
GOBP_REGULATION_OF_ER_TO_GOLGI_VESICLE_MEDIATED_TRANSPORT	15	0.151482	0.710155	0.83301	0.938428	1	2529	tags=33%, list=18%, signal=41%
GOBP_ENDOSOME_TRANSPORT_VIA_MULTIVESICULAR_BODY_SORTING_PATHWAY	28	0.117606	0.709989	0.816288	0.938041	1	2339	tags=29%, list=17%, signal=34%
GOBP_I_KAPPAB_PHOSPHORYLATION	18	0.140862	0.708731	0.82495	0.939219	1	6538	tags=61%, list=47%, signal=115%
GOBP_POSITIVE_REGULATION_OF_CELL_DIVISION	63	0.0737304	0.708496	0.860656	0.938914	1	9128	tags=73%, list=66%, signal=212%
GOBP_REGULATION_OF_AMINO_ACID_TRANSPORT	26	0.117164	0.70558	0.827255	0.942222	1	3185	tags=35%, list=23%, signal=45%
GOBP_GTP_METABOLIC_PROCESS	21	0.129847	0.705046	0.833955	0.942297	1	4154	tags=43%, list=30%, signal=61%
GOBP_POSITIVE_REGULATION_OF_SPROUTING_ANGIOGENESIS	16	0.146734	0.704385	0.846758	0.942591	1	10993	tags=94%, list=79%, signal=448%
GOBP_POSITIVE_REGULATION_OF_BONE_MINERALIZATION	36	0.0992098	0.70372	0.851779	0.942857	1	10593	tags=86%, list=76%, signal=361%
GOBP_VESICLE_TARGETING_TO_FROM_OR_WITHIN_GOLGI	71	0.0713117	0.703364	0.854	0.942761	1	2341	tags=24%, list=17%, signal=29%
GOBP_GANGLIOSIDE_METABOLIC_PROCESS	25	0.116324	0.703251	0.84507	0.942285	1	4501	tags=44%, list=32%, signal=65%
GOBP_REGULATION_OF_INCLUSION_BODY_ASSEMBLY	15	0.146897	0.703125	0.852227	0.941852	1	10006	tags=87%, list=72%, signal=309%
GOBP_DEPHOSPHORYLATION	435	0.0299892	0.701057	0.860421	0.944028	1	11546	tags=86%, list=83%, signal=492%
GOBP_POSITIVE_REGULATION_OF_CARBOHYDRATE_METABOLIC_PROCESS	66	0.0720579	0.699649	0.852295	0.945238	1	7637	tags=62%, list=55%, signal=137%
GOBP_REGULATION_OF_CHROMATIN_ORGANIZATION	155	0.0482967	0.699616	0.837953	0.94467	1	770	tags=10%, list=6%, signal=11%
GOBP_REGULATION_OF_HEART_GROWTH	53	0.08005	0.698246	0.831439	0.945846	1	7283	tags=60%, list=52%, signal=126%
GOBP_REGULATION_OF_SYNAPTIC_VESICLE_RECYCLING	23	0.12472	0.697326	0.842324	0.946473	1	1290	tags=22%, list=9%, signal=24%
GOBP_REGULATION_OF_OXIDATIVE_STRESS_INDUCED_CELL_DEATH	50	0.0851264	0.697001	0.847107	0.946275	1	4658	tags=42%, list=34%, signal=63%
GOBP_INCLUSION_BODY_ASSEMBLY	20	0.130548	0.69627	0.879377	0.946624	1	2357	tags=30%, list=17%, signal=36%
GOBP_NEGATIVE_REGULATION_OF_MUSCLE_CONTRACTION	19	0.13317	0.696027	0.856263	0.946329	1	7661	tags=68%, list=55%, signal=152%
GOBP_POSITIVE_REGULATION_OF_PHOSPHOPROTEIN_PHOSPHATASE_ACTIVITY	19	0.130705	0.695966	0.9	0.945801	1	1111	tags=21%, list=8%, signal=23%
GOBP_ACTIN_MEDIATED_CELL_CONTRACTION	102	0.0593465	0.692698	0.828921	0.949392	1	2587	tags=25%, list=19%, signal=30%
GOBP_ENTRAINMENT_OF_CIRCADIAN_CLOCK	31	0.106108	0.6926	0.822835	0.948925	1	11979	tags=97%, list=86%, signal=699%
GOBP_SISTER_CHROMATID_COHESION	42	0.0887127	0.692274	0.83299	0.948751	1	3072	tags=31%, list=22%, signal=40%
GOBP_POSITIVE_REGULATION_OF_POTASSIUM_ION_TRANSMEMBRANE_TRANSPORT	31	0.104368	0.692104	0.850202	0.948365	1	2587	tags=29%, list=19%, signal=36%
GOBP_SYNAPTONEMAL_COMPLEX_ORGANIZATION	16	0.141332	0.691738	0.876984	0.948229	1	4118	tags=44%, list=30%, signal=62%
GOBP_INORGANIC_ION_IMPORT_ACROSS_PLASMA_MEMBRANE	76	0.0661131	0.691224	0.848303	0.948287	1	4389	tags=38%, list=32%, signal=55%
GOBP_REGULATION_OF_MEIOTIC_CELL_CYCLE	34	0.100118	0.689772	0.847561	0.949475	1	2699	tags=29%, list=19%, signal=36%
GOBP_POSITIVE_REGULATION_OF_CYTOSKELETON_ORGANIZATION	189	0.0432349	0.6895	0.867424	0.949191	1	3157	tags=27%, list=23%, signal=34%
GOBP_PROTEIN_LOCALIZATION_TO_VACUOLE	67	0.0713587	0.689132	0.869654	0.949082	1	3991	tags=36%, list=29%, signal=50%
GOBP_MEMBRANE_LIPID_BIOSYNTHETIC_PROCESS	136	0.0512676	0.689065	0.872798	0.948545	1	10536	tags=81%, list=76%, signal=331%
GOBP_PHOSPHATIDYLCHOLINE_ACYL_CHAIN_REMODELING	21	0.123012	0.688286	0.850099	0.948914	1	10206	tags=86%, list=73%, signal=322%
GOBP_REGULATION_OF_FIBROBLAST_MIGRATION	33	0.0992721	0.688229	0.867521	0.948386	1	5783	tags=52%, list=42%, signal=88%
GOBP_NUCLEOSIDE_METABOLIC_PROCESS	83	0.0651781	0.686481	0.840637	0.949984	1	4290	tags=37%, list=31%, signal=54%
GOBP_NEGATIVE_REGULATION_OF_MYELOID_LEUKOCYTE_DIFFERENTIATION	38	0.0932652	0.685269	0.853061	0.950867	1	11143	tags=89%, list=80%, signal=450%
GOBP_AUTOPHAGOSOME_ORGANIZATION	88	0.0627913	0.684895	0.859127	0.950731	1	8609	tags=68%, list=62%, signal=178%
GOBP_NEGATIVE_REGULATION_OF_T_CELL_APOPTOTIC_PROCESS	15	0.152131	0.683962	0.862205	0.951252	1	5300	tags=53%, list=38%, signal=86%
GOBP_REGULATION_OF_AUTOPHAGOSOME_ASSEMBLY	36	0.0967093	0.68362	0.849711	0.951079	1	11786	tags=94%, list=85%, signal=619%
GOBP_MUSCLE_ORGAN_DEVELOPMENT	253	0.0369778	0.681451	0.880903	0.953145	1	758	tags=9%, list=5%, signal=9%
GOBP_PROTEIN_DEPOLYMERIZATION	96	0.0600037	0.681432	0.85743	0.95256	1	4528	tags=39%, list=33%, signal=57%
GOBP_PROTEIN_LIPID_COMPLEX_SUBUNIT_ORGANIZATION	34	0.0974495	0.681257	0.874494	0.952156	1	9686	tags=79%, list=70%, signal=261%
GOBP_NEGATIVE_REGULATION_OF_CELL_CYCLE_PROCESS	300	0.0344853	0.680709	0.865731	0.952212	1	2310	tags=20%, list=17%, signal=23%
GOBP_NEUROMUSCULAR_PROCESS_CONTROLLING_BALANCE	35	0.0970687	0.679192	0.878	0.953515	1	6596	tags=57%, list=47%, signal=108%
GOBP_NEGATIVE_REGULATION_OF_FATTY_ACID_METABOLIC_PROCESS	22	0.120439	0.678886	0.866	0.953286	1	223	tags=14%, list=2%, signal=14%
GOBP_CHAPERONE_MEDIATED_PROTEIN_COMPLEX_ASSEMBLY	21	0.123949	0.678075	0.870406	0.953602	1	10193	tags=86%, list=73%, signal=321%
GOBP_CARDIAC_MUSCLE_TISSUE_MORPHOGENESIS	43	0.087386	0.676587	0.867495	0.954789	1	7516	tags=63%, list=54%, signal=136%
GOBP_POSITIVE_REGULATION_OF_OSSIFICATION	44	0.0865723	0.676505	0.85654	0.954279	1	10804	tags=86%, list=78%, signal=387%
GOBP_PEPTIDYL_TYROSINE_AUTOPHOSPHORYLATION	18	0.133242	0.675413	0.858316	0.955	1	466	tags=17%, list=3%, signal=17%
GOBP_REGULATION_OF_DEPHOSPHORYLATION	187	0.0427772	0.675081	0.874227	0.954774	1	2014	tags=19%, list=14%, signal=22%
GOBP_VASCULAR_ENDOTHELIAL_CELL_PROLIFERATION	17	0.1336	0.67508	0.903353	0.954172	1	7956	tags=71%, list=57%, signal=165%
GOBP_LYMPHANGIOGENESIS	17	0.133994	0.674897	0.875984	0.953805	1	2227	tags=29%, list=16%, signal=35%
GOBP_PROTEIN_HOMOOLIGOMERIZATION	153	0.0469417	0.674738	0.868687	0.953376	1	11255	tags=86%, list=81%, signal=445%
GOBP_NEGATIVE_REGULATION_OF_I_KAPPAB_KINASE_NF_KAPPAB_SIGNALING	38	0.0899164	0.672727	0.873181	0.955133	1	11921	tags=95%, list=86%, signal=664%
GOBP_FEMALE_MEIOTIC_NUCLEAR_DIVISION	21	0.120892	0.672415	0.887006	0.954915	1	6264	tags=57%, list=45%, signal=104%
GOBP_REGULATION_OF_PLATELET_AGGREGATION	17	0.132604	0.671941	0.903101	0.954835	1	611	tags=18%, list=4%, signal=18%
GOBP_NEGATIVE_REGULATION_OF_CELL_GROWTH	162	0.0447007	0.670828	0.898039	0.955543	1	2817	tags=25%, list=20%, signal=31%
GOBP_CELLULAR_MONOVALENT_INORGANIC_CATION_HOMEOSTASIS	95	0.0592349	0.670742	0.875256	0.955032	1	4156	tags=36%, list=30%, signal=51%
GOBP_NEGATIVE_REGULATION_OF_TRANSLATIONAL_INITIATION	19	0.128498	0.670303	0.874227	0.95495	1	9189	tags=79%, list=66%, signal=233%
GOBP_MITOCHONDRIAL_FISSION	38	0.0922249	0.670131	0.870968	0.954547	1	4939	tags=45%, list=36%, signal=69%
GOBP_CELLULAR_RESPONSE_TO_NUTRIENT	36	0.094826	0.669804	0.901354	0.95433	1	7951	tags=67%, list=57%, signal=155%
GOBP_MACROMOLECULE_DEACYLATION	99	0.0578351	0.668402	0.865643	0.955359	1	5519	tags=45%, list=40%, signal=75%
GOBP_EXTRACELLULAR_VESICLE_BIOGENESIS	20	0.124568	0.66735	0.88189	0.955989	1	6610	tags=60%, list=48%, signal=114%
GOBP_IMPORT_INTO_NUCLEUS	141	0.0492098	0.665199	0.8826	0.957852	1	4251	tags=35%, list=31%, signal=51%
GOBP_ESTABLISHMENT_OF_EPITHELIAL_CELL_POLARITY	28	0.106474	0.664959	0.868313	0.957539	1	12422	tags=100%, list=89%, signal=939%
GOBP_REGULATION_OF_MEMBRANE_DEPOLARIZATION	39	0.0911116	0.663909	0.878723	0.958235	1	9072	tags=74%, list=65%, signal=213%
GOBP_MODULATION_BY_VIRUS_OF_HOST_CELLULAR_PROCESS	16	0.137496	0.663192	0.873418	0.958456	1	5040	tags=50%, list=36%, signal=78%
GOBP_PROTEIN_LOCALIZATION_TO_SYNAPSE	78	0.0637594	0.66242	0.878099	0.958709	1	1969	tags=21%, list=14%, signal=24%
GOBP_POSITIVE_REGULATION_OF_SIGNALING_RECEPTOR_ACTIVITY	36	0.0922133	0.66158	0.88189	0.95904	1	7215	tags=61%, list=52%, signal=127%
GOBP_DEVELOPMENT_OF_PRIMARY_FEMALE_SEXUAL_CHARACTERISTICS	83	0.061078	0.661196	0.882704	0.958872	1	5184	tags=43%, list=37%, signal=69%
GOBP_REGULATION_OF_HISTONE_MODIFICATION	123	0.0515717	0.660137	0.895492	0.959471	1	6295	tags=50%, list=45%, signal=91%
GOBP_NEURAL_TUBE_PATTERNING	27	0.107438	0.65695	0.906883	0.962377	1	8290	tags=70%, list=60%, signal=174%
GOBP_NEGATIVE_REGULATION_OF_OXIDATIVE_STRESS_INDUCED_CELL_DEATH	35	0.0936273	0.655293	0.886128	0.963544	1	4658	tags=43%, list=34%, signal=64%
GOBP_SPECIFICATION_OF_ANIMAL_ORGAN_IDENTITY	22	0.116168	0.654245	0.904943	0.96403	1	4705	tags=45%, list=34%, signal=69%
GOBP_PURINE_NUCLEOSIDE_BIOSYNTHETIC_PROCESS	18	0.125454	0.65359	0.900596	0.964105	1	3663	tags=39%, list=26%, signal=53%
GOBP_CELLULAR_RESPONSE_TO_RADIATION	153	0.0446857	0.653496	0.890625	0.963611	1	1020	tags=12%, list=7%, signal=13%
GOBP_NEGATIVE_REGULATION_OF_LIPID_STORAGE	16	0.134003	0.65209	0.888247	0.964474	1	3351	tags=38%, list=24%, signal=49%
GOBP_POSITIVE_REGULATION_OF_DNA_RECOMBINATION	34	0.0949126	0.650353	0.87931	0.965723	1	10130	tags=82%, list=73%, signal=303%
GOBP_REGULATION_OF_TRANSMEMBRANE_RECEPTOR_PROTEIN_SERINE_THREONINE_KINASE_SIGNALING_PATHWAY	204	0.0397426	0.649826	0.905697	0.965666	1	6064	tags=48%, list=44%, signal=83%
GOBP_POSITIVE_REGULATION_OF_OSTEOCLAST_DIFFERENTIATION	16	0.135786	0.649787	0.895277	0.965104	1	7670	tags=69%, list=55%, signal=153%
GOBP_PYRIMIDINE_RIBONUCLEOTIDE_BIOSYNTHETIC_PROCESS	20	0.118012	0.648311	0.909474	0.966	1	10176	tags=85%, list=73%, signal=317%
GOBP_VENTRICULAR_CARDIAC_MUSCLE_CELL_MEMBRANE_REPOLARIZATION	19	0.127243	0.647952	0.892339	0.965776	1	9938	tags=84%, list=71%, signal=295%
GOBP_POSITIVE_REGULATION_OF_DEFENSE_RESPONSE_TO_VIRUS_BY_HOST	20	0.121686	0.645832	0.896749	0.967374	1	4565	tags=45%, list=33%, signal=67%
GOBP_REGULATION_OF_STRIATED_MUSCLE_CELL_DIFFERENTIATION	62	0.0693998	0.644636	0.908	0.968009	1	7558	tags=61%, list=54%, signal=134%
GOBP_REGULATION_OF_PROTEIN_DEPOLYMERIZATION	72	0.0654911	0.644615	0.886869	0.967433	1	11642	tags=90%, list=84%, signal=553%
GOBP_RESPONSE_TO_ALCOHOL	183	0.0418001	0.643191	0.90342	0.968279	1	5730	tags=45%, list=41%, signal=76%
GOBP_REGULATION_OF_TRANSCRIPTION_REGULATORY_REGION_DNA_BINDING	39	0.0868865	0.642257	0.903042	0.968631	1	3428	tags=33%, list=25%, signal=44%
GOBP_NEGATIVE_REGULATION_OF_CELL_CYCLE_PHASE_TRANSITION	222	0.0370352	0.64126	0.901804	0.969024	1	2310	tags=20%, list=17%, signal=24%
GOBP_SEROTONIN_TRANSPORT	16	0.135606	0.64123	0.916501	0.968461	1	2460	tags=31%, list=18%, signal=38%
GOBP_METAL_ION_EXPORT	38	0.0877598	0.640155	0.878407	0.968956	1	8293	tags=68%, list=60%, signal=169%
GOBP_REGULATION_OF_DEFENSE_RESPONSE_TO_VIRUS	49	0.0760617	0.639885	0.891616	0.968636	1	7172	tags=59%, list=52%, signal=122%
GOBP_PLASMA_LIPOPROTEIN_PARTICLE_CLEARANCE	38	0.0884015	0.63968	0.910387	0.968254	1	4992	tags=45%, list=36%, signal=70%
GOBP_CARDIAC_VENTRICLE_MORPHOGENESIS	52	0.0745179	0.639039	0.907869	0.968301	1	10194	tags=81%, list=73%, signal=302%
GOBP_MONOCYTE_DIFFERENTIATION	28	0.100645	0.638838	0.919192	0.967895	1	1085	tags=18%, list=8%, signal=19%
GOBP_REGULATION_OF_PROTEIN_CATABOLIC_PROCESS	350	0.030174	0.638117	0.909091	0.968021	1	2529	tags=21%, list=18%, signal=25%
GOBP_LIPID_STORAGE	68	0.0655598	0.634904	0.918605	0.970491	1	2976	tags=28%, list=21%, signal=35%
GOBP_STRIATED_MUSCLE_ADAPTATION	32	0.0935968	0.634718	0.921569	0.970085	1	5651	tags=50%, list=41%, signal=84%
GOBP_CYTOPLASMIC_PATTERN_RECOGNITION_RECEPTOR_SIGNALING_PATHWAY	65	0.0664035	0.634497	0.92016	0.969693	1	7848	tags=63%, list=56%, signal=144%
GOBP_NEGATIVE_REGULATION_OF_CATION_CHANNEL_ACTIVITY	32	0.0943179	0.633414	0.911708	0.970091	1	12591	tags=100%, list=91%, signal=1059%
GOBP_CELLULAR_RESPONSE_TO_FATTY_ACID	30	0.0971882	0.630566	0.926441	0.972255	1	4211	tags=40%, list=30%, signal=57%
GOBP_INORGANIC_ANION_TRANSPORT	123	0.0479313	0.629788	0.935421	0.972398	1	4198	tags=35%, list=30%, signal=50%
GOBP_SECRETORY_GRANULE_ORGANIZATION	28	0.100109	0.629483	0.92449	0.972102	1	596	tags=14%, list=4%, signal=15%
GOBP_AXIS_ELONGATION	24	0.105974	0.629138	0.919679	0.971827	1	10691	tags=88%, list=77%, signal=378%
GOBP_NEGATIVE_REGULATION_OF_ORGANELLE_ORGANIZATION	298	0.0315523	0.627895	0.934	0.972441	1	596	tags=7%, list=4%, signal=8%
GOBP_WALKING_BEHAVIOR	22	0.11229	0.626836	0.906694	0.972846	1	11077	tags=91%, list=80%, signal=447%
GOBP_STRIATED_MUSCLE_CELL_PROLIFERATION	52	0.0746623	0.62435	0.911539	0.974499	1	6717	tags=56%, list=48%, signal=108%
GOBP_VASCULAR_WOUND_HEALING	16	0.128655	0.623621	0.914172	0.974588	1	819	tags=19%, list=6%, signal=20%
GOBP_EAR_DEVELOPMENT	161	0.0424389	0.623382	0.925	0.974203	1	2265	tags=20%, list=16%, signal=24%
GOBP_TUBE_FORMATION	125	0.0477678	0.623263	0.916	0.973713	1	12685	tags=96%, list=91%, signal=1088%
GOBP_NEGATIVE_REGULATION_OF_DNA_BINDING	43	0.0800972	0.623077	0.916143	0.973295	1	7617	tags=63%, list=55%, signal=138%
GOBP_NEGATIVE_REGULATION_OF_EPITHELIAL_TO_MESENCHYMAL_TRANSITION	28	0.100027	0.622664	0.910506	0.973056	1	5065	tags=46%, list=36%, signal=73%
GOBP_MIDBODY_ABSCISSION	15	0.133045	0.62184	0.925703	0.973169	1	8345	tags=73%, list=60%, signal=183%
GOBP_REGULATION_OF_JNK_CASCADE	109	0.0501291	0.61993	0.921687	0.974281	1	6704	tags=53%, list=48%, signal=102%
GOBP_REGULATION_OF_CHROMOSOME_SEGREGATION	76	0.059062	0.619032	0.924565	0.97447	1	10522	tags=82%, list=76%, signal=334%
GOBP_AMINE_BIOSYNTHETIC_PROCESS	28	0.0985336	0.61858	0.923237	0.974289	1	6575	tags=57%, list=47%, signal=108%
GOBP_PLATELET_MORPHOGENESIS	19	0.115011	0.617913	0.927619	0.974296	1	2792	tags=32%, list=20%, signal=39%
GOBP_PYRIMIDINE_NUCLEOSIDE_TRIPHOSPHATE_METABOLIC_PROCESS	22	0.111845	0.616671	0.915152	0.974763	1	11715	tags=95%, list=84%, signal=606%
GOBP_CELLULAR_MODIFIED_AMINO_ACID_BIOSYNTHETIC_PROCESS	39	0.0829925	0.614911	0.925197	0.975685	1	11323	tags=90%, list=81%, signal=483%
GOBP_REGULATION_OF_CALCIUM_ION_IMPORT	25	0.101694	0.6143	0.947047	0.975608	1	3036	tags=32%, list=22%, signal=41%
GOBP_CELLULAR_RESPONSE_TO_PEPTIDE_HORMONE_STIMULUS	271	0.0327785	0.613901	0.939048	0.975365	1	3553	tags=29%, list=26%, signal=38%
GOBP_RAS_PROTEIN_SIGNAL_TRANSDUCTION	308	0.0310429	0.613684	0.916836	0.97496	1	8242	tags=62%, list=59%, signal=150%
GOBP_POSITIVE_REGULATION_OF_VASOCONSTRICTION	22	0.11003	0.611348	0.929577	0.976248	1	12372	tags=100%, list=89%, signal=908%
GOBP_INTERFERON_ALPHA_PRODUCTION	24	0.107212	0.611321	0.93159	0.975679	1	7778	tags=67%, list=56%, signal=151%
GOBP_HOMEOSTASIS_OF_NUMBER_OF_CELLS_WITHIN_A_TISSUE	22	0.106965	0.609469	0.9413	0.976614	1	7360	tags=64%, list=53%, signal=135%
GOBP_VESICLE_TARGETING	89	0.0553793	0.608326	0.950207	0.976984	1	11260	tags=87%, list=81%, signal=453%
GOBP_REGULATION_OF_ARP2_3_COMPLEX_MEDIATED_ACTIN_NUCLEATION	20	0.11232	0.608032	0.947047	0.976632	1	4000	tags=40%, list=29%, signal=56%
GOBP_POSITIVE_REGULATION_OF_CALCIUM_MEDIATED_SIGNALING	23	0.104198	0.606183	0.947047	0.977498	1	10640	tags=87%, list=77%, signal=370%
GOBP_ENDOPLASMIC_RETICULUM_MANNOSE_TRIMMING	15	0.129564	0.605827	0.932673	0.977194	1	6540	tags=60%, list=47%, signal=113%
GOBP_POSITIVE_REGULATION_OF_LAMELLIPODIUM_ORGANIZATION	35	0.0830767	0.605254	0.947162	0.977051	1	12350	tags=97%, list=89%, signal=869%
GOBP_REGULATION_OF_LAMELLIPODIUM_ORGANIZATION	47	0.0734951	0.603332	0.943434	0.977913	1	5783	tags=49%, list=42%, signal=84%
GOBP_REGULATION_OF_AMPA_RECEPTOR_ACTIVITY	26	0.0983023	0.603054	0.956159	0.977526	1	7189	tags=62%, list=52%, signal=127%
GOBP_POSITIVE_REGULATION_OF_NITRIC_OXIDE_SYNTHASE_ACTIVITY	19	0.114958	0.600302	0.964356	0.979024	1	598	tags=16%, list=4%, signal=16%
GOBP_POSITIVE_REGULATION_OF_WNT_SIGNALING_PATHWAY	167	0.0395712	0.597677	0.954365	0.980368	1	12440	tags=93%, list=89%, signal=879%
GOBP_IRON_ION_TRANSMEMBRANE_TRANSPORT	16	0.124136	0.597051	0.950593	0.980224	1	10438	tags=88%, list=75%, signal=351%
GOBP_CARDIAC_CONDUCTION	131	0.0448219	0.596809	0.972112	0.979809	1	9462	tags=73%, list=68%, signal=225%
GOBP_MORPHOGENESIS_OF_AN_EPITHELIAL_BUD	15	0.128244	0.595327	0.938224	0.980325	1	4705	tags=47%, list=34%, signal=70%
GOBP_OLIGOSACCHARIDE_METABOLIC_PROCESS	44	0.0754908	0.593563	0.93125	0.980993	1	5903	tags=50%, list=42%, signal=87%
GOBP_DENDRITIC_CELL_MIGRATION	20	0.111671	0.592461	0.938819	0.981175	1	12349	tags=100%, list=89%, signal=895%
GOBP_HISTONE_H3_DEACETYLATION	19	0.113749	0.589729	0.952479	0.9825	1	7199	tags=63%, list=52%, signal=131%
GOBP_CELL_CELL_SIGNALING_BY_WNT	465	0.0231917	0.588426	0.95842	0.982834	1	7310	tags=55%, list=53%, signal=112%
GOBP_REGULATION_OF_DNA_TEMPLATED_TRANSCRIPTION_INITIATION	38	0.0799649	0.588318	0.936605	0.982321	1	3280	tags=32%, list=24%, signal=41%
GOBP_EXPORT_ACROSS_PLASMA_MEMBRANE	48	0.0743094	0.58731	0.954455	0.982448	1	3603	tags=33%, list=26%, signal=45%
GOBP_ECTODERM_DEVELOPMENT	15	0.126323	0.587264	0.948387	0.981897	1	1025	tags=20%, list=7%, signal=22%
GOBP_INNER_EAR_MORPHOGENESIS	66	0.0613268	0.586806	0.946215	0.981621	1	12840	tags=98%, list=92%, signal=1285%
GOBP_MYELOID_CELL_DIFFERENTIATION	320	0.0288107	0.585461	0.961066	0.98192	1	6384	tags=49%, list=46%, signal=88%
GOBP_MUSCLE_TISSUE_DEVELOPMENT	291	0.0300605	0.582232	0.962745	0.983427	1	593	tags=7%, list=4%, signal=7%
GOBP_VIRAL_TRANSLATION	15	0.125267	0.580564	0.948665	0.983918	1	8453	tags=73%, list=61%, signal=187%
GOBP_SECONDARY_METABOLIC_PROCESS	35	0.0841173	0.580398	0.965049	0.983442	1	7967	tags=66%, list=57%, signal=154%
GOBP_POSITIVE_REGULATION_OF_PROTEIN_POLYMERIZATION	111	0.0458742	0.579897	0.957576	0.983185	1	4125	tags=34%, list=30%, signal=48%
GOBP_MITOCHONDRIAL_FUSION	27	0.0941157	0.579641	0.944326	0.982754	1	7960	tags=67%, list=57%, signal=156%
GOBP_NEGATIVE_REGULATION_OF_SECRETION	120	0.0461539	0.578219	0.974155	0.983077	1	1448	tags=15%, list=10%, signal=17%
GOBP_BRANCH_ELONGATION_OF_AN_EPITHELIUM	16	0.117563	0.573748	0.96988	0.985232	1	7923	tags=69%, list=57%, signal=160%
GOBP_ENDOCYTOSIS	482	0.0229567	0.570891	0.962264	0.98631	1	4853	tags=37%, list=35%, signal=55%
GOBP_CARDIAC_MUSCLE_TISSUE_DEVELOPMENT	156	0.0386668	0.569808	0.969697	0.986364	1	7665	tags=59%, list=55%, signal=130%
GOBP_REGULATION_OF_FEEDING_BEHAVIOR	16	0.118698	0.568351	0.941532	0.986648	1	5301	tags=50%, list=38%, signal=81%
GOBP_RNA_POLYMERASE_II_PREINITIATION_COMPLEX_ASSEMBLY	21	0.104505	0.567494	0.975104	0.986541	1	2520	tags=29%, list=18%, signal=35%
GOBP_REGULATION_OF_PLASMA_LIPOPROTEIN_PARTICLE_LEVELS	62	0.0604157	0.565826	0.978261	0.986896	1	4992	tags=42%, list=36%, signal=65%
GOBP_NEGATIVE_REGULATION_OF_CALCIUM_MEDIATED_SIGNALING	17	0.11213	0.56507	0.958084	0.986742	1	10707	tags=88%, list=77%, signal=384%
GOBP_POSITIVE_REGULATION_OF_CALCIUM_ION_TRANSPORT	86	0.052217	0.561264	0.97546	0.988183	1	10430	tags=80%, list=75%, signal=319%
GOBP_CARDIAC_MUSCLE_CELL_PROLIFERATION	40	0.0761905	0.561033	0.977733	0.98771	1	7283	tags=60%, list=52%, signal=126%
GOBP_RESPONSE_TO_STEROID_HORMONE	268	0.0294905	0.560941	0.960707	0.987184	1	5769	tags=44%, list=42%, signal=74%
GOBP_RECEPTOR_METABOLIC_PROCESS	151	0.038804	0.557579	0.968566	0.988357	1	10788	tags=81%, list=78%, signal=360%
GOBP_REGULATION_OF_NON_CANONICAL_WNT_SIGNALING_PATHWAY	23	0.0965909	0.556868	0.965251	0.988138	1	1076	tags=17%, list=8%, signal=19%
GOBP_ORGAN_GROWTH	123	0.0432569	0.556253	0.982249	0.987871	1	12625	tags=95%, list=91%, signal=1028%
GOBP_REGULATION_OF_PROTEIN_MODIFICATION_BY_SMALL_PROTEIN_CONJUGATION_OR_REMOVAL	215	0.0327179	0.552436	0.984283	0.989174	1	10348	tags=78%, list=74%, signal=299%
GOBP_RESPONSE_TO_STEROL	25	0.0927567	0.552222	0.959144	0.988703	1	11500	tags=92%, list=83%, signal=532%
GOBP_REGULATION_OF_MEMBRANE_LIPID_DISTRIBUTION	46	0.0668839	0.544403	0.979879	0.991679	1	10555	tags=83%, list=76%, signal=342%
GOBP_PROTEIN_LOCALIZATION_TO_NUCLEUS	242	0.029705	0.543625	0.982353	0.991457	1	2178	tags=19%, list=16%, signal=22%
GOBP_REGULATION_OF_DEFENSE_RESPONSE_TO_VIRUS_BY_HOST	27	0.0892221	0.542897	0.981964	0.991202	1	4939	tags=44%, list=36%, signal=69%
GOBP_ORGANELLE_DISASSEMBLY	98	0.0468625	0.541261	0.978431	0.991339	1	11692	tags=89%, list=84%, signal=555%
GOBP_RESPONSE_TO_BMP	134	0.0394461	0.540559	0.988593	0.991049	1	9103	tags=69%, list=65%, signal=199%
GOBP_CELLULAR_BIOGENIC_AMINE_METABOLIC_PROCESS	79	0.0509361	0.535342	0.98081	0.992625	1	2814	tags=25%, list=20%, signal=32%
GOBP_MYOFIBRIL_ASSEMBLY	42	0.0690026	0.534846	0.982824	0.992237	1	11288	tags=88%, list=81%, signal=467%
GOBP_NUCLEOTIDE_SUGAR_METABOLIC_PROCESS	34	0.075466	0.526627	0.981328	0.994705	1	2632	tags=26%, list=19%, signal=33%
GOBP_GLIAL_CELL_PROLIFERATION	40	0.0703824	0.526442	0.958932	0.994184	1	2151	tags=23%, list=15%, signal=27%
GOBP_ERBB2_SIGNALING_PATHWAY	30	0.0816631	0.525598	0.957198	0.993899	1	12303	tags=97%, list=89%, signal=840%
GOBP_REGULATION_OF_SISTER_CHROMATID_COHESION	18	0.103699	0.517022	0.983968	0.996162	1	10915	tags=89%, list=79%, signal=413%
GOBP_MYELIN_MAINTENANCE	16	0.109839	0.516407	0.976048	0.995767	1	12374	tags=100%, list=89%, signal=910%
GOBP_TRANSMEMBRANE_RECEPTOR_PROTEIN_SERINE_THREONINE_KINASE_SIGNALING_PATHWAY	294	0.0266124	0.515928	0.977823	0.995325	1	7958	tags=60%, list=57%, signal=137%
GOBP_LATE_ENDOSOME_TO_VACUOLE_TRANSPORT	22	0.0915511	0.51573	0.988024	0.994805	1	10733	tags=86%, list=77%, signal=378%
GOBP_SODIUM_ION_TRANSPORT	180	0.0331066	0.514928	0.992172	0.994451	1	5182	tags=41%, list=37%, signal=64%
GOBP_POSITIVE_REGULATION_OF_BIOMINERALIZATION	41	0.0673085	0.514571	0.978044	0.99398	1	10593	tags=83%, list=76%, signal=348%
GOBP_NEGATIVE_REGULATION_OF_CELL_CYCLE_ARREST	20	0.0975504	0.514526	0.985714	0.99341	1	4205	tags=40%, list=30%, signal=57%
GOBP_CARDIAC_MUSCLE_CELL_DIFFERENTIATION	80	0.0488061	0.50417	0.983871	0.995687	1	6622	tags=52%, list=48%, signal=100%
GOBP_MORPHOGENESIS_OF_AN_EPITHELIAL_FOLD	21	0.0922771	0.503663	0.983673	0.995222	1	704	tags=14%, list=5%, signal=15%
GOBP_POSITIVE_REGULATION_OF_BMP_SIGNALING_PATHWAY	27	0.080372	0.499636	0.982249	0.995645	1	12784	tags=100%, list=92%, signal=1243%
GOBP_ALDITOL_METABOLIC_PROCESS	16	0.103699	0.498775	0.988658	0.99527	1	2903	tags=31%, list=21%, signal=39%
GOBP_REGULATION_OF_RECEPTOR_RECYCLING	23	0.0887831	0.495102	0.992157	0.995527	1	580	tags=13%, list=4%, signal=14%
GOBP_SMOOTH_MUSCLE_CELL_APOPTOTIC_PROCESS	19	0.093001	0.483559	1	0.997228	1	7487	tags=63%, list=54%, signal=137%
GOBP_MATURATION_OF_5_8S_RRNA	35	0.0661069	0.464218	0.993865	0.999581	1	11791	tags=91%, list=85%, signal=601%
GOBP_FAT_SOLUBLE_VITAMIN_METABOLIC_PROCESS	27	0.0756225	0.462492	0.9875	0.999206	1	9761	tags=78%, list=70%, signal=261%
GOBP_REGULATION_OF_VENTRICULAR_CARDIAC_MUSCLE_CELL_MEMBRANE_REPOLARIZATION	15	0.0966271	0.453101	0.997959	0.999662	1	10704	tags=87%, list=77%, signal=377%
GOBP_ANTEROGRADE_AXONAL_TRANSPORT	46	0.0544875	0.442341	0.997904	1	1	755	tags=11%, list=5%, signal=11%
GOBP_NEGATIVE_REGULATION_OF_CELLULAR_RESPONSE_TO_INSULIN_STIMULUS	35	0.0624182	0.435625	0.996	0.999911	1	3105	tags=29%, list=22%, signal=37%
GOBP_MODULATION_BY_SYMBIONT_OF_HOST_CELLULAR_PROCESS	22	0.0739758	0.425051	1	0.999913	1	7186	tags=59%, list=52%, signal=122%
GOBP_RESPONSE_TO_VITAMIN_D	27	0.0680912	0.418103	1	0.999599	1	84	tags=7%, list=1%, signal=7%
GOBP_POSITIVE_REGULATION_OF_PROTEIN_IMPORT	38	0.0515419	0.369934	1	0.999888	1	3674	tags=32%, list=26%, signal=43%

## Sheet: Shank2-HT-CTX; C5 BP - Down
Supplementary Table 3. Results of GSEA for the cortical, hippocampal, and striatal transcripts of Shank2-HT and Shank2-HM mice, performed using gene sets of the CC, BP, and MF domains.
NAME	SIZE	ES	NES	NOM p-val	FDR q-val	FWER p-val	RANK AT MAX	LEADING EDGE
GOBP_COTRANSLATIONAL_PROTEIN_TARGETING_TO_MEMBRANE	98	-0.531449	-6.24683	0	0	0	2169	tags=68%, list=16%, signal=80%
GOBP_ESTABLISHMENT_OF_PROTEIN_LOCALIZATION_TO_ENDOPLASMIC_RETICULUM	110	-0.475061	-5.98077	0	0	0	2169	tags=63%, list=16%, signal=74%
GOBP_PROTEIN_LOCALIZATION_TO_ENDOPLASMIC_RETICULUM	136	-0.399407	-5.39287	0	0	0	2169	tags=55%, list=16%, signal=65%
GOBP_NUCLEAR_TRANSCRIBED_MRNA_CATABOLIC_PROCESS_NONSENSE_MEDIATED_DECAY	118	-0.415351	-5.22578	0	0	0	2169	tags=57%, list=16%, signal=67%
GOBP_OXIDATIVE_PHOSPHORYLATION	132	-0.368743	-4.96397	0	0	0	3559	tags=62%, list=26%, signal=83%
GOBP_PROTEIN_TARGETING_TO_MEMBRANE	186	-0.305101	-4.79006	0	0	0	2169	tags=46%, list=16%, signal=53%
GOBP_ATP_SYNTHESIS_COUPLED_ELECTRON_TRANSPORT	93	-0.402637	-4.63057	0	0	0	3559	tags=66%, list=26%, signal=88%
GOBP_RESPIRATORY_ELECTRON_TRANSPORT_CHAIN	109	-0.37079	-4.5489	0	0	0	3559	tags=62%, list=26%, signal=83%
GOBP_TRANSLATIONAL_INITIATION	179	-0.277773	-4.35714	0	0	0	2169	tags=43%, list=16%, signal=50%
GOBP_MITOCHONDRIAL_ELECTRON_TRANSPORT_NADH_TO_UBIQUINONE	53	-0.4952	-4.28573	0	0	0	3110	tags=72%, list=22%, signal=92%
GOBP_ELECTRON_TRANSPORT_CHAIN	156	-0.289924	-4.18148	0	0	0	3590	tags=54%, list=26%, signal=73%
GOBP_VIRAL_GENE_EXPRESSION	186	-0.248911	-4.0168	0	0	0	2267	tags=41%, list=16%, signal=48%
GOBP_ENERGY_DERIVATION_BY_OXIDATION_OF_ORGANIC_COMPOUNDS	250	-0.216615	-3.92749	0	0	0	4995	tags=57%, list=36%, signal=88%
GOBP_CELLULAR_RESPIRATION	173	-0.259888	-3.86929	0	0	0	3263	tags=49%, list=23%, signal=63%
GOBP_ADAPTIVE_IMMUNE_RESPONSE_BASED_ON_SOMATIC_RECOMBINATION_OF_IMMUNE_RECEPTORS_BUILT_FROM_IMMUNOGLOBULIN_SUPERFAMILY_DOMAINS	175	-0.229539	-3.61648	0	0	0	6382	tags=69%, list=46%, signal=125%
GOBP_ESTABLISHMENT_OF_PROTEIN_LOCALIZATION_TO_MEMBRANE	323	-0.173129	-3.61312	0	0	0	2169	tags=33%, list=16%, signal=38%
GOBP_NADH_DEHYDROGENASE_COMPLEX_ASSEMBLY	62	-0.387857	-3.58572	0	0	0	2929	tags=60%, list=21%, signal=75%
GOBP_GENERATION_OF_PRECURSOR_METABOLITES_AND_ENERGY	452	-0.14491	-3.55949	0	0	0	5033	tags=50%, list=36%, signal=76%
GOBP_NUCLEAR_TRANSCRIBED_MRNA_CATABOLIC_PROCESS	196	-0.209668	-3.38641	0	0	0	2092	tags=36%, list=15%, signal=41%
GOBP_ATP_METABOLIC_PROCESS	276	-0.17705	-3.3405	0	0	0	6503	tags=64%, list=47%, signal=118%
GOBP_DEFENSE_RESPONSE_TO_BACTERIUM	106	-0.274471	-3.31545	0	0	0	4214	tags=58%, list=30%, signal=82%
GOBP_PROTEIN_TARGETING	403	-0.141319	-3.23296	0	4.78665e-05	0.001	2543	tags=32%, list=18%, signal=38%
GOBP_CYTOPLASMIC_TRANSLATION	94	-0.282839	-3.20174	0	9.19495e-05	0.002	3194	tags=51%, list=23%, signal=66%
GOBP_LYMPHOCYTE_MEDIATED_IMMUNITY	146	-0.225705	-3.16434	0	8.81183e-05	0.002	6322	tags=68%, list=45%, signal=123%
GOBP_ADAPTIVE_IMMUNE_RESPONSE	263	-0.164331	-3.115	0	8.45936e-05	0.002	6322	tags=62%, list=45%, signal=111%
GOBP_PROTON_TRANSMEMBRANE_TRANSPORT	127	-0.232699	-3.0493	0	8.134e-05	0.002	4348	tags=54%, list=31%, signal=78%
GOBP_REGULATION_OF_IMMUNE_EFFECTOR_PROCESS	259	-0.16237	-3.02955	0	7.83274e-05	0.002	6856	tags=65%, list=49%, signal=126%
GOBP_LIPID_CATABOLIC_PROCESS	246	-0.163274	-2.98188	0	0.000187655	0.005	9581	tags=85%, list=69%, signal=269%
GOBP_POSITIVE_REGULATION_OF_IMMUNE_EFFECTOR_PROCESS	136	-0.216199	-2.95289	0	0.000217939	0.006	6837	tags=71%, list=49%, signal=138%
GOBP_MITOCHONDRIAL_RESPIRATORY_CHAIN_COMPLEX_ASSEMBLY	96	-0.249408	-2.92938	0	0.00035226	0.01	2929	tags=46%, list=21%, signal=58%
GOBP_DETOXIFICATION	88	-0.255591	-2.91249	0	0.000409599	0.012	2631	tags=44%, list=19%, signal=54%
GOBP_REGULATION_OF_T_HELPER_1_TYPE_IMMUNE_RESPONSE	19	-0.550082	-2.87173	0.0021645	0.00059305	0.018	3339	tags=79%, list=24%, signal=104%
GOBP_INFLAMMATORY_RESPONSE	485	-0.109977	-2.858	0	0.000637501	0.02	6837	tags=60%, list=49%, signal=114%
GOBP_HUMORAL_IMMUNE_RESPONSE	104	-0.239094	-2.8292	0	0.000742313	0.024	4989	tags=60%, list=36%, signal=92%
GOBP_REGULATION_OF_LEUKOCYTE_PROLIFERATION	169	-0.187359	-2.82167	0	0.000781954	0.026	4584	tags=51%, list=33%, signal=76%
GOBP_CELLULAR_OXIDANT_DETOXIFICATION	68	-0.282763	-2.8194	0	0.000760233	0.026	2631	tags=47%, list=19%, signal=58%
GOBP_MITOCHONDRIAL_ELECTRON_TRANSPORT_CYTOCHROME_C_TO_OXYGEN	19	-0.548004	-2.81668	0	0.000739686	0.026	4831	tags=89%, list=35%, signal=137%
GOBP_CELLULAR_RESPONSE_TO_TOXIC_SUBSTANCE	83	-0.258116	-2.79925	0	0.000886036	0.032	2631	tags=45%, list=19%, signal=55%
GOBP_LEUKOCYTE_PROLIFERATION	215	-0.161763	-2.78457	0	0.00102501	0.038	4511	tags=48%, list=32%, signal=71%
GOBP_POSITIVE_REGULATION_OF_LEUKOCYTE_CELL_CELL_ADHESION	168	-0.184305	-2.74598	0	0.00139287	0.053	6985	tags=68%, list=50%, signal=136%
GOBP_RESPONSE_TO_BACTERIUM	366	-0.124323	-2.73262	0	0.00148845	0.057	4243	tags=43%, list=31%, signal=60%
GOBP_LYMPHOCYTE_ACTIVATION	494	-0.107693	-2.72738	0	0.00152737	0.06	4635	tags=44%, list=33%, signal=63%
GOBP_REGULATION_OF_ALPHA_BETA_T_CELL_ACTIVATION	73	-0.266075	-2.69965	0	0.0018614	0.074	6985	tags=77%, list=50%, signal=153%
GOBP_DEFENSE_RESPONSE_TO_GRAM_POSITIVE_BACTERIUM	41	-0.356495	-2.69447	0	0.00181909	0.074	4214	tags=66%, list=30%, signal=94%
GOBP_LEUKOCYTE_CELL_CELL_ADHESION	259	-0.141231	-2.6744	0	0.00194446	0.081	6232	tags=59%, list=45%, signal=104%
GOBP_REGULATION_OF_LYMPHOCYTE_ACTIVATION	314	-0.129118	-2.64239	0	0.00240755	0.102	5064	tags=49%, list=36%, signal=75%
GOBP_POSITIVE_REGULATION_OF_T_CELL_PROLIFERATION	68	-0.27749	-2.63345	0.00199601	0.00249023	0.106	3726	tags=54%, list=27%, signal=74%
GOBP_ANTIMICROBIAL_HUMORAL_IMMUNE_RESPONSE_MEDIATED_BY_ANTIMICROBIAL_PEPTIDE	16	-0.534734	-2.6282	0	0.0025246	0.11	2133	tags=69%, list=15%, signal=81%
GOBP_REGULATION_OF_CELL_ACTIVATION	400	-0.114833	-2.62075	0	0.00264549	0.117	6339	tags=57%, list=46%, signal=101%
GOBP_LEUKOCYTE_MIGRATION	299	-0.134792	-2.61258	0.0020284	0.0027808	0.126	6861	tags=63%, list=49%, signal=121%
GOBP_POSITIVE_REGULATION_OF_LEUKOCYTE_PROLIFERATION	108	-0.219744	-2.61205	0	0.00274662	0.127	4049	tags=51%, list=29%, signal=71%
GOBP_POSITIVE_REGULATION_OF_ALPHA_BETA_T_CELL_DIFFERENTIATION	37	-0.364757	-2.60711	0	0.00287591	0.135	6966	tags=86%, list=50%, signal=173%
GOBP_TYPE_2_IMMUNE_RESPONSE	24	-0.441374	-2.6052	0	0.00282165	0.135	6039	tags=88%, list=43%, signal=154%
GOBP_REGULATION_OF_T_HELPER_CELL_DIFFERENTIATION	26	-0.42107	-2.59604	0	0.00294417	0.144	5386	tags=81%, list=39%, signal=132%
GOBP_ANTIMICROBIAL_HUMORAL_RESPONSE	38	-0.356161	-2.59444	0	0.00289064	0.144	5306	tags=74%, list=38%, signal=119%
GOBP_T_CELL_MEDIATED_IMMUNITY	59	-0.27967	-2.58344	0	0.00308365	0.156	6025	tags=71%, list=43%, signal=125%
GOBP_POSITIVE_REGULATION_OF_ALPHA_BETA_T_CELL_ACTIVATION	50	-0.306715	-2.57831	0	0.00314043	0.161	6039	tags=74%, list=43%, signal=130%
GOBP_REGULATION_OF_CD4_POSITIVE_ALPHA_BETA_T_CELL_ACTIVATION	44	-0.316738	-2.53689	0	0.00419447	0.209	6985	tags=82%, list=50%, signal=164%
GOBP_REACTIVE_OXYGEN_SPECIES_METABOLIC_PROCESS	205	-0.154593	-2.53575	0	0.00419546	0.211	2698	tags=35%, list=19%, signal=42%
GOBP_PLATELET_DEGRANULATION	102	-0.212253	-2.52635	0	0.00447616	0.227	6339	tags=67%, list=46%, signal=122%
GOBP_DEFENSE_RESPONSE_TO_GRAM_NEGATIVE_BACTERIUM	30	-0.390507	-2.52467	0	0.00445435	0.23	4778	tags=73%, list=34%, signal=112%
GOBP_B_CELL_MEDIATED_IMMUNITY	77	-0.242273	-2.52432	0.002079	0.0043825	0.23	5317	tags=62%, list=38%, signal=100%
GOBP_REGULATION_OF_T_CELL_ACTIVATION	230	-0.144	-2.52301	0.00204499	0.00434672	0.231	6856	tags=63%, list=49%, signal=123%
GOBP_POSITIVE_REGULATION_OF_T_HELPER_CELL_DIFFERENTIATION	17	-0.507409	-2.51779	0	0.00445899	0.239	6039	tags=94%, list=43%, signal=166%
GOBP_POSITIVE_REGULATION_OF_CELL_ACTIVATION	242	-0.139155	-2.50338	0	0.00477777	0.259	6831	tags=63%, list=49%, signal=121%
GOBP_REGULATION_OF_TYPE_2_IMMUNE_RESPONSE	21	-0.471085	-2.49942	0	0.00486632	0.268	6039	tags=90%, list=43%, signal=160%
GOBP_INTERFERON_GAMMA_MEDIATED_SIGNALING_PATHWAY	67	-0.258333	-2.49524	0	0.0049827	0.276	7423	tags=79%, list=53%, signal=169%
GOBP_CELL_KILLING	75	-0.242749	-2.49515	0	0.00490943	0.276	7209	tags=76%, list=52%, signal=157%
GOBP_T_CELL_ACTIVATION	338	-0.119239	-2.49204	0	0.0049152	0.278	5704	tags=53%, list=41%, signal=87%
GOBP_CARBOHYDRATE_DERIVATIVE_CATABOLIC_PROCESS	163	-0.167965	-2.48954	0.00208768	0.00490585	0.281	8609	tags=79%, list=62%, signal=204%
GOBP_RNA_CATABOLIC_PROCESS	377	-0.109842	-2.48819	0	0.00489574	0.285	2092	tags=26%, list=15%, signal=29%
GOBP_LEUKOCYTE_MEDIATED_CYTOTOXICITY	52	-0.285695	-2.48616	0	0.00490064	0.289	6737	tags=77%, list=48%, signal=149%
GOBP_SMALL_MOLECULE_CATABOLIC_PROCESS	341	-0.115723	-2.47261	0	0.00533687	0.316	5280	tags=49%, list=38%, signal=77%
GOBP_CELLULAR_LIPID_CATABOLIC_PROCESS	180	-0.157272	-2.46177	0.00195312	0.00592003	0.343	9581	tags=84%, list=69%, signal=268%
GOBP_MITOCHONDRIAL_ATP_SYNTHESIS_COUPLED_PROTON_TRANSPORT	18	-0.468152	-2.39754	0	0.00923931	0.488	3541	tags=72%, list=25%, signal=97%
GOBP_REGULATION_OF_RECEPTOR_LOCALIZATION_TO_SYNAPSE	16	-0.491015	-2.38129	0	0.0101833	0.528	6215	tags=94%, list=45%, signal=169%
GOBP_T_CELL_PROLIFERATION	137	-0.175669	-2.37781	0	0.0102704	0.537	4584	tags=50%, list=33%, signal=74%
GOBP_MYELOID_LEUKOCYTE_MIGRATION	136	-0.171718	-2.3643	0	0.0113766	0.577	6836	tags=66%, list=49%, signal=129%
GOBP_EXTERNAL_ENCAPSULATING_STRUCTURE_ORGANIZATION	325	-0.113109	-2.35378	0	0.0121811	0.607	5052	tags=47%, list=36%, signal=73%
GOBP_POSITIVE_REGULATION_OF_CD4_POSITIVE_ALPHA_BETA_T_CELL_DIFFERENTIATION	22	-0.408659	-2.35141	0	0.0122538	0.61	6966	tags=91%, list=50%, signal=182%
GOBP_REGULATION_OF_ALPHA_BETA_T_CELL_DIFFERENTIATION	48	-0.291594	-2.35021	0.00200803	0.012257	0.615	6966	tags=79%, list=50%, signal=158%
GOBP_BLOOD_VESSEL_MORPHOGENESIS	494	-0.0914884	-2.31586	0	0.0156119	0.708	4599	tags=42%, list=33%, signal=60%
GOBP_POSITIVE_REGULATION_OF_INTRINSIC_APOPTOTIC_SIGNALING_PATHWAY	48	-0.280567	-2.31556	0	0.0154622	0.71	2775	tags=48%, list=20%, signal=60%
GOBP_REGULATION_OF_LEUKOCYTE_MEDIATED_IMMUNITY	124	-0.180993	-2.31317	0	0.0155414	0.719	6027	tags=61%, list=43%, signal=107%
GOBP_POSITIVE_REGULATION_OF_CD4_POSITIVE_ALPHA_BETA_T_CELL_ACTIVATION	26	-0.384255	-2.31086	0	0.0155186	0.721	6966	tags=88%, list=50%, signal=177%
GOBP_POSITIVE_REGULATION_OF_CYTOKINE_PRODUCTION	305	-0.115246	-2.3089	0.00192678	0.0155714	0.727	5088	tags=48%, list=37%, signal=74%
GOBP_RESPONSE_TO_OXYGEN_RADICAL	22	-0.411921	-2.30604	0.00197628	0.0157183	0.733	2498	tags=59%, list=18%, signal=72%
GOBP_ALPHA_BETA_T_CELL_ACTIVATION	109	-0.187095	-2.30566	0	0.0155635	0.733	6985	tags=69%, list=50%, signal=137%
GOBP_POSITIVE_REGULATION_OF_CELL_ADHESION	328	-0.110773	-2.30547	0	0.0154354	0.735	7736	tags=66%, list=56%, signal=146%
GOBP_T_HELPER_1_TYPE_IMMUNE_RESPONSE	31	-0.341262	-2.30494	0	0.0153106	0.736	3339	tags=58%, list=24%, signal=76%
GOBP_REGULATION_OF_LEUKOCYTE_MIGRATION	138	-0.169375	-2.29671	0	0.0160002	0.752	6836	tags=66%, list=49%, signal=128%
GOBP_MITOCHONDRIAL_TRANSMEMBRANE_TRANSPORT	95	-0.194075	-2.27281	0	0.0184849	0.796	3906	tags=47%, list=28%, signal=65%
GOBP_MYELOID_LEUKOCYTE_MEDIATED_IMMUNITY	437	-0.0937347	-2.27012	0.00187266	0.0187039	0.803	8345	tags=69%, list=60%, signal=167%
GOBP_POSITIVE_REGULATION_OF_IMMUNE_RESPONSE	445	-0.0941348	-2.25649	0	0.0201266	0.83	6887	tags=59%, list=50%, signal=113%
GOBP_MONONUCLEAR_CELL_DIFFERENTIATION	296	-0.113537	-2.25256	0	0.0205229	0.839	5923	tags=54%, list=43%, signal=92%
GOBP_REGULATION_OF_ADAPTIVE_IMMUNE_RESPONSE	114	-0.175977	-2.23415	0.0021322	0.0230551	0.871	6232	tags=62%, list=45%, signal=112%
GOBP_TRANSLATIONAL_ELONGATION	130	-0.167762	-2.21804	0	0.0254833	0.896	7314	tags=69%, list=53%, signal=145%
GOBP_REGULATION_OF_CD4_POSITIVE_ALPHA_BETA_T_CELL_DIFFERENTIATION	34	-0.323241	-2.21437	0	0.0259837	0.904	6966	tags=82%, list=50%, signal=165%
GOBP_MITOCHONDRION_ORGANIZATION	497	-0.0871503	-2.21097	0	0.0264241	0.913	3112	tags=31%, list=22%, signal=38%
GOBP_NEGATIVE_REGULATION_OF_NOTCH_SIGNALING_PATHWAY	35	-0.306259	-2.19889	0.00196078	0.0283079	0.926	4889	tags=66%, list=35%, signal=101%
GOBP_NEGATIVE_REGULATION_OF_IMMUNE_RESPONSE	98	-0.186824	-2.19578	0	0.0285171	0.93	6500	tags=65%, list=47%, signal=122%
GOBP_T_CELL_MEDIATED_CYTOTOXICITY	23	-0.375701	-2.18154	0	0.0310751	0.953	6270	tags=83%, list=45%, signal=150%
GOBP_CELL_CHEMOTAXIS	196	-0.132958	-2.17484	0.00206186	0.0320934	0.957	7682	tags=68%, list=55%, signal=151%
GOBP_REGULATION_OF_T_CELL_DIFFERENTIATION	107	-0.179882	-2.17385	0	0.0319764	0.957	5704	tags=59%, list=41%, signal=99%
GOBP_HYDROGEN_PEROXIDE_METABOLIC_PROCESS	33	-0.306166	-2.17009	0.00411523	0.0324736	0.96	2916	tags=52%, list=21%, signal=65%
GOBP_CELL_REDOX_HOMEOSTASIS	41	-0.284255	-2.15552	0	0.0358236	0.974	2842	tags=49%, list=20%, signal=61%
GOBP_AEROBIC_RESPIRATION	80	-0.208231	-2.15244	0.00196078	0.0361549	0.975	4942	tags=56%, list=36%, signal=87%
GOBP_REGULATION_OF_LIPID_CATABOLIC_PROCESS	44	-0.269434	-2.14793	0.0020202	0.0367136	0.975	5745	tags=68%, list=41%, signal=116%
GOBP_REGULATION_OF_LYMPHOCYTE_MEDIATED_IMMUNITY	86	-0.195592	-2.14629	0.00413223	0.0368597	0.977	6027	tags=63%, list=43%, signal=110%
GOBP_GLUTATHIONE_METABOLIC_PROCESS	47	-0.260185	-2.14589	0.00581395	0.0366301	0.978	5269	tags=64%, list=38%, signal=102%
GOBP_TERMINATION_OF_RNA_POLYMERASE_I_TRANSCRIPTION	26	-0.338076	-2.1343	0.00804829	0.0392128	0.982	4399	tags=65%, list=32%, signal=95%
GOBP_MONOCARBOXYLIC_ACID_CATABOLIC_PROCESS	107	-0.179213	-2.13397	0.00198807	0.0389291	0.982	3245	tags=41%, list=23%, signal=53%
GOBP_INTERLEUKIN_6_PRODUCTION	99	-0.182266	-2.117	0.00420168	0.0428653	0.989	6331	tags=64%, list=46%, signal=116%
GOBP_NECROPTOTIC_PROCESS	32	-0.312806	-2.11411	0.00205761	0.0432092	0.99	2613	tags=50%, list=19%, signal=61%
GOBP_T_CELL_ACTIVATION_INVOLVED_IN_IMMUNE_RESPONSE	68	-0.216591	-2.10461	0.00391389	0.0456363	0.993	5386	tags=60%, list=39%, signal=98%
GOBP_POSITIVE_REGULATION_OF_CELL_CELL_ADHESION	197	-0.129762	-2.09859	0.00579151	0.0470841	0.993	6831	tags=62%, list=49%, signal=120%
GOBP_LIPID_OXIDATION	97	-0.183943	-2.09618	0.00211864	0.0474723	0.993	3194	tags=41%, list=23%, signal=53%
GOBP_RELEASE_OF_CYTOCHROME_C_FROM_MITOCHONDRIA	51	-0.2488	-2.09499	0.00368324	0.0474278	0.993	2824	tags=45%, list=20%, signal=56%
GOBP_ACUTE_INFLAMMATORY_RESPONSE	64	-0.222946	-2.08753	0.00425532	0.0494048	0.997	5821	tags=64%, list=42%, signal=110%
GOBP_SUPEROXIDE_METABOLIC_PROCESS	48	-0.256359	-2.08624	0	0.0495382	0.997	5427	tags=65%, list=39%, signal=106%
GOBP_RESPONSE_TO_INTERFERON_GAMMA	135	-0.1534	-2.08294	0.00782779	0.0499526	0.997	7465	tags=69%, list=54%, signal=147%
GOBP_ANTIGEN_RECEPTOR_MEDIATED_SIGNALING_PATHWAY	189	-0.127657	-2.07995	0.00191571	0.0505491	0.997	6929	tags=62%, list=50%, signal=123%
GOBP_ICOSANOID_METABOLIC_PROCESS	72	-0.20667	-2.07468	0	0.0519942	0.997	3514	tags=46%, list=25%, signal=61%
GOBP_T_CELL_DIFFERENTIATION	183	-0.132439	-2.07269	0	0.0522039	0.997	5704	tags=54%, list=41%, signal=91%
GOBP_HUMORAL_IMMUNE_RESPONSE_MEDIATED_BY_CIRCULATING_IMMUNOGLOBULIN	30	-0.308484	-2.07058	0.00197628	0.0523249	0.997	4989	tags=67%, list=36%, signal=104%
GOBP_REGULATION_OF_PEPTIDASE_ACTIVITY	312	-0.103223	-2.06904	0.00379507	0.0524259	0.998	5192	tags=47%, list=37%, signal=74%
GOBP_PRODUCTION_OF_MOLECULAR_MEDIATOR_OF_IMMUNE_RESPONSE	129	-0.15668	-2.0638	0.00204918	0.0537042	0.999	5386	tags=54%, list=39%, signal=88%
GOBP_POSITIVE_REGULATION_OF_MAPK_CASCADE	405	-0.0882622	-2.05764	0.00196078	0.0554064	1	7802	tags=65%, list=56%, signal=143%
GOBP_KILLING_OF_CELLS_OF_OTHER_ORGANISM	20	-0.382133	-2.04965	0.00197239	0.0580675	1	2342	tags=55%, list=17%, signal=66%
GOBP_CELLULAR_ALDEHYDE_METABOLIC_PROCESS	51	-0.242828	-2.04522	0.0056926	0.059062	1	4542	tags=57%, list=33%, signal=84%
GOBP_REGULATION_OF_PRODUCTION_OF_MOLECULAR_MEDIATOR_OF_IMMUNE_RESPONSE	96	-0.176917	-2.03976	0.00377358	0.0606037	1	5088	tags=54%, list=37%, signal=85%
GOBP_REGULATION_OF_TRANSCRIPTION_FROM_RNA_POLYMERASE_II_PROMOTER_IN_RESPONSE_TO_HYPOXIA	75	-0.201398	-2.03891	0.00779727	0.0604702	1	8522	tags=81%, list=61%, signal=209%
GOBP_REGULATION_OF_INFLAMMATORY_RESPONSE	228	-0.113949	-2.03749	0.00202429	0.0604433	1	3808	tags=39%, list=27%, signal=52%
GOBP_REGULATION_OF_PEPTIDYL_TYROSINE_PHOSPHORYLATION	198	-0.124411	-2.03554	0	0.0608068	1	7914	tags=69%, list=57%, signal=158%
GOBP_NEGATIVE_REGULATION_OF_ENDOTHELIAL_CELL_PROLIFERATION	34	-0.292111	-2.03297	0.00383877	0.0612366	1	6580	tags=76%, list=47%, signal=145%
GOBP_CELL_ADHESION_MEDIATED_BY_INTEGRIN	61	-0.225196	-2.03199	0.00575816	0.0611029	1	6455	tags=69%, list=46%, signal=128%
GOBP_FATTY_ACID_BETA_OXIDATION	69	-0.206093	-2.02756	0.00196078	0.0622125	1	3194	tags=43%, list=23%, signal=56%
GOBP_LYMPHOCYTE_ACTIVATION_INVOLVED_IN_IMMUNE_RESPONSE	123	-0.15871	-2.02751	0.00399202	0.0617616	1	5386	tags=54%, list=39%, signal=88%
GOBP_PROGRAMMED_NECROTIC_CELL_DEATH	40	-0.262843	-2.02104	0.00207469	0.0637907	1	2613	tags=45%, list=19%, signal=55%
GOBP_POSITIVE_REGULATION_OF_ALPHA_BETA_T_CELL_PROLIFERATION	15	-0.432385	-2.01941	0.0059761	0.0638906	1	3264	tags=67%, list=23%, signal=87%
GOBP_CRISTAE_FORMATION	32	-0.307236	-2.01635	0.0122449	0.0645113	1	3559	tags=56%, list=26%, signal=75%
GOBP_POSITIVE_REGULATION_OF_LYMPHOCYTE_DIFFERENTIATION	78	-0.190933	-2.01527	0.00389864	0.0645784	1	6985	tags=69%, list=50%, signal=138%
GOBP_ATP_SYNTHESIS_COUPLED_PROTON_TRANSPORT	21	-0.364923	-2.01471	0.00406504	0.0643259	1	3541	tags=62%, list=25%, signal=83%
GOBP_STEROL_METABOLIC_PROCESS	123	-0.152037	-2.01465	0.00571429	0.0638941	1	6495	tags=62%, list=47%, signal=115%
GOBP_PEPTIDYL_TYROSINE_MODIFICATION	297	-0.100998	-2.00851	0.00205339	0.0658281	1	8081	tags=68%, list=58%, signal=159%
GOBP_ALPHA_BETA_T_CELL_DIFFERENTIATION	78	-0.192308	-2.0081	0.00804829	0.0655003	1	6966	tags=69%, list=50%, signal=138%
GOBP_AMINOGLYCAN_CATABOLIC_PROCESS	56	-0.225797	-2.00627	0.00561798	0.0659879	1	9534	tags=91%, list=69%, signal=289%
GOBP_POSITIVE_REGULATION_OF_SUBSTRATE_ADHESION_DEPENDENT_CELL_SPREADING	37	-0.283871	-2.0048	0.00392157	0.0660968	1	8463	tags=89%, list=61%, signal=227%
GOBP_POSITIVE_REGULATION_OF_PHAGOCYTOSIS	45	-0.250114	-2.0042	0.00788955	0.0658438	1	6729	tags=73%, list=48%, signal=142%
GOBP_REGULATION_OF_CELL_ADHESION_MEDIATED_BY_INTEGRIN	41	-0.268182	-2.00283	0.00399202	0.0658751	1	6455	tags=73%, list=46%, signal=136%
GOBP_PROTEIN_IMPORT_INTO_MITOCHONDRIAL_MATRIX	18	-0.38776	-1.9931	0.00585938	0.0694047	1	4657	tags=72%, list=34%, signal=108%
GOBP_CD4_POSITIVE_ALPHA_BETA_T_CELL_ACTIVATION	68	-0.204436	-1.98821	0.00787402	0.0711338	1	6985	tags=71%, list=50%, signal=141%
GOBP_ORGANIC_ACID_CATABOLIC_PROCESS	209	-0.11798	-1.98636	0.00584795	0.0712798	1	5502	tags=51%, list=40%, signal=83%
GOBP_REGULATION_OF_COAGULATION	51	-0.234361	-1.98488	0.00585938	0.071494	1	6022	tags=67%, list=43%, signal=117%
GOBP_POSITIVE_REGULATION_OF_COLD_INDUCED_THERMOGENESIS	81	-0.189231	-1.98295	0.00204918	0.0718952	1	3907	tags=47%, list=28%, signal=65%
GOBP_NEGATIVE_REGULATION_OF_CHONDROCYTE_DIFFERENTIATION	18	-0.39109	-1.98031	0.00397614	0.0725334	1	5383	tags=78%, list=39%, signal=127%
GOBP_RETINOL_METABOLIC_PROCESS	25	-0.333477	-1.97979	0.00198413	0.0722856	1	8162	tags=92%, list=59%, signal=222%
GOBP_NEGATIVE_REGULATION_OF_CELL_ACTIVATION	139	-0.145847	-1.97916	0.00383142	0.0720598	1	8894	tags=78%, list=64%, signal=216%
GOBP_MITOCHONDRIAL_TRANSLATIONAL_TERMINATION	89	-0.178657	-1.97774	0.00992064	0.0721761	1	6592	tags=65%, list=47%, signal=123%
GOBP_LEUKOCYTE_CHEMOTAXIS	140	-0.141694	-1.97234	0.00612245	0.0740339	1	7682	tags=69%, list=55%, signal=153%
GOBP_ALPHA_BETA_T_CELL_PROLIFERATION	29	-0.311583	-1.96807	0.00816326	0.0754995	1	3348	tags=55%, list=24%, signal=73%
GOBP_REGULATION_OF_ANTIGEN_RECEPTOR_MEDIATED_SIGNALING_PATHWAY	46	-0.241883	-1.9641	0.00399202	0.0769283	1	5413	tags=63%, list=39%, signal=103%
GOBP_CELLULAR_RESPONSE_TO_OXYGEN_RADICAL	18	-0.376403	-1.96198	0.00824742	0.0773865	1	2498	tags=56%, list=18%, signal=68%
GOBP_OSSIFICATION	332	-0.0927439	-1.95612	0.00384615	0.0796532	1	6530	tags=56%, list=47%, signal=103%
GOBP_FATTY_ACID_CATABOLIC_PROCESS	93	-0.176401	-1.95442	0.00409836	0.0799851	1	3245	tags=41%, list=23%, signal=53%
GOBP_NEGATIVE_REGULATION_OF_LEUKOCYTE_CELL_CELL_ADHESION	87	-0.177869	-1.95195	0.00386847	0.0807141	1	8728	tags=80%, list=63%, signal=215%
GOBP_NEGATIVE_REGULATION_OF_CARTILAGE_DEVELOPMENT	20	-0.363329	-1.94916	0.00782779	0.0815342	1	5383	tags=75%, list=39%, signal=122%
GOBP_REGULATION_OF_CELLULAR_AMINO_ACID_METABOLIC_PROCESS	55	-0.214735	-1.94673	0.00787402	0.0820965	1	8148	tags=80%, list=59%, signal=193%
GOBP_REGULATION_OF_LEUKOCYTE_MEDIATED_CYTOTOXICITY	34	-0.280788	-1.94347	0.00967118	0.0832039	1	6737	tags=76%, list=48%, signal=148%
GOBP_NEGATIVE_REGULATION_OF_CELL_CELL_ADHESION	129	-0.148732	-1.94115	0.00604839	0.0838477	1	8728	tags=78%, list=63%, signal=206%
GOBP_REGULATION_OF_SMALL_MOLECULE_METABOLIC_PROCESS	358	-0.0899275	-1.93924	0.010142	0.0843257	1	8917	tags=73%, list=64%, signal=198%
GOBP_TEMPERATURE_HOMEOSTASIS	147	-0.135391	-1.93923	0.00390625	0.0838416	1	3907	tags=41%, list=28%, signal=57%
GOBP_CELLULAR_MODIFIED_AMINO_ACID_CATABOLIC_PROCESS	24	-0.333562	-1.93584	0.00603622	0.0849453	1	4060	tags=63%, list=29%, signal=88%
GOBP_T_CELL_DIFFERENTIATION_INVOLVED_IN_IMMUNE_RESPONSE	50	-0.23343	-1.93212	0.0111317	0.0862749	1	5386	tags=62%, list=39%, signal=101%
GOBP_RESPONSE_TO_PH	33	-0.277257	-1.9272	0.00814664	0.0880756	1	7529	tags=82%, list=54%, signal=178%
GOBP_MONOCARBOXYLIC_ACID_METABOLIC_PROCESS	478	-0.0776789	-1.92663	0.00591716	0.0879337	1	10154	tags=81%, list=73%, signal=289%
GOBP_RESPONSE_TO_REACTIVE_OXYGEN_SPECIES	186	-0.123185	-1.92535	0.00606061	0.0880547	1	6831	tags=61%, list=49%, signal=119%
GOBP_NEGATIVE_REGULATION_OF_LYMPHOCYTE_ACTIVATION	103	-0.167281	-1.92489	0.00968992	0.0877956	1	8894	tags=81%, list=64%, signal=222%
GOBP_PROTEIN_ACTIVATION_CASCADE	17	-0.391105	-1.91817	0.00401606	0.0906914	1	6836	tags=88%, list=49%, signal=173%
GOBP_SKELETAL_SYSTEM_MORPHOGENESIS	155	-0.130025	-1.91679	0.00594059	0.0907486	1	8168	tags=72%, list=59%, signal=172%
GOBP_REGULATION_OF_REACTIVE_OXYGEN_SPECIES_METABOLIC_PROCESS	148	-0.131698	-1.90908	0.00992064	0.0942136	1	2698	tags=32%, list=19%, signal=40%
GOBP_CELLULAR_RESPONSE_TO_VASCULAR_ENDOTHELIAL_GROWTH_FACTOR_STIMULUS	56	-0.220704	-1.90818	0.00452489	0.0941821	1	4392	tags=54%, list=32%, signal=78%
GOBP_SULFUR_COMPOUND_METABOLIC_PROCESS	312	-0.0923269	-1.90461	0.0038835	0.0957535	1	3558	tags=35%, list=26%, signal=45%
GOBP_POSITIVE_REGULATION_OF_PRODUCTION_OF_MOLECULAR_MEDIATOR_OF_IMMUNE_RESPONSE	64	-0.197438	-1.89753	0	0.099202	1	5088	tags=56%, list=37%, signal=88%
GOBP_CHEMOKINE_PRODUCTION	66	-0.200505	-1.89077	0.00608519	0.102411	1	3756	tags=47%, list=27%, signal=64%
GOBP_ZYMOGEN_ACTIVATION	40	-0.24798	-1.88702	0.00612245	0.104071	1	3514	tags=50%, list=25%, signal=67%
GOBP_ICOSANOID_BIOSYNTHETIC_PROCESS	35	-0.264798	-1.88015	0.0145833	0.107418	1	3081	tags=49%, list=22%, signal=62%
GOBP_GRANULOCYTE_MIGRATION	84	-0.176004	-1.87991	0.0153846	0.106964	1	6836	tags=67%, list=49%, signal=130%
GOBP_POSITIVE_REGULATION_OF_HISTONE_DEACETYLATION	16	-0.386308	-1.87396	0.0159046	0.109719	1	3325	tags=63%, list=24%, signal=82%
GOBP_INTRINSIC_APOPTOTIC_SIGNALING_PATHWAY_BY_P53_CLASS_MEDIATOR	69	-0.194177	-1.87382	0.0100402	0.109225	1	6582	tags=67%, list=47%, signal=126%
GOBP_RESPONSE_TO_OXYGEN_LEVELS	340	-0.0876149	-1.87295	0.0145228	0.109143	1	2615	tags=27%, list=19%, signal=33%
GOBP_ANAPHASE_PROMOTING_COMPLEX_DEPENDENT_CATABOLIC_PROCESS	78	-0.177146	-1.86942	0.00823045	0.110713	1	8423	tags=78%, list=61%, signal=197%
GOBP_REGULATION_OF_LYMPHOCYTE_DIFFERENTIATION	129	-0.141412	-1.86899	0.0118343	0.110445	1	5704	tags=55%, list=41%, signal=92%
GOBP_POSITIVE_REGULATION_OF_PEPTIDYL_TYROSINE_PHOSPHORYLATION	141	-0.134208	-1.86728	0.0119284	0.110973	1	7914	tags=70%, list=57%, signal=161%
GOBP_ORGANIC_ANION_TRANSPORT	276	-0.0951964	-1.86539	0.00796813	0.111691	1	3841	tags=37%, list=28%, signal=50%
GOBP_ENDOTHELIUM_DEVELOPMENT	113	-0.149159	-1.86177	0.00392927	0.11334	1	4341	tags=46%, list=31%, signal=66%
GOBP_ACTIVATION_OF_IMMUNE_RESPONSE	333	-0.0893268	-1.85998	0.0156556	0.113943	1	6887	tags=58%, list=50%, signal=113%
GOBP_STEROID_METABOLIC_PROCESS	213	-0.109613	-1.8591	0.00584795	0.113926	1	4635	tags=44%, list=33%, signal=65%
GOBP_POSITIVE_REGULATION_OF_ACTIVATED_T_CELL_PROLIFERATION	17	-0.386164	-1.85858	0.0100604	0.113638	1	3634	tags=65%, list=26%, signal=88%
GOBP_POSITIVE_REGULATION_OF_INTERLEUKIN_4_PRODUCTION	16	-0.392718	-1.85764	0.0213592	0.113655	1	3236	tags=63%, list=23%, signal=81%
GOBP_REGULATION_OF_CELL_CELL_ADHESION	313	-0.0895357	-1.8542	0.0121704	0.115162	1	6334	tags=54%, list=46%, signal=98%
GOBP_CELLULAR_RESPONSE_TO_LIPOPROTEIN_PARTICLE_STIMULUS	26	-0.313908	-1.85239	0.0180361	0.11569	1	7942	tags=88%, list=57%, signal=206%
GOBP_INTEGRIN_MEDIATED_SIGNALING_PATHWAY	87	-0.16785	-1.8518	0.0183299	0.115473	1	7748	tags=72%, list=56%, signal=163%
GOBP_REGULATION_OF_RELEASE_OF_CYTOCHROME_C_FROM_MITOCHONDRIA	41	-0.246896	-1.85089	0.0122449	0.115424	1	6750	tags=73%, list=49%, signal=142%
GOBP_RESPONSE_TO_RETINOIC_ACID	81	-0.174148	-1.84949	0.012605	0.115732	1	9950	tags=89%, list=72%, signal=311%
GOBP_RESPONSE_TO_OXIDATIVE_STRESS	374	-0.084207	-1.84485	0.012685	0.118045	1	6481	tags=55%, list=47%, signal=100%
GOBP_ORGANOPHOSPHATE_CATABOLIC_PROCESS	135	-0.135733	-1.84357	0.0118343	0.118267	1	8223	tags=73%, list=59%, signal=176%
GOBP_REGULATION_OF_SPHINGOLIPID_BIOSYNTHETIC_PROCESS	15	-0.400168	-1.8412	0.0135397	0.119464	1	7418	tags=93%, list=53%, signal=200%
GOBP_POSITIVE_REGULATION_OF_ACUTE_INFLAMMATORY_RESPONSE	17	-0.378554	-1.83851	0.0268041	0.12062	1	2922	tags=59%, list=21%, signal=74%
GOBP_BLOOD_VESSEL_REMODELING	37	-0.250921	-1.83495	0.012	0.122577	1	4036	tags=54%, list=29%, signal=76%
GOBP_RESPONSE_TO_INTERLEUKIN_4	27	-0.293365	-1.83052	0.0222672	0.1251	1	4683	tags=63%, list=34%, signal=95%
GOBP_PRODUCTION_OF_MOLECULAR_MEDIATOR_INVOLVED_IN_INFLAMMATORY_RESPONSE	53	-0.208986	-1.83035	0.0118812	0.124669	1	7860	tags=77%, list=57%, signal=177%
GOBP_NEGATIVE_REGULATION_OF_FIBROBLAST_GROWTH_FACTOR_RECEPTOR_SIGNALING_PATHWAY	15	-0.399376	-1.82815	0.0141414	0.125464	1	7429	tags=93%, list=53%, signal=200%
GOBP_REGULATION_OF_T_CELL_RECEPTOR_SIGNALING_PATHWAY	30	-0.274093	-1.82559	0.0174081	0.126781	1	6856	tags=77%, list=49%, signal=151%
GOBP_NEGATIVE_REGULATION_OF_INTERLEUKIN_6_PRODUCTION	30	-0.28397	-1.82021	0.0243408	0.12995	1	6719	tags=77%, list=48%, signal=148%
GOBP_WOUND_HEALING	398	-0.0811475	-1.81595	0.00998004	0.132452	1	3236	tags=31%, list=23%, signal=39%
GOBP_LIPOPOLYSACCHARIDE_MEDIATED_SIGNALING_PATHWAY	46	-0.227854	-1.81524	0.00574713	0.132351	1	5003	tags=59%, list=36%, signal=91%
GOBP_CERAMIDE_CATABOLIC_PROCESS	17	-0.364864	-1.8096	0.0253411	0.13578	1	5565	tags=76%, list=40%, signal=127%
GOBP_DETECTION_OF_TEMPERATURE_STIMULUS	17	-0.362534	-1.80616	0.0095057	0.13774	1	6415	tags=82%, list=46%, signal=153%
GOBP_CELLULAR_METABOLIC_COMPOUND_SALVAGE	29	-0.278599	-1.80546	0.0265849	0.13766	1	7640	tags=83%, list=55%, signal=183%
GOBP_ACUTE_INFLAMMATORY_RESPONSE_TO_ANTIGENIC_STIMULUS	17	-0.360161	-1.80383	0.0083682	0.13825	1	3995	tags=65%, list=29%, signal=91%
GOBP_ANTIGEN_PROCESSING_AND_PRESENTATION_OF_EXOGENOUS_PEPTIDE_ANTIGEN_VIA_MHC_CLASS_I	73	-0.175846	-1.80088	0.0118343	0.139693	1	8423	tags=78%, list=61%, signal=197%
GOBP_REGULATION_OF_INTRINSIC_APOPTOTIC_SIGNALING_PATHWAY	137	-0.132982	-1.79721	0.01222	0.141741	1	2635	tags=32%, list=19%, signal=39%
GOBP_CHONDROCYTE_DIFFERENTIATION	86	-0.164191	-1.79695	0.0204082	0.141352	1	5491	tags=56%, list=40%, signal=92%
GOBP_INTERLEUKIN_17_PRODUCTION	22	-0.316236	-1.79288	0.00608519	0.143769	1	6985	tags=82%, list=50%, signal=164%
GOBP_RESPONSE_TO_LITHIUM_ION	17	-0.364314	-1.78733	0.0161943	0.147556	1	4755	tags=71%, list=34%, signal=107%
GOBP_REGULATION_OF_NOTCH_SIGNALING_PATHWAY	92	-0.158544	-1.78693	0.0252632	0.147165	1	5064	tags=52%, list=36%, signal=82%
GOBP_B_CELL_ACTIVATION	187	-0.112778	-1.78545	0.0119284	0.147632	1	4624	tags=44%, list=33%, signal=66%
GOBP_PEPTIDYL_PROLINE_MODIFICATION	49	-0.216391	-1.78382	0.00884956	0.148201	1	6365	tags=67%, list=46%, signal=124%
GOBP_CD4_POSITIVE_ALPHA_BETA_T_CELL_DIFFERENTIATION	56	-0.200742	-1.77747	0.0100806	0.152677	1	5413	tags=59%, list=39%, signal=96%
GOBP_CARBOXYLIC_ACID_TRANSPORT	210	-0.106299	-1.7772	0.022541	0.152185	1	3841	tags=38%, list=28%, signal=52%
GOBP_NEGATIVE_REGULATION_OF_IMMUNE_SYSTEM_PROCESS	282	-0.0908976	-1.77535	0.0138614	0.152969	1	9755	tags=79%, list=70%, signal=260%
GOBP_REGULATION_OF_ACUTE_INFLAMMATORY_RESPONSE	32	-0.262673	-1.77476	0.012	0.152778	1	4177	tags=56%, list=30%, signal=80%
GOBP_REGULATION_OF_T_CELL_MEDIATED_IMMUNITY	44	-0.226426	-1.77461	0.0163599	0.152246	1	6025	tags=66%, list=43%, signal=116%
GOBP_REGULATION_OF_LIPID_BIOSYNTHETIC_PROCESS	159	-0.121271	-1.77193	0.019305	0.153604	1	4017	tags=41%, list=29%, signal=57%
GOBP_POSITIVE_REGULATION_OF_LEUKOCYTE_MEDIATED_IMMUNITY	68	-0.178031	-1.76452	0.0139442	0.1592	1	6737	tags=66%, list=48%, signal=128%
GOBP_DEOXYRIBOSE_PHOSPHATE_CATABOLIC_PROCESS	24	-0.303522	-1.76401	0.0281125	0.158901	1	8531	tags=92%, list=61%, signal=237%
GOBP_CELLULAR_TRANSITION_METAL_ION_HOMEOSTASIS	91	-0.156358	-1.75801	0.02	0.163392	1	3799	tags=43%, list=27%, signal=59%
GOBP_REGULATION_OF_CHONDROCYTE_DIFFERENTIATION	39	-0.234273	-1.75755	0.0184426	0.163087	1	5664	tags=64%, list=41%, signal=108%
GOBP_NEGATIVE_REGULATION_OF_VIRAL_PROCESS	56	-0.200051	-1.75745	0.0193424	0.162473	1	9394	tags=88%, list=68%, signal=269%
GOBP_ADAPTIVE_THERMOGENESIS	133	-0.133807	-1.75352	0.0173536	0.165146	1	3907	tags=41%, list=28%, signal=57%
GOBP_CELLULAR_RESPONSE_TO_MOLECULE_OF_BACTERIAL_ORIGIN	137	-0.129608	-1.74756	0.024	0.169633	1	6334	tags=58%, list=46%, signal=106%
GOBP_MONONUCLEAR_CELL_MIGRATION	116	-0.135765	-1.73211	0.0329897	0.182739	1	7596	tags=68%, list=55%, signal=149%
GOBP_INTERLEUKIN_8_PRODUCTION	60	-0.184224	-1.73013	0.0246212	0.183847	1	1158	tags=27%, list=8%, signal=29%
GOBP_RESPONSE_TO_FUNGUS	23	-0.305366	-1.72931	0.0157791	0.183886	1	5433	tags=70%, list=39%, signal=114%
GOBP_GLUTATHIONE_DERIVATIVE_METABOLIC_PROCESS	18	-0.343674	-1.72868	0.0162602	0.183711	1	5269	tags=72%, list=38%, signal=116%
GOBP_POSITIVE_REGULATION_OF_CHEMOKINE_PRODUCTION	45	-0.219455	-1.72815	0.0397614	0.183418	1	3756	tags=49%, list=27%, signal=67%
GOBP_ORGANIC_ACID_TRANSPORT	249	-0.0949193	-1.7217	0.0167015	0.188704	1	3841	tags=37%, list=28%, signal=50%
GOBP_POSITIVE_REGULATION_OF_INSULIN_SECRETION_INVOLVED_IN_CELLULAR_RESPONSE_TO_GLUCOSE_STIMULUS	27	-0.276831	-1.71999	0.0272374	0.189767	1	5942	tags=70%, list=43%, signal=123%
GOBP_COLLAGEN_METABOLIC_PROCESS	77	-0.168167	-1.71812	0.022	0.190752	1	7605	tags=71%, list=55%, signal=157%
GOBP_RIBOSOMAL_SMALL_SUBUNIT_ASSEMBLY	18	-0.336495	-1.71755	0.0263158	0.190557	1	3052	tags=56%, list=22%, signal=71%
GOBP_PHAGOSOME_ACIDIFICATION	23	-0.294319	-1.71626	0.0325866	0.191003	1	6795	tags=78%, list=49%, signal=153%
GOBP_POSITIVE_REGULATION_OF_INTERFERON_GAMMA_PRODUCTION	38	-0.234181	-1.71524	0.0206186	0.191249	1	3339	tags=47%, list=24%, signal=62%
GOBP_REGULATION_OF_APOPTOTIC_SIGNALING_PATHWAY	296	-0.0869786	-1.71515	0.0318725	0.190616	1	4312	tags=40%, list=31%, signal=56%
GOBP_COLLAGEN_CATABOLIC_PROCESS	34	-0.247673	-1.71466	0.0287356	0.190236	1	7605	tags=79%, list=55%, signal=175%
GOBP_T_CELL_RECEPTOR_SIGNALING_PATHWAY	155	-0.115777	-1.71243	0.0231214	0.191655	1	6929	tags=61%, list=50%, signal=121%
GOBP_RESPONSE_TO_TOXIC_SUBSTANCE	174	-0.111971	-1.71234	0.0331384	0.191048	1	2698	tags=30%, list=19%, signal=37%
GOBP_ACTIVATION_OF_PROTEIN_KINASE_B_ACTIVITY	30	-0.264167	-1.71115	0.0336634	0.191522	1	3287	tags=50%, list=24%, signal=65%
GOBP_RESPONSE_TO_MOLECULE_OF_BACTERIAL_ORIGIN	239	-0.0978043	-1.71089	0.0350877	0.191063	1	4190	tags=40%, list=30%, signal=56%
GOBP_REGULATION_OF_T_CELL_MEDIATED_CYTOTOXICITY	17	-0.336556	-1.71029	0.0162602	0.19092	1	5958	tags=76%, list=43%, signal=134%
GOBP_MORPHOGENESIS_OF_AN_ENDOTHELIUM	16	-0.358794	-1.70986	0.0275049	0.190587	1	3707	tags=63%, list=27%, signal=85%
GOBP_RESPONSE_TO_HYDROGEN_PEROXIDE	115	-0.135844	-1.70763	0.0158416	0.192037	1	6831	tags=63%, list=49%, signal=122%
GOBP_NECROTIC_CELL_DEATH	49	-0.200548	-1.70736	0.031185	0.191571	1	2613	tags=39%, list=19%, signal=48%
GOBP_ATP_BIOSYNTHETIC_PROCESS	44	-0.220056	-1.70666	0.0262097	0.19157	1	7061	tags=73%, list=51%, signal=147%
GOBP_ESTABLISHMENT_OF_TISSUE_POLARITY	116	-0.13672	-1.70295	0.0286299	0.194416	1	7463	tags=67%, list=54%, signal=144%
GOBP_CELLULAR_RESPONSE_TO_LOW_DENSITY_LIPOPROTEIN_PARTICLE_STIMULUS	16	-0.351538	-1.70269	0.0131332	0.193942	1	6414	tags=81%, list=46%, signal=151%
GOBP_BLOOD_VESSEL_ENDOTHELIAL_CELL_PROLIFERATION_INVOLVED_IN_SPROUTING_ANGIOGENESIS	19	-0.32553	-1.70101	0.0242424	0.19486	1	6456	tags=79%, list=46%, signal=147%
GOBP_FATTY_ACID_TRANSPORT	122	-0.132944	-1.69919	0.0265152	0.19602	1	2157	tags=29%, list=16%, signal=34%
GOBP_STRIATED_MUSCLE_CELL_APOPTOTIC_PROCESS	29	-0.264658	-1.69709	0.0246914	0.197449	1	8792	tags=90%, list=63%, signal=243%
GOBP_CHONDROCYTE_DEVELOPMENT	26	-0.279826	-1.69221	0.0248092	0.201689	1	6811	tags=77%, list=49%, signal=151%
GOBP_ISOPRENOID_METABOLIC_PROCESS	89	-0.153077	-1.69134	0.0311203	0.201756	1	7570	tags=70%, list=54%, signal=152%
GOBP_TRABECULA_MORPHOGENESIS	39	-0.22884	-1.69122	0.0211132	0.201157	1	8947	tags=87%, list=64%, signal=244%
GOBP_ALCOHOL_METABOLIC_PROCESS	287	-0.0866821	-1.69099	0.0265306	0.200639	1	8798	tags=72%, list=63%, signal=192%
GOBP_TRANSCRIPTION_ELONGATION_FROM_RNA_POLYMERASE_I_PROMOTER	25	-0.286342	-1.68915	0.0281426	0.201823	1	4924	tags=64%, list=35%, signal=99%
GOBP_L_AMINO_ACID_TRANSPORT	54	-0.192942	-1.68798	0.0252918	0.202193	1	7111	tags=70%, list=51%, signal=144%
GOBP_REGULATION_OF_CD8_POSITIVE_ALPHA_BETA_T_CELL_ACTIVATION	15	-0.364614	-1.68721	0.0302419	0.202142	1	6985	tags=87%, list=50%, signal=174%
GOBP_INTERFERON_GAMMA_PRODUCTION	61	-0.188045	-1.68649	0.032381	0.202149	1	7197	tags=70%, list=52%, signal=146%
GOBP_MULTI_MULTICELLULAR_ORGANISM_PROCESS	147	-0.121802	-1.6864	0.0307102	0.201536	1	4283	tags=43%, list=31%, signal=61%
GOBP_POSITIVE_REGULATION_OF_CYTOKINE_PRODUCTION_INVOLVED_IN_IMMUNE_RESPONSE	37	-0.234638	-1.68548	0.0422833	0.201841	1	1632	tags=35%, list=12%, signal=40%
GOBP_UBIQUITIN_DEPENDENT_PROTEIN_CATABOLIC_PROCESS_VIA_THE_MULTIVESICULAR_BODY_SORTING_PATHWAY	23	-0.291931	-1.68355	0.0293542	0.20304	1	1389	tags=39%, list=10%, signal=43%
GOBP_ARACHIDONIC_ACID_METABOLIC_PROCESS	35	-0.242636	-1.68353	0.0441459	0.202336	1	8154	tags=83%, list=59%, signal=200%
GOBP_INTRINSIC_APOPTOTIC_SIGNALING_PATHWAY	251	-0.0920759	-1.68285	0.0354331	0.202327	1	6608	tags=57%, list=48%, signal=106%
GOBP_POLYOL_BIOSYNTHETIC_PROCESS	53	-0.197762	-1.68273	0.048	0.201766	1	9589	tags=89%, list=69%, signal=285%
GOBP_REGULATION_OF_FIBROBLAST_GROWTH_FACTOR_RECEPTOR_SIGNALING_PATHWAY	23	-0.292182	-1.68116	0.0237154	0.202535	1	7429	tags=83%, list=53%, signal=177%
GOBP_REGULATION_OF_DEFENSE_RESPONSE	464	-0.0671927	-1.68025	0.0264228	0.202788	1	4101	tags=36%, list=30%, signal=49%
GOBP_NEGATIVE_REGULATION_OF_CYTOKINE_PRODUCTION	200	-0.101752	-1.67991	0.0376569	0.202417	1	6530	tags=57%, list=47%, signal=106%
GOBP_INTERLEUKIN_10_PRODUCTION	37	-0.22789	-1.67891	0.0307377	0.202776	1	6985	tags=73%, list=50%, signal=146%
GOBP_POSITIVE_REGULATION_OF_LEUKOCYTE_MIGRATION	90	-0.154791	-1.6761	0.0290135	0.204881	1	4350	tags=47%, list=31%, signal=67%
GOBP_MODULATION_BY_HOST_OF_VIRAL_PROCESS	22	-0.300096	-1.6748	0.0318091	0.205548	1	7209	tags=82%, list=52%, signal=170%
GOBP_TERPENOID_METABOLIC_PROCESS	72	-0.167189	-1.67306	0.0203666	0.206618	1	7728	tags=72%, list=56%, signal=162%
GOBP_NEGATIVE_REGULATION_OF_COAGULATION	36	-0.240279	-1.67193	0.0442656	0.20709	1	4392	tags=56%, list=32%, signal=81%
GOBP_PHOSPHOLIPID_CATABOLIC_PROCESS	39	-0.226098	-1.66742	0.0378151	0.210918	1	8985	tags=87%, list=65%, signal=246%
GOBP_POSITIVE_REGULATION_OF_RELEASE_OF_CYTOCHROME_C_FROM_MITOCHONDRIA	26	-0.273993	-1.66367	0.0181087	0.21404	1	2615	tags=46%, list=19%, signal=57%
GOBP_ENDOCHONDRAL_BONE_MORPHOGENESIS	47	-0.203137	-1.66339	0.0277228	0.213644	1	7538	tags=74%, list=54%, signal=162%
GOBP_NEUTROPHIL_MIGRATION	68	-0.171401	-1.66051	0.0376984	0.215952	1	4989	tags=53%, list=36%, signal=82%
GOBP_PROTEIN_PEPTIDYL_PROLYL_ISOMERIZATION	33	-0.239697	-1.65928	0.0411765	0.216565	1	6365	tags=70%, list=46%, signal=128%
GOBP_REGULATION_OF_CELLULAR_EXTRAVASATION	24	-0.280917	-1.65896	0.0207156	0.216223	1	6528	tags=75%, list=47%, signal=141%
GOBP_REGULATION_OF_BIOLOGICAL_PROCESS_INVOLVED_IN_SYMBIOTIC_INTERACTION	142	-0.121258	-1.65077	0.0474227	0.223917	1	9394	tags=80%, list=68%, signal=243%
GOBP_ENDOCRINE_HORMONE_SECRETION	32	-0.240698	-1.64447	0.0342052	0.230399	1	3613	tags=50%, list=26%, signal=67%
GOBP_PURINE_CONTAINING_COMPOUND_BIOSYNTHETIC_PROCESS	173	-0.105541	-1.64273	0.0384615	0.231528	1	11006	tags=90%, list=79%, signal=425%
GOBP_POSITIVE_REGULATION_OF_TUMOR_NECROSIS_FACTOR_SUPERFAMILY_CYTOKINE_PRODUCTION	69	-0.168956	-1.6426	0.0325866	0.230887	1	4312	tags=48%, list=31%, signal=69%
GOBP_OLEFINIC_COMPOUND_METABOLIC_PROCESS	77	-0.160041	-1.64091	0.0454545	0.231965	1	9342	tags=83%, list=67%, signal=252%
GOBP_NADPH_REGENERATION	17	-0.327908	-1.64077	0.0509165	0.231355	1	8531	tags=94%, list=61%, signal=243%
GOBP_REGULATION_OF_MYELOID_LEUKOCYTE_MEDIATED_IMMUNITY	36	-0.227768	-1.6362	0.0378486	0.235683	1	6496	tags=69%, list=47%, signal=130%
GOBP_POSITIVE_REGULATION_OF_NATURAL_KILLER_CELL_ACTIVATION	15	-0.351074	-1.63577	0.0494624	0.235438	1	4393	tags=67%, list=32%, signal=97%
GOBP_NEGATIVE_REGULATION_OF_LEUKOCYTE_PROLIFERATION	57	-0.180708	-1.63436	0.0391389	0.236196	1	8717	tags=81%, list=63%, signal=216%
GOBP_BIOMINERALIZATION	126	-0.126303	-1.63341	0.0366599	0.236495	1	9624	tags=82%, list=69%, signal=263%
GOBP_REGULATION_OF_CELLULAR_KETONE_METABOLIC_PROCESS	151	-0.113404	-1.63307	0.0272904	0.236103	1	7463	tags=65%, list=54%, signal=139%
GOBP_NEGATIVE_REGULATION_OF_NUCLEOCYTOPLASMIC_TRANSPORT	19	-0.313973	-1.63154	0.0470588	0.237044	1	7348	tags=84%, list=53%, signal=178%
GOBP_SENSORY_PERCEPTION_OF_TEMPERATURE_STIMULUS	18	-0.316749	-1.63086	0.0323194	0.237072	1	6415	tags=78%, list=46%, signal=144%
GOBP_METANEPHRIC_NEPHRON_DEVELOPMENT	30	-0.246311	-1.6306	0.0357143	0.236658	1	8168	tags=83%, list=59%, signal=202%
GOBP_REGULATION_OF_LEUKOCYTE_CHEMOTAXIS	79	-0.159621	-1.62879	0.0489237	0.23805	1	4305	tags=47%, list=31%, signal=67%
GOBP_NEGATIVE_REGULATION_OF_TUMOR_NECROSIS_FACTOR_SUPERFAMILY_CYTOKINE_PRODUCTION	41	-0.213706	-1.62798	0.0418251	0.238274	1	7549	tags=76%, list=54%, signal=165%
GOBP_NEGATIVE_REGULATION_OF_ANTIGEN_RECEPTOR_MEDIATED_SIGNALING_PATHWAY	23	-0.280934	-1.62773	0.0481696	0.237771	1	3959	tags=57%, list=28%, signal=79%
GOBP_PHAGOCYTOSIS	222	-0.0924085	-1.62609	0.0448598	0.238903	1	6501	tags=56%, list=47%, signal=103%
GOBP_MEMBRANE_INVAGINATION	60	-0.176349	-1.62328	0.0330739	0.24128	1	9607	tags=87%, list=69%, signal=279%
GOBP_TYROSINE_PHOSPHORYLATION_OF_STAT_PROTEIN	48	-0.199851	-1.62301	0.0316456	0.240787	1	5341	tags=58%, list=38%, signal=94%
GOBP_RESPONSE_TO_ACIDIC_PH	19	-0.314189	-1.62154	0.0485437	0.241725	1	7345	tags=84%, list=53%, signal=178%
GOBP_POSITIVE_REGULATION_OF_APOPTOTIC_SIGNALING_PATHWAY	107	-0.131585	-1.62139	0.0309917	0.241162	1	5201	tags=50%, list=37%, signal=80%
GOBP_IMMUNE_RESPONSE_REGULATING_SIGNALING_PATHWAY	302	-0.0794683	-1.62067	0.0314961	0.241191	1	6929	tags=58%, list=50%, signal=112%
GOBP_NUCLEOSIDE_PHOSPHATE_BIOSYNTHETIC_PROCESS	221	-0.0920905	-1.62019	0.0378072	0.241028	1	11006	tags=88%, list=79%, signal=417%
GOBP_CELLULAR_RESPONSE_TO_HYDROGEN_PEROXIDE	75	-0.158577	-1.61791	0.0554415	0.24277	1	6334	tags=61%, list=46%, signal=112%
GOBP_RIBOSOMAL_SMALL_SUBUNIT_BIOGENESIS	69	-0.166292	-1.61518	0.0477137	0.245302	1	1730	tags=29%, list=12%, signal=33%
GOBP_POSITIVE_REGULATION_OF_PROTEOLYSIS	316	-0.0786303	-1.61501	0.0449219	0.244752	1	8962	tags=72%, list=64%, signal=198%
GOBP_ALPHA_AMINO_ACID_METABOLIC_PROCESS	144	-0.116715	-1.61457	0.0425101	0.244523	1	5442	tags=51%, list=39%, signal=82%
GOBP_CELLULAR_RESPONSE_TO_OXYGEN_LEVELS	202	-0.100016	-1.61426	0.0489642	0.244151	1	3379	tags=34%, list=24%, signal=44%
GOBP_MITOCHONDRIAL_TRANSCRIPTION	15	-0.352971	-1.61416	0.0381526	0.243523	1	3440	tags=60%, list=25%, signal=80%
GOBP_TRANSITION_METAL_ION_HOMEOSTASIS	108	-0.12971	-1.61406	0.0394477	0.242864	1	3875	tags=41%, list=28%, signal=56%
GOBP_REGULATION_OF_LIPID_METABOLIC_PROCESS	323	-0.0775387	-1.61239	0.0424242	0.244029	1	7469	tags=61%, list=54%, signal=129%
GOBP_CELLULAR_RESPONSE_TO_RETINOIC_ACID	50	-0.195379	-1.61208	0.039916	0.243672	1	9805	tags=90%, list=71%, signal=304%
GOBP_NEGATIVE_REGULATION_OF_VIRAL_GENOME_REPLICATION	32	-0.237192	-1.61195	0.0404624	0.243111	1	4096	tags=53%, list=29%, signal=75%
GOBP_MONOCARBOXYLIC_ACID_TRANSPORT	130	-0.120719	-1.60922	0.030426	0.245469	1	3471	tags=37%, list=25%, signal=49%
GOBP_POSITIVE_REGULATION_OF_INTERLEUKIN_6_PRODUCTION	62	-0.173783	-1.60824	0.0460653	0.245951	1	4322	tags=48%, list=31%, signal=70%
GOBP_SERINE_FAMILY_AMINO_ACID_BIOSYNTHETIC_PROCESS	15	-0.347641	-1.60412	0.0512295	0.250091	1	3514	tags=60%, list=25%, signal=80%
GOBP_RESPONSE_TO_EXTRACELLULAR_STIMULUS	373	-0.0716654	-1.60241	0.0491803	0.251358	1	2460	tags=25%, list=18%, signal=29%
GOBP_CELLULAR_RESPONSE_TO_REACTIVE_OXYGEN_SPECIES	131	-0.11802	-1.60032	0.0421687	0.253173	1	6334	tags=57%, list=46%, signal=104%
GOBP_REGULATION_OF_BONE_MINERALIZATION	66	-0.168802	-1.59992	0.0288462	0.252884	1	5037	tags=53%, list=36%, signal=83%
GOBP_RIBOSE_PHOSPHATE_BIOSYNTHETIC_PROCESS	168	-0.102368	-1.59981	0.0349515	0.252322	1	11006	tags=89%, list=79%, signal=424%
GOBP_REGULATION_OF_CELLULAR_AMINE_METABOLIC_PROCESS	68	-0.164202	-1.59875	0.0320641	0.252817	1	8768	tags=79%, list=63%, signal=214%
GOBP_REGULATION_OF_ANIMAL_ORGAN_MORPHOGENESIS	152	-0.109095	-1.59664	0.0574949	0.254682	1	7463	tags=64%, list=54%, signal=138%
GOBP_POSITIVE_REGULATION_OF_CELL_SUBSTRATE_ADHESION	105	-0.133092	-1.5965	0.0371747	0.254082	1	9285	tags=80%, list=67%, signal=239%
GOBP_ENDOTHELIAL_CELL_APOPTOTIC_PROCESS	40	-0.213203	-1.59451	0.0578035	0.255666	1	4691	tags=55%, list=34%, signal=83%
GOBP_NEGATIVE_REGULATION_OF_PEPTIDASE_ACTIVITY	144	-0.114548	-1.5929	0.0406504	0.256937	1	4410	tags=43%, list=32%, signal=62%
GOBP_POLYSACCHARIDE_METABOLIC_PROCESS	100	-0.137536	-1.59284	0.0491159	0.256266	1	11586	tags=97%, list=83%, signal=578%
GOBP_ENDOCRINE_PROCESS	51	-0.191828	-1.58947	0.0411523	0.259547	1	3613	tags=45%, list=26%, signal=61%
GOBP_BONE_MORPHOGENESIS	76	-0.155991	-1.58703	0.045082	0.261706	1	7538	tags=70%, list=54%, signal=152%
GOBP_POSITIVE_REGULATION_OF_TYROSINE_PHOSPHORYLATION_OF_STAT_PROTEIN	35	-0.216372	-1.58413	0.0531496	0.264424	1	5341	tags=60%, list=38%, signal=97%
GOBP_REGULATION_OF_MONOCYTE_CHEMOTAXIS	16	-0.328021	-1.58349	0.0558882	0.264423	1	5003	tags=69%, list=36%, signal=107%
GOBP_NEGATIVE_REGULATION_OF_CD4_POSITIVE_ALPHA_BETA_T_CELL_ACTIVATION	20	-0.297983	-1.58329	0.055336	0.263905	1	6985	tags=80%, list=50%, signal=161%
GOBP_POSITIVE_REGULATION_OF_MAP_KINASE_ACTIVITY	201	-0.0968946	-1.58274	0.059761	0.263806	1	7802	tags=66%, list=56%, signal=148%
GOBP_OSTEOBLAST_DEVELOPMENT	15	-0.346513	-1.58222	0.0481928	0.263721	1	5383	tags=73%, list=39%, signal=120%
GOBP_POSITIVE_REGULATION_OF_PEPTIDASE_ACTIVITY	165	-0.106818	-1.57854	0.0431373	0.267473	1	5189	tags=48%, list=37%, signal=75%
GOBP_FATTY_ACID_METABOLIC_PROCESS	295	-0.0811965	-1.57705	0.0437376	0.268578	1	3137	tags=31%, list=23%, signal=39%
GOBP_DETECTION_OF_TEMPERATURE_STIMULUS_INVOLVED_IN_SENSORY_PERCEPTION	15	-0.343344	-1.57662	0.0634921	0.268317	1	8207	tags=93%, list=59%, signal=228%
GOBP_REGULATION_OF_ACTIN_FILAMENT_LENGTH	156	-0.10684	-1.57445	0.0634615	0.270372	1	5839	tags=53%, list=42%, signal=90%
GOBP_INOSITOL_PHOSPHATE_METABOLIC_PROCESS	63	-0.168121	-1.57351	0.0631365	0.270887	1	9589	tags=86%, list=69%, signal=275%
GOBP_REGULATION_OF_CELL_KILLING	46	-0.197563	-1.57323	0.0479042	0.270458	1	6027	tags=63%, list=43%, signal=111%
GOBP_REGULATION_OF_DNA_TEMPLATED_TRANSCRIPTION_IN_RESPONSE_TO_STRESS	111	-0.126729	-1.57021	0.0522088	0.27359	1	8522	tags=74%, list=61%, signal=189%
GOBP_PLATELET_ACTIVATION	133	-0.116729	-1.56995	0.0346821	0.273126	1	3097	tags=34%, list=22%, signal=43%
GOBP_REGULATION_OF_VASCULAR_PERMEABILITY	35	-0.226222	-1.56973	0.0461216	0.272684	1	6793	tags=71%, list=49%, signal=139%
GOBP_REGULATION_OF_INTRINSIC_APOPTOTIC_SIGNALING_PATHWAY_BY_P53_CLASS_MEDIATOR	24	-0.266083	-1.5697	0.0379242	0.271949	1	3838	tags=54%, list=28%, signal=75%
GOBP_SULFUR_COMPOUND_CATABOLIC_PROCESS	45	-0.194314	-1.56764	0.0539499	0.273827	1	10591	tags=96%, list=76%, signal=400%
GOBP_REGULATION_OF_SUPEROXIDE_METABOLIC_PROCESS	23	-0.27421	-1.56734	0.0512295	0.273459	1	5261	tags=65%, list=38%, signal=105%
GOBP_REGULATION_OF_TRANSLATIONAL_FIDELITY	15	-0.338039	-1.56717	0.0502092	0.272991	1	7354	tags=87%, list=53%, signal=184%
GOBP_REGULATION_OF_WOUND_HEALING	91	-0.140211	-1.56572	0.0536779	0.274218	1	2189	tags=30%, list=16%, signal=35%
GOBP_MORPHOGENESIS_OF_A_POLARIZED_EPITHELIUM	137	-0.113822	-1.56568	0.0458015	0.273544	1	8479	tags=72%, list=61%, signal=183%
GOBP_REGULATION_OF_IMMUNOGLOBULIN_PRODUCTION	43	-0.199567	-1.5655	0.0411523	0.272988	1	5317	tags=58%, list=38%, signal=94%
GOBP_LIPID_LOCALIZATION	374	-0.0696227	-1.56495	0.047817	0.272979	1	3928	tags=35%, list=28%, signal=48%
GOBP_CELLULAR_AMINO_ACID_METABOLIC_PROCESS	258	-0.084619	-1.56495	0.0451745	0.272243	1	5635	tags=49%, list=41%, signal=81%
GOBP_GLUTAMINE_FAMILY_AMINO_ACID_CATABOLIC_PROCESS	22	-0.275158	-1.56476	0.0622568	0.271754	1	4396	tags=59%, list=32%, signal=86%
GOBP_INNER_MITOCHONDRIAL_MEMBRANE_ORGANIZATION	51	-0.185986	-1.56181	0.0572519	0.274826	1	4239	tags=49%, list=30%, signal=70%
GOBP_REGULATION_OF_BIOMINERALIZATION	81	-0.144714	-1.56021	0.0547945	0.276257	1	5037	tags=51%, list=36%, signal=79%
GOBP_VASCULAR_ENDOTHELIAL_GROWTH_FACTOR_SIGNALING_PATHWAY	38	-0.210993	-1.55955	0.0544747	0.276357	1	4392	tags=53%, list=32%, signal=77%
GOBP_COPPER_ION_TRANSPORT	15	-0.337751	-1.55654	0.0476191	0.279495	1	4578	tags=67%, list=33%, signal=99%
GOBP_UNSATURATED_FATTY_ACID_METABOLIC_PROCESS	76	-0.154004	-1.55531	0.0387597	0.280407	1	10126	tags=88%, list=73%, signal=323%
GOBP_RESPIRATORY_BURST	26	-0.253119	-1.55404	0.0541082	0.281267	1	2370	tags=42%, list=17%, signal=51%
GOBP_MACROPHAGE_ACTIVATION	73	-0.154419	-1.55288	0.0577689	0.281962	1	3959	tags=44%, list=28%, signal=61%
GOBP_POSITIVE_REGULATION_OF_T_CELL_CYTOKINE_PRODUCTION	15	-0.337631	-1.55157	0.0652174	0.282868	1	3653	tags=60%, list=26%, signal=81%
GOBP_INTERLEUKIN_1_MEDIATED_SIGNALING_PATHWAY	93	-0.136953	-1.55141	0.0469388	0.282293	1	8423	tags=74%, list=61%, signal=187%
GOBP_REGULATION_OF_MEMBRANE_PROTEIN_ECTODOMAIN_PROTEOLYSIS	20	-0.288112	-1.55069	0.0410678	0.282477	1	2257	tags=45%, list=16%, signal=54%
GOBP_SIGNAL_TRANSDUCTION_IN_ABSENCE_OF_LIGAND	55	-0.179553	-1.54962	0.0509165	0.283104	1	1306	tags=27%, list=9%, signal=30%
GOBP_MUSCLE_FIBER_DEVELOPMENT	41	-0.202799	-1.54734	0.0492813	0.285416	1	5327	tags=59%, list=38%, signal=95%
GOBP_LIPID_IMPORT_INTO_CELL	33	-0.231164	-1.54704	0.0560748	0.285087	1	1850	tags=36%, list=13%, signal=42%
GOBP_POSITIVE_REGULATION_OF_MACROPHAGE_ACTIVATION	18	-0.297307	-1.54687	0.0544355	0.284583	1	3596	tags=56%, list=26%, signal=75%
GOBP_POSITIVE_REGULATION_OF_PROTEIN_SERINE_THREONINE_KINASE_ACTIVITY	270	-0.0831309	-1.54679	0.0539499	0.283955	1	8392	tags=69%, list=60%, signal=170%
GOBP_RESPONSE_TO_WOUNDING	495	-0.0603235	-1.54407	0.0581395	0.286785	1	3236	tags=29%, list=23%, signal=37%
GOBP_RESPONSE_TO_TUMOR_NECROSIS_FACTOR	233	-0.0897601	-1.54403	0.0567515	0.286131	1	8200	tags=68%, list=59%, signal=163%
GOBP_NEGATIVE_REGULATION_OF_LIPID_CATABOLIC_PROCESS	20	-0.287176	-1.54337	0.0516899	0.286297	1	5745	tags=70%, list=41%, signal=119%
GOBP_IMMUNOGLOBULIN_PRODUCTION	70	-0.156234	-1.54282	0.0628931	0.286328	1	5386	tags=54%, list=39%, signal=88%
GOBP_NADP_METABOLIC_PROCESS	32	-0.231288	-1.54097	0.0439771	0.287962	1	8956	tags=88%, list=64%, signal=245%
GOBP_REGULATION_OF_PROTEIN_AUTOPHOSPHORYLATION	44	-0.199192	-1.54074	0.0412574	0.287492	1	7666	tags=75%, list=55%, signal=167%
GOBP_NEGATIVE_REGULATION_OF_ATPASE_ACTIVITY	17	-0.305342	-1.54059	0.0644491	0.286938	1	7209	tags=82%, list=52%, signal=171%
GOBP_SULFUR_COMPOUND_BIOSYNTHETIC_PROCESS	170	-0.101984	-1.53849	0.0683594	0.288976	1	5469	tags=49%, list=39%, signal=80%
GOBP_TRANSLATIONAL_TERMINATION	103	-0.128723	-1.53735	0.0566802	0.289944	1	6592	tags=60%, list=47%, signal=114%
GOBP_APOPTOTIC_MITOCHONDRIAL_CHANGES	106	-0.127347	-1.53634	0.0632411	0.290526	1	2834	tags=33%, list=20%, signal=41%
GOBP_REGULATION_OF_B_CELL_ACTIVATION	91	-0.135537	-1.53619	0.0571992	0.289994	1	5003	tags=49%, list=36%, signal=77%
GOBP_POSITIVE_REGULATION_OF_CYSTEINE_TYPE_ENDOPEPTIDASE_ACTIVITY	127	-0.117258	-1.53599	0.0562771	0.289581	1	3749	tags=39%, list=27%, signal=52%
GOBP_RESPONSE_TO_COPPER_ION	28	-0.239846	-1.53463	0.0647059	0.290561	1	2631	tags=43%, list=19%, signal=53%
GOBP_POSITIVE_REGULATION_OF_DNA_BINDING	42	-0.19607	-1.53433	0.0680934	0.290191	1	3241	tags=43%, list=23%, signal=56%
GOBP_ALPHA_AMINO_ACID_BIOSYNTHETIC_PROCESS	55	-0.177091	-1.53393	0.0457143	0.289976	1	5131	tags=55%, list=37%, signal=86%
GOBP_REGULATION_OF_CELLULAR_RESPONSE_TO_GROWTH_FACTOR_STIMULUS	236	-0.085975	-1.53273	0.0501002	0.290789	1	3597	tags=34%, list=26%, signal=46%
GOBP_POSITIVE_REGULATION_OF_LIPID_CATABOLIC_PROCESS	17	-0.305054	-1.53033	0.0666667	0.293409	1	7213	tags=82%, list=52%, signal=171%
GOBP_REGULATION_OF_HUMORAL_IMMUNE_RESPONSE	39	-0.205831	-1.52963	0.0645793	0.293612	1	4989	tags=56%, list=36%, signal=88%
GOBP_MITOCHONDRIAL_TRANSPORT	244	-0.0842181	-1.5294	0.0628684	0.293162	1	3921	tags=36%, list=28%, signal=50%
GOBP_REGULATION_OF_PROTEIN_LOCALIZATION_TO_SYNAPSE	25	-0.254991	-1.52834	0.0666667	0.293897	1	7583	tags=80%, list=55%, signal=176%
GOBP_ENTRY_INTO_HOST	118	-0.124315	-1.52701	0.0641283	0.294928	1	8536	tags=74%, list=61%, signal=189%
GOBP_PROTEIN_TRANSMEMBRANE_IMPORT_INTO_INTRACELLULAR_ORGANELLE	34	-0.224408	-1.52352	0.0505051	0.29874	1	4657	tags=56%, list=34%, signal=84%
GOBP_CYTOKINE_PRODUCTION_INVOLVED_IN_IMMUNE_RESPONSE	65	-0.157544	-1.52293	0.0576923	0.298795	1	5306	tags=54%, list=38%, signal=87%
GOBP_REGULATION_OF_MONONUCLEAR_CELL_MIGRATION	72	-0.149753	-1.52241	0.0691145	0.298835	1	7583	tags=69%, list=55%, signal=152%
GOBP_B_CELL_RECEPTOR_SIGNALING_PATHWAY	47	-0.188686	-1.52083	0.0559006	0.30009	1	4485	tags=51%, list=32%, signal=75%
GOBP_REGULATION_OF_CYSTEINE_TYPE_ENDOPEPTIDASE_ACTIVITY	190	-0.0946255	-1.52055	0.0588235	0.299707	1	4410	tags=41%, list=32%, signal=59%
GOBP_PYRIMIDINE_NUCLEOTIDE_CATABOLIC_PROCESS	17	-0.297825	-1.51797	0.0649087	0.302263	1	8131	tags=88%, list=58%, signal=212%
GOBP_CARTILAGE_DEVELOPMENT	141	-0.109695	-1.51747	0.0504032	0.302205	1	5491	tags=50%, list=40%, signal=82%
GOBP_HYALURONAN_CATABOLIC_PROCESS	15	-0.325435	-1.5168	0.0600414	0.302438	1	7529	tags=87%, list=54%, signal=189%
GOBP_RIBOSOME_ASSEMBLY	56	-0.171787	-1.5162	0.0577689	0.302467	1	1346	tags=27%, list=10%, signal=30%
GOBP_REGULATION_OF_GLYCOGEN_METABOLIC_PROCESS	32	-0.223725	-1.51566	0.0614203	0.30254	1	3414	tags=47%, list=25%, signal=62%
GOBP_POSITIVE_REGULATION_OF_LIPID_METABOLIC_PROCESS	113	-0.122931	-1.51552	0.0675676	0.302044	1	10115	tags=85%, list=73%, signal=309%
GOBP_POSITIVE_REGULATION_OF_LEUKOCYTE_CHEMOTAXIS	61	-0.1665	-1.5119	0.0669371	0.306145	1	4305	tags=48%, list=31%, signal=69%
GOBP_COCHLEA_MORPHOGENESIS	17	-0.306206	-1.51158	0.0752896	0.305837	1	7197	tags=82%, list=52%, signal=171%
GOBP_ENDOTHELIAL_CELL_PROLIFERATION	122	-0.117762	-1.51135	0.0757576	0.305407	1	4417	tags=43%, list=32%, signal=63%
GOBP_NEGATIVE_REGULATION_OF_INTERLEUKIN_1_BETA_PRODUCTION	16	-0.314409	-1.50983	0.073922	0.306697	1	5192	tags=69%, list=37%, signal=110%
GOBP_POSITIVE_REGULATION_OF_ERK1_AND_ERK2_CASCADE	133	-0.113207	-1.50816	0.0645833	0.308308	1	7953	tags=68%, list=57%, signal=158%
GOBP_NEGATIVE_REGULATION_OF_INTERLEUKIN_1_PRODUCTION	18	-0.293594	-1.50579	0.0752475	0.310835	1	5192	tags=67%, list=37%, signal=106%
GOBP_MODULATION_BY_SYMBIONT_OF_ENTRY_INTO_HOST	30	-0.231411	-1.50549	0.0780287	0.310522	1	6058	tags=67%, list=44%, signal=118%
GOBP_REGULATION_OF_COMPLEMENT_ACTIVATION	31	-0.227118	-1.50474	0.0703625	0.31081	1	7164	tags=74%, list=52%, signal=153%
GOBP_STEROL_HOMEOSTASIS	50	-0.180794	-1.50312	0.0718563	0.312325	1	6671	tags=66%, list=48%, signal=126%
GOBP_POSITIVE_REGULATION_OF_HEMOPOIESIS	120	-0.119557	-1.50247	0.0753138	0.312505	1	7736	tags=68%, list=56%, signal=151%
GOBP_CONNECTIVE_TISSUE_DEVELOPMENT	189	-0.0965482	-1.50236	0.0756646	0.311952	1	5664	tags=50%, list=41%, signal=84%
GOBP_T_CELL_APOPTOTIC_PROCESS	36	-0.203741	-1.50013	0.0714286	0.314392	1	2968	tags=42%, list=21%, signal=53%
GOBP_DIOL_BIOSYNTHETIC_PROCESS	18	-0.288327	-1.49827	0.061753	0.31623	1	8354	tags=89%, list=60%, signal=222%
GOBP_PEPTIDE_CROSS_LINKING	22	-0.256908	-1.49797	0.0612691	0.315903	1	2122	tags=41%, list=15%, signal=48%
GOBP_NEGATIVE_REGULATION_OF_CYSTEINE_TYPE_ENDOPEPTIDASE_ACTIVITY	63	-0.15916	-1.49672	0.0688336	0.317026	1	7286	tags=68%, list=52%, signal=143%
GOBP_CELLULAR_RESPONSE_TO_BIOTIC_STIMULUS	159	-0.102319	-1.49661	0.0554455	0.316455	1	4190	tags=40%, list=30%, signal=57%
GOBP_LYMPHOCYTE_MIGRATION	64	-0.159173	-1.49653	0.0519231	0.315857	1	6269	tags=61%, list=45%, signal=110%
GOBP_RESPONSE_TO_INTERFERON_ALPHA	17	-0.300117	-1.49633	0.0712788	0.315447	1	1558	tags=41%, list=11%, signal=46%
GOBP_REGULATION_OF_B_CELL_RECEPTOR_SIGNALING_PATHWAY	18	-0.289215	-1.49572	0.0655738	0.315556	1	6025	tags=72%, list=43%, signal=127%
GOBP_REGULATION_OF_EXTRINSIC_APOPTOTIC_SIGNALING_PATHWAY	132	-0.113057	-1.49559	0.0576541	0.31501	1	4552	tags=44%, list=33%, signal=65%
GOBP_REGULATION_OF_VASCULATURE_DEVELOPMENT	223	-0.086211	-1.49318	0.0575139	0.31768	1	8234	tags=68%, list=59%, signal=163%
GOBP_SULFUR_COMPOUND_TRANSPORT	44	-0.191784	-1.49247	0.0651341	0.318019	1	6505	tags=66%, list=47%, signal=123%
GOBP_REACTIVE_OXYGEN_SPECIES_BIOSYNTHETIC_PROCESS	87	-0.136284	-1.48946	0.0672098	0.321425	1	4030	tags=43%, list=29%, signal=60%
GOBP_NEGATIVE_REGULATION_OF_CELL_ADHESION	215	-0.0879965	-1.48813	0.0661157	0.322581	1	8947	tags=73%, list=64%, signal=202%
GOBP_ALCOHOL_BIOSYNTHETIC_PROCESS	130	-0.109726	-1.486	0.0806142	0.325025	1	4157	tags=41%, list=30%, signal=58%
GOBP_ORGANIC_ACID_BIOSYNTHETIC_PROCESS	244	-0.0829936	-1.48569	0.0838446	0.324789	1	5191	tags=45%, list=37%, signal=71%
GOBP_NEGATIVE_REGULATION_OF_ENDOTHELIAL_CELL_APOPTOTIC_PROCESS	22	-0.267893	-1.48528	0.0665323	0.324613	1	3865	tags=55%, list=28%, signal=75%
GOBP_VASCULAR_ENDOTHELIAL_GROWTH_FACTOR_PRODUCTION	27	-0.243556	-1.48496	0.0821643	0.324344	1	5374	tags=63%, list=39%, signal=102%
GOBP_CELLULAR_RESPONSE_TO_CADMIUM_ION	27	-0.240593	-1.48459	0.0735587	0.324154	1	8504	tags=85%, list=61%, signal=219%
GOBP_NEGATIVE_REGULATION_OF_RESPONSE_TO_DNA_DAMAGE_STIMULUS	67	-0.153221	-1.4828	0.0711539	0.325848	1	6180	tags=60%, list=44%, signal=107%
GOBP_POSITIVE_REGULATION_OF_ADAPTIVE_IMMUNE_RESPONSE	65	-0.156748	-1.48229	0.0817996	0.325847	1	5317	tags=54%, list=38%, signal=87%
GOBP_PLATELET_AGGREGATION	53	-0.170467	-1.482	0.0828625	0.32554	1	6033	tags=60%, list=43%, signal=106%
GOBP_RESPONSE_TO_FOOD	23	-0.258304	-1.48192	0.0747126	0.324941	1	2460	tags=43%, list=18%, signal=53%
GOBP_PROTEASOMAL_UBIQUITIN_INDEPENDENT_PROTEIN_CATABOLIC_PROCESS	21	-0.263886	-1.48088	0.0927022	0.325744	1	6929	tags=76%, list=50%, signal=152%
GOBP_COAGULATION	249	-0.0819879	-1.48033	0.07	0.325748	1	3236	tags=31%, list=23%, signal=40%
GOBP_PROTEIN_TARGETING_TO_MITOCHONDRION	94	-0.132377	-1.4801	0.0806452	0.325336	1	6750	tags=62%, list=49%, signal=119%
GOBP_SKELETAL_SYSTEM_DEVELOPMENT	372	-0.0660208	-1.47943	0.0666667	0.325576	1	8524	tags=68%, list=61%, signal=170%
GOBP_REGULATION_OF_ANTIGEN_PROCESSING_AND_PRESENTATION	17	-0.293169	-1.47893	0.0931174	0.325525	1	7378	tags=82%, list=53%, signal=175%
GOBP_POSITIVE_REGULATION_OF_T_CELL_MEDIATED_IMMUNITY	28	-0.237745	-1.47839	0.0688976	0.325606	1	3653	tags=50%, list=26%, signal=68%
GOBP_COMPLEMENT_ACTIVATION	39	-0.195132	-1.47574	0.0739958	0.328742	1	8345	tags=79%, list=60%, signal=198%
GOBP_LEUKOCYTE_DIFFERENTIATION	388	-0.0650289	-1.47346	0.0671937	0.331365	1	3278	tags=30%, list=24%, signal=38%
GOBP_POLYOL_METABOLIC_PROCESS	109	-0.118484	-1.4726	0.0955285	0.331917	1	9589	tags=81%, list=69%, signal=258%
GOBP_REGULATION_OF_KIDNEY_DEVELOPMENT	21	-0.27328	-1.47129	0.0987395	0.333035	1	4151	tags=57%, list=30%, signal=81%
GOBP_NEGATIVE_REGULATION_OF_ALPHA_BETA_T_CELL_ACTIVATION	27	-0.238758	-1.47111	0.0692464	0.332543	1	6985	tags=74%, list=50%, signal=149%
GOBP_RESPONSE_TO_DSRNA	34	-0.216853	-1.47053	0.0888469	0.332643	1	1900	tags=35%, list=14%, signal=41%
GOBP_REGULATION_OF_NATURAL_KILLER_CELL_ACTIVATION	21	-0.268316	-1.46958	0.089613	0.333272	1	3558	tags=52%, list=26%, signal=70%
GOBP_RENAL_SYSTEM_VASCULATURE_DEVELOPMENT	22	-0.2577	-1.46863	0.085389	0.333858	1	9061	tags=91%, list=65%, signal=261%
GOBP_NITRIC_OXIDE_MEDIATED_SIGNAL_TRANSDUCTION	21	-0.267458	-1.46641	0.0667939	0.336335	1	2908	tags=48%, list=21%, signal=60%
GOBP_CELLULAR_CARBOHYDRATE_CATABOLIC_PROCESS	38	-0.203415	-1.46412	0.0845361	0.339031	1	6326	tags=66%, list=46%, signal=120%
GOBP_REGULATION_OF_MITOCHONDRIAL_MEMBRANE_POTENTIAL	64	-0.155256	-1.46231	0.078629	0.340998	1	2631	tags=34%, list=19%, signal=42%
GOBP_ACTIVATION_OF_CYSTEINE_TYPE_ENDOPEPTIDASE_ACTIVITY_INVOLVED_IN_APOPTOTIC_PROCESS	73	-0.144958	-1.46221	0.0841683	0.340379	1	3709	tags=41%, list=27%, signal=56%
GOBP_AORTA_MORPHOGENESIS	27	-0.241145	-1.46179	0.0692884	0.340273	1	3863	tags=52%, list=28%, signal=72%
GOBP_POSITIVE_REGULATION_OF_REACTIVE_OXYGEN_SPECIES_METABOLIC_PROCESS	78	-0.144938	-1.4596	0.0841889	0.342795	1	2631	tags=33%, list=19%, signal=41%
GOBP_NEGATIVE_REGULATION_OF_LEUKOCYTE_MEDIATED_IMMUNITY	31	-0.219608	-1.45854	0.0750988	0.343614	1	5923	tags=65%, list=43%, signal=112%
GOBP_LONG_CHAIN_FATTY_ACID_IMPORT_INTO_CELL	16	-0.304829	-1.45717	0.0847108	0.34486	1	1850	tags=44%, list=13%, signal=50%
GOBP_NEGATIVE_REGULATION_OF_PROTEOLYSIS	215	-0.086134	-1.45627	0.0737052	0.345422	1	4059	tags=38%, list=29%, signal=52%
GOBP_GLUCOSE_METABOLIC_PROCESS	172	-0.0963419	-1.45367	0.0770791	0.348517	1	3204	tags=33%, list=23%, signal=42%
GOBP_EMBRYONIC_SKELETAL_SYSTEM_MORPHOGENESIS	53	-0.17035	-1.45299	0.0880626	0.348814	1	8395	tags=77%, list=60%, signal=195%
GOBP_MONOCYTE_CHEMOTAXIS	29	-0.228693	-1.45276	0.0752033	0.348426	1	6415	tags=69%, list=46%, signal=128%
GOBP_RIBONUCLEOSIDE_TRIPHOSPHATE_METABOLIC_PROCESS	72	-0.14727	-1.45129	0.0873362	0.349956	1	6459	tags=61%, list=46%, signal=114%
GOBP_NEGATIVE_REGULATION_OF_TISSUE_REMODELING	16	-0.302236	-1.45025	0.0785441	0.350794	1	8836	tags=94%, list=64%, signal=257%
GOBP_EXTRINSIC_APOPTOTIC_SIGNALING_PATHWAY_VIA_DEATH_DOMAIN_RECEPTORS	72	-0.143296	-1.44974	0.0945946	0.350855	1	6707	tags=63%, list=48%, signal=120%
GOBP_POSITIVE_REGULATION_OF_REACTIVE_OXYGEN_SPECIES_BIOSYNTHETIC_PROCESS	42	-0.192325	-1.44482	0.0728347	0.357536	1	2631	tags=38%, list=19%, signal=47%
GOBP_NEGATIVE_REGULATION_OF_HYDROLASE_ACTIVITY	311	-0.0708938	-1.4412	0.0964912	0.362153	1	6591	tags=54%, list=47%, signal=101%
GOBP_GRANULOCYTE_CHEMOTAXIS	69	-0.146911	-1.43929	0.10166	0.364319	1	4214	tags=45%, list=30%, signal=64%
GOBP_CELLULAR_EXTRAVASATION	50	-0.171047	-1.43902	0.108434	0.363975	1	6528	tags=64%, list=47%, signal=120%
GOBP_REGULATION_OF_GLUCAN_BIOSYNTHETIC_PROCESS	27	-0.236401	-1.43887	0.100917	0.363436	1	3414	tags=48%, list=25%, signal=64%
GOBP_CELL_DIFFERENTIATION_INVOLVED_IN_METANEPHROS_DEVELOPMENT	19	-0.269164	-1.43725	0.0907217	0.365343	1	7970	tags=84%, list=57%, signal=197%
GOBP_PROTEIN_TRIMERIZATION	16	-0.300022	-1.43693	0.0860421	0.365098	1	4523	tags=63%, list=33%, signal=93%
GOBP_REGULATION_OF_MACROPHAGE_ACTIVATION	40	-0.191486	-1.43407	0.0916031	0.368694	1	6382	tags=65%, list=46%, signal=120%
GOBP_POSITIVE_REGULATION_OF_TYPE_I_INTERFERON_PRODUCTION	71	-0.144399	-1.43305	0.0834952	0.369546	1	5052	tags=51%, list=36%, signal=79%
GOBP_POSITIVE_REGULATION_OF_WOUND_HEALING	41	-0.185469	-1.43257	0.0920502	0.369558	1	3194	tags=41%, list=23%, signal=54%
GOBP_REGULATION_OF_CARTILAGE_DEVELOPMENT	50	-0.173213	-1.43217	0.0896414	0.369412	1	5664	tags=58%, list=41%, signal=98%
GOBP_ACTIVATION_OF_MAPK_ACTIVITY	131	-0.107266	-1.43074	0.109848	0.370956	1	8392	tags=71%, list=60%, signal=177%
GOBP_LONG_CHAIN_FATTY_ACID_METABOLIC_PROCESS	81	-0.136576	-1.43066	0.101761	0.370279	1	10126	tags=86%, list=73%, signal=316%
GOBP_NEGATIVE_REGULATION_OF_CD4_POSITIVE_ALPHA_BETA_T_CELL_DIFFERENTIATION	15	-0.307166	-1.42666	0.0923077	0.375859	1	6856	tags=80%, list=49%, signal=158%
GOBP_REGULATION_OF_VIRAL_LIFE_CYCLE	101	-0.119757	-1.42527	0.0804598	0.377164	1	9496	tags=80%, list=68%, signal=251%
GOBP_TISSUE_REMODELING	131	-0.109727	-1.42521	0.0984556	0.376485	1	8252	tags=70%, list=59%, signal=171%
GOBP_BONE_MINERALIZATION	96	-0.122199	-1.42508	0.102041	0.375919	1	8160	tags=71%, list=59%, signal=170%
GOBP_RIBONUCLEOSIDE_TRIPHOSPHATE_BIOSYNTHETIC_PROCESS	59	-0.153756	-1.42216	0.0848861	0.379645	1	7061	tags=66%, list=51%, signal=134%
GOBP_POSITIVE_REGULATION_OF_PROTEIN_AUTOPHOSPHORYLATION	26	-0.232399	-1.42194	0.108159	0.379279	1	7469	tags=77%, list=54%, signal=166%
GOBP_NUCLEOTIDE_BINDING_OLIGOMERIZATION_DOMAIN_CONTAINING_2_SIGNALING_PATHWAY	15	-0.30815	-1.42128	0.110664	0.379622	1	4989	tags=67%, list=36%, signal=104%
GOBP_POSITIVE_REGULATION_OF_PROTEIN_DEACETYLATION	20	-0.261239	-1.42124	0.0981211	0.378919	1	3325	tags=50%, list=24%, signal=66%
GOBP_MITOCHONDRIAL_GENE_EXPRESSION	159	-0.0949017	-1.42049	0.0955056	0.379272	1	10324	tags=84%, list=74%, signal=321%
GOBP_DENDRITIC_CELL_DIFFERENTIATION	30	-0.217904	-1.42036	0.0949495	0.378713	1	3002	tags=43%, list=22%, signal=55%
GOBP_POSITIVE_REGULATION_OF_INTERLEUKIN_8_PRODUCTION	41	-0.185603	-1.41875	0.108987	0.380461	1	1158	tags=27%, list=8%, signal=29%
GOBP_NEGATIVE_REGULATION_OF_INTERFERON_GAMMA_PRODUCTION	21	-0.260592	-1.41773	0.0897959	0.381339	1	4989	tags=62%, list=36%, signal=96%
GOBP_RESPONSE_TO_MURAMYL_DIPEPTIDE	18	-0.275905	-1.41755	0.0952381	0.380882	1	6982	tags=78%, list=50%, signal=156%
GOBP_CELLULAR_KETONE_METABOLIC_PROCESS	197	-0.0862322	-1.41746	0.0947776	0.380261	1	9262	tags=75%, list=67%, signal=222%
GOBP_EXIT_FROM_MITOSIS	25	-0.236036	-1.41646	0.0831643	0.381118	1	7846	tags=80%, list=56%, signal=183%
GOBP_REGULATION_OF_B_CELL_MEDIATED_IMMUNITY	34	-0.206294	-1.41613	0.0985011	0.380925	1	5317	tags=59%, list=38%, signal=95%
GOBP_CARBOHYDRATE_BIOSYNTHETIC_PROCESS	179	-0.0911468	-1.41582	0.0950495	0.380629	1	8923	tags=73%, list=64%, signal=202%
GOBP_STEM_CELL_PROLIFERATION	53	-0.164933	-1.41572	0.114068	0.380043	1	8470	tags=77%, list=61%, signal=197%
GOBP_TUMOR_NECROSIS_FACTOR_SUPERFAMILY_CYTOKINE_PRODUCTION	114	-0.112774	-1.41482	0.0970874	0.3809	1	4177	tags=41%, list=30%, signal=58%
GOBP_ANTIGEN_PROCESSING_AND_PRESENTATION_OF_PEPTIDE_ANTIGEN_VIA_MHC_CLASS_I	90	-0.128844	-1.41463	0.136268	0.380448	1	5635	tags=53%, list=41%, signal=89%
GOBP_HYDROGEN_PEROXIDE_CATABOLIC_PROCESS	16	-0.290622	-1.41321	0.114458	0.381989	1	2916	tags=50%, list=21%, signal=63%
GOBP_ERYTHROCYTE_DEVELOPMENT	27	-0.224873	-1.41303	0.104331	0.381484	1	6148	tags=67%, list=44%, signal=119%
GOBP_POSITIVE_REGULATION_OF_EPITHELIAL_TO_MESENCHYMAL_TRANSITION	44	-0.17857	-1.41257	0.110187	0.381465	1	3529	tags=43%, list=25%, signal=58%
GOBP_HYALURONAN_METABOLIC_PROCESS	33	-0.207106	-1.41022	0.0945674	0.384349	1	8923	tags=85%, list=64%, signal=236%
GOBP_NEGATIVE_REGULATION_OF_T_CELL_RECEPTOR_SIGNALING_PATHWAY	17	-0.290177	-1.40836	0.0964361	0.386594	1	1696	tags=41%, list=12%, signal=47%
GOBP_NEGATIVE_REGULATION_OF_CELL_CYCLE_G2_M_PHASE_TRANSITION	96	-0.124125	-1.4076	0.121212	0.387064	1	8423	tags=73%, list=61%, signal=184%
GOBP_CARBOHYDRATE_TRANSPORT	112	-0.111031	-1.40687	0.0749507	0.387559	1	1821	tags=24%, list=13%, signal=28%
GOBP_NEGATIVE_REGULATION_OF_MAPK_CASCADE	144	-0.100084	-1.40435	0.109533	0.390915	1	2968	tags=31%, list=21%, signal=39%
GOBP_EPITHELIAL_CELL_PROLIFERATION	305	-0.0704574	-1.40432	0.108527	0.390199	1	2051	tags=22%, list=15%, signal=25%
GOBP_POSITIVE_REGULATION_OF_MYELOID_LEUKOCYTE_CYTOKINE_PRODUCTION_INVOLVED_IN_IMMUNE_RESPONSE	15	-0.30102	-1.40335	0.0833333	0.391034	1	5088	tags=67%, list=37%, signal=105%
GOBP_REGULATION_OF_PLATELET_DERIVED_GROWTH_FACTOR_RECEPTOR_SIGNALING_PATHWAY	19	-0.264595	-1.40185	0.112474	0.392699	1	8765	tags=89%, list=63%, signal=242%
GOBP_ALPHA_AMINO_ACID_CATABOLIC_PROCESS	66	-0.144153	-1.40116	0.101031	0.393014	1	5378	tags=53%, list=39%, signal=86%
GOBP_NEGATIVE_REGULATION_OF_LYMPHOCYTE_MEDIATED_IMMUNITY	24	-0.24104	-1.40111	0.105058	0.392352	1	5923	tags=67%, list=43%, signal=116%
GOBP_POST_TRANSLATIONAL_PROTEIN_MODIFICATION	313	-0.0692953	-1.40076	0.119048	0.392189	1	8563	tags=68%, list=62%, signal=174%
GOBP_VIRAL_LIFE_CYCLE	271	-0.0751561	-1.39879	0.118126	0.39466	1	9235	tags=74%, list=66%, signal=216%
GOBP_REGULATION_OF_PROTEIN_LOCALIZATION_TO_PLASMA_MEMBRANE	89	-0.128854	-1.39763	0.116	0.395682	1	7436	tags=66%, list=53%, signal=142%
GOBP_CELLULAR_RESPONSE_TO_PH	17	-0.282292	-1.3971	0.103376	0.395815	1	7529	tags=82%, list=54%, signal=179%
GOBP_HAIR_CELL_DIFFERENTIATION	31	-0.217549	-1.39685	0.104384	0.395509	1	4158	tags=52%, list=30%, signal=73%
GOBP_L_GLUTAMATE_TRANSMEMBRANE_TRANSPORT	24	-0.242505	-1.39562	0.118677	0.396799	1	7061	tags=75%, list=51%, signal=152%
GOBP_RESPONSE_TO_TEMPERATURE_STIMULUS	198	-0.0855416	-1.39546	0.117769	0.396301	1	8938	tags=73%, list=64%, signal=201%
GOBP_MOVEMENT_IN_HOST_ENVIRONMENT	139	-0.0999201	-1.39528	0.108911	0.39584	1	9726	tags=80%, list=70%, signal=263%
GOBP_REGULATION_OF_PROTEIN_LOCALIZATION_TO_CELL_PERIPHERY	109	-0.115053	-1.39235	0.127863	0.399915	1	7851	tags=68%, list=56%, signal=155%
GOBP_REGULATION_OF_PHAGOCYTOSIS	67	-0.146605	-1.38934	0.100592	0.403912	1	9176	tags=81%, list=66%, signal=236%
GOBP_EMBRYO_IMPLANTATION	39	-0.191754	-1.38788	0.114625	0.405618	1	7679	tags=74%, list=55%, signal=166%
GOBP_NEGATIVE_REGULATION_OF_RELEASE_OF_CYTOCHROME_C_FROM_MITOCHONDRIA	15	-0.296675	-1.38711	0.112224	0.406137	1	6075	tags=73%, list=44%, signal=130%
GOBP_NEGATIVE_REGULATION_OF_DNA_REPAIR	24	-0.232896	-1.386	0.0968379	0.407172	1	6036	tags=67%, list=43%, signal=118%
GOBP_POSITIVE_REGULATION_OF_RESPONSE_TO_WOUNDING	51	-0.163948	-1.38455	0.110057	0.408902	1	8905	tags=80%, list=64%, signal=223%
GOBP_VASCULOGENESIS	70	-0.139944	-1.3845	0.1139	0.40823	1	7597	tags=69%, list=55%, signal=150%
GOBP_NEGATIVE_REGULATION_OF_REACTIVE_OXYGEN_SPECIES_METABOLIC_PROCESS	45	-0.170328	-1.38447	0.115234	0.407515	1	6290	tags=62%, list=45%, signal=113%
GOBP_CELLULAR_RESPONSE_TO_OSMOTIC_STRESS	36	-0.188418	-1.38379	0.123482	0.407895	1	1636	tags=31%, list=12%, signal=35%
GOBP_GLUCOSE_6_PHOSPHATE_METABOLIC_PROCESS	22	-0.250364	-1.38312	0.132554	0.408225	1	8531	tags=86%, list=61%, signal=223%
GOBP_KERATAN_SULFATE_BIOSYNTHETIC_PROCESS	26	-0.222419	-1.38306	0.10101	0.407587	1	5469	tags=62%, list=39%, signal=101%
GOBP_MONOSACCHARIDE_BIOSYNTHETIC_PROCESS	78	-0.132203	-1.38161	0.127706	0.409279	1	8866	tags=77%, list=64%, signal=211%
GOBP_ACTIN_POLYMERIZATION_OR_DEPOLYMERIZATION	181	-0.0894521	-1.38127	0.0925926	0.409105	1	5839	tags=51%, list=42%, signal=87%
GOBP_POSITIVE_REGULATION_OF_MUSCLE_CELL_APOPTOTIC_PROCESS	20	-0.253386	-1.38088	0.119048	0.408914	1	9689	tags=95%, list=70%, signal=313%
GOBP_NEGATIVE_REGULATION_OF_EPITHELIAL_CELL_APOPTOTIC_PROCESS	34	-0.203659	-1.37918	0.127883	0.41101	1	6580	tags=68%, list=47%, signal=128%
GOBP_SCF_DEPENDENT_PROTEASOMAL_UBIQUITIN_DEPENDENT_PROTEIN_CATABOLIC_PROCESS	88	-0.128732	-1.379	0.122288	0.410546	1	8490	tags=74%, list=61%, signal=189%
GOBP_PROSTANOID_BIOSYNTHETIC_PROCESS	24	-0.23716	-1.37871	0.12449	0.410283	1	3081	tags=46%, list=22%, signal=59%
GOBP_SERINE_FAMILY_AMINO_ACID_METABOLIC_PROCESS	31	-0.212053	-1.37849	0.121094	0.409883	1	5131	tags=58%, list=37%, signal=92%
GOBP_REGULATION_OF_HORMONE_LEVELS	351	-0.0639206	-1.37828	0.132039	0.409498	1	8164	tags=65%, list=59%, signal=153%
GOBP_BIOLOGICAL_PROCESS_INVOLVED_IN_INTERACTION_WITH_HOST	176	-0.0885194	-1.37781	0.121951	0.409549	1	9764	tags=79%, list=70%, signal=262%
GOBP_CYTOKINE_PRODUCTION_INVOLVED_IN_INFLAMMATORY_RESPONSE	37	-0.191872	-1.37779	0.114662	0.408837	1	7860	tags=76%, list=57%, signal=174%
GOBP_EMBRYONIC_SKELETAL_SYSTEM_DEVELOPMENT	75	-0.136371	-1.3766	0.121032	0.410056	1	7197	tags=65%, list=52%, signal=135%
GOBP_POSITIVE_REGULATION_OF_CELL_KILLING	27	-0.226021	-1.37565	0.127572	0.410845	1	3558	tags=48%, list=26%, signal=65%
GOBP_NEGATIVE_REGULATION_OF_DEFENSE_RESPONSE	140	-0.0996159	-1.37344	0.123106	0.413825	1	8261	tags=69%, list=59%, signal=169%
GOBP_RECEPTOR_SIGNALING_PATHWAY_VIA_STAT	105	-0.114665	-1.37214	0.117063	0.415218	1	8083	tags=70%, list=58%, signal=165%
GOBP_B_CELL_DIFFERENTIATION	93	-0.121853	-1.37184	0.136555	0.415049	1	4596	tags=45%, list=33%, signal=67%
GOBP_ACTIVATED_T_CELL_PROLIFERATION	28	-0.221567	-1.37042	0.118952	0.416693	1	6856	tags=71%, list=49%, signal=141%
GOBP_REGULATION_OF_LEUKOCYTE_DIFFERENTIATION	209	-0.0822571	-1.37039	0.12115	0.416007	1	5193	tags=45%, list=37%, signal=71%
GOBP_ENERGY_RESERVE_METABOLIC_PROCESS	74	-0.135868	-1.37015	0.127789	0.415689	1	5636	tags=54%, list=41%, signal=90%
GOBP_WATER_SOLUBLE_VITAMIN_METABOLIC_PROCESS	67	-0.139602	-1.36893	0.118367	0.417	1	5746	tags=55%, list=41%, signal=94%
GOBP_REGULATION_OF_CYTOPLASMIC_TRANSLATION	19	-0.262885	-1.36851	0.145957	0.416945	1	6594	tags=74%, list=47%, signal=140%
GOBP_POSITIVE_REGULATION_OF_LIPID_BIOSYNTHETIC_PROCESS	65	-0.144583	-1.36754	0.125969	0.417758	1	8693	tags=77%, list=63%, signal=204%
GOBP_URETER_DEVELOPMENT	15	-0.301764	-1.36754	0.129094	0.417022	1	4151	tags=60%, list=30%, signal=85%
GOBP_ACTIVATION_OF_CYSTEINE_TYPE_ENDOPEPTIDASE_ACTIVITY	15	-0.296459	-1.36711	0.130522	0.416973	1	3298	tags=53%, list=24%, signal=70%
GOBP_ISOPRENOID_BIOSYNTHETIC_PROCESS	22	-0.241094	-1.36652	0.118852	0.417206	1	7396	tags=77%, list=53%, signal=165%
GOBP_CELL_SUBSTRATE_ADHESION	307	-0.0683618	-1.36649	0.111336	0.416521	1	3690	tags=33%, list=27%, signal=44%
GOBP_METANEPHRIC_EPITHELIUM_DEVELOPMENT	19	-0.26232	-1.36639	0.129225	0.415918	1	8065	tags=84%, list=58%, signal=200%
GOBP_VASCULAR_ASSOCIATED_SMOOTH_MUSCLE_CELL_DIFFERENTIATION	24	-0.232572	-1.36608	0.135983	0.415738	1	4303	tags=54%, list=31%, signal=78%
GOBP_REGULATION_OF_REACTIVE_OXYGEN_SPECIES_BIOSYNTHETIC_PROCESS	73	-0.135513	-1.36554	0.135628	0.415888	1	4030	tags=42%, list=29%, signal=59%
GOBP_NOTCH_SIGNALING_PATHWAY	157	-0.095432	-1.36539	0.125749	0.415445	1	5064	tags=46%, list=36%, signal=71%
GOBP_DIOL_METABOLIC_PROCESS	25	-0.22818	-1.36506	0.111328	0.415284	1	8511	tags=84%, list=61%, signal=216%
GOBP_PHOSPHOLIPID_METABOLIC_PROCESS	362	-0.062241	-1.36438	0.114583	0.415688	1	9257	tags=73%, list=67%, signal=212%
GOBP_MATURE_B_CELL_DIFFERENTIATION_INVOLVED_IN_IMMUNE_RESPONSE	17	-0.270407	-1.36403	0.119545	0.415576	1	7694	tags=82%, list=55%, signal=184%
GOBP_REGULATION_OF_FATTY_ACID_BETA_OXIDATION	18	-0.270638	-1.36133	0.12449	0.419196	1	3194	tags=50%, list=23%, signal=65%
GOBP_PLATELET_DERIVED_GROWTH_FACTOR_RECEPTOR_SIGNALING_PATHWAY	51	-0.158644	-1.36021	0.133603	0.420361	1	9251	tags=82%, list=67%, signal=245%
GOBP_REGULATION_OF_CELL_MIGRATION_INVOLVED_IN_SPROUTING_ANGIOGENESIS	35	-0.193241	-1.35981	0.130879	0.420395	1	6456	tags=66%, list=46%, signal=122%
GOBP_ORGANIC_HYDROXY_COMPOUND_METABOLIC_PROCESS	411	-0.060057	-1.35936	0.139583	0.42044	1	6496	tags=53%, list=47%, signal=96%
GOBP_REGULATION_OF_SUBSTRATE_ADHESION_DEPENDENT_CELL_SPREADING	50	-0.158773	-1.35875	0.113445	0.420801	1	8922	tags=80%, list=64%, signal=223%
GOBP_ERK1_AND_ERK2_CASCADE	219	-0.0792957	-1.35607	0.129943	0.424506	1	7802	tags=64%, list=56%, signal=143%
GOBP_STEROL_BIOSYNTHETIC_PROCESS	63	-0.146114	-1.35507	0.12766	0.425455	1	4157	tags=44%, list=30%, signal=63%
GOBP_RIBOSOMAL_LARGE_SUBUNIT_BIOGENESIS	65	-0.142042	-1.35499	0.113503	0.424859	1	3382	tags=38%, list=24%, signal=51%
GOBP_PURINE_NUCLEOTIDE_TRANSPORT	18	-0.265532	-1.35323	0.136268	0.427096	1	7126	tags=78%, list=51%, signal=159%
GOBP_CELLULAR_HORMONE_METABOLIC_PROCESS	74	-0.133114	-1.35276	0.116564	0.427175	1	9243	tags=80%, list=66%, signal=237%
GOBP_INTERMEMBRANE_LIPID_TRANSFER	34	-0.193431	-1.35178	0.127953	0.428044	1	6313	tags=65%, list=45%, signal=118%
GOBP_TRABECULA_FORMATION	19	-0.25948	-1.35106	0.136802	0.428619	1	8836	tags=89%, list=64%, signal=245%
GOBP_MEMBRANE_LIPID_CATABOLIC_PROCESS	29	-0.20975	-1.35038	0.126294	0.429082	1	8595	tags=83%, list=62%, signal=216%
GOBP_ARGININE_METABOLIC_PROCESS	15	-0.294034	-1.34995	0.115686	0.429142	1	5185	tags=67%, list=37%, signal=106%
GOBP_REGULATION_OF_FATTY_ACID_TRANSPORT	39	-0.185436	-1.34938	0.118712	0.429392	1	2064	tags=33%, list=15%, signal=39%
GOBP_CD8_POSITIVE_ALPHA_BETA_T_CELL_ACTIVATION	20	-0.247911	-1.34905	0.111984	0.42924	1	6985	tags=75%, list=50%, signal=151%
GOBP_REGULATION_OF_RESPONSE_TO_REACTIVE_OXYGEN_SPECIES	27	-0.218623	-1.34839	0.123047	0.429666	1	2631	tags=41%, list=19%, signal=50%
GOBP_MUSCLE_CELL_APOPTOTIC_PROCESS	54	-0.155477	-1.34836	0.130178	0.428982	1	9689	tags=85%, list=70%, signal=280%
GOBP_PEROXISOME_ORGANIZATION	75	-0.1322	-1.34832	0.117063	0.428335	1	7996	tags=71%, list=58%, signal=165%
GOBP_NEGATIVE_REGULATION_OF_SMOOTH_MUSCLE_CELL_PROLIFERATION	37	-0.186027	-1.34742	0.108333	0.42914	1	6814	tags=68%, list=49%, signal=132%
GOBP_NUCLEOSIDE_TRIPHOSPHATE_METABOLIC_PROCESS	93	-0.116522	-1.34721	0.12381	0.428753	1	7061	tags=62%, list=51%, signal=126%
GOBP_INTERLEUKIN_4_PRODUCTION	21	-0.245993	-1.34709	0.130522	0.428261	1	2544	tags=43%, list=18%, signal=52%
GOBP_MULTI_ORGANISM_CELLULAR_PROCESS	15	-0.28736	-1.34698	0.131846	0.427688	1	1571	tags=40%, list=11%, signal=45%
GOBP_REGULATION_OF_EXECUTION_PHASE_OF_APOPTOSIS	15	-0.290865	-1.34606	0.147929	0.428548	1	2449	tags=47%, list=18%, signal=57%
GOBP_EXTRACELLULAR_MATRIX_DISASSEMBLY	54	-0.15613	-1.34594	0.14959	0.428022	1	4017	tags=44%, list=29%, signal=62%
GOBP_RESPONSE_TO_HYPEROXIA	19	-0.255821	-1.34385	0.162325	0.430832	1	1571	tags=37%, list=11%, signal=41%
GOBP_REGULATION_OF_DNA_BINDING_TRANSCRIPTION_FACTOR_ACTIVITY	358	-0.0606505	-1.34346	0.140594	0.43071	1	12109	tags=93%, list=87%, signal=703%
GOBP_NEGATIVE_REGULATION_OF_ERK1_AND_ERK2_CASCADE	61	-0.149393	-1.34332	0.148438	0.430227	1	9327	tags=82%, list=67%, signal=248%
GOBP_REGULATION_OF_FATTY_ACID_METABOLIC_PROCESS	74	-0.135876	-1.34224	0.151139	0.431366	1	3194	tags=36%, list=23%, signal=47%
GOBP_GLYCEROPHOSPHOLIPID_CATABOLIC_PROCESS	26	-0.217895	-1.33999	0.143443	0.434502	1	6601	tags=69%, list=47%, signal=132%
GOBP_RESPONSE_TO_INTERLEUKIN_1	152	-0.0924804	-1.33945	0.144603	0.434702	1	8423	tags=70%, list=61%, signal=175%
GOBP_TISSUE_REGENERATION	53	-0.153791	-1.33939	0.127615	0.434082	1	3379	tags=40%, list=24%, signal=52%
GOBP_NIK_NF_KAPPAB_SIGNALING	148	-0.0945553	-1.33713	0.13347	0.437343	1	8750	tags=72%, list=63%, signal=193%
GOBP_NEGATIVE_REGULATION_OF_PEPTIDYL_THREONINE_PHOSPHORYLATION	18	-0.262626	-1.33587	0.14053	0.438987	1	2533	tags=44%, list=18%, signal=54%
GOBP_POSITIVE_REGULATION_OF_SIGNAL_TRANSDUCTION_BY_P53_CLASS_MEDIATOR	20	-0.248415	-1.33585	0.158095	0.438291	1	1418	tags=35%, list=10%, signal=39%
GOBP_GLUTAMINE_FAMILY_AMINO_ACID_METABOLIC_PROCESS	57	-0.153048	-1.33554	0.14881	0.438102	1	5442	tags=54%, list=39%, signal=89%
GOBP_CELLULAR_AMINO_ACID_BIOSYNTHETIC_PROCESS	64	-0.142296	-1.33523	0.131183	0.437967	1	4765	tags=48%, list=34%, signal=73%
GOBP_NUCLEAR_ENVELOPE_ORGANIZATION	49	-0.162319	-1.335	0.14876	0.43765	1	9667	tags=86%, list=70%, signal=280%
GOBP_INOSITOL_PHOSPHATE_BIOSYNTHETIC_PROCESS	24	-0.227275	-1.33359	0.142578	0.439385	1	9589	tags=92%, list=69%, signal=295%
GOBP_REGULATION_OF_SYSTEMIC_ARTERIAL_BLOOD_PRESSURE_BY_HORMONE	20	-0.249207	-1.3325	0.148707	0.440562	1	2102	tags=40%, list=15%, signal=47%
GOBP_EMBRYONIC_CRANIAL_SKELETON_MORPHOGENESIS	37	-0.180379	-1.33177	0.140244	0.441234	1	8395	tags=78%, list=60%, signal=197%
GOBP_AMINE_METABOLIC_PROCESS	133	-0.0995565	-1.33157	0.15587	0.440899	1	8768	tags=73%, list=63%, signal=196%
GOBP_IRON_ION_HOMEOSTASIS	70	-0.136267	-1.33154	0.136929	0.440227	1	3875	tags=41%, list=28%, signal=57%
GOBP_MONOSACCHARIDE_CATABOLIC_PROCESS	52	-0.154168	-1.32971	0.130769	0.44265	1	9093	tags=81%, list=65%, signal=233%
GOBP_TOLL_LIKE_RECEPTOR_SIGNALING_PATHWAY	124	-0.101511	-1.32952	0.133603	0.442288	1	8355	tags=70%, list=60%, signal=174%
GOBP_REGULATION_OF_SYNCYTIUM_FORMATION_BY_PLASMA_MEMBRANE_FUSION	15	-0.28544	-1.32914	0.118236	0.442183	1	6231	tags=73%, list=45%, signal=133%
GOBP_REGULATION_OF_MAP_KINASE_ACTIVITY	267	-0.069322	-1.32855	0.127953	0.442537	1	7802	tags=63%, list=56%, signal=141%
GOBP_CELLULAR_IRON_ION_HOMEOSTASIS	57	-0.150519	-1.32788	0.142292	0.442984	1	3770	tags=42%, list=27%, signal=58%
GOBP_VASCULAR_PROCESS_IN_CIRCULATORY_SYSTEM	208	-0.079454	-1.32691	0.149688	0.443949	1	7066	tags=59%, list=51%, signal=118%
GOBP_TRANSCRIPTION_INITIATION_FROM_RNA_POLYMERASE_I_PROMOTER	31	-0.200173	-1.32658	0.161157	0.443768	1	4399	tags=52%, list=32%, signal=75%
GOBP_REACTIVE_NITROGEN_SPECIES_METABOLIC_PROCESS	63	-0.140862	-1.32656	0.134809	0.443084	1	8863	tags=78%, list=64%, signal=214%
GOBP_RETINA_VASCULATURE_DEVELOPMENT_IN_CAMERA_TYPE_EYE	17	-0.265899	-1.32656	0.142023	0.442391	1	4486	tags=59%, list=32%, signal=87%
GOBP_REGULATION_OF_NUCLEOTIDE_BIOSYNTHETIC_PROCESS	30	-0.211848	-1.32616	0.146825	0.442396	1	10036	tags=93%, list=72%, signal=335%
GOBP_REGULATION_OF_CELL_SUBSTRATE_ADHESION	183	-0.0873345	-1.32601	0.151631	0.441937	1	9285	tags=75%, list=67%, signal=224%
GOBP_MATERNAL_PLACENTA_DEVELOPMENT	26	-0.214435	-1.32319	0.123288	0.446128	1	6649	tags=69%, list=48%, signal=132%
GOBP_REGULATION_OF_EXTRINSIC_APOPTOTIC_SIGNALING_PATHWAY_VIA_DEATH_DOMAIN_RECEPTORS	50	-0.158123	-1.32294	0.137331	0.445895	1	6707	tags=64%, list=48%, signal=123%
GOBP_NUCLEOBASE_CONTAINING_SMALL_MOLECULE_CATABOLIC_PROCESS	38	-0.181222	-1.32275	0.140655	0.445486	1	7731	tags=74%, list=56%, signal=166%
GOBP_CELLULAR_RESPONSE_TO_ARSENIC_CONTAINING_SUBSTANCE	18	-0.258168	-1.32263	0.134241	0.444988	1	6456	tags=72%, list=46%, signal=135%
GOBP_T_CELL_CYTOKINE_PRODUCTION	23	-0.228786	-1.32257	0.149701	0.444367	1	5287	tags=61%, list=38%, signal=98%
GOBP_CRANIAL_SKELETAL_SYSTEM_DEVELOPMENT	51	-0.154933	-1.31872	0.141454	0.450299	1	7122	tags=67%, list=51%, signal=136%
GOBP_REGULATION_OF_NUCLEASE_ACTIVITY	19	-0.246623	-1.31689	0.139535	0.452819	1	4625	tags=58%, list=33%, signal=87%
GOBP_MITOTIC_G2_DNA_DAMAGE_CHECKPOINT	19	-0.252507	-1.31636	0.149474	0.453011	1	1617	tags=37%, list=12%, signal=42%
GOBP_MITOCHONDRIAL_TRANSLATION	132	-0.0991892	-1.31498	0.156	0.454828	1	10324	tags=84%, list=74%, signal=324%
GOBP_REGULATION_OF_OXIDATIVE_PHOSPHORYLATION	20	-0.239842	-1.31428	0.158458	0.455375	1	9182	tags=90%, list=66%, signal=265%
GOBP_POSITIVE_REGULATION_OF_ACTIN_FILAMENT_POLYMERIZATION	80	-0.12614	-1.31413	0.153543	0.455002	1	5729	tags=54%, list=41%, signal=91%
GOBP_GLYCEROLIPID_CATABOLIC_PROCESS	51	-0.156806	-1.31411	0.146825	0.454324	1	9549	tags=84%, list=69%, signal=268%
GOBP_RESPONSE_TO_IONIZING_RADIATION	127	-0.0998261	-1.3136	0.155319	0.454511	1	7382	tags=63%, list=53%, signal=133%
GOBP_REGULATION_OF_HEMATOPOIETIC_STEM_CELL_DIFFERENTIATION	70	-0.130813	-1.31311	0.153996	0.454729	1	6929	tags=63%, list=50%, signal=125%
GOBP_CELLULAR_CARBOHYDRATE_BIOSYNTHETIC_PROCESS	76	-0.126976	-1.31308	0.143969	0.454081	1	11597	tags=96%, list=83%, signal=577%
GOBP_FATTY_ACID_TRANSMEMBRANE_TRANSPORT	49	-0.155167	-1.31247	0.167315	0.454491	1	7213	tags=67%, list=52%, signal=139%
GOBP_REPLACEMENT_OSSIFICATION	27	-0.213335	-1.3122	0.14959	0.454271	1	3734	tags=48%, list=27%, signal=66%
GOBP_MYOTUBE_DIFFERENTIATION	79	-0.125398	-1.31195	0.128846	0.453998	1	4778	tags=47%, list=34%, signal=71%
GOBP_NEUTRAL_AMINO_ACID_TRANSPORT	38	-0.180486	-1.31038	0.174257	0.456025	1	8107	tags=76%, list=58%, signal=183%
GOBP_REGULATION_OF_RESPONSE_TO_WOUNDING	119	-0.101457	-1.3102	0.132673	0.455624	1	8765	tags=73%, list=63%, signal=196%
GOBP_AMINE_CATABOLIC_PROCESS	21	-0.238799	-1.30881	0.137014	0.457406	1	8601	tags=86%, list=62%, signal=225%
GOBP_RRNA_TRANSCRIPTION	27	-0.213805	-1.3079	0.154902	0.458246	1	7846	tags=78%, list=56%, signal=178%
GOBP_REGULATION_OF_MORPHOGENESIS_OF_AN_EPITHELIUM	47	-0.160907	-1.30733	0.156371	0.458532	1	9306	tags=83%, list=67%, signal=250%
GOBP_ACTIVATION_OF_PROTEIN_KINASE_ACTIVITY	279	-0.0672565	-1.30574	0.153846	0.460608	1	7953	tags=64%, list=57%, signal=146%
GOBP_NEGATIVE_REGULATION_OF_CELL_SUBSTRATE_ADHESION	51	-0.155985	-1.30526	0.154639	0.460675	1	1929	tags=29%, list=14%, signal=34%
GOBP_REGULATION_OF_TISSUE_REMODELING	57	-0.146847	-1.30366	0.14257	0.462711	1	6991	tags=65%, list=50%, signal=130%
GOBP_DETECTION_OF_STIMULUS_INVOLVED_IN_SENSORY_PERCEPTION_OF_PAIN	20	-0.244525	-1.3036	0.171548	0.46211	1	9117	tags=90%, list=66%, signal=261%
GOBP_PROTEIN_CONTAINING_COMPLEX_DISASSEMBLY	298	-0.0651266	-1.303	0.176	0.462416	1	10543	tags=82%, list=76%, signal=333%
GOBP_REGULATION_OF_EXTRINSIC_APOPTOTIC_SIGNALING_PATHWAY_IN_ABSENCE_OF_LIGAND	33	-0.186731	-1.30275	0.147992	0.46222	1	4151	tags=48%, list=30%, signal=69%
GOBP_HETEROTYPIC_CELL_CELL_ADHESION	41	-0.167013	-1.30274	0.149225	0.461535	1	6501	tags=63%, list=47%, signal=119%
GOBP_NEPHRON_DEVELOPMENT	117	-0.103778	-1.30203	0.173824	0.462088	1	4392	tags=42%, list=32%, signal=61%
GOBP_CELLULAR_GLUCAN_METABOLIC_PROCESS	63	-0.140907	-1.30046	0.152542	0.464185	1	11510	tags=97%, list=83%, signal=561%
GOBP_REGULATION_OF_DNA_REPAIR	111	-0.106677	-1.30043	0.167728	0.463528	1	6294	tags=56%, list=45%, signal=101%
GOBP_LEUKOTRIENE_METABOLIC_PROCESS	19	-0.254323	-1.30038	0.145374	0.462925	1	8176	tags=84%, list=59%, signal=204%
GOBP_NEGATIVE_REGULATION_OF_GLIOGENESIS	27	-0.212686	-1.30035	0.156627	0.46228	1	3743	tags=48%, list=27%, signal=66%
GOBP_REGULATION_OF_STEROID_METABOLIC_PROCESS	87	-0.118363	-1.29977	0.154008	0.46267	1	3958	tags=40%, list=28%, signal=56%
GOBP_POSITIVE_REGULATION_OF_VIRAL_TRANSCRIPTION	26	-0.213238	-1.29969	0.172199	0.462149	1	6131	tags=65%, list=44%, signal=117%
GOBP_REGULATION_OF_ASTROCYTE_DIFFERENTIATION	19	-0.249102	-1.299	0.158103	0.462665	1	3859	tags=53%, list=28%, signal=73%
GOBP_NEUTROPHIL_CHEMOTAXIS	55	-0.145212	-1.29877	0.156313	0.462348	1	6836	tags=64%, list=49%, signal=125%
GOBP_POSITIVE_REGULATION_OF_MORPHOGENESIS_OF_AN_EPITHELIUM	25	-0.216865	-1.2974	0.154599	0.464137	1	9224	tags=88%, list=66%, signal=261%
GOBP_CELLULAR_RESPONSE_TO_EXTRACELLULAR_STIMULUS	201	-0.0787551	-1.29641	0.158103	0.465104	1	2449	tags=25%, list=18%, signal=30%
GOBP_TRNA_WOBBLE_BASE_MODIFICATION	19	-0.246513	-1.29629	0.167331	0.464615	1	9016	tags=89%, list=65%, signal=254%
GOBP_L_ALPHA_AMINO_ACID_TRANSMEMBRANE_TRANSPORT	52	-0.153157	-1.29583	0.164927	0.464723	1	2157	tags=31%, list=16%, signal=36%
GOBP_REGULATION_OF_LEUKOCYTE_DEGRANULATION	30	-0.199832	-1.29437	0.175	0.466665	1	6496	tags=67%, list=47%, signal=125%
GOBP_MONOSACCHARIDE_METABOLIC_PROCESS	226	-0.0755604	-1.29351	0.158607	0.467512	1	8870	tags=71%, list=64%, signal=194%
GOBP_POSITIVE_REGULATION_OF_RESPONSE_TO_EXTERNAL_STIMULUS	355	-0.0596748	-1.29305	0.169557	0.467636	1	4322	tags=37%, list=31%, signal=52%
GOBP_AMINO_ACID_TRANSPORT	129	-0.0967498	-1.29206	0.170168	0.46865	1	3733	tags=36%, list=27%, signal=49%
GOBP_NATURAL_KILLER_CELL_DIFFERENTIATION	15	-0.281719	-1.2915	0.176113	0.468948	1	8136	tags=87%, list=59%, signal=209%
GOBP_POSITIVE_REGULATION_OF_NITRIC_OXIDE_METABOLIC_PROCESS	32	-0.191917	-1.29035	0.165669	0.470341	1	2552	tags=38%, list=18%, signal=46%
GOBP_KERATAN_SULFATE_METABOLIC_PROCESS	31	-0.194551	-1.2896	0.158103	0.471036	1	10306	tags=94%, list=74%, signal=361%
GOBP_GLOMERULUS_DEVELOPMENT	55	-0.151299	-1.28856	0.176707	0.472158	1	3719	tags=42%, list=27%, signal=57%
GOBP_TISSUE_MIGRATION	261	-0.0691287	-1.2884	0.173745	0.471767	1	3798	tags=34%, list=27%, signal=46%
GOBP_POSITIVE_REGULATION_OF_P38MAPK_CASCADE	23	-0.228887	-1.28825	0.16499	0.471327	1	7703	tags=78%, list=55%, signal=175%
GOBP_REGULATION_OF_PROTEIN_TARGETING	75	-0.128487	-1.28814	0.162	0.470815	1	6750	tags=61%, list=49%, signal=119%
GOBP_REGULATION_OF_OSTEOBLAST_DIFFERENTIATION	104	-0.110564	-1.28801	0.174329	0.470393	1	5292	tags=49%, list=38%, signal=79%
GOBP_NEGATIVE_REGULATION_OF_INTRINSIC_APOPTOTIC_SIGNALING_PATHWAY	84	-0.116559	-1.28767	0.17505	0.470275	1	6168	tags=56%, list=44%, signal=100%
GOBP_POSITIVE_REGULATION_OF_COAGULATION	18	-0.256407	-1.28723	0.166329	0.470396	1	4936	tags=61%, list=36%, signal=95%
GOBP_POSITIVE_REGULATION_OF_CELLULAR_RESPONSE_TO_TRANSFORMING_GROWTH_FACTOR_BETA_STIMULUS	26	-0.211647	-1.28517	0.168803	0.473346	1	3480	tags=46%, list=25%, signal=61%
GOBP_MAST_CELL_ACTIVATION	45	-0.160447	-1.28365	0.167641	0.475223	1	11678	tags=100%, list=84%, signal=624%
GOBP_NEPHRON_EPITHELIUM_DEVELOPMENT	87	-0.115451	-1.28137	0.166052	0.478581	1	4158	tags=41%, list=30%, signal=59%
GOBP_NEGATIVE_REGULATION_OF_IMMUNE_EFFECTOR_PROCESS	84	-0.118724	-1.28127	0.185824	0.478076	1	3325	tags=36%, list=24%, signal=47%
GOBP_CELLULAR_MODIFIED_AMINO_ACID_METABOLIC_PROCESS	149	-0.0899746	-1.28096	0.154297	0.477885	1	6600	tags=56%, list=47%, signal=106%
GOBP_REGULATION_OF_FATTY_ACID_OXIDATION	31	-0.191695	-1.28028	0.171315	0.478357	1	10794	tags=97%, list=78%, signal=432%
GOBP_VITAMIN_TRANSPORT	30	-0.193727	-1.27866	0.179641	0.480552	1	4264	tags=50%, list=31%, signal=72%
GOBP_LYMPH_VESSEL_DEVELOPMENT	26	-0.210039	-1.27776	0.178368	0.481401	1	6710	tags=69%, list=48%, signal=134%
GOBP_SPROUTING_ANGIOGENESIS	109	-0.103888	-1.2773	0.165725	0.481548	1	5327	tags=49%, list=38%, signal=78%
GOBP_GLYCOPROTEIN_CATABOLIC_PROCESS	22	-0.228537	-1.27671	0.179541	0.481901	1	5043	tags=59%, list=36%, signal=93%
GOBP_VACUOLAR_ACIDIFICATION	22	-0.234334	-1.27615	0.163223	0.482161	1	6858	tags=73%, list=49%, signal=143%
GOBP_POSITIVE_REGULATION_OF_MITOCHONDRIAL_OUTER_MEMBRANE_PERMEABILIZATION_INVOLVED_IN_APOPTOTIC_SIGNALING_PATHWAY	34	-0.178978	-1.2742	0.173913	0.485016	1	2834	tags=38%, list=20%, signal=48%
GOBP_NUCLEAR_MEMBRANE_ORGANIZATION	17	-0.256742	-1.27348	0.183716	0.485646	1	9519	tags=94%, list=68%, signal=298%
GOBP_EXTRINSIC_APOPTOTIC_SIGNALING_PATHWAY	185	-0.0811658	-1.27287	0.184109	0.486093	1	6777	tags=57%, list=49%, signal=109%
GOBP_ORGANIC_HYDROXY_COMPOUND_CATABOLIC_PROCESS	53	-0.147586	-1.27226	0.180952	0.486528	1	9497	tags=83%, list=68%, signal=261%
GOBP_CELLULAR_CARBOHYDRATE_METABOLIC_PROCESS	240	-0.0732797	-1.27038	0.191983	0.489344	1	11510	tags=90%, list=83%, signal=514%
GOBP_REGULATION_OF_T_CELL_APOPTOTIC_PROCESS	23	-0.221696	-1.2699	0.198783	0.489519	1	2968	tags=43%, list=21%, signal=55%
GOBP_RNA_PHOSPHODIESTER_BOND_HYDROLYSIS_ENDONUCLEOLYTIC	69	-0.128411	-1.26976	0.186047	0.489108	1	9909	tags=84%, list=71%, signal=291%
GOBP_RIBONUCLEOTIDE_CATABOLIC_PROCESS	36	-0.175539	-1.26738	0.185687	0.492869	1	6834	tags=67%, list=49%, signal=131%
GOBP_DEOXYRIBONUCLEOTIDE_METABOLIC_PROCESS	37	-0.174078	-1.26627	0.167689	0.494235	1	7731	tags=73%, list=56%, signal=164%
GOBP_POSITIVE_REGULATION_OF_GENE_EXPRESSION_EPIGENETIC	44	-0.161381	-1.26601	0.187373	0.493956	1	4399	tags=48%, list=32%, signal=70%
GOBP_FIBROBLAST_PROLIFERATION	71	-0.12815	-1.26564	0.190196	0.493908	1	7626	tags=68%, list=55%, signal=149%
GOBP_NEGATIVE_REGULATION_OF_TRANSFERASE_ACTIVITY	252	-0.0705691	-1.26441	0.180851	0.495526	1	10897	tags=85%, list=78%, signal=388%
GOBP_BILE_ACID_AND_BILE_SALT_TRANSPORT	16	-0.263145	-1.26416	0.176245	0.495307	1	5035	tags=63%, list=36%, signal=98%
GOBP_ENDODERMAL_CELL_DIFFERENTIATION	36	-0.178464	-1.26306	0.197556	0.496672	1	5249	tags=56%, list=38%, signal=89%
GOBP_PYRIMIDINE_NUCLEOSIDE_MONOPHOSPHATE_METABOLIC_PROCESS	16	-0.263703	-1.26019	0.184211	0.501321	1	5896	tags=69%, list=42%, signal=119%
GOBP_REGULATION_OF_RHO_PROTEIN_SIGNAL_TRANSDUCTION	71	-0.126381	-1.25813	0.168699	0.504461	1	1973	tags=27%, list=14%, signal=31%
GOBP_NEGATIVE_REGULATION_OF_PEPTIDYL_TYROSINE_PHOSPHORYLATION	49	-0.147369	-1.25682	0.190099	0.506221	1	6470	tags=61%, list=47%, signal=114%
GOBP_STEROID_BIOSYNTHETIC_PROCESS	134	-0.0918172	-1.25615	0.185417	0.506705	1	4546	tags=42%, list=33%, signal=62%
GOBP_HORMONE_METABOLIC_PROCESS	125	-0.0963339	-1.25561	0.166344	0.506975	1	7570	tags=64%, list=54%, signal=139%
GOBP_ENDOTHELIAL_CELL_DEVELOPMENT	60	-0.138367	-1.25517	0.192229	0.507081	1	4341	tags=45%, list=31%, signal=65%
GOBP_POSITIVE_REGULATION_OF_PROTEIN_KINASE_ACTIVITY	449	-0.0537588	-1.25455	0.188867	0.507588	1	7977	tags=63%, list=57%, signal=142%
GOBP_AMINOGLYCAN_BIOSYNTHETIC_PROCESS	109	-0.103135	-1.25361	0.192229	0.508715	1	11586	tags=94%, list=83%, signal=558%
GOBP_REGULATION_OF_PROTEIN_BINDING	169	-0.0832143	-1.25348	0.188406	0.508268	1	6343	tags=54%, list=46%, signal=98%
GOBP_RESPONSE_TO_HYDROPEROXIDE	16	-0.263055	-1.25234	0.190019	0.509762	1	9380	tags=94%, list=67%, signal=288%
GOBP_RUFFLE_ORGANIZATION	48	-0.153028	-1.25232	0.189796	0.509092	1	9175	tags=81%, list=66%, signal=238%
GOBP_EPITHELIAL_CELL_DIFFERENTIATION_INVOLVED_IN_KIDNEY_DEVELOPMENT	40	-0.167208	-1.25228	0.193416	0.508468	1	2201	tags=33%, list=16%, signal=39%
GOBP_LEUKOCYTE_APOPTOTIC_PROCESS	75	-0.118481	-1.25189	0.175758	0.508469	1	2255	tags=28%, list=16%, signal=33%
GOBP_LIPID_EXPORT_FROM_CELL	67	-0.128825	-1.24912	0.193483	0.512994	1	3613	tags=39%, list=26%, signal=52%
GOBP_NEGATIVE_REGULATION_OF_APOPTOTIC_SIGNALING_PATHWAY	189	-0.0758812	-1.24813	0.176	0.514213	1	6168	tags=52%, list=44%, signal=92%
GOBP_POLYSACCHARIDE_BIOSYNTHETIC_PROCESS	72	-0.12553	-1.24795	0.175889	0.513864	1	11586	tags=96%, list=83%, signal=573%
GOBP_NEGATIVE_REGULATION_OF_ORGANIC_ACID_TRANSPORT	18	-0.243593	-1.24744	0.1893	0.514146	1	2025	tags=39%, list=15%, signal=45%
GOBP_POSITIVE_REGULATION_OF_INSULIN_SECRETION	54	-0.147236	-1.24732	0.202703	0.513663	1	5942	tags=57%, list=43%, signal=100%
GOBP_POSITIVE_REGULATION_OF_PROTEIN_DEPHOSPHORYLATION	42	-0.165141	-1.24695	0.186747	0.513655	1	7972	tags=74%, list=57%, signal=173%
GOBP_NEGATIVE_REGULATION_OF_TRANSPORT	337	-0.0606131	-1.2462	0.20428	0.51432	1	9243	tags=72%, list=66%, signal=211%
GOBP_NEGATIVE_REGULATION_OF_INTRINSIC_APOPTOTIC_SIGNALING_PATHWAY_BY_P53_CLASS_MEDIATOR	17	-0.253679	-1.24603	0.205479	0.513937	1	3838	tags=53%, list=28%, signal=73%
GOBP_STEROID_HORMONE_SECRETION	16	-0.252809	-1.24534	0.199616	0.514546	1	3441	tags=50%, list=25%, signal=66%
GOBP_LONG_CHAIN_FATTY_ACID_TRANSPORT	54	-0.145321	-1.24504	0.175889	0.514431	1	1850	tags=28%, list=13%, signal=32%
GOBP_VERY_LONG_CHAIN_FATTY_ACID_METABOLIC_PROCESS	30	-0.195073	-1.24312	0.204641	0.517405	1	9342	tags=87%, list=67%, signal=264%
GOBP_TRIGLYCERIDE_CATABOLIC_PROCESS	20	-0.230764	-1.24279	0.176471	0.517341	1	2358	tags=40%, list=17%, signal=48%
GOBP_PROXIMAL_DISTAL_PATTERN_FORMATION	21	-0.227089	-1.24212	0.205323	0.517872	1	5454	tags=62%, list=39%, signal=102%
GOBP_NEGATIVE_REGULATION_OF_NECROTIC_CELL_DEATH	16	-0.25578	-1.24028	0.186475	0.520655	1	2531	tags=44%, list=18%, signal=53%
GOBP_VITAMIN_METABOLIC_PROCESS	95	-0.108904	-1.23987	0.203593	0.520722	1	6106	tags=55%, list=44%, signal=97%
GOBP_FC_RECEPTOR_SIGNALING_PATHWAY	165	-0.0849191	-1.2389	0.187625	0.521923	1	11471	tags=91%, list=83%, signal=514%
GOBP_POSITIVE_REGULATION_OF_NUCLEOTIDE_BIOSYNTHETIC_PROCESS	15	-0.262922	-1.23866	0.2	0.521677	1	8397	tags=87%, list=60%, signal=219%
GOBP_REGULATION_OF_HISTONE_DEACETYLATION	23	-0.214587	-1.23851	0.193347	0.521258	1	3671	tags=48%, list=26%, signal=65%
GOBP_IRON_ION_TRANSPORT	63	-0.134603	-1.23702	0.181996	0.523312	1	3875	tags=41%, list=28%, signal=57%
GOBP_NONRIBOSOMAL_PEPTIDE_BIOSYNTHETIC_PROCESS	16	-0.25668	-1.2366	0.1881	0.523417	1	4256	tags=56%, list=31%, signal=81%
GOBP_NEGATIVE_REGULATION_OF_SIGNAL_TRANSDUCTION_BY_P53_CLASS_MEDIATOR	25	-0.204324	-1.23624	0.216842	0.523339	1	3838	tags=48%, list=28%, signal=66%
GOBP_POSITIVE_REGULATION_OF_CELL_MORPHOGENESIS_INVOLVED_IN_DIFFERENTIATION	73	-0.122124	-1.23439	0.197872	0.526174	1	8785	tags=75%, list=63%, signal=204%
GOBP_CELLULAR_AMINO_ACID_CATABOLIC_PROCESS	80	-0.121599	-1.23334	0.215953	0.52741	1	5618	tags=52%, list=40%, signal=88%
GOBP_NEUROTRANSMITTER_UPTAKE	28	-0.196408	-1.23308	0.219262	0.527205	1	7205	tags=71%, list=52%, signal=148%
GOBP_NATURAL_KILLER_CELL_MEDIATED_IMMUNITY	30	-0.190651	-1.23256	0.206061	0.527458	1	6160	tags=63%, list=44%, signal=113%
GOBP_NEGATIVE_REGULATION_OF_EPITHELIAL_CELL_DIFFERENTIATION	32	-0.185905	-1.2306	0.208154	0.53054	1	2201	tags=34%, list=16%, signal=41%
GOBP_REGULATION_OF_BLOOD_PRESSURE	123	-0.0945998	-1.23055	0.215534	0.529907	1	2879	tags=30%, list=21%, signal=38%
GOBP_PURINE_CONTAINING_COMPOUND_METABOLIC_PROCESS	380	-0.0542666	-1.22973	0.181435	0.530825	1	8851	tags=69%, list=64%, signal=185%
GOBP_REGULATION_OF_INFLAMMATORY_RESPONSE_TO_ANTIGENIC_STIMULUS	20	-0.232781	-1.2293	0.205231	0.530866	1	6500	tags=70%, list=47%, signal=131%
GOBP_ENDODERM_FORMATION	43	-0.159315	-1.229	0.204453	0.530768	1	4905	tags=51%, list=35%, signal=79%
GOBP_C4_DICARBOXYLATE_TRANSPORT	22	-0.219707	-1.22891	0.21501	0.530259	1	7061	tags=73%, list=51%, signal=148%
GOBP_ACTIN_NUCLEATION	44	-0.156591	-1.22842	0.184524	0.530566	1	5729	tags=57%, list=41%, signal=96%
GOBP_CELL_CELL_RECOGNITION	45	-0.154288	-1.22817	0.200401	0.530311	1	4350	tags=47%, list=31%, signal=68%
GOBP_PEPTIDYL_ARGININE_MODIFICATION	19	-0.229579	-1.22603	0.208661	0.533718	1	4130	tags=53%, list=30%, signal=75%
GOBP_NEGATIVE_REGULATION_OF_VASCULATURE_DEVELOPMENT	79	-0.117225	-1.22457	0.210634	0.535826	1	8234	tags=71%, list=59%, signal=173%
GOBP_RESPONSE_TO_ESTROGEN	57	-0.13688	-1.22396	0.218254	0.536313	1	8836	tags=77%, list=64%, signal=211%
GOBP_RESPONSE_TO_TYPE_I_INTERFERON	72	-0.119669	-1.22306	0.206316	0.537411	1	7999	tags=69%, list=58%, signal=163%
GOBP_POSITIVE_REGULATION_OF_GLUCOSE_IMPORT	28	-0.190878	-1.2221	0.217054	0.538642	1	1821	tags=32%, list=13%, signal=37%
GOBP_LEUKOCYTE_HOMEOSTASIS	62	-0.132088	-1.21977	0.224138	0.542578	1	3778	tags=40%, list=27%, signal=55%
GOBP_REGULATION_OF_PROTEIN_POLYUBIQUITINATION	21	-0.220484	-1.21882	0.213115	0.543655	1	10179	tags=95%, list=73%, signal=355%
GOBP_LYMPHOCYTE_APOPTOTIC_PROCESS	52	-0.143786	-1.21784	0.222649	0.544831	1	6831	tags=63%, list=49%, signal=124%
GOBP_POSITIVE_REGULATION_OF_EPITHELIAL_CELL_PROLIFERATION	148	-0.0864051	-1.21755	0.215953	0.544724	1	2006	tags=23%, list=14%, signal=27%
GOBP_REGULATION_OF_PROGRAMMED_NECROTIC_CELL_DEATH	19	-0.233458	-1.21713	0.25502	0.54478	1	2613	tags=42%, list=19%, signal=52%
GOBP_PEPTIDE_CATABOLIC_PROCESS	20	-0.222478	-1.21655	0.212724	0.54518	1	4558	tags=55%, list=33%, signal=82%
GOBP_MITOTIC_CELL_CYCLE_ARREST	16	-0.249298	-1.21632	0.22037	0.544924	1	9571	tags=94%, list=69%, signal=301%
GOBP_POSITIVE_REGULATION_OF_PROTEIN_TARGETING_TO_MEMBRANE	28	-0.193421	-1.21572	0.214149	0.545356	1	6750	tags=68%, list=49%, signal=132%
GOBP_REGULATION_OF_COLLAGEN_METABOLIC_PROCESS	30	-0.186061	-1.21559	0.210417	0.54487	1	5297	tags=57%, list=38%, signal=91%
GOBP_POSITIVE_REGULATION_OF_SMOOTHENED_SIGNALING_PATHWAY	28	-0.187016	-1.21496	0.216	0.545452	1	9321	tags=86%, list=67%, signal=260%
GOBP_TUMOR_NECROSIS_FACTOR_MEDIATED_SIGNALING_PATHWAY	139	-0.0856042	-1.2148	0.214141	0.545058	1	8423	tags=69%, list=61%, signal=174%
GOBP_LYMPHOCYTE_COSTIMULATION	40	-0.163745	-1.21299	0.221328	0.547857	1	7114	tags=68%, list=51%, signal=138%
GOBP_NEGATIVE_REGULATION_OF_ADAPTIVE_IMMUNE_RESPONSE	32	-0.177134	-1.21196	0.215264	0.549197	1	6232	tags=63%, list=45%, signal=113%
GOBP_SELECTIVE_AUTOPHAGY	55	-0.135697	-1.21161	0.235294	0.549136	1	6715	tags=62%, list=48%, signal=119%
GOBP_POLYSACCHARIDE_CATABOLIC_PROCESS	23	-0.215151	-1.21106	0.215686	0.549529	1	10311	tags=96%, list=74%, signal=370%
GOBP_POSITIVE_REGULATION_OF_MONONUCLEAR_CELL_MIGRATION	38	-0.165511	-1.21097	0.229376	0.549021	1	7583	tags=71%, list=55%, signal=156%
GOBP_B_CELL_ACTIVATION_INVOLVED_IN_IMMUNE_RESPONSE	55	-0.138002	-1.21055	0.222857	0.549191	1	7694	tags=69%, list=55%, signal=154%
GOBP_POSITIVE_REGULATION_OF_DNA_BINDING_TRANSCRIPTION_FACTOR_ACTIVITY	227	-0.0688856	-1.20956	0.208511	0.550422	1	1386	tags=17%, list=10%, signal=18%
GOBP_I_KAPPAB_KINASE_NF_KAPPAB_SIGNALING	237	-0.0667984	-1.20917	0.232033	0.550457	1	8355	tags=67%, list=60%, signal=164%
GOBP_REGULATION_OF_TOLL_LIKE_RECEPTOR_SIGNALING_PATHWAY	60	-0.131864	-1.20679	0.248521	0.554422	1	2346	tags=30%, list=17%, signal=36%
GOBP_CERAMIDE_METABOLIC_PROCESS	88	-0.11131	-1.20556	0.245902	0.556044	1	3992	tags=40%, list=29%, signal=55%
GOBP_POSITIVE_REGULATION_OF_OSTEOBLAST_DIFFERENTIATION	54	-0.141268	-1.20549	0.219917	0.555457	1	4995	tags=50%, list=36%, signal=78%
GOBP_T_HELPER_17_TYPE_IMMUNE_RESPONSE	21	-0.221455	-1.20497	0.227926	0.555728	1	6856	tags=71%, list=49%, signal=141%
GOBP_REGULATION_OF_HEMATOPOIETIC_PROGENITOR_CELL_DIFFERENTIATION	84	-0.109387	-1.2046	0.243083	0.555673	1	6929	tags=61%, list=50%, signal=120%
GOBP_NEGATIVE_REGULATION_OF_SIGNAL_TRANSDUCTION_IN_ABSENCE_OF_LIGAND	24	-0.20879	-1.20328	0.242972	0.557635	1	1158	tags=29%, list=8%, signal=32%
GOBP_LYSOSOME_LOCALIZATION	64	-0.127028	-1.20258	0.236402	0.558357	1	2370	tags=30%, list=17%, signal=36%
GOBP_INTRINSIC_APOPTOTIC_SIGNALING_PATHWAY_IN_RESPONSE_TO_OXIDATIVE_STRESS	41	-0.157487	-1.20148	0.233397	0.559801	1	6294	tags=61%, list=45%, signal=111%
GOBP_METANEPHRIC_TUBULE_DEVELOPMENT	17	-0.243684	-1.20065	0.220703	0.560783	1	8065	tags=82%, list=58%, signal=196%
GOBP_CARBOHYDRATE_HOMEOSTASIS	174	-0.0788101	-1.19905	0.230476	0.563194	1	1875	tags=21%, list=13%, signal=24%
GOBP_NUCLEOSIDE_PHOSPHATE_CATABOLIC_PROCESS	76	-0.114305	-1.19837	0.242553	0.563814	1	6834	tags=61%, list=49%, signal=118%
GOBP_LATE_ENDOSOME_TO_VACUOLE_TRANSPORT_VIA_MULTIVESICULAR_BODY_SORTING_PATHWAY	15	-0.260953	-1.19746	0.229755	0.564895	1	3791	tags=53%, list=27%, signal=73%
GOBP_ARTERY_MORPHOGENESIS	53	-0.137778	-1.19743	0.24375	0.564241	1	3863	tags=42%, list=28%, signal=57%
GOBP_UNSATURATED_FATTY_ACID_BIOSYNTHETIC_PROCESS	40	-0.162193	-1.19741	0.211694	0.563576	1	6788	tags=65%, list=49%, signal=127%
GOBP_REGULATION_OF_BONE_REMODELING	41	-0.156119	-1.19731	0.242063	0.563057	1	6991	tags=66%, list=50%, signal=132%
GOBP_REGULATION_OF_CHEMOTAXIS	166	-0.0796879	-1.19675	0.225743	0.563472	1	7615	tags=63%, list=55%, signal=137%
GOBP_CELLULAR_RESPONSE_TO_LIPID	430	-0.0498144	-1.1966	0.233607	0.563036	1	11840	tags=90%, list=85%, signal=588%
GOBP_FATTY_ACYL_COA_BIOSYNTHETIC_PROCESS	27	-0.19557	-1.19599	0.254369	0.563464	1	2436	tags=37%, list=18%, signal=45%
GOBP_NEGATIVE_REGULATION_OF_ION_TRANSPORT	239	-0.0685034	-1.1953	0.243902	0.564155	1	9243	tags=73%, list=66%, signal=215%
GOBP_MITOCHONDRIAL_MEMBRANE_ORGANIZATION	131	-0.0870841	-1.19402	0.248047	0.566142	1	2834	tags=29%, list=20%, signal=36%
GOBP_PROTEIN_ADP_RIBOSYLATION	28	-0.191197	-1.19105	0.234714	0.571366	1	9263	tags=86%, list=67%, signal=256%
GOBP_CELLULAR_RESPONSE_TO_CHEMICAL_STRESS	298	-0.0603962	-1.19013	0.246988	0.572529	1	6456	tags=52%, list=46%, signal=96%
GOBP_MYOBLAST_FUSION	26	-0.195158	-1.19012	0.244856	0.571833	1	4778	tags=54%, list=34%, signal=82%
GOBP_MAINTENANCE_OF_PROTEIN_LOCALIZATION_IN_ORGANELLE	40	-0.160065	-1.1901	0.243902	0.571155	1	3690	tags=43%, list=27%, signal=58%
GOBP_REGULATION_OF_DNA_DAMAGE_RESPONSE_SIGNAL_TRANSDUCTION_BY_P53_CLASS_MEDIATOR	30	-0.182024	-1.18918	0.234469	0.572389	1	3963	tags=47%, list=29%, signal=65%
GOBP_NEGATIVE_REGULATION_OF_ANION_TRANSPORT	161	-0.0800609	-1.1878	0.244	0.574487	1	10988	tags=87%, list=79%, signal=410%
GOBP_NUCLEOSIDE_BISPHOSPHATE_BIOSYNTHETIC_PROCESS	62	-0.129718	-1.18779	0.255278	0.573794	1	10985	tags=92%, list=79%, signal=436%
GOBP_RIBONUCLEOSIDE_CATABOLIC_PROCESS	15	-0.249262	-1.18759	0.247984	0.573448	1	7660	tags=80%, list=55%, signal=178%
GOBP_B_CELL_APOPTOTIC_PROCESS	21	-0.223256	-1.18744	0.237395	0.573015	1	6831	tags=71%, list=49%, signal=140%
GOBP_PRIMARY_ALCOHOL_METABOLIC_PROCESS	58	-0.133522	-1.18691	0.262745	0.573436	1	7739	tags=69%, list=56%, signal=155%
GOBP_PHOSPHATIDYLETHANOLAMINE_METABOLIC_PROCESS	24	-0.200274	-1.18633	0.245545	0.573844	1	4172	tags=50%, list=30%, signal=71%
GOBP_NEGATIVE_REGULATION_OF_RESPONSE_TO_EXTERNAL_STIMULUS	259	-0.0630764	-1.18518	0.234672	0.575421	1	2951	tags=27%, list=21%, signal=34%
GOBP_G2_DNA_DAMAGE_CHECKPOINT	28	-0.187016	-1.18442	0.258317	0.576303	1	2371	tags=36%, list=17%, signal=43%
GOBP_POSITIVE_REGULATION_OF_MITOCHONDRION_ORGANIZATION	78	-0.117358	-1.18386	0.224242	0.576683	1	2834	tags=32%, list=20%, signal=40%
GOBP_ACTOMYOSIN_STRUCTURE_ORGANIZATION	162	-0.0815032	-1.18339	0.269155	0.576901	1	9006	tags=73%, list=65%, signal=204%
GOBP_POSITIVE_REGULATION_OF_SODIUM_ION_TRANSPORT	33	-0.17134	-1.18336	0.227181	0.576247	1	3522	tags=42%, list=25%, signal=57%
GOBP_POSITIVE_REGULATION_OF_TRIGLYCERIDE_METABOLIC_PROCESS	16	-0.241357	-1.18245	0.260456	0.57729	1	10550	tags=100%, list=76%, signal=414%
GOBP_HEART_TRABECULA_MORPHOGENESIS	27	-0.189067	-1.18237	0.241715	0.576744	1	8704	tags=81%, list=63%, signal=218%
GOBP_NOTOCHORD_DEVELOPMENT	15	-0.258048	-1.18221	0.255489	0.5764	1	7538	tags=80%, list=54%, signal=175%
GOBP_AMINOGLYCAN_METABOLIC_PROCESS	152	-0.0819162	-1.18208	0.228283	0.575959	1	11586	tags=91%, list=83%, signal=543%
GOBP_POSTREPLICATION_REPAIR	51	-0.136888	-1.18173	0.253012	0.576021	1	7917	tags=71%, list=57%, signal=163%
GOBP_PEROXISOMAL_TRANSPORT	66	-0.126471	-1.18157	0.243714	0.57564	1	5412	tags=52%, list=39%, signal=84%
GOBP_RIBOSOMAL_LARGE_SUBUNIT_ASSEMBLY	24	-0.197727	-1.181	0.259766	0.57607	1	3049	tags=42%, list=22%, signal=53%
GOBP_ACTIN_FILAMENT_SEVERING	15	-0.253295	-1.17765	0.24898	0.582087	1	10384	tags=100%, list=75%, signal=395%
GOBP_REGULATION_OF_HETEROTYPIC_CELL_CELL_ADHESION	15	-0.248277	-1.17747	0.252049	0.58173	1	3967	tags=53%, list=29%, signal=75%
GOBP_REGULATION_OF_SYSTEMIC_ARTERIAL_BLOOD_PRESSURE	62	-0.127811	-1.17686	0.272177	0.58225	1	3613	tags=39%, list=26%, signal=52%
GOBP_MAST_CELL_ACTIVATION_INVOLVED_IN_IMMUNE_RESPONSE	37	-0.160355	-1.17654	0.271825	0.582112	1	11678	tags=100%, list=84%, signal=624%
GOBP_NEGATIVE_REGULATION_OF_LYMPHOCYTE_DIFFERENTIATION	37	-0.160657	-1.17571	0.235887	0.583008	1	5663	tags=57%, list=41%, signal=96%
GOBP_ANOIKIS	29	-0.18593	-1.17569	0.244939	0.58236	1	3653	tags=45%, list=26%, signal=61%
GOBP_TOLERANCE_INDUCTION	16	-0.25018	-1.17548	0.251064	0.582086	1	5215	tags=63%, list=38%, signal=100%
GOBP_TOLL_LIKE_RECEPTOR_4_SIGNALING_PATHWAY	31	-0.174511	-1.17543	0.262473	0.581459	1	8342	tags=77%, list=60%, signal=193%
GOBP_POSITIVE_REGULATION_OF_INFLAMMATORY_RESPONSE	85	-0.109476	-1.17535	0.265393	0.580903	1	3558	tags=36%, list=26%, signal=49%
GOBP_RIBOSOME_BIOGENESIS	281	-0.0624256	-1.17501	0.229039	0.580865	1	1822	tags=19%, list=13%, signal=22%
GOBP_NEGATIVE_REGULATION_OF_T_CELL_PROLIFERATION	41	-0.153891	-1.17461	0.240741	0.580971	1	8717	tags=78%, list=63%, signal=209%
GOBP_CYTOPLASMIC_TRANSLATIONAL_INITIATION	32	-0.171339	-1.17308	0.24	0.583186	1	9353	tags=84%, list=67%, signal=257%
GOBP_RESPONSE_TO_PEPTIDE	429	-0.0495077	-1.17304	0.253579	0.582574	1	3449	tags=30%, list=25%, signal=38%
GOBP_INTRINSIC_APOPTOTIC_SIGNALING_PATHWAY_IN_RESPONSE_TO_DNA_DAMAGE	94	-0.100118	-1.17248	0.231557	0.583058	1	6456	tags=56%, list=46%, signal=105%
GOBP_NEGATIVE_REGULATION_OF_PROTEIN_CONTAINING_COMPLEX_ASSEMBLY	116	-0.0927562	-1.17025	0.252918	0.586891	1	11544	tags=92%, list=83%, signal=540%
GOBP_REGULATION_OF_CELLULAR_RESPONSE_TO_VASCULAR_ENDOTHELIAL_GROWTH_FACTOR_STIMULUS	19	-0.227562	-1.17012	0.243952	0.586433	1	4158	tags=53%, list=30%, signal=75%
GOBP_REGULATION_OF_PROTON_TRANSPORT	18	-0.231811	-1.16945	0.265849	0.587134	1	3733	tags=50%, list=27%, signal=68%
GOBP_STEROID_CATABOLIC_PROCESS	15	-0.250438	-1.16862	0.268145	0.588054	1	9497	tags=93%, list=68%, signal=294%
GOBP_REGULATION_OF_ALCOHOL_BIOSYNTHETIC_PROCESS	64	-0.123451	-1.16851	0.276768	0.587577	1	4157	tags=42%, list=30%, signal=60%
GOBP_PYRIDINE_CONTAINING_COMPOUND_BIOSYNTHETIC_PROCESS	27	-0.188821	-1.16793	0.247881	0.588059	1	1500	tags=30%, list=11%, signal=33%
GOBP_RETINOIC_ACID_RECEPTOR_SIGNALING_PATHWAY	28	-0.186429	-1.16745	0.257606	0.588314	1	6847	tags=68%, list=49%, signal=133%
GOBP_RESPONSE_TO_PROTOZOAN	15	-0.245661	-1.16742	0.236515	0.587691	1	4930	tags=60%, list=35%, signal=93%
GOBP_POSITIVE_REGULATION_OF_NF_KAPPAB_TRANSCRIPTION_FACTOR_ACTIVITY	137	-0.0849681	-1.16662	0.261134	0.588598	1	1571	tags=20%, list=11%, signal=22%
GOBP_POSITIVE_REGULATION_OF_PROTEIN_TARGETING_TO_MITOCHONDRION	31	-0.177211	-1.16625	0.264	0.588636	1	6511	tags=65%, list=47%, signal=121%
GOBP_CELLULAR_RESPONSE_TO_CARBOHYDRATE_STIMULUS	112	-0.0913423	-1.16608	0.269618	0.588287	1	2713	tags=29%, list=20%, signal=35%
GOBP_REGULATION_OF_ENDOCRINE_PROCESS	24	-0.19882	-1.16454	0.285714	0.590698	1	3613	tags=46%, list=26%, signal=62%
GOBP_NEGATIVE_REGULATION_OF_PROTEIN_MODIFICATION_BY_SMALL_PROTEIN_CONJUGATION_OR_REMOVAL	81	-0.111661	-1.16379	0.253608	0.591481	1	6695	tags=59%, list=48%, signal=114%
GOBP_NEGATIVE_REGULATION_OF_WNT_SIGNALING_PATHWAY	189	-0.0714076	-1.16352	0.247917	0.591317	1	2405	tags=24%, list=17%, signal=29%
GOBP_NATURAL_KILLER_CELL_ACTIVATION	41	-0.151401	-1.16292	0.246493	0.591813	1	1632	tags=27%, list=12%, signal=30%
GOBP_POSITIVE_REGULATION_OF_VASCULAR_ENDOTHELIAL_GROWTH_FACTOR_PRODUCTION	21	-0.212469	-1.16264	0.276008	0.591749	1	4995	tags=57%, list=36%, signal=89%
GOBP_REGULATION_OF_ENDOTHELIAL_CELL_CHEMOTAXIS	17	-0.234472	-1.16263	0.270707	0.591064	1	3287	tags=47%, list=24%, signal=62%
GOBP_REGULATION_OF_CHOLESTEROL_METABOLIC_PROCESS	50	-0.141516	-1.16263	0.256809	0.590382	1	4157	tags=44%, list=30%, signal=63%
GOBP_LIPID_HOMEOSTASIS	97	-0.100633	-1.16214	0.25	0.590673	1	6780	tags=59%, list=49%, signal=114%
GOBP_VESICLE_FUSION_TO_PLASMA_MEMBRANE	19	-0.225022	-1.16185	0.259714	0.590604	1	6388	tags=68%, list=46%, signal=126%
GOBP_REGULATION_OF_OSSIFICATION	99	-0.101188	-1.16139	0.256356	0.590909	1	8854	tags=74%, list=64%, signal=202%
GOBP_NEGATIVE_REGULATION_OF_INTRACELLULAR_TRANSPORT	49	-0.138082	-1.16136	0.240404	0.590288	1	8017	tags=71%, list=58%, signal=168%
GOBP_HORMONE_TRANSPORT	237	-0.0644891	-1.16132	0.255952	0.589674	1	9149	tags=72%, list=66%, signal=207%
GOBP_NEGATIVE_REGULATION_OF_CHEMOTAXIS	47	-0.146873	-1.16086	0.291221	0.589886	1	4177	tags=45%, list=30%, signal=64%
GOBP_BONE_DEVELOPMENT	159	-0.0798748	-1.16	0.261477	0.590975	1	7733	tags=64%, list=56%, signal=142%
GOBP_POSITIVE_REGULATION_OF_CELL_MIGRATION_INVOLVED_IN_SPROUTING_ANGIOGENESIS	19	-0.220123	-1.15829	0.252632	0.593638	1	6456	tags=68%, list=46%, signal=128%
GOBP_NEGATIVE_REGULATION_OF_LEUKOCYTE_MIGRATION	30	-0.175679	-1.15825	0.245283	0.593024	1	6831	tags=67%, list=49%, signal=131%
GOBP_CELLULAR_RESPONSE_TO_EXTERNAL_STIMULUS	258	-0.0629809	-1.1577	0.275424	0.593486	1	2536	tags=24%, list=18%, signal=29%
GOBP_MACROPHAGE_ACTIVATION_INVOLVED_IN_IMMUNE_RESPONSE	15	-0.246573	-1.15705	0.273622	0.594105	1	3064	tags=47%, list=22%, signal=60%
GOBP_IRON_SULFUR_CLUSTER_ASSEMBLY	20	-0.21549	-1.15546	0.240404	0.596659	1	4655	tags=55%, list=33%, signal=83%
GOBP_HOMOTYPIC_CELL_CELL_ADHESION	71	-0.115931	-1.15354	0.275	0.600081	1	6033	tags=55%, list=43%, signal=97%
GOBP_POSITIVE_REGULATION_OF_ACTIN_CYTOSKELETON_REORGANIZATION	17	-0.232481	-1.15327	0.2603	0.59992	1	2497	tags=41%, list=18%, signal=50%
GOBP_NEGATIVE_REGULATION_OF_ALPHA_BETA_T_CELL_DIFFERENTIATION	18	-0.22143	-1.15249	0.280665	0.600845	1	6966	tags=72%, list=50%, signal=145%
GOBP_OSTEOBLAST_DIFFERENTIATION	184	-0.073578	-1.15165	0.260521	0.601882	1	5413	tags=46%, list=39%, signal=75%
GOBP_ANION_TRANSMEMBRANE_TRANSPORT	433	-0.049072	-1.15132	0.269388	0.601906	1	4348	tags=36%, list=31%, signal=51%
GOBP_INTRINSIC_APOPTOTIC_SIGNALING_PATHWAY_IN_RESPONSE_TO_DNA_DAMAGE_BY_P53_CLASS_MEDIATOR	42	-0.151162	-1.1506	0.264463	0.602735	1	6180	tags=60%, list=44%, signal=107%
GOBP_REGULATION_OF_FATTY_ACID_BIOSYNTHETIC_PROCESS	36	-0.161578	-1.15046	0.251485	0.602384	1	5097	tags=53%, list=37%, signal=83%
GOBP_REGULATION_OF_PROTEIN_DEPHOSPHORYLATION	127	-0.0881503	-1.14977	0.270633	0.603165	1	3931	tags=37%, list=28%, signal=51%
GOBP_REGULATION_OF_ORGANIC_ACID_TRANSPORT	48	-0.141002	-1.14955	0.281071	0.602967	1	2102	tags=29%, list=15%, signal=34%
GOBP_NEGATIVE_REGULATION_OF_ESTABLISHMENT_OF_PROTEIN_LOCALIZATION	102	-0.0959673	-1.14899	0.26938	0.603424	1	10669	tags=86%, list=77%, signal=368%
GOBP_REGULATION_OF_PROTEIN_TARGETING_TO_MEMBRANE	32	-0.171104	-1.14818	0.266	0.604437	1	6750	tags=66%, list=49%, signal=127%
GOBP_SULFUR_AMINO_ACID_BIOSYNTHETIC_PROCESS	15	-0.239107	-1.14789	0.285714	0.604362	1	5021	tags=60%, list=36%, signal=94%
GOBP_PINOCYTOSIS	21	-0.209501	-1.14777	0.291089	0.603876	1	6360	tags=67%, list=46%, signal=123%
GOBP_NEGATIVE_REGULATION_OF_CELL_MATRIX_ADHESION	32	-0.173223	-1.14768	0.256673	0.60338	1	3680	tags=44%, list=26%, signal=59%
GOBP_NEGATIVE_REGULATION_OF_CELL_SUBSTRATE_JUNCTION_ORGANIZATION	18	-0.21786	-1.14695	0.274428	0.604092	1	1610	tags=33%, list=12%, signal=38%
GOBP_REGULATION_OF_RESPONSE_TO_FOOD	15	-0.246261	-1.1469	0.269076	0.603499	1	3995	tags=53%, list=29%, signal=75%
GOBP_NEGATIVE_REGULATION_OF_PROTEIN_BINDING	78	-0.112546	-1.14644	0.261477	0.603748	1	5930	tags=54%, list=43%, signal=93%
GOBP_RESPONSE_TO_MONOSACCHARIDE	153	-0.0802856	-1.14641	0.278689	0.603136	1	2713	tags=27%, list=20%, signal=34%
GOBP_ORGANIC_ACID_TRANSMEMBRANE_TRANSPORT	132	-0.0857918	-1.14606	0.259557	0.60307	1	1663	tags=20%, list=12%, signal=23%
GOBP_POTASSIUM_ION_HOMEOSTASIS	23	-0.200604	-1.14582	0.280808	0.602902	1	2052	tags=35%, list=15%, signal=41%
GOBP_TRNA_METHYLATION	36	-0.154228	-1.14503	0.273834	0.603795	1	9060	tags=81%, list=65%, signal=231%
GOBP_REGULATION_OF_RESPONSE_TO_BIOTIC_STIMULUS	298	-0.0572182	-1.14482	0.284585	0.603545	1	8365	tags=66%, list=60%, signal=162%
GOBP_ICOSANOID_SECRETION	26	-0.188005	-1.14479	0.268245	0.602932	1	3808	tags=46%, list=27%, signal=63%
GOBP_RESPONSE_TO_CAMP	75	-0.112164	-1.1447	0.281837	0.602459	1	2713	tags=31%, list=20%, signal=38%
GOBP_REGULATION_OF_PROTEIN_EXPORT_FROM_NUCLEUS	31	-0.170112	-1.14308	0.272912	0.605199	1	8403	tags=77%, list=60%, signal=195%
GOBP_CELLULAR_RESPONSE_TO_INTERFERON_BETA	15	-0.244725	-1.1427	0.282983	0.605285	1	7723	tags=80%, list=56%, signal=180%
GOBP_REGULATION_OF_MAST_CELL_ACTIVATION	29	-0.174761	-1.14214	0.290254	0.60573	1	2370	tags=34%, list=17%, signal=41%
GOBP_POSITIVE_REGULATION_OF_FATTY_ACID_BIOSYNTHETIC_PROCESS	16	-0.236477	-1.14163	0.28827	0.60603	1	6274	tags=69%, list=45%, signal=125%
GOBP_NEGATIVE_REGULATION_OF_TOLL_LIKE_RECEPTOR_SIGNALING_PATHWAY	32	-0.169491	-1.14059	0.291581	0.607431	1	9813	tags=88%, list=71%, signal=297%
GOBP_NEGATIVE_REGULATION_OF_CYCLIN_DEPENDENT_PROTEIN_KINASE_ACTIVITY	28	-0.181743	-1.14059	0.288802	0.606773	1	10387	tags=93%, list=75%, signal=367%
GOBP_ENDOTHELIAL_CELL_MIGRATION	194	-0.0732173	-1.14017	0.300395	0.606872	1	3798	tags=35%, list=27%, signal=47%
GOBP_POSITIVE_REGULATION_OF_STRESS_FIBER_ASSEMBLY	46	-0.140713	-1.13925	0.293542	0.608056	1	9232	tags=80%, list=66%, signal=239%
GOBP_MATURATION_OF_SSU_RRNA	46	-0.144303	-1.13772	0.288981	0.61046	1	5254	tags=52%, list=38%, signal=84%
GOBP_POSITIVE_REGULATION_OF_FATTY_ACID_METABOLIC_PROCESS	28	-0.184029	-1.1377	0.3083	0.609831	1	1916	tags=32%, list=14%, signal=37%
GOBP_CLEAVAGE_INVOLVED_IN_RRNA_PROCESSING	27	-0.18271	-1.13752	0.288	0.609519	1	9307	tags=85%, list=67%, signal=257%
GOBP_AORTA_DEVELOPMENT	48	-0.140816	-1.13749	0.294922	0.6089	1	8765	tags=77%, list=63%, signal=208%
GOBP_ENERGY_HOMEOSTASIS	31	-0.168503	-1.13686	0.289206	0.609525	1	5735	tags=58%, list=41%, signal=99%
GOBP_POSITIVE_REGULATION_OF_ALCOHOL_BIOSYNTHETIC_PROCESS	17	-0.232358	-1.13592	0.281071	0.610734	1	4134	tags=53%, list=30%, signal=75%
GOBP_NUCLEOSIDE_BISPHOSPHATE_METABOLIC_PROCESS	112	-0.0925934	-1.13446	0.280992	0.613081	1	8777	tags=72%, list=63%, signal=195%
GOBP_PEPTIDYL_PROLINE_HYDROXYLATION	15	-0.235842	-1.13444	0.28131	0.612437	1	8773	tags=87%, list=63%, signal=235%
GOBP_TOLL_LIKE_RECEPTOR_3_SIGNALING_PATHWAY	17	-0.229633	-1.1339	0.281746	0.612793	1	10713	tags=100%, list=77%, signal=436%
GOBP_ONE_CARBON_METABOLIC_PROCESS	34	-0.161215	-1.13374	0.299799	0.612468	1	8395	tags=76%, list=60%, signal=193%
GOBP_ORGANOPHOSPHATE_ESTER_TRANSPORT	97	-0.0987437	-1.13293	0.294347	0.613448	1	4370	tags=41%, list=31%, signal=60%
GOBP_LINOLEIC_ACID_METABOLIC_PROCESS	16	-0.240871	-1.13286	0.275424	0.612928	1	6213	tags=69%, list=45%, signal=124%
GOBP_REGULATION_OF_ORGAN_GROWTH	71	-0.116054	-1.13284	0.290766	0.612278	1	3682	tags=38%, list=26%, signal=51%
GOBP_TYPE_B_PANCREATIC_CELL_PROLIFERATION	16	-0.2397	-1.13228	0.274319	0.612713	1	7098	tags=75%, list=51%, signal=153%
GOBP_MATURATION_OF_LSU_RRNA	27	-0.184443	-1.13066	0.289474	0.615413	1	3620	tags=44%, list=26%, signal=60%
GOBP_MEMBRANE_PROTEIN_ECTODOMAIN_PROTEOLYSIS	38	-0.153908	-1.13056	0.292683	0.614942	1	2257	tags=32%, list=16%, signal=38%
GOBP_CELLULAR_RESPONSE_TO_STARVATION	136	-0.0831453	-1.13024	0.307087	0.614952	1	2536	tags=26%, list=18%, signal=32%
GOBP_CELL_MIGRATION_INVOLVED_IN_SPROUTING_ANGIOGENESIS	50	-0.138628	-1.12931	0.294677	0.616116	1	9757	tags=84%, list=70%, signal=281%
GOBP_PROTEIN_TRANSMEMBRANE_TRANSPORT	57	-0.126598	-1.12913	0.283976	0.615812	1	4345	tags=44%, list=31%, signal=64%
GOBP_IMPORT_ACROSS_PLASMA_MEMBRANE	134	-0.0842754	-1.12906	0.284836	0.615298	1	2264	tags=25%, list=16%, signal=29%
GOBP_CELLULAR_RESPONSE_TO_MECHANICAL_STIMULUS	63	-0.119119	-1.12688	0.303093	0.619143	1	1221	tags=21%, list=9%, signal=23%
GOBP_INTRA_GOLGI_VESICLE_MEDIATED_TRANSPORT	30	-0.170944	-1.12667	0.309381	0.618923	1	4580	tags=50%, list=33%, signal=74%
GOBP_RESPONSE_TO_CADMIUM_ION	46	-0.142276	-1.12634	0.302419	0.618929	1	8606	tags=76%, list=62%, signal=199%
GOBP_TOLL_LIKE_RECEPTOR_2_SIGNALING_PATHWAY	15	-0.246165	-1.12585	0.309198	0.61923	1	7703	tags=80%, list=55%, signal=179%
GOBP_POSITIVE_REGULATION_OF_PEPTIDE_HORMONE_SECRETION	66	-0.118608	-1.12513	0.299424	0.620073	1	5942	tags=55%, list=43%, signal=95%
GOBP_NEGATIVE_REGULATION_OF_STRIATED_MUSCLE_CELL_APOPTOTIC_PROCESS	18	-0.218452	-1.12488	0.291585	0.619916	1	9324	tags=89%, list=67%, signal=270%
GOBP_REGULATION_OF_NEUTROPHIL_MIGRATION	32	-0.166534	-1.12434	0.302789	0.620286	1	2904	tags=38%, list=21%, signal=47%
GOBP_NEGATIVE_REGULATION_OF_PROTEIN_LOCALIZATION_TO_CELL_PERIPHERY	22	-0.204575	-1.12319	0.283368	0.621833	1	7271	tags=73%, list=52%, signal=152%
GOBP_NEGATIVE_REGULATION_OF_CANONICAL_WNT_SIGNALING_PATHWAY	161	-0.0763823	-1.12254	0.305263	0.622459	1	2405	tags=25%, list=17%, signal=30%
GOBP_NEGATIVE_REGULATION_OF_INFLAMMATORY_RESPONSE	86	-0.104415	-1.12205	0.294004	0.622798	1	6640	tags=58%, list=48%, signal=111%
GOBP_RESPONSE_TO_INORGANIC_SUBSTANCE	442	-0.0467329	-1.1219	0.297456	0.622394	1	2737	tags=24%, list=20%, signal=29%
GOBP_ACIDIC_AMINO_ACID_TRANSPORT	62	-0.119619	-1.12102	0.289474	0.623593	1	2157	tags=27%, list=16%, signal=32%
GOBP_INTERLEUKIN_1_PRODUCTION	66	-0.116579	-1.12093	0.312102	0.623106	1	10814	tags=89%, list=78%, signal=401%
GOBP_PROTEIN_LOCALIZATION_TO_CELL_CELL_JUNCTION	20	-0.210231	-1.12038	0.305389	0.623533	1	8203	tags=80%, list=59%, signal=195%
GOBP_RESPONSE_TO_OSMOTIC_STRESS	73	-0.108946	-1.11982	0.282946	0.623973	1	1922	tags=25%, list=14%, signal=28%
GOBP_RESPONSE_TO_INCREASED_OXYGEN_LEVELS	26	-0.178214	-1.11904	0.282101	0.624911	1	2340	tags=35%, list=17%, signal=42%
GOBP_NEGATIVE_REGULATION_OF_RESPONSE_TO_BIOTIC_STIMULUS	69	-0.113943	-1.11838	0.3125	0.625608	1	641	tags=16%, list=5%, signal=17%
GOBP_REGULATION_OF_LEUKOCYTE_APOPTOTIC_PROCESS	57	-0.126134	-1.11827	0.307071	0.62517	1	5083	tags=49%, list=37%, signal=77%
GOBP_NEGATIVE_REGULATION_OF_CELLULAR_RESPONSE_TO_GROWTH_FACTOR_STIMULUS	81	-0.106644	-1.11808	0.308017	0.624891	1	9510	tags=79%, list=68%, signal=249%
GOBP_PROTEIN_PROCESSING	166	-0.0735401	-1.1175	0.29918	0.625443	1	5941	tags=50%, list=43%, signal=86%
GOBP_EXTRACELLULAR_MATRIX_ASSEMBLY	42	-0.146441	-1.11729	0.3147	0.625219	1	9224	tags=81%, list=66%, signal=240%
GOBP_INNER_EAR_AUDITORY_RECEPTOR_CELL_DIFFERENTIATION	25	-0.183063	-1.11684	0.324701	0.625475	1	5801	tags=60%, list=42%, signal=103%
GOBP_P38MAPK_CASCADE	39	-0.150259	-1.1162	0.310621	0.626143	1	2908	tags=36%, list=21%, signal=45%
GOBP_TRNA_5_END_PROCESSING	15	-0.237426	-1.11602	0.286307	0.625806	1	8751	tags=87%, list=63%, signal=234%
GOBP_CELLULAR_COMPONENT_DISASSEMBLY	488	-0.0443406	-1.11481	0.296593	0.627583	1	11227	tags=85%, list=81%, signal=427%
GOBP_RHO_PROTEIN_SIGNAL_TRANSDUCTION	115	-0.0886881	-1.11459	0.313525	0.627394	1	2888	tags=30%, list=21%, signal=37%
GOBP_NEGATIVE_REGULATION_OF_PROTEIN_MATURATION	16	-0.229203	-1.11388	0.294466	0.628229	1	6375	tags=69%, list=46%, signal=127%
GOBP_POSITIVE_REGULATION_OF_GLYCOGEN_METABOLIC_PROCESS	16	-0.230301	-1.1132	0.299807	0.628937	1	2016	tags=38%, list=15%, signal=44%
GOBP_POSITIVE_REGULATION_OF_VASCULATURE_DEVELOPMENT	125	-0.0831651	-1.11276	0.295833	0.629163	1	7529	tags=62%, list=54%, signal=135%
GOBP_ORGANIC_CATION_TRANSPORT	28	-0.177346	-1.11105	0.334677	0.632066	1	6973	tags=68%, list=50%, signal=136%
GOBP_NEGATIVE_REGULATION_OF_EPITHELIAL_CELL_MIGRATION	57	-0.12286	-1.11009	0.277457	0.633412	1	2202	tags=28%, list=16%, signal=33%
GOBP_REGULATION_OF_STEROID_BIOSYNTHETIC_PROCESS	69	-0.112463	-1.11004	0.307377	0.632855	1	4489	tags=43%, list=32%, signal=64%
GOBP_SPHINGOLIPID_MEDIATED_SIGNALING_PATHWAY	16	-0.236243	-1.10995	0.313883	0.632369	1	3671	tags=50%, list=26%, signal=68%
GOBP_NEGATIVE_REGULATION_OF_NUCLEAR_DIVISION	49	-0.13381	-1.10993	0.302714	0.631742	1	1268	tags=22%, list=9%, signal=25%
GOBP_PHOSPHATE_ION_TRANSPORT	20	-0.204539	-1.10943	0.310757	0.632069	1	6892	tags=70%, list=50%, signal=139%
GOBP_RAB_PROTEIN_SIGNAL_TRANSDUCTION	21	-0.201826	-1.10909	0.324952	0.632086	1	3157	tags=43%, list=23%, signal=55%
GOBP_NEGATIVE_REGULATION_OF_MITOCHONDRION_ORGANIZATION	43	-0.142863	-1.10902	0.301527	0.631555	1	6426	tags=60%, list=46%, signal=112%
GOBP_RESPONSE_TO_ESTRADIOL	97	-0.0969295	-1.10735	0.313253	0.63429	1	10127	tags=82%, list=73%, signal=302%
GOBP_CARBOHYDRATE_DERIVATIVE_TRANSPORT	68	-0.114024	-1.10713	0.328482	0.634092	1	4965	tags=47%, list=36%, signal=73%
GOBP_AMINO_ACID_TRANSMEMBRANE_TRANSPORT	79	-0.108899	-1.10625	0.301587	0.635242	1	1663	tags=23%, list=12%, signal=26%
GOBP_ANTIGEN_PROCESSING_AND_PRESENTATION	201	-0.0683008	-1.10565	0.314286	0.635835	1	5635	tags=47%, list=41%, signal=78%
GOBP_REGULATION_OF_NECROTIC_CELL_DEATH	28	-0.17851	-1.10555	0.314516	0.635415	1	5964	tags=61%, list=43%, signal=106%
GOBP_FATTY_ACID_BIOSYNTHETIC_PROCESS	123	-0.0849661	-1.10436	0.320564	0.637155	1	6854	tags=58%, list=49%, signal=113%
GOBP_POSITIVE_REGULATION_OF_PROTEIN_KINASE_B_SIGNALING	129	-0.0851908	-1.10232	0.294118	0.640675	1	7879	tags=65%, list=57%, signal=149%
GOBP_REGULATION_OF_CHOLESTEROL_BIOSYNTHETIC_PROCESS	41	-0.142984	-1.10115	0.336538	0.642409	1	6495	tags=61%, list=47%, signal=114%
GOBP_POLYAMINE_METABOLIC_PROCESS	15	-0.23541	-1.10088	0.314342	0.642237	1	3219	tags=47%, list=23%, signal=61%
GOBP_RRNA_CATABOLIC_PROCESS	16	-0.229095	-1.10077	0.306931	0.641779	1	8114	tags=81%, list=58%, signal=195%
GOBP_NEGATIVE_REGULATION_OF_CELL_JUNCTION_ASSEMBLY	29	-0.171414	-1.10047	0.310078	0.641778	1	11044	tags=97%, list=79%, signal=469%
GOBP_POSITIVE_REGULATION_OF_CHEMOTAXIS	102	-0.0917709	-1.10017	0.312253	0.641716	1	4322	tags=40%, list=31%, signal=58%
GOBP_REGULATORY_T_CELL_DIFFERENTIATION	23	-0.18976	-1.09984	0.299145	0.641748	1	10059	tags=91%, list=72%, signal=330%
GOBP_REGULATION_OF_B_CELL_PROLIFERATION	46	-0.140989	-1.09777	0.320611	0.645304	1	8926	tags=78%, list=64%, signal=218%
GOBP_OVARIAN_FOLLICLE_DEVELOPMENT	46	-0.136925	-1.09761	0.315789	0.644957	1	3241	tags=37%, list=23%, signal=48%
GOBP_CARTILAGE_DEVELOPMENT_INVOLVED_IN_ENDOCHONDRAL_BONE_MORPHOGENESIS	22	-0.193983	-1.09643	0.311111	0.64676	1	7418	tags=73%, list=53%, signal=156%
GOBP_MYELOID_LEUKOCYTE_CYTOKINE_PRODUCTION	25	-0.178667	-1.09589	0.320408	0.64724	1	5306	tags=56%, list=38%, signal=90%
GOBP_REGULATION_OF_PLATELET_ACTIVATION	28	-0.174329	-1.0945	0.322068	0.649465	1	6022	tags=61%, list=43%, signal=107%
GOBP_NEGATIVE_REGULATION_OF_PLATELET_ACTIVATION	16	-0.226214	-1.094	0.313152	0.649879	1	8154	tags=81%, list=59%, signal=196%
GOBP_EXPLORATION_BEHAVIOR	17	-0.222134	-1.09309	0.320084	0.651026	1	1823	tags=35%, list=13%, signal=41%
GOBP_GLUCAN_BIOSYNTHETIC_PROCESS	40	-0.147691	-1.0929	0.309426	0.650719	1	4904	tags=50%, list=35%, signal=77%
GOBP_REGULATION_OF_VESICLE_FUSION	22	-0.194277	-1.09287	0.324376	0.650136	1	3623	tags=45%, list=26%, signal=61%
GOBP_NEUTRAL_LIPID_METABOLIC_PROCESS	95	-0.0957204	-1.09252	0.319742	0.650135	1	3508	tags=35%, list=25%, signal=46%
GOBP_REGULATION_OF_ACTIN_FILAMENT_BUNDLE_ASSEMBLY	89	-0.0977384	-1.09212	0.316794	0.650333	1	8959	tags=74%, list=64%, signal=207%
GOBP_REGULATION_OF_LIPID_TRANSPORT	104	-0.0910074	-1.092	0.332689	0.649918	1	3557	tags=35%, list=26%, signal=46%
GOBP_NEGATIVE_REGULATION_OF_UBIQUITIN_PROTEIN_TRANSFERASE_ACTIVITY	15	-0.231641	-1.09174	0.343511	0.649807	1	1418	tags=33%, list=10%, signal=37%
GOBP_NEGATIVE_REGULATION_OF_PROTEIN_MODIFICATION_PROCESS	471	-0.0440688	-1.09164	0.314741	0.649378	1	5223	tags=42%, list=38%, signal=65%
GOBP_NEGATIVE_REGULATION_OF_ENDOCYTOSIS	42	-0.139136	-1.09092	0.321586	0.650099	1	10980	tags=93%, list=79%, signal=441%
GOBP_POSITIVE_REGULATION_OF_STRESS_ACTIVATED_PROTEIN_KINASE_SIGNALING_CASCADE	97	-0.0952296	-1.09066	0.343254	0.649968	1	5135	tags=46%, list=37%, signal=73%
GOBP_NEGATIVE_REGULATION_OF_B_CELL_ACTIVATION	27	-0.175222	-1.09066	0.337349	0.64932	1	6322	tags=63%, list=45%, signal=115%
GOBP_AMINO_ACID_IMPORT	43	-0.140085	-1.09034	0.328685	0.649266	1	7111	tags=65%, list=51%, signal=133%
GOBP_REGULATION_OF_BINDING	300	-0.053799	-1.08999	0.341004	0.649329	1	7285	tags=58%, list=52%, signal=119%
GOBP_AMEBOIDAL_TYPE_CELL_MIGRATION	357	-0.0502541	-1.08951	0.34236	0.649675	1	3798	tags=32%, list=27%, signal=43%
GOBP_PROSTANOID_METABOLIC_PROCESS	36	-0.149973	-1.08906	0.318	0.649936	1	9119	tags=81%, list=66%, signal=234%
GOBP_MULTICELLULAR_ORGANISMAL_HOMEOSTASIS	409	-0.0471735	-1.08873	0.329167	0.649972	1	5346	tags=43%, list=38%, signal=68%
GOBP_CELLULAR_RESPONSE_TO_GLUCOSE_STARVATION	45	-0.136068	-1.08786	0.335294	0.651016	1	3058	tags=36%, list=22%, signal=45%
GOBP_INTEGRIN_ACTIVATION	20	-0.198487	-1.0877	0.323887	0.650715	1	2111	tags=35%, list=15%, signal=41%
GOBP_HEMATOPOIETIC_STEM_CELL_PROLIFERATION	22	-0.192031	-1.0875	0.339623	0.650515	1	11236	tags=100%, list=81%, signal=521%
GOBP_NEGATIVE_REGULATION_OF_WOUND_HEALING	49	-0.133551	-1.08734	0.357724	0.65019	1	4392	tags=45%, list=32%, signal=65%
GOBP_MUSCLE_FILAMENT_SLIDING	30	-0.16746	-1.087	0.344262	0.650289	1	4165	tags=47%, list=30%, signal=66%
GOBP_IRE1_MEDIATED_UNFOLDED_PROTEIN_RESPONSE	62	-0.118559	-1.08652	0.324803	0.650613	1	4862	tags=47%, list=35%, signal=72%
GOBP_POSITIVE_REGULATION_OF_SMALL_MOLECULE_METABOLIC_PROCESS	108	-0.0907477	-1.08645	0.330561	0.650102	1	8917	tags=73%, list=64%, signal=202%
GOBP_NEGATIVE_REGULATION_OF_RNA_SPLICING	25	-0.180036	-1.08619	0.348337	0.649985	1	8067	tags=76%, list=58%, signal=181%
GOBP_NEGATIVE_REGULATION_OF_KINASE_ACTIVITY	225	-0.061556	-1.08578	0.330784	0.650183	1	10897	tags=84%, list=78%, signal=385%
GOBP_REGULATION_OF_VESICLE_MEDIATED_TRANSPORT	437	-0.0448948	-1.0855	0.336842	0.65006	1	11738	tags=89%, list=84%, signal=553%
GOBP_SYNAPTIC_TRANSMISSION_CHOLINERGIC	22	-0.19224	-1.08536	0.330709	0.649714	1	1124	tags=27%, list=8%, signal=30%
GOBP_PYRIMIDINE_RIBONUCLEOTIDE_METABOLIC_PROCESS	25	-0.18155	-1.08319	0.353398	0.653456	1	5266	tags=56%, list=38%, signal=90%
GOBP_RESPONSE_TO_INTERFERON_BETA	23	-0.189654	-1.0827	0.345098	0.653834	1	4017	tags=48%, list=29%, signal=67%
GOBP_C21_STEROID_HORMONE_METABOLIC_PROCESS	26	-0.177454	-1.08067	0.346591	0.657374	1	4489	tags=50%, list=32%, signal=74%
GOBP_RENAL_TUBULE_DEVELOPMENT	72	-0.108455	-1.07946	0.368644	0.659176	1	4486	tags=43%, list=32%, signal=63%
GOBP_INTERLEUKIN_12_PRODUCTION	40	-0.139502	-1.07896	0.339506	0.659512	1	10925	tags=93%, list=79%, signal=431%
GOBP_REGULATION_OF_MAST_CELL_ACTIVATION_INVOLVED_IN_IMMUNE_RESPONSE	22	-0.193511	-1.07854	0.352113	0.659758	1	2370	tags=36%, list=17%, signal=44%
GOBP_COLLAGEN_FIBRIL_ORGANIZATION	49	-0.127736	-1.07747	0.343195	0.661211	1	9295	tags=80%, list=67%, signal=239%
GOBP_COPPER_ION_HOMEOSTASIS	17	-0.218375	-1.0771	0.373967	0.66132	1	9234	tags=88%, list=66%, signal=263%
GOBP_HEMATOPOIETIC_PROGENITOR_CELL_DIFFERENTIATION	145	-0.0782512	-1.07705	0.338462	0.660763	1	5635	tags=48%, list=41%, signal=80%
GOBP_AUTOPHAGOSOME_MATURATION	38	-0.147488	-1.07634	0.345489	0.661577	1	9296	tags=82%, list=67%, signal=246%
GOBP_REGULATION_OF_B_CELL_APOPTOTIC_PROCESS	15	-0.226239	-1.07613	0.344554	0.661386	1	9833	tags=93%, list=71%, signal=319%
GOBP_REGULATION_OF_RESPONSE_TO_INTERFERON_GAMMA	21	-0.195005	-1.07587	0.365269	0.661252	1	7885	tags=76%, list=57%, signal=176%
GOBP_POSITIVE_REGULATION_OF_NEUTROPHIL_MIGRATION	21	-0.193835	-1.07504	0.338645	0.662348	1	2606	tags=38%, list=19%, signal=47%
GOBP_NEGATIVE_REGULATION_OF_FIBROBLAST_PROLIFERATION	28	-0.169324	-1.07496	0.354455	0.66189	1	9070	tags=82%, list=65%, signal=236%
GOBP_ZINC_ION_HOMEOSTASIS	25	-0.183423	-1.07464	0.356031	0.66195	1	3572	tags=44%, list=26%, signal=59%
GOBP_CELL_CELL_SIGNALING_INVOLVED_IN_CARDIAC_CONDUCTION	31	-0.165093	-1.07369	0.339181	0.663198	1	8921	tags=81%, list=64%, signal=225%
GOBP_METANEPHRIC_NEPHRON_MORPHOGENESIS	19	-0.202196	-1.07365	0.347737	0.662616	1	8168	tags=79%, list=59%, signal=191%
GOBP_POSITIVE_REGULATION_OF_B_CELL_MEDIATED_IMMUNITY	23	-0.183074	-1.07358	0.324	0.66213	1	5317	tags=57%, list=38%, signal=91%
GOBP_PLACENTA_DEVELOPMENT	105	-0.0902846	-1.0735	0.358871	0.661643	1	3786	tags=36%, list=27%, signal=49%
GOBP_KETONE_BIOSYNTHETIC_PROCESS	35	-0.154747	-1.07301	0.342553	0.662027	1	10564	tags=91%, list=76%, signal=380%
GOBP_ACTIVATION_OF_JUN_KINASE_ACTIVITY	35	-0.15517	-1.07223	0.363289	0.663017	1	10161	tags=89%, list=73%, signal=328%
GOBP_INNATE_IMMUNE_RESPONSE_ACTIVATING_SIGNAL_TRANSDUCTION	91	-0.0956153	-1.07213	0.359026	0.662571	1	6929	tags=59%, list=50%, signal=118%
GOBP_NEGATIVE_REGULATION_OF_PLASMA_MEMBRANE_BOUNDED_CELL_PROJECTION_ASSEMBLY	24	-0.185957	-1.07142	0.321361	0.663403	1	5529	tags=58%, list=40%, signal=97%
GOBP_TISSUE_HOMEOSTASIS	197	-0.0667637	-1.07079	0.369261	0.664105	1	6777	tags=55%, list=49%, signal=106%
GOBP_APOPTOTIC_PROCESS_INVOLVED_IN_MORPHOGENESIS	18	-0.211625	-1.06961	0.379592	0.665885	1	3241	tags=44%, list=23%, signal=58%
GOBP_TRIGLYCERIDE_METABOLIC_PROCESS	69	-0.109855	-1.06896	0.349908	0.666574	1	10770	tags=88%, list=77%, signal=391%
GOBP_CELLULAR_PROTEIN_COMPLEX_DISASSEMBLY	203	-0.0655021	-1.06881	0.34556	0.666222	1	6225	tags=51%, list=45%, signal=91%
GOBP_DICARBOXYLIC_ACID_TRANSPORT	83	-0.1022	-1.06763	0.365462	0.66797	1	3613	tags=36%, list=26%, signal=49%
GOBP_REGULATION_OF_PEPTIDE_SECRETION	234	-0.0599772	-1.06755	0.345924	0.66747	1	904	tags=12%, list=7%, signal=13%
GOBP_PYRIDINE_CONTAINING_COMPOUND_METABOLIC_PROCESS	33	-0.159148	-1.06714	0.372591	0.667698	1	1585	tags=27%, list=11%, signal=31%
GOBP_REGULATION_OF_CELL_MORPHOGENESIS	271	-0.0548594	-1.06706	0.354251	0.667221	1	9050	tags=70%, list=65%, signal=198%
GOBP_NUCLEOBASE_CONTAINING_SMALL_MOLECULE_BIOSYNTHETIC_PROCESS	102	-0.091616	-1.06697	0.352362	0.666763	1	7731	tags=65%, list=56%, signal=145%
GOBP_NEGATIVE_REGULATION_OF_DNA_BIOSYNTHETIC_PROCESS	32	-0.156277	-1.06654	0.332657	0.667014	1	7390	tags=69%, list=53%, signal=146%
GOBP_CELL_SURFACE_RECEPTOR_SIGNALING_PATHWAY_INVOLVED_IN_HEART_DEVELOPMENT	22	-0.192731	-1.06555	0.359316	0.668454	1	8699	tags=82%, list=63%, signal=218%
GOBP_GLOMERULAR_EPITHELIUM_DEVELOPMENT	22	-0.18736	-1.06481	0.349301	0.669385	1	3719	tags=45%, list=27%, signal=62%
GOBP_HYPEROSMOTIC_RESPONSE	23	-0.187031	-1.06425	0.368421	0.669848	1	1636	tags=30%, list=12%, signal=34%
GOBP_POSITIVE_REGULATION_OF_IMMUNOGLOBULIN_PRODUCTION	28	-0.168489	-1.06389	0.348162	0.669976	1	9578	tags=86%, list=69%, signal=275%
GOBP_POSITIVE_REGULATION_OF_CELL_ADHESION_MEDIATED_BY_INTEGRIN	16	-0.223441	-1.06249	0.382524	0.672214	1	6455	tags=69%, list=46%, signal=128%
GOBP_L_GLUTAMATE_IMPORT_ACROSS_PLASMA_MEMBRANE	15	-0.226383	-1.06175	0.356713	0.673108	1	7051	tags=73%, list=51%, signal=149%
GOBP_POSITIVE_REGULATION_OF_SODIUM_ION_TRANSMEMBRANE_TRANSPORT	21	-0.193938	-1.06159	0.357724	0.672838	1	6576	tags=67%, list=47%, signal=126%
GOBP_SUBSTRATE_ADHESION_DEPENDENT_CELL_SPREADING	99	-0.0935652	-1.0614	0.36747	0.672562	1	1939	tags=23%, list=14%, signal=27%
GOBP_REGULATION_OF_LYMPHOCYTE_APOPTOTIC_PROCESS	37	-0.148297	-1.0613	0.367704	0.672114	1	5083	tags=51%, list=37%, signal=81%
GOBP_POSITIVE_REGULATION_OF_RECEPTOR_INTERNALIZATION	22	-0.190386	-1.06101	0.347561	0.672064	1	3677	tags=45%, list=26%, signal=62%
GOBP_VIRAL_GENOME_REPLICATION	94	-0.0941388	-1.06078	0.370079	0.671894	1	9496	tags=78%, list=68%, signal=243%
GOBP_NEGATIVE_REGULATION_OF_EXTRINSIC_APOPTOTIC_SIGNALING_PATHWAY_VIA_DEATH_DOMAIN_RECEPTORS	33	-0.155438	-1.06067	0.369141	0.671481	1	6691	tags=64%, list=48%, signal=122%
GOBP_TRANSLESION_SYNTHESIS	41	-0.139943	-1.05932	0.364542	0.673602	1	4503	tags=46%, list=32%, signal=68%
GOBP_NEGATIVE_REGULATION_OF_MYOBLAST_DIFFERENTIATION	18	-0.213442	-1.05932	0.354	0.672968	1	10938	tags=100%, list=79%, signal=469%
GOBP_ORGANIC_HYDROXY_COMPOUND_BIOSYNTHETIC_PROCESS	192	-0.0657721	-1.0585	0.365462	0.673989	1	9452	tags=74%, list=68%, signal=230%
GOBP_REGULATION_OF_PROTEIN_TARGETING_TO_MITOCHONDRION	42	-0.138613	-1.05825	0.36157	0.673892	1	5692	tags=55%, list=41%, signal=92%
GOBP_SPINAL_CORD_PATTERNING	15	-0.225135	-1.05806	0.356	0.673633	1	7995	tags=80%, list=58%, signal=188%
GOBP_NEGATIVE_REGULATION_OF_LIPID_TRANSPORT	26	-0.175636	-1.05758	0.383534	0.673941	1	3445	tags=42%, list=25%, signal=56%
GOBP_MATURE_B_CELL_DIFFERENTIATION	20	-0.19683	-1.0563	0.377246	0.676002	1	7694	tags=75%, list=55%, signal=168%
GOBP_POSITIVE_REGULATION_OF_ACTIN_FILAMENT_BUNDLE_ASSEMBLY	55	-0.119649	-1.0557	0.360396	0.67668	1	8959	tags=76%, list=64%, signal=214%
GOBP_LEUKOCYTE_TETHERING_OR_ROLLING	20	-0.193228	-1.05549	0.385375	0.676468	1	3574	tags=45%, list=26%, signal=60%
GOBP_REGULATION_OF_EPITHELIAL_TO_MESENCHYMAL_TRANSITION	79	-0.103348	-1.05512	0.387795	0.676624	1	4203	tags=41%, list=30%, signal=58%
GOBP_OOCYTE_MATURATION	18	-0.206454	-1.05494	0.384134	0.676382	1	4085	tags=50%, list=29%, signal=71%
GOBP_GLUCOSE_CATABOLIC_PROCESS	32	-0.158765	-1.05383	0.379175	0.677996	1	9093	tags=81%, list=65%, signal=234%
GOBP_FORMATION_OF_CYTOPLASMIC_TRANSLATION_INITIATION_COMPLEX	15	-0.228112	-1.05376	0.374745	0.677505	1	9807	tags=93%, list=71%, signal=317%
GOBP_LONG_CHAIN_FATTY_ACYL_COA_BIOSYNTHETIC_PROCESS	17	-0.211185	-1.05343	0.375783	0.677541	1	1975	tags=35%, list=14%, signal=41%
GOBP_RESPONSE_TO_COLD	40	-0.138853	-1.05323	0.37451	0.677312	1	3984	tags=43%, list=29%, signal=59%
GOBP_PROTEIN_LOCALIZATION_TO_CELL_JUNCTION	105	-0.086774	-1.05293	0.387454	0.677357	1	8203	tags=68%, list=59%, signal=164%
GOBP_NEGATIVE_REGULATION_OF_MACROAUTOPHAGY	34	-0.152905	-1.05189	0.384454	0.678945	1	11372	tags=97%, list=82%, signal=532%
GOBP_NEGATIVE_REGULATION_OF_MUSCLE_CELL_APOPTOTIC_PROCESS	29	-0.167698	-1.05094	0.396341	0.680215	1	8699	tags=79%, list=63%, signal=212%
GOBP_RNA_5_END_PROCESSING	22	-0.188985	-1.05051	0.369697	0.680442	1	8751	tags=82%, list=63%, signal=221%
GOBP_IMMUNOGLOBULIN_PRODUCTION_INVOLVED_IN_IMMUNOGLOBULIN_MEDIATED_IMMUNE_RESPONSE	36	-0.148081	-1.05013	0.388889	0.680559	1	4898	tags=50%, list=35%, signal=77%
GOBP_NEGATIVE_REGULATION_OF_PROTEIN_POLYMERIZATION	66	-0.110829	-1.0501	0.384766	0.679997	1	5839	tags=53%, list=42%, signal=91%
GOBP_INTERLEUKIN_1_BETA_PRODUCTION	57	-0.117304	-1.05001	0.364198	0.679548	1	10814	tags=89%, list=78%, signal=401%
GOBP_PYRIMIDINE_NUCLEOTIDE_METABOLIC_PROCESS	45	-0.133718	-1.04997	0.382524	0.678986	1	7415	tags=67%, list=53%, signal=142%
GOBP_REGULATION_OF_TUBE_SIZE	99	-0.0919294	-1.04942	0.380567	0.679473	1	2804	tags=29%, list=20%, signal=36%
GOBP_VASCULAR_ENDOTHELIAL_GROWTH_FACTOR_RECEPTOR_SIGNALING_PATHWAY	89	-0.0948413	-1.0485	0.411765	0.68076	1	2908	tags=30%, list=21%, signal=38%
GOBP_T_CELL_HOMEOSTASIS	27	-0.170021	-1.04845	0.393509	0.68025	1	1246	tags=26%, list=9%, signal=28%
GOBP_SPHINGOLIPID_METABOLIC_PROCESS	147	-0.0742067	-1.04771	0.390342	0.68107	1	3992	tags=36%, list=29%, signal=50%
GOBP_REGULATION_OF_ISOTYPE_SWITCHING	24	-0.17869	-1.04662	0.40404	0.682706	1	6209	tags=63%, list=45%, signal=113%
GOBP_INFLAMMATORY_RESPONSE_TO_ANTIGENIC_STIMULUS	37	-0.145374	-1.04658	0.382353	0.682157	1	11510	tags=97%, list=83%, signal=564%
GOBP_MATURATION_OF_SSU_RRNA_FROM_TRICISTRONIC_RRNA_TRANSCRIPT_SSU_RRNA_5_8S_RRNA_LSU_RRNA	34	-0.15187	-1.04598	0.382231	0.682749	1	5254	tags=53%, list=38%, signal=85%
GOBP_POTASSIUM_ION_IMPORT_ACROSS_PLASMA_MEMBRANE	40	-0.141486	-1.04556	0.385081	0.682978	1	2210	tags=30%, list=16%, signal=36%
GOBP_SMOOTH_MUSCLE_CELL_DIFFERENTIATION	51	-0.122325	-1.04504	0.372781	0.683432	1	4303	tags=43%, list=31%, signal=62%
GOBP_PEPTIDE_HORMONE_SECRETION	188	-0.0665778	-1.04481	0.377049	0.683231	1	10770	tags=84%, list=77%, signal=368%
GOBP_NEGATIVE_REGULATION_OF_INTERLEUKIN_2_PRODUCTION	18	-0.20603	-1.04472	0.397206	0.682786	1	7952	tags=78%, list=57%, signal=182%
GOBP_GLYCOSYL_COMPOUND_CATABOLIC_PROCESS	31	-0.159025	-1.04307	0.362573	0.685639	1	7660	tags=71%, list=55%, signal=158%
GOBP_POSITIVE_REGULATION_OF_LOCOMOTION	442	-0.0424464	-1.0427	0.400763	0.685812	1	2606	tags=23%, list=19%, signal=27%
GOBP_TRANSITION_METAL_ION_TRANSPORT	105	-0.08821	-1.04113	0.383399	0.688381	1	3947	tags=37%, list=28%, signal=51%
GOBP_CELLULAR_RESPONSE_TO_DEXAMETHASONE_STIMULUS	26	-0.174133	-1.0404	0.384778	0.689278	1	1862	tags=31%, list=13%, signal=35%
GOBP_REGULATION_OF_LYMPHOCYTE_MIGRATION	37	-0.144043	-1.04033	0.39802	0.688778	1	6269	tags=59%, list=45%, signal=108%
GOBP_NEGATIVE_REGULATION_OF_EXTRINSIC_APOPTOTIC_SIGNALING_PATHWAY	84	-0.0964341	-1.0402	0.388778	0.688418	1	6777	tags=58%, list=49%, signal=113%
GOBP_NEGATIVE_REGULATION_OF_REACTIVE_OXYGEN_SPECIES_BIOSYNTHETIC_PROCESS	23	-0.178876	-1.0397	0.380855	0.688819	1	8397	tags=78%, list=60%, signal=197%
GOBP_NUCLEOSIDE_TRIPHOSPHATE_BIOSYNTHETIC_PROCESS	70	-0.107365	-1.03872	0.372881	0.690252	1	6459	tags=57%, list=46%, signal=106%
GOBP_PHAGOSOME_MATURATION	41	-0.136713	-1.03788	0.384615	0.691357	1	7938	tags=71%, list=57%, signal=164%
GOBP_NEGATIVE_REGULATION_OF_INTRACELLULAR_SIGNAL_TRANSDUCTION	423	-0.0440651	-1.03687	0.379958	0.692777	1	2266	tags=21%, list=16%, signal=24%
GOBP_REGULATION_OF_NITRIC_OXIDE_METABOLIC_PROCESS	49	-0.123031	-1.03638	0.41483	0.693126	1	2552	tags=31%, list=18%, signal=37%
GOBP_POSITIVE_REGULATION_OF_ENDOCYTOSIS	87	-0.0944953	-1.03606	0.370143	0.693144	1	4767	tags=44%, list=34%, signal=66%
GOBP_REGULATION_OF_NATURAL_KILLER_CELL_MEDIATED_IMMUNITY	19	-0.199879	-1.03498	0.409369	0.694732	1	6737	tags=68%, list=48%, signal=133%
GOBP_MICROGLIAL_CELL_ACTIVATION	32	-0.158098	-1.03482	0.383475	0.694442	1	6496	tags=63%, list=47%, signal=117%
GOBP_REGULATION_OF_VASCULAR_ENDOTHELIAL_GROWTH_FACTOR_RECEPTOR_SIGNALING_PATHWAY	27	-0.170197	-1.03478	0.36933	0.6939	1	2788	tags=37%, list=20%, signal=46%
GOBP_DECIDUALIZATION	18	-0.202612	-1.03465	0.397516	0.693509	1	6455	tags=67%, list=46%, signal=124%
GOBP_POSITIVE_REGULATION_OF_DEPHOSPHORYLATION	52	-0.119301	-1.03262	0.414784	0.697078	1	7972	tags=69%, list=57%, signal=162%
GOBP_REGULATION_OF_CELLULAR_RESPIRATION	19	-0.200092	-1.03193	0.393281	0.697845	1	1613	tags=32%, list=12%, signal=36%
GOBP_PURINE_CONTAINING_COMPOUND_CATABOLIC_PROCESS	47	-0.126081	-1.03151	0.406061	0.698102	1	6831	tags=62%, list=49%, signal=121%
GOBP_NEUTRAL_LIPID_CATABOLIC_PROCESS	29	-0.161829	-1.03127	0.415584	0.697947	1	3508	tags=41%, list=25%, signal=55%
GOBP_ESTROGEN_METABOLIC_PROCESS	16	-0.215248	-1.02993	0.417154	0.700065	1	9175	tags=88%, list=66%, signal=257%
GOBP_ACTIN_FILAMENT_ORGANIZATION	372	-0.0454867	-1.02952	0.407921	0.700249	1	5962	tags=47%, list=43%, signal=81%
GOBP_CELLULAR_GLUCOSE_HOMEOSTASIS	118	-0.0811289	-1.02952	0.405714	0.699616	1	1710	tags=20%, list=12%, signal=23%
GOBP_REGULATION_OF_B_CELL_DIFFERENTIATION	20	-0.19438	-1.0279	0.409357	0.702331	1	3558	tags=45%, list=26%, signal=60%
GOBP_POLY_A_PLUS_MRNA_EXPORT_FROM_NUCLEUS	17	-0.206825	-1.02777	0.398131	0.701946	1	10212	tags=94%, list=73%, signal=354%
GOBP_PROTEIN_K11_LINKED_UBIQUITINATION	27	-0.163013	-1.02586	0.416988	0.705304	1	7521	tags=70%, list=54%, signal=153%
GOBP_REGULATION_OF_MACROPHAGE_CHEMOTAXIS	18	-0.201956	-1.0254	0.406977	0.705637	1	9553	tags=89%, list=69%, signal=284%
GOBP_ACTIN_FILAMENT_DEPOLYMERIZATION	50	-0.121949	-1.02524	0.402415	0.705378	1	6096	tags=56%, list=44%, signal=99%
GOBP_FORMATION_OF_PRIMARY_GERM_LAYER	88	-0.0924427	-1.02503	0.403614	0.70518	1	2831	tags=30%, list=20%, signal=37%
GOBP_ENDOPLASMIC_RETICULUM_UNFOLDED_PROTEIN_RESPONSE	115	-0.0806454	-1.02455	0.39596	0.705555	1	2878	tags=29%, list=21%, signal=36%
GOBP_POSITIVE_REGULATION_OF_TOLL_LIKE_RECEPTOR_SIGNALING_PATHWAY	24	-0.172312	-1.02421	0.403579	0.705633	1	11510	tags=100%, list=83%, signal=581%
GOBP_SPINDLE_LOCALIZATION	47	-0.124035	-1.02409	0.392157	0.705239	1	11887	tags=98%, list=86%, signal=674%
GOBP_POSITIVE_REGULATION_OF_FIBROBLAST_PROLIFERATION	40	-0.138131	-1.02397	0.426966	0.704848	1	7469	tags=68%, list=54%, signal=145%
GOBP_REGULATION_OF_HORMONE_SECRETION	194	-0.0632773	-1.02389	0.397287	0.704376	1	9093	tags=72%, list=65%, signal=204%
GOBP_TOOTH_MINERALIZATION	16	-0.210134	-1.02262	0.433735	0.706352	1	9246	tags=88%, list=67%, signal=261%
GOBP_REGULATION_OF_GLUCOSE_IMPORT	42	-0.131366	-1.02197	0.403922	0.707052	1	1821	tags=26%, list=13%, signal=30%
GOBP_ICOSANOID_TRANSPORT	33	-0.150715	-1.02125	0.414376	0.7079	1	3808	tags=42%, list=27%, signal=58%
GOBP_MITOTIC_DNA_REPLICATION	15	-0.222374	-1.0205	0.420744	0.708801	1	6180	tags=67%, list=44%, signal=120%
GOBP_MACROPHAGE_CHEMOTAXIS	22	-0.181071	-1.0204	0.399185	0.70836	1	8229	tags=77%, list=59%, signal=189%
GOBP_POSITIVE_REGULATION_OF_CHOLESTEROL_EFFLUX	17	-0.200597	-1.0203	0.421488	0.707964	1	2122	tags=35%, list=15%, signal=42%
GOBP_NUCLEOTIDE_TRANSPORT	24	-0.172504	-1.0191	0.405941	0.709779	1	10349	tags=92%, list=74%, signal=358%
GOBP_NEPHRON_MORPHOGENESIS	54	-0.115899	-1.01903	0.406383	0.709279	1	3287	tags=35%, list=24%, signal=46%
GOBP_REGULATION_OF_RESPONSE_TO_DNA_DAMAGE_STIMULUS	195	-0.0635815	-1.01864	0.397149	0.709461	1	5545	tags=46%, list=40%, signal=76%
GOBP_NCRNA_PROCESSING	355	-0.0480256	-1.01815	0.418557	0.709851	1	9335	tags=72%, list=67%, signal=213%
GOBP_TYPE_I_INTERFERON_PRODUCTION	113	-0.0829292	-1.01807	0.418182	0.709383	1	3655	tags=35%, list=26%, signal=46%
GOBP_NUCLEOTIDE_BINDING_DOMAIN_LEUCINE_RICH_REPEAT_CONTAINING_RECEPTOR_SIGNALING_PATHWAY	39	-0.139543	-1.01795	0.420732	0.70901	1	5195	tags=51%, list=37%, signal=82%
GOBP_MITOCHONDRIAL_RNA_METABOLIC_PROCESS	42	-0.132129	-1.0176	0.414784	0.709121	1	4789	tags=48%, list=34%, signal=72%
GOBP_POSITIVE_REGULATION_OF_RECEPTOR_MEDIATED_ENDOCYTOSIS	44	-0.129356	-1.01751	0.427146	0.708671	1	3895	tags=41%, list=28%, signal=57%
GOBP_PEROXISOMAL_MEMBRANE_TRANSPORT	20	-0.190634	-1.0159	0.426136	0.711329	1	5695	tags=60%, list=41%, signal=101%
GOBP_PROTEIN_LOCALIZATION_TO_PLASMA_MEMBRANE	251	-0.0545672	-1.01566	0.419087	0.711227	1	1859	tags=19%, list=13%, signal=21%
GOBP_FC_RECEPTOR_MEDIATED_STIMULATORY_SIGNALING_PATHWAY	78	-0.0984495	-1.01566	0.421941	0.710603	1	11471	tags=92%, list=83%, signal=525%
GOBP_NEGATIVE_REGULATION_OF_OSTEOBLAST_DIFFERENTIATION	40	-0.135642	-1.01489	0.408805	0.711517	1	9936	tags=85%, list=71%, signal=297%
GOBP_REGULATION_OF_RUFFLE_ASSEMBLY	25	-0.169514	-1.01475	0.414784	0.711176	1	3765	tags=44%, list=27%, signal=60%
GOBP_SUBSTANTIA_NIGRA_DEVELOPMENT	38	-0.140915	-1.01347	0.413861	0.713221	1	6095	tags=58%, list=44%, signal=103%
GOBP_VIRION_ASSEMBLY	39	-0.136113	-1.0134	0.428571	0.712737	1	7381	tags=67%, list=53%, signal=142%
GOBP_LIPID_MODIFICATION	229	-0.0578063	-1.01202	0.430642	0.715006	1	9833	tags=76%, list=71%, signal=257%
GOBP_REGULATION_OF_NITRIC_OXIDE_SYNTHASE_ACTIVITY	40	-0.136219	-1.01178	0.425963	0.714923	1	2978	tags=35%, list=21%, signal=44%
GOBP_NEGATIVE_REGULATION_OF_NF_KAPPAB_TRANSCRIPTION_FACTOR_ACTIVITY	69	-0.105581	-1.01091	0.44227	0.716015	1	1361	tags=20%, list=10%, signal=22%
GOBP_BLOOD_VESSEL_ENDOTHELIAL_CELL_MIGRATION	106	-0.0830713	-1.01049	0.420635	0.716232	1	3707	tags=35%, list=27%, signal=47%
GOBP_PYRIMIDINE_CONTAINING_COMPOUND_METABOLIC_PROCESS	68	-0.102652	-1.01037	0.438923	0.715866	1	6962	tags=60%, list=50%, signal=120%
GOBP_GENETIC_IMPRINTING	19	-0.192209	-1.00981	0.428266	0.716402	1	2454	tags=37%, list=18%, signal=45%
GOBP_REGULATION_OF_BODY_FLUID_LEVELS	369	-0.0460348	-1.00904	0.421505	0.717379	1	2580	tags=23%, list=19%, signal=28%
GOBP_RESPONSE_TO_MITOCHONDRIAL_DEPOLARISATION	19	-0.195102	-1.00882	0.418327	0.717211	1	3877	tags=47%, list=28%, signal=66%
GOBP_REGULATION_OF_DNA_BINDING	97	-0.087102	-1.0088	0.427966	0.71662	1	3241	tags=32%, list=23%, signal=41%
GOBP_POSITIVE_REGULATION_OF_FOCAL_ADHESION_ASSEMBLY	24	-0.169237	-1.00801	0.419417	0.717642	1	9236	tags=83%, list=66%, signal=248%
GOBP_REGULATION_OF_TRIGLYCERIDE_METABOLIC_PROCESS	27	-0.159543	-1.00744	0.425287	0.718171	1	2421	tags=33%, list=17%, signal=40%
GOBP_REGULATION_OF_MITOCHONDRIAL_OUTER_MEMBRANE_PERMEABILIZATION_INVOLVED_IN_APOPTOTIC_SIGNALING_PATHWAY	42	-0.129913	-1.00718	0.43513	0.71806	1	2834	tags=33%, list=20%, signal=42%
GOBP_FATTY_ACID_DERIVATIVE_METABOLIC_PROCESS	61	-0.108324	-1.00551	0.422131	0.720925	1	8756	tags=74%, list=63%, signal=198%
GOBP_REGULATION_OF_POLYSACCHARIDE_METABOLIC_PROCESS	40	-0.129834	-1.0055	0.422091	0.720332	1	3414	tags=38%, list=25%, signal=50%
GOBP_REGULATION_OF_PEPTIDE_HORMONE_SECRETION	156	-0.0679364	-1.00541	0.452333	0.7199	1	10116	tags=79%, list=73%, signal=289%
GOBP_NEGATIVE_REGULATION_OF_INNATE_IMMUNE_RESPONSE	43	-0.129316	-1.00528	0.440574	0.719522	1	8230	tags=72%, list=59%, signal=176%
GOBP_INOSITOL_PHOSPHATE_CATABOLIC_PROCESS	17	-0.20188	-1.00507	0.433684	0.71939	1	9463	tags=88%, list=68%, signal=276%
GOBP_PLASMA_MEMBRANE_TUBULATION	18	-0.198282	-1.00451	0.417879	0.719947	1	9604	tags=89%, list=69%, signal=287%
GOBP_WOUND_HEALING_SPREADING_OF_EPIDERMAL_CELLS	15	-0.211595	-1.00434	0.436759	0.719691	1	8183	tags=80%, list=59%, signal=194%
GOBP_RESPONSE_TO_MECHANICAL_STIMULUS	168	-0.0656808	-1.00417	0.454365	0.719443	1	1333	tags=16%, list=10%, signal=18%
GOBP_RESPONSE_TO_INTERLEUKIN_7	25	-0.172324	-1.0041	0.446465	0.718967	1	11510	tags=100%, list=83%, signal=581%
GOBP_OLFACTORY_LOBE_DEVELOPMENT	24	-0.168997	-1.00394	0.435294	0.71868	1	11556	tags=100%, list=83%, signal=592%
GOBP_REGULATION_OF_T_CELL_MIGRATION	27	-0.162343	-1.00379	0.431102	0.718359	1	11134	tags=96%, list=80%, signal=483%
GOBP_PHOSPHATIDYLCHOLINE_BIOSYNTHETIC_PROCESS	37	-0.137547	-1.0037	0.442656	0.717924	1	4105	tags=43%, list=30%, signal=61%
GOBP_NEGATIVE_REGULATION_OF_REPRODUCTIVE_PROCESS	38	-0.138296	-1.00328	0.42963	0.71821	1	10155	tags=87%, list=73%, signal=321%
GOBP_REGULATION_OF_FAT_CELL_DIFFERENTIATION	109	-0.0830604	-1.00321	0.402893	0.717714	1	4339	tags=39%, list=31%, signal=57%
[truncated: 761 more rows]

## Sheet: Shank2-HT-CTX; C5 MF - Up
Supplementary Table 3. Results of GSEA for the cortical, hippocampal, and striatal transcripts of Shank2-HT and Shank2-HM mice, performed using gene sets of the CC, BP, and MF domains.
[truncated: 348 more rows]

[truncated: 31 more sheets: Shank2-HT-CTX; C5 MF - Down, Shank2-HM-CTX; C5 CC - Up, Shank2-HM-CTX; C5 CC - Down, Shank2-HM-CTX; C5 BP - Up, Shank2-HM-CTX; C5 BP - Down, Shank2-HM-CTX; C5 MF - Up, Shank2-HM-CTX; C5 MF - Down, Shank2-HT-HPC; C5 CC - Up, Shank2-HT-HPC; C5 CC - Down, Shank2-HT-HPC; C5 BP - Up, Shank2-HT-HPC; C5 BP - Down, Shank2-HT-HPC; C5 MF - Up, Shank2-HT-HPC; C5 MF - Down, Shank2-HM-HPC; C5 CC - Up, Shank2-HM-HPC; C5 CC - Down, Shank2-HM-HPC; C5 BP - Up, Shank2-HM-HPC; C5 BP - Down, Shank2-HM-HPC; C5 MF - Up, Shank2-HM-HPC; C5 MF - Down, Shank2-HT-STR; C5 CC - Up …]
